# Supplementary material for: Regio- and stereospecific assembly of di­spiro­[indoline-3,3′-pyrrolizine-1′,5′′-thia­zolidines] from simple precursors using a one-pot procedure: synthesis, spectroscopic and structural characterization, and a proposed mechanism of formation
Source: Acta Crystallogr C Struct Chem. 2020 Jul 22;76(Pt 8):779–85. doi: 10.1107/S2053229620009791 (PMC7404731; doi:10.1107/S2053229620009791)
Supplement: Supplementary file 1 [file c-76-00779-sup1.cif]

##############################################################################
#                                                                            #
# This CIF contains the data in a paper accepted for publication in          #
# Acta Crystallographica Section C. It conforms to the requirements of       #
# Notes for Authors for Acta Crystallographica Section C, and has been       #
# peer reviewed under the auspices of the IUCr Commission on Journals.       #
#                                                                            #
# Full details of the Crystallographic Information File format               #
# are given in the paper "The Crystallographic Information File (CIF):       #
# a New Standard Archive File for Crystallography" by S. R. Hall, F. H.      #
# Allen and I. D. Brown [Acta Cryst. (1991), A47, 655-685].                  #
#                                                                            #
# The current version of the core CIF dictionary is obtainable from          #
# ftp://ftp.iucr.org/pub/cif_core.dic.                                       #
#                                                                            #
# Software is freely available for graphical display of the structure(s)     #
# in this CIF. For information consult the CIF software page                 #
# http://www.iucr.org/resources/cif/software.                                #
#                                                                            #
# This file may be used for bona fide research purposes within the           #
# scientific community so long as proper attribution is given to the journal # 
# article from which it was obtained.                                        #
#                                                                            #
##############################################################################
data_global
_audit_creation_method     'from SHELXL-2014'
_journal_date_recd_electronic     2020-06-27
_journal_date_accepted     2020-07-17
_journal_name_full     'Acta Crystallographica, Section C'
_journal_year     2020
_journal_volume     76
_journal_issue      8
_journal_page_first     779
_journal_page_last     785
_journal_paper_category     FA
_journal_paper_doi     10.1107/S2053229620009791
_journal_coeditor_code     KY3198
_publ_contact_author_name
;
Professor Christopher Glidewell
;
_publ_contact_author_address
;
University of St Andrews
Fife KY16 9S
Scotland
;
_publ_contact_author_email     cg@st-andrews.ac.uk
_publ_contact_author_fax     ?
_publ_contact_author_phone     ?
_publ_section_title
;
Regio- and stereospecific assembly of
dispiro[indoline-3,3'-pyrrolizine-1',5''-thiazolidines] from simple precursors
using a one-pot procedure: synthesis, spectroscopic and structural
characterization, and a proposed mechanism of formation
;
loop_
    _publ_author_name
    _publ_author_footnote
    _publ_author_address
    'Romo, Pablo' .
;
Grupo de Investigaci\'on de Compuestos Heteroc\'iclicos
Departamento de Qu\'imica
Universidad del Valle
AA 25360 Cali
Colombia
;
    'Quiroga, Jairo' .
;
Grupo de Investigaci\'on de Compuestos Heteroc\'iclicos
Departamento de Qu\'imica
Universidad del Valle
AA 25360 Cali
Colombia
;
    'Cobo, Justo' .
;
Departamento de Qu\'imica Inorg\'anica y Org\'anica
Universidad de Ja\'en
23071 Ja\'en
Spain
;
    'Glidewell, Christopher' .
;
School of Chemistry
University of St Andrews
Fife KY16 9ST
Scotland
;
_publ_section_synopsis
;
Dispiro[indoline-3,3'-pyrrolizine-1',5''-thiazolidines] containing four
contiguous stereogenic centres have been synthesized with high regio- and
stereoselectivity in a one-pot procedure using simple starting materials. The
various modes of supramolecular assembly depend upon different combinations of
N---H...N, N---H...O, N---H...S\\db C and C---H...S\\db C hydrogen bonds.
;
data_I
_audit_creation_method     SHELXL-2014
_chemical_name_systematic
;\
(3<i>RS</i>,1'<i>SR</i>,2'<i>SR</i>,7a'<i>SR</i>)-2'-(4-Chlorophenyl)-\
1-hexyl-2''-sulfanylidene-5',6',7',7a'-tetrahydro-2'<i>H</i>-\
dispiro[indoline-3,3'-pyrrolizine-1',5''-thiazolidine]-2,4''-dione
;
_chemical_name_common     ?
_chemical_formula_moiety     'C28 H30 Cl N3 O2 S2'
_chemical_formula_sum     'C28 H30 Cl N3 O2 S2'
_chemical_formula_iupac     'C28 H30 Cl N3 O2 S2'
_chemical_formula_weight     540.12
_chemical_melting_point     ?
_space_group_crystal_system     monoclinic
_space_group_name_H-M_alt     'P 21/c'
_space_group_name_Hall     '-P 2ybc'
loop_
    _space_group_symop_operation_xyz
    'x, y, z'
    '-x, y+1/2, -z+1/2'
    '-x, -y, -z'
    'x, -y-1/2, z-1/2'
_cell_length_a     14.1669(5)
_cell_length_b     10.7145(3)
_cell_length_c     17.1350(5)
_cell_angle_alpha     90
_cell_angle_beta     98.6540(10)
_cell_angle_gamma     90
_cell_volume     2571.33(14)
_cell_formula_units_Z     4
_cell_measurement_reflns_used     6390
_cell_measurement_theta_min     2.249
_cell_measurement_theta_max     28.301
_cell_measurement_temperature     100(2)
_exptl_crystal_description     block
_exptl_crystal_colour     colourless
_exptl_crystal_size_max     0.180
_exptl_crystal_size_mid     0.110
_exptl_crystal_size_min     0.050
_exptl_crystal_density_diffrn     1.395
_exptl_crystal_density_meas     ?
_exptl_crystal_density_method     ?
_exptl_crystal_F_000     1136
_exptl_absorpt_coefficient_mu     0.343
_exptl_absorpt_correction_type     multi-scan
_exptl_absorpt_process_details
;
(SADABS; Bruker, 2016)
;
_exptl_absorpt_correction_T_min     0.906
_exptl_absorpt_correction_T_max     0.983
_exptl_special_details     ?
_diffrn_ambient_temperature     100(2)
_diffrn_source     'INCOATEC high brilliance microfocus sealed tube'
_diffrn_radiation_type     MoK\a
_diffrn_radiation_wavelength     0.71073
_diffrn_radiation_monochromator     'multilayer mirror'
_diffrn_measurement_device_type     'Bruker D8 Venture'
_diffrn_measurement_method     '\f and \w scans'
_diffrn_detector_area_resol_mean     ?
_diffrn_reflns_number     58781
_diffrn_reflns_av_R_equivalents     0.0490
_diffrn_reflns_av_unetI/netI     0.0252
_diffrn_reflns_theta_min     2.249
_diffrn_reflns_theta_max     28.301
_diffrn_reflns_theta_full     25.242
_diffrn_measured_fraction_theta_max     1.000
_diffrn_measured_fraction_theta_full     1.000
_diffrn_reflns_limit_h_min     -18
_diffrn_reflns_limit_h_max     18
_diffrn_reflns_limit_k_min     -14
_diffrn_reflns_limit_k_max     14
_diffrn_reflns_limit_l_min     -22
_diffrn_reflns_limit_l_max     22
_diffrn_standards_number     0
_diffrn_standards_interval_count     0
_diffrn_standards_interval_time     0
_diffrn_standards_decay_%     0
_refine_special_details     ?
_reflns_number_total     6390
_reflns_number_gt     5580
_reflns_threshold_expression     'I > 2\s(I)'
_refine_ls_structure_factor_coef     Fsqd
_refine_ls_matrix_type     full
_refine_ls_R_factor_all     0.0386
_refine_ls_R_factor_gt     0.0316
_refine_ls_wR_factor_gt     0.0709
_refine_ls_wR_factor_ref     0.0746
_refine_ls_goodness_of_fit_ref     1.028
_refine_ls_restrained_S_all     1.028
_refine_ls_number_reflns     6390
_refine_ls_number_parameters     329
_refine_ls_number_restraints     0
_refine_ls_hydrogen_treatment     mixed
_refine_ls_weighting_scheme     calc
_refine_ls_weighting_details
              'w=1/[\s^2^(Fo^2^)+(0.0261P)^2^+1.9059P] where P=(Fo^2^+2Fc^2^)/3'
_atom_sites_solution_hydrogens     mixed
_atom_sites_solution_primary     difmap
_atom_sites_solution_secondary     ?
_refine_ls_shift/su_max     0.002
_refine_ls_shift/su_mean     0.000
_refine_diff_density_max     0.474
_refine_diff_density_min     -0.406
_refine_ls_extinction_method     none
_refine_ls_extinction_coef     .
loop_
    _atom_type_symbol
    _atom_type_description
    _atom_type_scat_dispersion_real
    _atom_type_scat_dispersion_imag
    _atom_type_scat_source
    'C' 'C' 0.0033 0.0016
                         'International Tables Vol C Tables 4.2.6.8 and 6.1.1.4'
    'H' 'H' 0.0000 0.0000
                         'International Tables Vol C Tables 4.2.6.8 and 6.1.1.4'
    'N' 'N' 0.0061 0.0033
                         'International Tables Vol C Tables 4.2.6.8 and 6.1.1.4'
    'O' 'O' 0.0106 0.0060
                         'International Tables Vol C Tables 4.2.6.8 and 6.1.1.4'
    'S' 'S' 0.1246 0.1234
                         'International Tables Vol C Tables 4.2.6.8 and 6.1.1.4'
    'Cl' 'Cl' 0.1484 0.1585
                         'International Tables Vol C Tables 4.2.6.8 and 6.1.1.4'
_computing_data_collection
;
APEX3 (Bruker, 2018)
;
_computing_cell_refinement
;
SAINT(Bruker, 2017)
;
_computing_data_reduction
;
SAINT (Bruker, 2017)
;
_computing_structure_solution
;
SHELXT2014 (Sheldrick, 2015a)
;
_computing_structure_refinement
;
SHELXL2014 (Sheldrick, 2015b)
;
_computing_molecular_graphics
;
PLATON (Spek, 2020)
;
_computing_publication_material
;
SHELXL2014 (Sheldrick, 2015b) and PLATON (Spek, 2020)
;
loop_
    _atom_site_type_symbol
    _atom_site_label
    _atom_site_fract_x
    _atom_site_fract_y
    _atom_site_fract_z
    _atom_site_U_iso_or_equiv
    _atom_site_adp_type
    _atom_site_calc_flag
    _atom_site_occupancy
    _atom_site_disorder_assembly
    _atom_site_disorder_group
    N N11 0.38984(8) 0.46405(10) 0.32810(6) 0.0124(2) Uani d 1 . .
    C C12 0.30350(9) 0.46202(11) 0.35416(7) 0.0111(2) Uani d 1 . .
    O O12 0.28957(7) 0.48958(9) 0.42055(5) 0.01425(19) Uani d 1 . .
    C C13 0.22665(9) 0.41823(12) 0.28497(7) 0.0101(2) Uani d 1 . .
    C C13A 0.28767(9) 0.38460(12) 0.22290(7) 0.0110(2) Uani d 1 . .
    C C14 0.26377(9) 0.33426(12) 0.14842(8) 0.0132(2) Uani d 1 . .
    H H14 0.1993 0.3139 0.1286 0.016 Uiso calc 1 . .
    C C15 0.33628(10) 0.31370(13) 0.10258(8) 0.0155(3) Uani d 1 . .
    H H15 0.3213 0.2767 0.0518 0.019 Uiso calc 1 . .
    C C16 0.42985(10) 0.34706(13) 0.13089(8) 0.0174(3) Uani d 1 . .
    H H16 0.4780 0.3334 0.0988 0.021 Uiso calc 1 . .
    C C17 0.45472(10) 0.40035(13) 0.20557(8) 0.0162(3) Uani d 1 . .
    H H17 0.5186 0.4245 0.2245 0.019 Uiso calc 1 . .
    C C17A 0.38255(9) 0.41647(12) 0.25075(7) 0.0123(2) Uani d 1 . .
    C C21 0.08415(9) 0.51746(12) 0.32233(7) 0.0103(2) Uani d 1 . .
    C C22 0.15215(9) 0.52067(11) 0.25754(7) 0.0099(2) Uani d 1 . .
    H H22 0.1129 0.4856 0.2091 0.012 Uiso calc 1 . .
    N N24 0.16385(7) 0.31858(10) 0.30627(6) 0.0101(2) Uani d 1 . .
    C C25 0.20764(9) 0.21899(12) 0.36102(7) 0.0130(2) Uani d 1 . .
    H H25A 0.2707 0.2458 0.3890 0.016 Uiso calc 1 . .
    H H25B 0.2158 0.1409 0.3319 0.016 Uiso calc 1 . .
    C C26 0.13670(10) 0.20031(12) 0.41911(8) 0.0143(3) Uani d 1 . .
    H H26A 0.1692 0.1688 0.4705 0.017 Uiso calc 1 . .
    H H26B 0.0856 0.1411 0.3978 0.017 Uiso calc 1 . .
    C C27 0.09634(9) 0.33176(12) 0.42746(7) 0.0137(2) Uani d 1 . .
    H H27A 0.0348 0.3291 0.4482 0.016 Uiso calc 1 . .
    H H27B 0.1419 0.3851 0.4621 0.016 Uiso calc 1 . .
    C C27A 0.08320(9) 0.37667(12) 0.34186(7) 0.0109(2) Uani d 1 . .
    H H271 0.0220 0.3409 0.3142 0.013 Uiso calc 1 . .
    S S31 0.11441(2) 0.62162(3) 0.40671(2) 0.01185(7) Uani d 1 . .
    C C32 0.02013(9) 0.72364(12) 0.37629(7) 0.0116(2) Uani d 1 . .
    S S32 0.00374(2) 0.85216(3) 0.42460(2) 0.01431(7) Uani d 1 . .
    N N33 -0.03583(8) 0.68025(10) 0.31006(6) 0.0121(2) Uani d 1 . .
    H H33 -0.0841(12) 0.7206(16) 0.2856(10) 0.014 Uiso d 1 . .
    C C34 -0.01382(9) 0.56458(12) 0.28215(7) 0.0112(2) Uani d 1 . .
    O O34 -0.06330(7) 0.50921(9) 0.23002(5) 0.01482(19) Uani d 1 . .
    C C111 0.47900(9) 0.49823(13) 0.37816(8) 0.0145(3) Uani d 1 . .
    H H11A 0.4638 0.5358 0.4276 0.017 Uiso calc 1 . .
    H H11B 0.5121 0.5623 0.3507 0.017 Uiso calc 1 . .
    C C112 0.54657(9) 0.38780(13) 0.39904(8) 0.0151(3) Uani d 1 . .
    H H12A 0.5736 0.3630 0.3513 0.018 Uiso calc 1 . .
    H H12B 0.6002 0.4153 0.4392 0.018 Uiso calc 1 . .
    C C113 0.49993(10) 0.27395(13) 0.43052(8) 0.0165(3) Uani d 1 . .
    H H13A 0.4452 0.2473 0.3912 0.020 Uiso calc 1 . .
    H H13B 0.4749 0.2973 0.4794 0.020 Uiso calc 1 . .
    C C114 0.56909(10) 0.16447(13) 0.44815(8) 0.0179(3) Uani d 1 . .
    H H14A 0.5332 0.0914 0.4634 0.021 Uiso calc 1 . .
    H H14B 0.5946 0.1425 0.3992 0.021 Uiso calc 1 . .
    C C115 0.65276(10) 0.18967(13) 0.51338(8) 0.0175(3) Uani d 1 . .
    H H15A 0.6277 0.2152 0.5619 0.021 Uiso calc 1 . .
    H H15B 0.6911 0.2597 0.4972 0.021 Uiso calc 1 . .
    C C116 0.71704(11) 0.07583(14) 0.53159(9) 0.0237(3) Uani d 1 . .
    H H16A 0.7424 0.0505 0.4839 0.036 Uiso calc 1 . .
    H H16B 0.6800 0.0071 0.5494 0.036 Uiso calc 1 . .
    H H16C 0.7700 0.0968 0.5732 0.036 Uiso calc 1 . .
    C C221 0.18456(9) 0.64645(12) 0.23251(7) 0.0115(2) Uani d 1 . .
    C C222 0.15072(10) 0.68746(13) 0.15582(8) 0.0153(3) Uani d 1 . .
    H H222 0.1120 0.6335 0.1204 0.018 Uiso calc 1 . .
    C C223 0.17286(10) 0.80581(14) 0.13059(8) 0.0187(3) Uani d 1 . .
    H H223 0.1498 0.8328 0.0784 0.022 Uiso calc 1 . .
    C C224 0.22895(10) 0.88346(13) 0.18270(9) 0.0185(3) Uani d 1 . .
    Cl Cl24 0.25285(3) 1.03498(3) 0.15442(3) 0.02795(10) Uani d 1 . .
    C C225 0.26587(10) 0.84461(13) 0.25809(9) 0.0179(3) Uani d 1 . .
    H H225 0.3056 0.8985 0.2928 0.021 Uiso calc 1 . .
    C C226 0.24403(9) 0.72571(12) 0.28246(8) 0.0145(3) Uani d 1 . .
    H H226 0.2700 0.6980 0.3339 0.017 Uiso calc 1 . .
loop_
    _atom_site_aniso_label
    _atom_site_aniso_U_11
    _atom_site_aniso_U_22
    _atom_site_aniso_U_33
    _atom_site_aniso_U_12
    _atom_site_aniso_U_13
    _atom_site_aniso_U_23
    N11 0.0098(5) 0.0146(5) 0.0126(5) -0.0008(4) 0.0012(4) -0.0001(4)
    C12 0.0104(6) 0.0087(5) 0.0140(6) 0.0012(4) 0.0009(4) 0.0019(4)
    O12 0.0141(4) 0.0166(5) 0.0120(4) 0.0010(4) 0.0018(3) -0.0013(3)
    C13 0.0102(6) 0.0101(6) 0.0100(5) -0.0003(4) 0.0020(4) 0.0000(4)
    C13A 0.0114(6) 0.0096(6) 0.0127(6) 0.0012(4) 0.0038(5) 0.0027(4)
    C14 0.0132(6) 0.0124(6) 0.0139(6) 0.0004(5) 0.0019(5) 0.0017(5)
    C15 0.0193(7) 0.0149(6) 0.0129(6) 0.0025(5) 0.0049(5) 0.0004(5)
    C16 0.0167(7) 0.0202(7) 0.0173(6) 0.0037(5) 0.0088(5) 0.0022(5)
    C17 0.0117(6) 0.0192(7) 0.0185(6) 0.0007(5) 0.0046(5) 0.0021(5)
    C17A 0.0123(6) 0.0117(6) 0.0132(6) 0.0005(5) 0.0026(5) 0.0017(5)
    C21 0.0094(6) 0.0121(6) 0.0091(5) 0.0000(4) 0.0011(4) -0.0007(4)
    C22 0.0087(5) 0.0116(6) 0.0097(5) 0.0004(4) 0.0022(4) -0.0002(4)
    N24 0.0089(5) 0.0100(5) 0.0116(5) 0.0004(4) 0.0026(4) 0.0015(4)
    C25 0.0126(6) 0.0122(6) 0.0140(6) 0.0014(5) 0.0018(5) 0.0034(5)
    C26 0.0158(6) 0.0140(6) 0.0135(6) 0.0001(5) 0.0035(5) 0.0032(5)
    C27 0.0148(6) 0.0152(6) 0.0121(6) 0.0003(5) 0.0049(5) 0.0025(5)
    C27A 0.0096(6) 0.0117(6) 0.0116(6) 0.0003(5) 0.0026(4) 0.0009(4)
    S31 0.01191(14) 0.01336(15) 0.00997(14) 0.00198(11) 0.00067(11) -0.00128(11)
    C32 0.0110(6) 0.0138(6) 0.0108(5) -0.0002(5) 0.0040(4) 0.0024(4)
    S32 0.01623(16) 0.01289(15) 0.01414(15) 0.00173(12) 0.00338(12) -0.00180(11)
    N33 0.0106(5) 0.0126(5) 0.0129(5) 0.0022(4) 0.0011(4) 0.0006(4)
    C34 0.0105(6) 0.0135(6) 0.0102(5) 0.0008(5) 0.0039(4) 0.0022(4)
    O34 0.0124(4) 0.0169(5) 0.0145(4) 0.0005(4) 0.0000(3) -0.0018(4)
    C111 0.0106(6) 0.0158(6) 0.0164(6) -0.0023(5) -0.0004(5) -0.0001(5)
    C112 0.0102(6) 0.0183(6) 0.0163(6) -0.0006(5) 0.0006(5) 0.0012(5)
    C113 0.0129(6) 0.0173(6) 0.0187(6) -0.0011(5) 0.0001(5) 0.0015(5)
    C114 0.0183(7) 0.0151(6) 0.0194(7) -0.0005(5) -0.0001(5) -0.0010(5)
    C115 0.0154(6) 0.0173(7) 0.0193(7) 0.0012(5) 0.0007(5) -0.0005(5)
    C116 0.0224(7) 0.0212(7) 0.0259(7) 0.0057(6) -0.0014(6) 0.0002(6)
    C221 0.0101(6) 0.0116(6) 0.0136(6) 0.0023(5) 0.0043(5) 0.0009(5)
    C222 0.0134(6) 0.0188(7) 0.0143(6) 0.0018(5) 0.0046(5) 0.0026(5)
    C223 0.0180(7) 0.0208(7) 0.0190(7) 0.0048(5) 0.0082(5) 0.0080(5)
    C224 0.0167(7) 0.0117(6) 0.0305(8) 0.0032(5) 0.0144(6) 0.0065(5)
    Cl24 0.0302(2) 0.01309(16) 0.0458(2) 0.00390(14) 0.02268(17) 0.01029(15)
    C225 0.0158(6) 0.0140(6) 0.0251(7) -0.0020(5) 0.0075(5) -0.0022(5)
    C226 0.0134(6) 0.0143(6) 0.0161(6) 0.0003(5) 0.0033(5) 0.0009(5)
_geom_special_details
;
 All esds (except the esd in the dihedral angle between two l.s. planes)
 are estimated using the full covariance matrix.  The cell esds are taken
 into account individually in the estimation of esds in distances, angles
 and torsion angles; correlations between esds in cell parameters are only
 used when they are defined by crystal symmetry.  An approximate (isotropic)
 treatment of cell esds is used for estimating esds involving l.s. planes.
;
loop_
    _geom_bond_atom_site_label_1
    _geom_bond_atom_site_label_2
    _geom_bond_site_symmetry_2
    _geom_bond_distance
    _geom_bond_publ_flag
    N11 C12 . 1.3639(16) ?
    N11 C17A . 1.4093(16) ?
    N11 C111 . 1.4627(16) ?
    C12 O12 . 1.2198(16) ?
    C12 C13 . 1.5566(17) ?
    C13 N24 . 1.4705(16) ?
    C13 C13A . 1.5115(17) ?
    C13 C22 . 1.5460(17) ?
    C13A C14 . 1.3800(18) ?
    C13A C17A . 1.3993(18) ?
    C14 C15 . 1.4014(18) ?
    C14 H14 . 0.9500 ?
    C15 C16 . 1.388(2) ?
    C15 H15 . 0.9500 ?
    C16 C17 . 1.3972(19) ?
    C16 H16 . 0.9500 ?
    C17 C17A . 1.3830(18) ?
    C17 H17 . 0.9500 ?
    C21 C34 . 1.5388(17) ?
    C21 C27A . 1.5457(17) ?
    C21 C22 . 1.5758(17) ?
    C21 S31 . 1.8258(13) ?
    C22 C221 . 1.5067(17) ?
    C22 H22 . 1.0000 ?
    N24 C25 . 1.4928(16) ?
    N24 C27A . 1.5080(16) ?
    C25 C26 . 1.5304(18) ?
    C25 H25A . 0.9900 ?
    C25 H25B . 0.9900 ?
    C26 C27 . 1.5348(18) ?
    C26 H26A . 0.9900 ?
    C26 H26B . 0.9900 ?
    C27 C27A . 1.5282(17) ?
    C27 H27A . 0.9900 ?
    C27 H27B . 0.9900 ?
    C27A H271 . 1.0000 ?
    S31 C32 . 1.7438(13) ?
    C32 N33 . 1.3645(16) ?
    C32 S32 . 1.6411(13) ?
    N33 C34 . 1.3809(17) ?
    N33 H33 . 0.862(17) ?
    C34 O34 . 1.2053(16) ?
    C111 C112 . 1.5301(18) ?
    C111 H11A . 0.9900 ?
    C111 H11B . 0.9900 ?
    C112 C113 . 1.5241(19) ?
    C112 H12A . 0.9900 ?
    C112 H12B . 0.9900 ?
    C113 C114 . 1.5291(19) ?
    C113 H13A . 0.9900 ?
    C113 H13B . 0.9900 ?
    C114 C115 . 1.5259(19) ?
    C114 H14A . 0.9900 ?
    C114 H14B . 0.9900 ?
    C115 C116 . 1.5261(19) ?
    C115 H15A . 0.9900 ?
    C115 H15B . 0.9900 ?
    C116 H16A . 0.9800 ?
    C116 H16B . 0.9800 ?
    C116 H16C . 0.9800 ?
    C221 C226 . 1.3951(18) ?
    C221 C222 . 1.4000(18) ?
    C222 C223 . 1.3908(19) ?
    C222 H222 . 0.9500 ?
    C223 C224 . 1.381(2) ?
    C223 H223 . 0.9500 ?
    C224 C225 . 1.383(2) ?
    C224 Cl24 . 1.7419(14) ?
    C225 C226 . 1.3899(19) ?
    C225 H225 . 0.9500 ?
    C226 H226 . 0.9500 ?
loop_
    _geom_angle_atom_site_label_1
    _geom_angle_atom_site_label_2
    _geom_angle_atom_site_label_3
    _geom_angle_site_symmetry_1
    _geom_angle_site_symmetry_3
    _geom_angle
    _geom_angle_publ_flag
    C12 N11 C17A . . 111.08(10) ?
    C12 N11 C111 . . 123.36(11) ?
    C17A N11 C111 . . 125.22(11) ?
    O12 C12 N11 . . 125.48(12) ?
    O12 C12 C13 . . 126.20(11) ?
    N11 C12 C13 . . 108.32(10) ?
    N24 C13 C13A . . 115.66(10) ?
    N24 C13 C22 . . 100.37(9) ?
    C13A C13 C22 . . 113.07(10) ?
    N24 C13 C12 . . 114.19(10) ?
    C13A C13 C12 . . 101.49(10) ?
    C22 C13 C12 . . 112.63(10) ?
    C14 C13A C17A . . 120.01(12) ?
    C14 C13A C13 . . 131.08(12) ?
    C17A C13A C13 . . 108.88(11) ?
    C13A C14 C15 . . 118.77(12) ?
    C13A C14 H14 . . 120.6 ?
    C15 C14 H14 . . 120.6 ?
    C16 C15 C14 . . 120.38(12) ?
    C16 C15 H15 . . 119.8 ?
    C14 C15 H15 . . 119.8 ?
    C15 C16 C17 . . 121.42(12) ?
    C15 C16 H16 . . 119.3 ?
    C17 C16 H16 . . 119.3 ?
    C17A C17 C16 . . 117.26(13) ?
    C17A C17 H17 . . 121.4 ?
    C16 C17 H17 . . 121.4 ?
    C17 C17A C13A . . 122.12(12) ?
    C17 C17A N11 . . 128.02(12) ?
    C13A C17A N11 . . 109.86(11) ?
    C34 C21 C27A . . 112.36(10) ?
    C34 C21 C22 . . 106.47(9) ?
    C27A C21 C22 . . 101.54(9) ?
    C34 C21 S31 . . 104.02(8) ?
    C27A C21 S31 . . 115.71(8) ?
    C22 C21 S31 . . 116.68(8) ?
    C221 C22 C13 . . 119.88(10) ?
    C221 C22 C21 . . 117.70(10) ?
    C13 C22 C21 . . 103.42(9) ?
    C221 C22 H22 . . 104.7 ?
    C13 C22 H22 . . 104.7 ?
    C21 C22 H22 . . 104.7 ?
    C13 N24 C25 . . 117.73(10) ?
    C13 N24 C27A . . 108.92(9) ?
    C25 N24 C27A . . 108.02(9) ?
    N24 C25 C26 . . 104.52(10) ?
    N24 C25 H25A . . 110.8 ?
    C26 C25 H25A . . 110.8 ?
    N24 C25 H25B . . 110.8 ?
    C26 C25 H25B . . 110.8 ?
    H25A C25 H25B . . 108.9 ?
    C25 C26 C27 . . 103.35(10) ?
    C25 C26 H26A . . 111.1 ?
    C27 C26 H26A . . 111.1 ?
    C25 C26 H26B . . 111.1 ?
    C27 C26 H26B . . 111.1 ?
    H26A C26 H26B . . 109.1 ?
    C27A C27 C26 . . 101.12(10) ?
    C27A C27 H27A . . 111.5 ?
    C26 C27 H27A . . 111.5 ?
    C27A C27 H27B . . 111.5 ?
    C26 C27 H27B . . 111.5 ?
    H27A C27 H27B . . 109.4 ?
    N24 C27A C27 . . 105.54(10) ?
    N24 C27A C21 . . 106.46(10) ?
    C27 C27A C21 . . 120.75(11) ?
    N24 C27A H271 . . 107.8 ?
    C27 C27A H271 . . 107.8 ?
    C21 C27A H271 . . 107.8 ?
    C32 S31 C21 . . 93.93(6) ?
    N33 C32 S32 . . 126.64(10) ?
    N33 C32 S31 . . 110.98(9) ?
    S32 C32 S31 . . 122.37(8) ?
    C32 N33 C34 . . 117.43(11) ?
    C32 N33 H33 . . 123.5(11) ?
    C34 N33 H33 . . 119.1(11) ?
    O34 C34 N33 . . 124.19(12) ?
    O34 C34 C21 . . 123.71(11) ?
    N33 C34 C21 . . 112.03(11) ?
    N11 C111 C112 . . 113.47(11) ?
    N11 C111 H11A . . 108.9 ?
    C112 C111 H11A . . 108.9 ?
    N11 C111 H11B . . 108.9 ?
    C112 C111 H11B . . 108.9 ?
    H11A C111 H11B . . 107.7 ?
    C113 C112 C111 . . 114.35(11) ?
    C113 C112 H12A . . 108.7 ?
    C111 C112 H12A . . 108.7 ?
    C113 C112 H12B . . 108.7 ?
    C111 C112 H12B . . 108.7 ?
    H12A C112 H12B . . 107.6 ?
    C112 C113 C114 . . 112.63(11) ?
    C112 C113 H13A . . 109.1 ?
    C114 C113 H13A . . 109.1 ?
    C112 C113 H13B . . 109.1 ?
    C114 C113 H13B . . 109.1 ?
    H13A C113 H13B . . 107.8 ?
    C115 C114 C113 . . 114.40(11) ?
    C115 C114 H14A . . 108.7 ?
    C113 C114 H14A . . 108.7 ?
    C115 C114 H14B . . 108.7 ?
    C113 C114 H14B . . 108.7 ?
    H14A C114 H14B . . 107.6 ?
    C114 C115 C116 . . 112.47(12) ?
    C114 C115 H15A . . 109.1 ?
    C116 C115 H15A . . 109.1 ?
    C114 C115 H15B . . 109.1 ?
    C116 C115 H15B . . 109.1 ?
    H15A C115 H15B . . 107.8 ?
    C115 C116 H16A . . 109.5 ?
    C115 C116 H16B . . 109.5 ?
    H16A C116 H16B . . 109.5 ?
    C115 C116 H16C . . 109.5 ?
    H16A C116 H16C . . 109.5 ?
    H16B C116 H16C . . 109.5 ?
    C226 C221 C222 . . 118.33(12) ?
    C226 C221 C22 . . 123.48(11) ?
    C222 C221 C22 . . 118.16(11) ?
    C223 C222 C221 . . 121.11(13) ?
    C223 C222 H222 . . 119.4 ?
    C221 C222 H222 . . 119.4 ?
    C224 C223 C222 . . 118.88(13) ?
    C224 C223 H223 . . 120.6 ?
    C222 C223 H223 . . 120.6 ?
    C223 C224 C225 . . 121.51(13) ?
    C223 C224 Cl24 . . 119.91(11) ?
    C225 C224 Cl24 . . 118.58(12) ?
    C224 C225 C226 . . 119.11(13) ?
    C224 C225 H225 . . 120.4 ?
    C226 C225 H225 . . 120.4 ?
    C225 C226 C221 . . 120.99(13) ?
    C225 C226 H226 . . 119.5 ?
    C221 C226 H226 . . 119.5 ?
loop_
    _geom_torsion_atom_site_label_1
    _geom_torsion_atom_site_label_2
    _geom_torsion_atom_site_label_3
    _geom_torsion_atom_site_label_4
    _geom_torsion_site_symmetry_1
    _geom_torsion_site_symmetry_2
    _geom_torsion_site_symmetry_3
    _geom_torsion_site_symmetry_4
    _geom_torsion
    _geom_torsion_publ_flag
    C17A N11 C12 O12 . . . . 174.79(12) ?
    C111 N11 C12 O12 . . . . 1.2(2) ?
    C17A N11 C12 C13 . . . . -5.00(14) ?
    C111 N11 C12 C13 . . . . -178.62(11) ?
    O12 C12 C13 N24 . . . . -48.63(17) ?
    N11 C12 C13 N24 . . . . 131.16(11) ?
    O12 C12 C13 C13A . . . . -173.78(12) ?
    N11 C12 C13 C13A . . . . 6.01(13) ?
    O12 C12 C13 C22 . . . . 65.02(16) ?
    N11 C12 C13 C22 . . . . -115.19(11) ?
    N24 C13 C13A C14 . . . . 52.65(18) ?
    C22 C13 C13A C14 . . . . -62.29(17) ?
    C12 C13 C13A C14 . . . . 176.81(13) ?
    N24 C13 C13A C17A . . . . -129.14(11) ?
    C22 C13 C13A C17A . . . . 115.91(12) ?
    C12 C13 C13A C17A . . . . -4.98(13) ?
    C17A C13A C14 C15 . . . . 1.29(19) ?
    C13 C13A C14 C15 . . . . 179.33(12) ?
    C13A C14 C15 C16 . . . . -1.9(2) ?
    C14 C15 C16 C17 . . . . 0.7(2) ?
    C15 C16 C17 C17A . . . . 1.1(2) ?
    C16 C17 C17A C13A . . . . -1.8(2) ?
    C16 C17 C17A N11 . . . . 177.88(13) ?
    C14 C13A C17A C17 . . . . 0.6(2) ?
    C13 C13A C17A C17 . . . . -177.83(12) ?
    C14 C13A C17A N11 . . . . -179.13(11) ?
    C13 C13A C17A N11 . . . . 2.43(14) ?
    C12 N11 C17A C17 . . . . -177.99(13) ?
    C111 N11 C17A C17 . . . . -4.5(2) ?
    C12 N11 C17A C13A . . . . 1.73(15) ?
    C111 N11 C17A C13A . . . . 175.20(11) ?
    N24 C13 C22 C221 . . . . 177.40(10) ?
    C13A C13 C22 C221 . . . . -58.79(15) ?
    C12 C13 C22 C221 . . . . 55.56(14) ?
    N24 C13 C22 C21 . . . . 43.91(11) ?
    C13A C13 C22 C21 . . . . 167.72(10) ?
    C12 C13 C22 C21 . . . . -77.93(12) ?
    C34 C21 C22 C221 . . . . 72.19(13) ?
    C27A C21 C22 C221 . . . . -170.08(10) ?
    S31 C21 C22 C221 . . . . -43.35(14) ?
    C34 C21 C22 C13 . . . . -153.08(10) ?
    C27A C21 C22 C13 . . . . -35.35(11) ?
    S31 C21 C22 C13 . . . . 91.38(10) ?
    C13A C13 N24 C25 . . . . 78.63(13) ?
    C22 C13 N24 C25 . . . . -159.37(10) ?
    C12 C13 N24 C25 . . . . -38.63(15) ?
    C13A C13 N24 C27A . . . . -158.03(10) ?
    C22 C13 N24 C27A . . . . -36.03(11) ?
    C12 C13 N24 C27A . . . . 84.71(12) ?
    C13 N24 C25 C26 . . . . 136.43(11) ?
    C27A N24 C25 C26 . . . . 12.63(13) ?
    N24 C25 C26 C27 . . . . -34.02(13) ?
    C25 C26 C27 C27A . . . . 41.69(12) ?
    C13 N24 C27A C27 . . . . -115.28(11) ?
    C25 N24 C27A C27 . . . . 13.68(13) ?
    C13 N24 C27A C21 . . . . 14.19(12) ?
    C25 N24 C27A C21 . . . . 143.14(10) ?
    C26 C27 C27A N24 . . . . -34.02(12) ?
    C26 C27 C27A C21 . . . . -154.53(11) ?
    C34 C21 C27A N24 . . . . 127.01(10) ?
    C22 C21 C27A N24 . . . . 13.63(12) ?
    S31 C21 C27A N24 . . . . -113.73(9) ?
    C34 C21 C27A C27 . . . . -112.93(12) ?
    C22 C21 C27A C27 . . . . 133.69(11) ?
    S31 C21 C27A C27 . . . . 6.33(15) ?
    C34 C21 S31 C32 . . . . -9.48(9) ?
    C27A C21 S31 C32 . . . . -133.22(9) ?
    C22 C21 S31 C32 . . . . 107.42(9) ?
    C21 S31 C32 N33 . . . . 3.99(10) ?
    C21 S31 C32 S32 . . . . -177.07(8) ?
    S32 C32 N33 C34 . . . . -174.88(10) ?
    S31 C32 N33 C34 . . . . 4.00(14) ?
    C32 N33 C34 O34 . . . . 171.20(12) ?
    C32 N33 C34 C21 . . . . -11.88(15) ?
    C27A C21 C34 O34 . . . . -43.92(16) ?
    C22 C21 C34 O34 . . . . 66.39(15) ?
    S31 C21 C34 O34 . . . . -169.81(11) ?
    C27A C21 C34 N33 . . . . 139.14(11) ?
    C22 C21 C34 N33 . . . . -110.55(11) ?
    S31 C21 C34 N33 . . . . 13.26(12) ?
    C12 N11 C111 C112 . . . . 109.24(14) ?
    C17A N11 C111 C112 . . . . -63.47(16) ?
    N11 C111 C112 C113 . . . . -49.81(15) ?
    C111 C112 C113 C114 . . . . 178.19(11) ?
    C112 C113 C114 C115 . . . . 63.75(16) ?
    C113 C114 C115 C116 . . . . 177.22(12) ?
    C13 C22 C221 C226 . . . . -61.00(16) ?
    C21 C22 C221 C226 . . . . 66.16(16) ?
    C13 C22 C221 C222 . . . . 121.09(13) ?
    C21 C22 C221 C222 . . . . -111.76(13) ?
    C226 C221 C222 C223 . . . . -2.19(19) ?
    C22 C221 C222 C223 . . . . 175.83(12) ?
    C221 C222 C223 C224 . . . . -0.2(2) ?
    C222 C223 C224 C225 . . . . 2.2(2) ?
    C222 C223 C224 Cl24 . . . . -176.75(10) ?
    C223 C224 C225 C226 . . . . -1.6(2) ?
    Cl24 C224 C225 C226 . . . . 177.35(10) ?
    C224 C225 C226 C221 . . . . -1.0(2) ?
    C222 C221 C226 C225 . . . . 2.80(19) ?
    C22 C221 C226 C225 . . . . -175.12(12) ?
loop_
    _geom_hbond_atom_site_label_D
    _geom_hbond_atom_site_label_H
    _geom_hbond_atom_site_label_A
    _geom_hbond_site_symmetry_A
    _geom_hbond_distance_DH
    _geom_hbond_distance_HA
    _geom_hbond_distance_DA
    _geom_hbond_angle_DHA
    _geom_hbond_publ_flag
    N33 H33 N24 2_555 0.863(17) 2.079(17) 2.8933(15) 157.2(16) no
_shelx_space_group_comment
;
The symmetry employed for this shelxl refinement is uniquely defined
by the following loop, which should always be used as a source of
symmetry information in preference to the above space-group names.
They are only intended as comments.
;
_shelx_estimated_absorpt_T_min     0.941
_shelx_estimated_absorpt_T_max     0.983
_shelx_hkl_file
;
   2   0   0  345.67   11.20
  -2   0   0  324.17   11.60
  -2   0   0  337.07   11.30
   2   0   0  336.57   11.60
  -3   0   0   68.29    3.90
   3   0   0   70.79    3.80
   3   0   0   68.59    4.30
  -3   0   0   67.89    4.40
   4   0   0 2490.45   79.69
  -4   0   0 2514.95   78.49
   4   0   0 2537.15   79.89
  -4   0   0 2498.45   79.59
  -5   0   0  202.58    8.00
  -5   0   0  209.38    8.70
  -5   0   0  211.08    9.30
   5   0   0  184.28    9.20
   5   0   0  199.58    8.30
   5   0   0  188.88    9.40
   6   0   0  102.99    6.00
   6   0   0  123.79    7.80
  -6   0   0  105.29    5.70
  -6   0   0  107.79    6.50
  -6   0   0  103.69    6.80
   6   0   0  107.49    7.20
   7   0   0 1450.65   49.30
  -7   0   0 1460.15   48.80
  -7   0   0 1487.55   47.80
   7   0   0 1363.46   47.10
  -7   0   0 1456.95   46.90
   7   0   0 1446.16   49.10
  -8   0   0 1121.69   37.60
   8   0   0 1133.19   40.10
  -8   0   0 1099.59   41.40
   8   0   0 1074.79   37.80
   8   0   0 1183.98   40.60
  -8   0   0 1179.28   38.70
  -9   0   0   45.50    5.50
   9   0   0   44.00    7.00
  -9   0   0   49.10    5.50
  -9   0   0   54.29    4.70
   9   0   0   41.30    6.90
   9   0   0   45.10    4.60
 -10   0   0   21.90    4.30
 -10   0   0   26.10    3.70
 -10   0   0   22.50    5.20
  10   0   0   25.00    5.30
  10   0   0   23.40    4.80
  10   0   0   27.90    3.90
 -11   0   0  455.35   18.00
  11   0   0  492.05   21.80
  11   0   0  456.45   18.50
 -11   0   0  467.15   19.70
  11   0   0  480.75   21.90
  11   0   0  458.25   22.10
 -11   0   0  449.95   20.40
 -12   0   0  209.58   12.80
 -12   0   0  219.88   10.60
  12   0   0  243.98   15.10
 -12   0   0  202.08   12.30
  12   0   0  225.78   14.20
  12   0   0  232.08   14.70
  12   0   0  207.08   12.50
  13   0   0   82.69    9.60
  13   0   0   68.79    9.30
  13   0   0   69.49   10.20
  13   0   0   87.19    7.10
 -13   0   0   84.89    6.50
 -13   0   0   84.09    8.50
  14   0   0    5.60    4.80
 -14   0   0    3.50    2.90
 -14   0   0    3.40    4.00
  14   0   0    6.20    5.10
  14   0   0    3.00    3.00
  14   0   0    3.40    5.10
 -15   0   0    2.20    2.70
  15   0   0    1.50    4.70
  15   0   0    3.70    4.50
  15   0   0    0.10    2.80
  16   0   0   51.09   10.10
 -16   0   0   46.20    5.00
  16   0   0   47.60    8.80
  16   0   0   39.70    5.50
  17   0   0   20.10    4.10
  17   0   0   19.30    6.50
 -17   0   0   11.40    2.90
  17   0   0   20.40    7.10
  18   0   0  143.59   16.20
  18   0   0  150.78    9.70
 -18   0   0  152.38    7.10
  -1  -1   0   16.40    1.60
   1  -1   0   15.40    1.80
  -1  -1   0    9.10    1.70
   1  -1   0   15.20    1.30
  -1  -1   0   16.20    1.70
   1  -1   0   14.80    1.40
  -1  -1   0   16.00    1.80
  -1   1   0   17.30    1.90
   1   1   0   17.10    1.80
   1   1   0   15.80    1.50
   1   1   0   15.60    1.80
  -1   1   0   15.60    1.60
  -1   1   0   13.30    1.40
   1   1   0   16.80    1.70
   2  -1   0   24.20    2.30
   2  -1   0   23.30    2.70
  -2  -1   0   18.40    2.30
   2  -1   0   24.00    2.40
  -2  -1   0   22.70    2.60
  -2  -1   0   24.20    2.40
   2   1   0   25.00    2.90
  -2   1   0   22.20    1.30
  -2   1   0   23.80    2.40
   2   1   0   21.60    2.40
  -2   1   0   21.30    2.30
   2   1   0   26.10    2.60
   3  -1   0   34.90    1.90
  -3  -1   0   30.50    3.40
  -3  -1   0   31.80    3.60
   3  -1   0   35.80    3.20
   3  -1   0   30.60    3.70
   3  -1   0   33.10    3.30
  -3  -1   0   37.00    3.50
  -3   1   0   35.10    3.10
   3   1   0   32.30    3.80
  -3   1   0   34.50    3.20
   3   1   0   33.10    3.30
   3   1   0   38.30    3.80
  -3   1   0   35.40    2.10
  -4  -1   0  223.48    9.50
  -4  -1   0  228.68    9.60
   4  -1   0  215.98    9.30
   4  -1   0  222.88    8.90
   4  -1   0  221.38    7.90
  -4  -1   0  223.48    9.60
  -4   1   0  225.88    8.90
  -4   1   0  219.48    8.00
  -4   1   0  215.78    9.10
   4   1   0  225.18    9.40
   4   1   0  223.78    9.60
   5  -1   0  136.69    7.20
  -5  -1   0  138.79    7.40
  -5  -1   0  135.19    7.20
  -5  -1   0  136.49    7.40
   5  -1   0  129.89    5.60
   5  -1   0  129.29    6.40
   5   1   0  130.99    7.40
  -5   1   0  141.69    6.70
   5   1   0  133.09    7.60
  -5   1   0  136.59    5.90
   5   1   0  135.39    7.10
  -5   1   0  138.99    7.00
  -6  -1   0   80.69    6.60
   6  -1   0   67.29    4.10
   6  -1   0   67.89    5.90
  -6  -1   0   73.59    6.10
   6   1   0   77.39    6.50
  -6   1   0   69.99    4.70
   6   1   0   74.19    6.60
  -6   1   0   67.29    5.50
  -6   1   0   72.59    5.40
   6   1   0   65.09    5.50
  -7  -1   0   35.90    5.20
  -7  -1   0   34.20    4.70
   7  -1   0   34.50    3.30
   7  -1   0   29.40    4.60
  -7   1   0   30.10    4.40
  -7   1   0   32.50    3.60
  -7   1   0   27.00    3.80
   7   1   0   25.90    3.90
   7   1   0   30.00    4.60
   7   1   0   27.90    5.10
  -8  -1   0    0.50    2.90
   8  -1   0    0.50    1.70
  -8  -1   0    4.40    3.30
   8  -1   0    0.40    4.00
   8  -1   0   -1.10    2.90
  -8   1   0   -0.70    2.20
   8   1   0   -0.50    3.20
   8   1   0   -2.90    2.20
  -8   1   0    0.60    2.20
   8   1   0   -3.80    2.70
  -8   1   0    2.30    3.10
  -9  -1   0   84.39    7.40
   9  -1   0   80.59    8.20
   9  -1   0   96.89    7.80
  -9  -1   0   73.39    5.20
  -9  -1   0   75.79    7.00
   9  -1   0   82.49    5.20
   9  -1   0   88.59    8.00
  -9   1   0   87.39    6.90
   9   1   0   83.49    7.70
  -9   1   0   78.99    5.90
  -9   1   0   88.09    6.10
   9   1   0   81.09    8.50
   9   1   0   72.69    6.20
 -10  -1   0   70.19    7.40
  10  -1   0   53.89    4.60
  10  -1   0   66.79    8.10
  10  -1   0   67.69    7.80
 -10  -1   0   55.59    6.60
 -10  -1   0   58.49    4.90
  10  -1   0   66.99    7.20
  10   1   0   53.79    5.90
 -10   1   0   81.89    5.90
  10   1   0   71.19    7.70
 -10   1   0   69.39    6.10
 -10   1   0   59.99    6.70
  10   1   0   63.49    7.80
 -11  -1   0   10.60    4.50
 -11  -1   0    2.50    2.50
  11  -1   0    2.50    4.00
  11  -1   0    7.60    4.80
 -11  -1   0    4.60    3.80
  11  -1   0    6.80    2.60
  11  -1   0    2.20    3.90
 -11   1   0    6.30    3.00
  11   1   0    6.20    4.30
 -11   1   0    2.50    3.10
  11   1   0   10.20    4.50
  11   1   0    6.10    3.20
 -11   1   0    8.70    4.30
  12  -1   0   98.69    6.80
 -12  -1   0  112.89    9.50
 -12  -1   0  119.09   11.80
  12  -1   0  105.39   10.50
  12  -1   0  104.69    9.90
 -12  -1   0  109.69    7.10
  12  -1   0  107.09   10.30
  12   1   0  113.49   10.30
 -12   1   0  118.69    8.40
  12   1   0  107.49    8.40
 -12   1   0  109.49    7.60
 -12   1   0  111.09    9.00
  12   1   0  110.29   10.40
  13  -1   0   35.50    7.70
  13  -1   0   25.00    3.90
 -13  -1   0   27.40    4.10
 -13  -1   0   27.90    6.10
  13  -1   0   34.80    7.60
  13  -1   0   30.80    6.40
  13   1   0   31.80    7.30
  13   1   0   30.20    6.90
  13   1   0   29.80    7.40
  13   1   0   32.30    5.30
 -13   1   0   39.90    5.20
 -13   1   0   34.60    6.40
 -14  -1   0    6.70    4.60
 -14  -1   0   -2.80    3.90
 -14  -1   0   -1.10    2.40
  14  -1   0   -5.90    4.10
  14  -1   0    5.10    5.20
  14  -1   0   -3.30    3.80
  14   1   0    4.90    5.00
 -14   1   0   -1.90    3.90
  14   1   0   -1.20    4.60
  14   1   0    8.00    3.70
 -14   1   0    2.80    2.90
  14   1   0    2.30    4.40
  15  -1   0   23.10    6.80
 -15  -1   0   28.20    3.90
  15  -1   0   28.90    7.60
  15  -1   0   31.80    4.40
  15   1   0   20.50    6.50
 -15   1   0   27.30    4.40
  15   1   0   27.30    7.50
  15   1   0   32.00    5.60
  16  -1   0   68.59   16.80
 -16  -1   0   62.69    5.20
  16  -1   0   42.90   10.10
  16  -1   0   64.19    5.80
  16   1   0   66.09   10.40
 -16   1   0   51.49    5.70
  16   1   0   73.89   10.30
  16   1   0   64.89    7.20
  17  -1   0   21.40    7.00
  17  -1   0   13.40    6.30
 -17  -1   0   12.40    2.70
  17  -1   0   21.40    3.80
 -17  -1   0   15.20    2.40
  17   1   0   20.80    6.70
  17   1   0   24.50    4.80
 -17   1   0   15.90    3.60
  17   1   0   22.90    7.70
  18  -1   0  136.99   13.50
  18  -1   0  127.89   14.70
  18  -1   0  138.89    8.30
 -18   1   0  123.19    7.40
  18   1   0  133.99    9.80
   0  -2   0   21.70    2.40
   0  -2   0   19.30    1.80
   0  -2   0   24.30    3.00
   0  -2   0   25.60    3.10
   0  -2   0   21.90    2.40
   0   2   0   18.90    2.30
   0   2   0   20.20    2.80
   0   2   0   25.20    1.80
   0   2   0   20.00    2.30
   1  -2   0  495.35   16.80
  -1  -2   0  449.86   16.60
   1  -2   0  476.05   15.50
   1  -2   0  455.35   15.70
  -1  -2   0  483.25   16.20
   1  -2   0  474.75   16.30
  -1  -2   0  487.85   16.70
  -1  -2   0  492.35   16.50
   1   2   0  458.75   16.10
   1   2   0  484.85   16.60
   1   2   0  472.65   16.40
  -1   2   0  474.35   16.60
  -1   2   0  479.45   16.40
   1   2   0  480.05   16.70
  -1   2   0  461.65   15.50
  -1   2   0  477.35   15.70
  -2  -2   0  222.78    8.60
   2  -2   0  224.48    8.70
   2  -2   0  210.38    8.30
   2  -2   0  214.58    9.10
  -2  -2   0  217.98    9.40
  -2  -2   0  232.98    9.10
  -2  -2   0  212.88    8.50
   2   2   0  218.18    9.30
  -2   2   0  217.28    9.10
  -2   2   0  206.38    8.40
   2   2   0  221.98    8.60
  -2   2   0  222.68    7.50
  -2   2   0  211.88    8.50
   2   2   0  214.18    8.50
   3  -2   0  440.86   16.00
  -3  -2   0  449.66   15.70
  -3  -2   0  472.25   17.00
  -3  -2   0  460.75   16.30
   3  -2   0  455.25   16.10
  -3  -2   0  468.35   16.90
   3  -2   0  453.85   16.40
  -3   2   0  432.96   14.10
   3   2   0  462.95   16.70
   3   2   0  447.66   16.10
   3   2   0  448.16   16.80
  -3   2   0  443.16   16.20
  -3   2   0  443.86   16.00
  -4  -2   0  137.39    7.70
   4  -2   0  144.79    7.30
   4  -2   0  148.49    7.40
   4  -2   0  145.39    7.00
  -4  -2   0  153.98    8.20
  -4  -2   0  143.19    7.30
  -4  -2   0  144.99    6.40
   4   2   0  156.18    7.70
  -4   2   0  130.39    6.70
   4   2   0  140.29    7.80
   4   2   0  143.49    7.20
  -4   2   0  143.29    7.10
  -4   2   0  138.39    4.90
  -5  -2   0 1038.40   34.70
   5  -2   0 1008.40   34.10
  -5  -2   0 1020.20   35.00
   5  -2   0  930.71   31.60
   5  -2   0 1010.30   34.70
   5  -2   0 1004.70   34.40
  -5  -2   0 1028.50   35.00
   5   2   0 1003.70   35.00
  -5   2   0  999.60   34.00
   5   2   0 1039.80   34.70
   5   2   0  990.90   34.40
  -5   2   0 1048.00   34.00
  -5   2   0 1025.60   31.90
   6  -2   0 1810.42   59.59
   6  -2   0 1689.83   56.49
   6  -2   0 1794.52   58.89
  -6  -2   0 1826.42   59.89
  -6  -2   0 1762.42   60.09
  -6  -2   0 1862.21   60.09
   6  -2   0 1867.21   60.19
  -6   2   0 1834.82   59.19
   6   2   0 1853.21   60.49
  -6   2   0 1869.81   56.89
  -6   2   0 1815.02   58.79
   6   2   0 1722.33   59.29
   6   2   0 1832.42   59.69
  -7  -2   0   15.50    4.20
   7  -2   0   16.50    3.70
   7  -2   0   14.40    3.40
  -7  -2   0   21.30    4.30
   7  -2   0   18.60    4.60
   7  -2   0   13.80    1.80
  -7  -2   0   10.90    3.80
   7   2   0   19.80    4.50
  -7   2   0   15.80    2.30
  -7   2   0   15.50    3.50
  -7   2   0   11.60    3.20
   7   2   0   12.00    3.60
   7   2   0   10.40    3.40
  -8  -2   0   -0.30    3.30
  -8  -2   0    3.60    3.30
   8  -2   0   -1.80    3.10
   8  -2   0    1.00    3.30
   8  -2   0    0.30    1.20
  -8   2   0    2.00    1.80
  -8   2   0    2.80    2.60
   8   2   0    2.50    2.60
  -8   2   0   -0.10    2.40
   8   2   0   -1.50    3.00
   8   2   0    2.90    2.70
   9  -2   0  316.17   15.50
   9  -2   0  279.17   11.10
   9  -2   0  314.57   15.10
  -9  -2   0  305.97   14.90
  -9  -2   0  292.47   14.80
  -9   2   0  311.67   13.30
   9   2   0  292.67   15.50
  -9   2   0  301.97   14.00
  -9   2   0  304.97   12.00
 -10  -2   0    9.40    4.10
 -10  -2   0    8.80    4.30
  10  -2   0    7.20    4.70
  10  -2   0    3.10    3.40
  10  -2   0    7.80    1.90
 -10   2   0    7.10    3.50
 -10   2   0    8.20    3.20
  10   2   0    5.40    3.50
 -10   2   0    5.90    2.50
  10   2   0    9.20    4.80
  10   2   0    3.30    3.40
  11  -2   0    0.30    1.60
 -11  -2   0    2.50    4.40
 -11  -2   0    1.60    3.80
  11  -2   0   -0.90    3.90
  11  -2   0   -0.70    4.30
  11   2   0    0.00    3.10
 -11   2   0    0.20    2.90
  11   2   0    3.50    4.60
  11   2   0    1.10    3.70
 -11   2   0   -0.70    3.00
  12  -2   0   83.69   10.00
 -12  -2   0   88.29    6.30
 -12  -2   0   83.89    8.80
 -12  -2   0  110.69   10.20
  12  -2   0   89.49    5.50
  12  -2   0   98.59   10.10
  12  -2   0   89.39    9.20
  12   2   0   92.29    9.90
  12   2   0   93.69    8.20
 -12   2   0   94.49    7.50
 -12   2   0   81.29    7.90
  12   2   0  100.19    9.60
 -13  -2   0  291.97   12.80
  13  -2   0  312.07   18.10
 -13  -2   0  306.47   17.00
  13  -2   0  290.27   17.90
  13  -2   0  309.77   17.30
  13  -2   0  296.47   12.10
 -13   2   0  280.37   15.80
  13   2   0  273.87   15.00
  13   2   0  317.47   17.40
  13   2   0  301.77   17.80
 -13   2   0  299.87   14.00
 -14  -2   0   23.10    3.40
  14  -2   0   18.70    6.20
 -14  -2   0   16.90    5.50
 -14  -2   0   23.00    3.80
  14  -2   0   31.40    7.10
  14  -2   0   36.30    7.70
  14  -2   0   22.40    3.30
 -14  -2   0   23.10    6.30
 -14   2   0   27.20    7.00
  14   2   0   22.80    5.30
  14   2   0   30.30    7.70
  14   2   0   27.50    8.00
  14   2   0   21.40    6.40
 -14   2   0   26.50    4.80
 -15  -2   0   11.80    3.00
  15  -2   0    5.40    5.70
 -15  -2   0    9.50    2.50
  15  -2   0   11.90    2.70
  15  -2   0    7.10    5.50
  15   2   0   12.50    4.50
 -15   2   0    8.60    3.80
  15   2   0   18.20    5.90
  15   2   0   16.90    6.60
  16  -2   0    6.20    2.40
  16  -2   0    3.70    5.90
 -16  -2   0    8.70    2.20
  16  -2   0    4.90    6.10
 -16  -2   0    2.60    2.30
  16   2   0   13.00    5.80
  16   2   0    6.60    5.30
  16   2   0   15.40    5.60
  17  -2   0   31.30    8.00
 -17  -2   0   26.50    3.10
  17  -2   0   22.90    3.40
  17  -2   0   20.20    7.00
 -17  -2   0   26.40    2.90
  17   2   0   25.10    7.60
  17   2   0   30.00    5.90
  17   2   0   31.40    7.70
  18  -2   0   12.90    6.10
  18  -2   0    9.10    6.20
 -18   2   0   11.30    4.00
   0  -3   0    0.70    2.20
   0  -3   0    2.50    2.10
   0  -3   0   -1.10    1.20
   0  -3   0    1.20    1.80
   0   3   0    0.70    1.10
   0   3   0    8.40    2.70
   0   3   0    0.10    1.80
   1  -3   0  170.08    6.40
   1  -3   0  161.68    7.10
  -1  -3   0  173.18    8.10
  -1  -3   0  160.18    8.10
   1  -3   0  175.38    8.20
  -1  -3   0  170.68    7.90
  -1  -3   0  158.68    7.30
   1  -3   0  180.88    8.00
   1   3   0  174.88    7.70
   1   3   0  173.28    8.10
  -1   3   0  164.68    8.10
  -1   3   0  168.48    7.60
  -1   3   0  158.68    6.40
   1   3   0  160.18    7.40
   1   3   0  166.48    8.00
  -1   3   0  168.38    7.10
   2  -3   0 1056.39   35.30
   2  -3   0 1025.80   33.80
  -2  -3   0 1049.70   34.80
  -2  -3   0 1065.99   34.60
  -2  -3   0 1053.69   35.30
  -2  -3   0 1057.29   35.50
  -2   3   0 1064.59   33.60
  -2   3   0 1057.09   34.70
  -2   3   0 1026.10   33.90
   2   3   0 1045.90   34.80
   2   3   0 1035.90   34.50
  -2   3   0 1067.89   35.20
   2   3   0 1039.00   35.30
   2   3   0 1054.79   35.30
  -3  -3   0  248.88   10.10
  -3  -3   0  239.68   10.00
  -3  -3   0  233.98   10.80
   3  -3   0  238.88    9.50
   3  -3   0  252.57   10.10
  -3  -3   0  231.18   11.00
   3  -3   0  252.07   10.90
   3   3   0  227.68   10.60
   3   3   0  230.18    9.70
  -3   3   0  240.58    9.90
   3   3   0  232.28   10.00
   3   3   0  240.88   10.80
  -3   3   0  222.88    9.70
  -3   3   0  229.78   10.40
  -3   3   0  235.68    8.30
  -4  -3   0  118.89    7.50
  -4  -3   0  117.69    7.80
   4  -3   0  104.29    6.30
  -4  -3   0  118.29    6.40
   4  -3   0  109.99    7.30
   4  -3   0  124.19    6.70
  -4  -3   0  117.19    6.80
   4   3   0  119.69    6.80
  -4   3   0  116.89    7.00
  -4   3   0  117.69    4.10
   4   3   0  112.59    7.00
  -4   3   0  114.69    6.30
  -4   3   0  110.59    3.90
   4   3   0  119.49    7.60
   5  -3   0  383.66   16.20
  -5  -3   0  407.46   15.80
   5  -3   0  359.36   15.30
  -5  -3   0  361.66   16.20
   5  -3   0  388.86   15.50
   5   3   0  404.46   15.70
  -5   3   0  390.26   15.70
  -5   3   0  376.86   15.10
   5   3   0  409.06   16.80
  -6  -3   0  405.76   16.70
  -6  -3   0  358.16   16.90
   6  -3   0  355.16   16.20
   6  -3   0  405.86   16.50
  -6  -3   0  453.95   17.90
  -6  -3   0  406.46   15.20
   6  -3   0  394.96   16.60
   6   3   0  384.76   17.30
  -6   3   0  394.96   16.20
   6   3   0  423.36   16.70
   6   3   0  385.66   16.80
  -6   3   0  430.46   16.20
   7  -3   0   26.50    4.50
  -7  -3   0   22.50    4.10
  -7  -3   0   29.80    3.50
  -7  -3   0   23.90    4.80
  -7  -3   0   26.80    5.20
   7  -3   0   27.60    5.00
   7  -3   0   33.70    4.80
  -7   3   0   22.20    4.40
   7   3   0   33.30    4.60
   7   3   0   23.50    4.50
  -7   3   0   32.40    4.60
   7   3   0   29.00    5.60
   8  -3   0  144.79    9.00
  -8  -3   0  157.78    8.00
  -8  -3   0  156.78   10.40
   8  -3   0  179.68   11.60
   8  -3   0  169.78   10.30
  -8  -3   0  160.48    9.90
  -8  -3   0  172.18   11.00
  -8   3   0  162.38    9.10
   8   3   0  140.69   10.20
  -8   3   0  175.78    9.30
   8   3   0  165.88   10.10
   8   3   0  173.18   10.00
  -9  -3   0   62.49    9.40
   9  -3   0   56.19    5.90
   9  -3   0   54.39    6.30
  -9  -3   0   57.39    6.50
   9  -3   0   76.69    7.80
  -9  -3   0   57.89    4.90
  -9  -3   0   74.09    7.50
  -9   3   0   62.99    6.30
  -9   3   0   60.39    6.10
   9   3   0   80.39   13.60
   9   3   0   64.59    6.90
   9   3   0   65.69    7.00
 -10  -3   0  115.29    6.80
 -10  -3   0  113.59   10.20
  10  -3   0  103.09    8.90
  10  -3   0  124.19    9.80
 -10  -3   0  107.09    9.30
  10   3   0  110.49    9.20
 -10   3   0  129.59    8.40
 -10   3   0  116.39    8.60
  10   3   0  107.59    9.90
  10   3   0  109.89    8.80
  11  -3   0   85.19    8.50
 -11  -3   0   90.69    6.10
 -11  -3   0   96.59    9.90
 -11  -3   0   80.69    8.80
  11  -3   0   91.39    9.80
 -11   3   0   97.19    8.00
  11   3   0  104.19   10.00
  11   3   0   87.39    8.60
  11   3   0   78.49    8.40
 -11   3   0   91.79    7.70
 -12  -3   0   45.70    7.80
 -12  -3   0   57.89    5.10
  12  -3   0   65.99    8.90
  12  -3   0   53.39    7.70
 -12  -3   0   50.99    7.80
  12   3   0   48.20    7.20
  12   3   0   65.39    7.60
 -12   3   0   46.10    6.10
  12   3   0   39.20    8.00
 -12   3   0   43.30    6.50
 -13  -3   0   79.09    9.60
  13  -3   0   76.49   10.00
 -13  -3   0   65.69    5.40
 -13  -3   0   70.19    5.80
  13  -3   0   70.39    9.50
 -13  -3   0   64.59    9.10
 -13   3   0   65.79    7.30
  13   3   0   71.89    8.40
  13   3   0   68.59    8.80
 -13   3   0   70.69    7.60
  13   3   0   57.39    9.50
  14  -3   0  203.08   14.80
  14  -3   0  201.18   15.40
 -14  -3   0  187.28   14.30
 -14  -3   0  186.98   13.60
 -14  -3   0  195.28    9.40
  14  -3   0  213.28   15.00
 -14  -3   0  198.78    9.80
 -14   3   0  185.98   11.40
  14   3   0  185.38   12.60
  14   3   0  194.58   15.00
  14   3   0  204.08   14.30
 -15  -3   0    5.20    2.30
  15  -3   0    3.90    5.30
 -15  -3   0    4.60    2.50
  15  -3   0    5.30    5.20
  15   3   0    4.80    4.50
 -15   3   0    4.20    3.60
  15   3   0   -0.90    5.20
  15   3   0    6.50    4.30
  16  -3   0   37.60    8.40
  16  -3   0   31.80    7.50
 -16  -3   0   37.60    4.40
 -16  -3   0   32.80    3.70
  16   3   0   34.50    6.40
 -16   3   0   30.30    5.20
  16   3   0   43.50    9.20
 -17  -3   0   59.49    4.30
 -17  -3   0   56.39    4.00
  17  -3   0   62.49   10.30
  17  -3   0   48.20    9.60
 -17   3   0   50.89    6.40
  17   3   0   63.39   10.70
  17   3   0   76.59   10.80
  18  -3   0    6.10    6.00
  18  -3   0   22.70    7.90
  18   3   0    5.10    6.00
 -18   3   0    1.80    3.70
  18   3   0   19.50    7.20
   0  -4   0  486.65   17.90
   0  -4   0  480.15   17.70
   0  -4   0  487.75   18.20
   0  -4   0  474.35   18.00
   0  -4   0  487.05   18.40
   0   4   0  481.95   17.70
   0   4   0  465.45   16.10
   0   4   0  477.55   18.30
   1  -4   0  320.37   13.50
   1  -4   0  298.57   11.00
   1  -4   0  317.07   12.60
  -1  -4   0  299.17   13.00
  -1  -4   0  332.97   12.60
  -1  -4   0  330.27   13.40
   1  -4   0  302.47   12.80
  -1  -4   0  335.77   13.30
   1  -4   0  308.97   12.20
  -1  -4   0  319.07   13.10
   1   4   0  307.07   12.50
  -1   4   0  304.27   13.20
   1   4   0  315.17   11.20
  -1   4   0  300.67   11.10
   1   4   0  309.17   13.00
   1   4   0  303.17   13.10
  -1   4   0  303.67   12.70
  -1   4   0  308.77   12.10
  -2  -4   0  521.05   18.30
   2  -4   0  511.75   19.20
   2  -4   0  462.35   16.70
  -2  -4   0  515.75   18.70
   2  -4   0  469.85   18.20
  -2  -4   0  477.15   18.90
  -2  -4   0  503.85   19.20
  -2   4   0  494.95   18.40
  -2   4   0  490.65   18.90
   2   4   0  495.65   18.50
   2   4   0  492.25   18.10
   2   4   0  472.25   18.70
  -2   4   0  478.85   17.00
   2   4   0  489.95   18.80
  -2   4   0  481.85   17.20
  -3  -4   0   31.60    5.60
  -3  -4   0   23.80    4.40
   3  -4   0   28.60    4.10
  -3  -4   0   28.70    3.90
   3  -4   0   29.70    5.10
  -3  -4   0   33.70    4.50
   3  -4   0   23.90    3.00
   3   4   0   36.00    5.10
  -3   4   0   29.30    3.70
  -3   4   0   30.00    4.70
  -3   4   0   28.50    3.10
  -3   4   0   30.60    4.10
   3   4   0   34.10    4.20
   3   4   0   26.40    4.80
   3   4   0   21.40    3.80
   4  -4   0  154.88    8.20
  -4  -4   0  181.18   10.60
   4  -4   0  173.78    9.10
  -4  -4   0  174.88   10.00
  -4  -4   0  181.58    9.20
  -4  -4   0  176.18    9.00
   4  -4   0  196.08   10.60
  -4   4   0  182.68    6.70
  -4   4   0  184.88    9.30
  -4   4   0  177.88    9.80
   4   4   0  180.18   10.30
   4   4   0  156.78   10.00
   4   4   0  170.98    9.00
  -5  -4   0  243.08   12.50
   5  -4   0  217.28   10.30
  -5  -4   0  223.78   10.40
   5  -4   0  229.08   10.80
  -5  -4   0  206.48   10.70
   5  -4   0  227.08   11.90
  -5  -4   0  182.98   11.20
   5   4   0  224.88   10.70
   5   4   0  220.58   11.50
   5   4   0  223.48   11.80
  -5   4   0  222.78   11.30
  -5   4   0  237.28   10.60
  -6  -4   0    8.00    3.10
  -6  -4   0    9.10    3.80
   6  -4   0   11.40    4.30
  -6  -4   0    9.70    4.10
  -6  -4   0    9.30    2.90
   6  -4   0   14.90    3.70
   6  -4   0   10.40    3.30
  -6   4   0   11.70    3.90
   6   4   0    2.70    4.00
   6   4   0   11.20    3.40
   7  -4   0  606.94   23.40
  -7  -4   0  643.74   25.80
  -7  -4   0  520.65   23.30
  -7  -4   0  590.54   21.60
   7  -4   0  510.55   22.10
   7  -4   0  622.24   25.10
  -7  -4   0  583.54   24.10
   7   4   0  560.74   23.30
  -7   4   0  572.94   22.10
   7   4   0  589.14   24.00
  -7   4   0  607.04   22.80
   7   4   0  572.14   22.60
  -8  -4   0   63.09    7.70
   8  -4   0   51.79    6.40
   8  -4   0   66.19    7.30
  -8  -4   0   49.10    6.80
  -8  -4   0   54.59    5.10
   8  -4   0   57.79    6.50
  -8  -4   0   58.29    6.50
   8   4   0   60.29    6.60
  -8   4   0   47.10    5.70
   8   4   0   69.79    7.60
  -8   4   0   57.49    6.40
   9  -4   0 1368.06   48.50
   9  -4   0 1356.86   48.50
  -9  -4   0 1338.47   49.50
   9  -4   0 1289.27   47.60
  -9  -4   0 1376.96   48.90
  -9  -4   0 1380.56   49.60
  -9  -4   0 1409.46   46.10
   9   4   0 1404.26   48.90
  -9   4   0 1398.56   47.70
  -9   4   0 1340.67   47.40
   9   4   0 1351.86   50.19
   9   4   0 1448.66   48.60
 -10  -4   0  232.38   13.50
 -10  -4   0  227.58   14.00
  10  -4   0  233.68   13.60
  10  -4   0  221.08   13.40
  10  -4   0  211.58   12.30
 -10  -4   0  224.48   10.70
 -10  -4   0  238.28   14.90
 -10   4   0  221.18   12.30
  10   4   0  214.78   13.10
 -10   4   0  236.28   12.70
  10   4   0  217.08   14.20
  10   4   0  219.88   13.00
  11  -4   0  443.46   21.00
 -11  -4   0  454.95   21.10
  11  -4   0  393.16   19.00
 -11  -4   0  420.16   21.20
  11  -4   0  454.25   20.80
 -11  -4   0  442.56   17.50
 -11  -4   0  449.66   21.90
  11   4   0  439.86   22.00
 -11   4   0  441.86   19.30
 -11   4   0  438.76   19.60
  11   4   0  443.96   20.60
  11   4   0  413.46   20.20
 -12  -4   0   51.19    8.30
 -12  -4   0   52.89    5.50
  12  -4   0   46.20    8.00
  12  -4   0   53.39    7.70
 -12  -4   0   38.70    8.00
  12   4   0   55.49    7.80
 -12   4   0   47.10    6.60
 -12   4   0   51.19    7.10
  12   4   0   36.30    7.90
  12   4   0   61.49    8.10
 -13  -4   0   32.40    7.40
 -13  -4   0   43.20    5.10
  13  -4   0   48.60    8.20
 -13  -4   0   43.00    8.00
  13  -4   0   42.20    8.20
 -13   4   0   45.10    7.20
  13   4   0   51.89    9.10
  13   4   0   40.70    7.30
 -13   4   0   44.90    6.50
  13   4   0   41.10    7.40
  14  -4   0    3.10    4.30
  14  -4   0    3.30    5.30
 -14  -4   0   -0.10    2.40
 -14  -4   0   -3.40    4.70
  14   4   0   -4.20    4.10
  14   4   0    6.30    5.90
  14   4   0    0.10    4.40
 -14   4   0    0.90    3.60
 -15  -4   0    3.50    2.30
 -15  -4   0    0.40    2.30
  15   4   0    2.60    4.20
  15   4   0    2.50    5.80
  15   4   0   -0.30    4.30
 -15   4   0    0.00    3.80
 -16  -4   0   18.10    3.00
  16  -4   0   24.80    7.40
  16  -4   0   20.00    6.90
 -16  -4   0   20.70    3.30
  16   4   0   15.10    6.30
 -16   4   0   14.60    4.70
 -17  -4   0  115.29    6.20
  17  -4   0  121.79   12.80
 -17  -4   0  128.59    6.60
  17  -4   0  111.89   20.70
  17   4   0  131.79   14.40
  17   4   0  120.69   12.50
   0  -5   0    1.30    3.30
   0  -5   0    0.70    3.50
   0  -5   0   -0.20    3.30
   0  -5   0    1.80    2.80
   0  -5   0    1.30    2.90
   0   5   0   -1.00    1.70
   0   5   0    3.50    3.70
   0   5   0    3.20    3.20
  -1  -5   0  899.81   31.00
  -1  -5   0  901.51   31.60
   1  -5   0  932.01   31.70
  -1  -5   0  854.51   31.70
   1  -5   0  911.11   32.30
   1  -5   0  843.72   29.00
  -1  -5   0  902.81   31.90
  -1  -5   0  884.41   31.70
   1  -5   0  911.61   31.20
   1   5   0  879.01   31.00
  -1   5   0  868.81   29.10
  -1   5   0  880.91   31.90
   1   5   0  853.31   29.10
   1   5   0  902.41   31.90
  -1   5   0  910.91   30.60
   1   5   0  891.81   31.40
   2  -5   0   63.79    6.90
   2  -5   0   58.69    5.80
   2  -5   0   52.69    5.80
  -2  -5   0   57.89    6.30
  -2  -5   0   56.89    6.40
  -2  -5   0   69.79    7.10
   2  -5   0   49.70    3.90
  -2  -5   0   57.49    5.50
   2   5   0   59.69    6.40
   2   5   0   60.99    6.00
   2   5   0   62.39    6.70
  -2   5   0   46.30    4.10
   2   5   0   53.69    4.60
  -2   5   0   52.19    4.90
  -2   5   0   53.19    6.30
  -2   5   0   55.39    6.30
   3  -5   0  128.39    6.70
   3  -5   0  143.39    8.40
  -3  -5   0  140.69    8.00
  -3  -5   0  129.09    8.80
  -3  -5   0  139.39    8.70
  -3  -5   0  130.89    9.40
   3  -5   0  146.09    9.50
   3   5   0  126.39    9.00
   3   5   0  137.49    8.10
  -3   5   0  139.59    6.80
  -3   5   0  140.39    9.10
   3   5   0  128.49    8.10
  -3   5   0  137.09    7.20
   3   5   0  141.29    8.50
  -3   5   0  139.59    8.50
   4  -5   0  124.29    9.30
   4  -5   0  124.49    7.80
  -4  -5   0  114.29    8.50
   4  -5   0  113.19    6.60
  -4  -5   0  125.69    8.30
  -4  -5   0  123.99    7.70
  -4  -5   0  116.39    9.40
  -4   5   0  123.89    7.70
  -4   5   0  128.99    5.80
   4   5   0  124.29    8.90
   4   5   0  126.89    7.90
   4   5   0  121.49    8.70
   4   5   0  114.59    7.40
  -4   5   0  118.89    8.60
  -4   5   0  111.99    7.20
   5  -5   0   22.10    4.90
  -5  -5   0   25.80    5.70
  -5  -5   0   24.80    4.00
  -5  -5   0   23.50    4.10
   5  -5   0   27.80    4.80
  -5  -5   0   24.00    4.90
   5  -5   0   22.00    3.50
   5   5   0   22.40    4.70
  -5   5   0   26.10    4.40
  -5   5   0   27.70    5.00
   5   5   0   38.00    4.70
   5   5   0   26.30    5.00
  -5   5   0   24.90    2.20
  -6  -5   0    4.40    2.80
  -6  -5   0    4.50    2.90
   6  -5   0    0.40    2.50
   6  -5   0    5.00    3.80
  -6  -5   0    5.60    5.10
  -6  -5   0    1.50    3.10
   6   5   0    4.80    3.10
  -6   5   0    5.10    2.80
  -6   5   0    4.70    3.90
   6   5   0    1.70    3.90
   6   5   0    4.50    3.60
  -7  -5   0  241.68   14.10
   7  -5   0  234.28   11.90
  -7  -5   0  248.78   12.80
  -7  -5   0  239.58   15.50
  -7  -5   0  255.17   12.00
   7  -5   0  250.77   13.70
   7  -5   0  250.17   12.60
   7   5   0  249.28   13.90
  -7   5   0  238.48   11.90
   7   5   0  237.98   13.40
  -7   5   0  235.88   12.80
   8  -5   0    4.10    3.30
  -8  -5   0   -4.10    3.50
  -8  -5   0    3.00    2.80
  -8  -5   0   -1.40    4.20
   8  -5   0    1.20    3.00
  -8  -5   0    0.20    3.00
   8  -5   0    1.80    3.70
   8   5   0    0.10    4.00
   8   5   0    2.20    3.30
  -8   5   0    2.40    3.20
  -8   5   0    0.80    3.50
   8   5   0   -3.00    3.40
  -9  -5   0   77.49    9.30
  -9  -5   0   59.99    6.20
   9  -5   0   64.69    7.10
  -9  -5   0   73.69    9.50
  -9  -5   0   67.89    7.50
   9  -5   0   64.99    7.40
   9   5   0   63.59    8.20
  -9   5   0   62.49    6.40
   9   5   0   77.99    9.50
  -9   5   0   80.49    7.80
   9   5   0   60.99    7.30
 -10  -5   0   50.89    5.80
 -10  -5   0   48.20    8.00
 -10  -5   0   52.09    7.50
  10  -5   0   43.00    6.90
  10  -5   0   47.20    7.10
  10  -5   0   56.19    7.30
 -10  -5   0   47.10    8.10
 -10   5   0   42.90    6.10
  10   5   0   40.80    7.90
 -10   5   0   51.09    6.80
  10   5   0   57.99    7.50
  10   5   0   41.60    7.00
  11  -5   0   97.29    9.10
 -11  -5   0  108.49   11.50
 -11  -5   0  111.39   10.80
  11  -5   0  110.49    9.80
 -11  -5   0  108.19    9.90
 -11  -5   0  116.69    8.00
  11  -5   0  102.69   10.00
 -11   5   0  102.99    9.40
  11   5   0  124.89   10.20
  11   5   0  117.99   10.50
  11   5   0  111.79   11.20
  12  -5   0    7.60    4.20
  12  -5   0    7.00    4.60
 -12  -5   0   13.80    6.70
 -12  -5   0   11.20    5.50
 -12  -5   0   10.30    5.30
  12  -5   0    7.00    4.50
 -12  -5   0    7.40    3.30
  12   5   0    7.00    5.80
 -12   5   0   11.00    4.60
  12   5   0   14.00    5.30
 -12   5   0    7.40    4.00
  12   5   0    6.00    8.00
 -13  -5   0    4.50    3.00
  13  -5   0   10.50    4.70
  13  -5   0    2.50    4.60
 -13  -5   0    7.40    5.10
 -13  -5   0    4.00    5.40
  13   5   0    9.90    5.20
  13   5   0   -3.60    4.30
  13   5   0    1.80    5.70
 -13   5   0    1.90    3.90
  14  -5   0   29.00    7.40
 -14  -5   0   17.80    4.00
 -14   5   0   19.70    5.50
  14   5   0   23.20    6.50
  14   5   0   15.80    7.00
 -15  -5   0  201.68   10.40
  15  -5   0  205.18   15.20
  15   5   0  204.78   15.20
  15   5   0  190.98   16.10
 -15   5   0  227.38   13.70
 -16  -5   0    4.90    2.70
  16  -5   0    4.90    5.70
  16   5   0    2.90    5.80
 -16   5   0   -2.50    3.90
  16   5   0    0.30    4.90
  17  -5   0   58.39   10.10
  17  -5   0   44.10    9.50
 -17  -5   0   43.30    4.50
  17   5   0   52.99    9.30
 -17   5   0   40.60    7.30
  17   5   0   37.90    9.10
   0  -6   0 2674.03   84.49
   0  -6   0 2578.74   83.69
   0  -6   0 2528.65   83.09
   0  -6   0 2602.84   83.09
   0  -6   0 2474.95   83.69
   0   6   0 2529.65   80.49
   0   6   0 2503.75   82.89
   0   6   0 2587.54   86.39
  -1  -6   0  718.93   26.90
   1  -6   0  727.63   26.80
   1  -6   0  736.43   26.50
  -1  -6   0  686.93   27.00
  -1  -6   0  718.03   27.00
  -1  -6   0  736.03   27.40
   1  -6   0  755.22   27.80
   1  -6   0  655.43   23.80
  -1  -6   0  730.03   26.30
  -1   6   0  668.43   25.50
   1   6   0  691.93   23.80
   1   6   0  692.43   27.00
   1   6   0  724.23   26.70
  -1   6   0  697.73   23.90
   1   6   0  717.33   26.30
  -2  -6   0   36.70    5.50
   2  -6   0   44.50    6.40
  -2  -6   0   38.70    5.70
  -2  -6   0   37.80    4.90
   2  -6   0   38.90    5.20
  -2  -6   0   32.10    5.60
   2  -6   0   38.10    3.50
  -2  -6   0   41.10    5.90
  -2   6   0   42.40    6.00
   2   6   0   34.30    5.30
   2   6   0   33.70    3.70
   2   6   0   37.00    4.80
  -2   6   0   41.20    6.30
   2   6   0   36.50    5.40
  -2   6   0   40.60    4.50
  -2   6   0   34.50    3.70
   3  -6   0   32.50    5.60
  -3  -6   0   30.70    5.70
   3  -6   0   33.10    5.20
   3  -6   0   38.70    3.60
  -3  -6   0   40.30    5.70
   3  -6   0   28.00    4.50
  -3  -6   0   32.20    4.60
  -3  -6   0   39.90    5.70
  -3   6   0   43.90    5.80
  -3   6   0   39.30    4.30
   3   6   0   36.40    5.50
   3   6   0   35.90    4.80
  -3   6   0   31.70    3.70
   3   6   0   37.30    5.50
   3   6   0   35.20    4.20
   3   6   0   28.90    5.60
  -3   6   0   35.10    5.70
  -4  -6   0    9.20    3.50
  -4  -6   0   15.40    4.80
   4  -6   0   17.30    5.30
   4  -6   0   11.50    2.70
   4  -6   0   13.50    4.60
  -4  -6   0   16.30    4.30
  -4  -6   0   14.70    3.60
  -4   6   0   12.40    2.40
   4   6   0   12.20    3.70
   4   6   0   16.50    3.50
  -4   6   0   13.10    4.50
  -4   6   0   14.00    3.10
   4   6   0   18.40    4.90
   4   6   0    9.70    4.20
  -4   6   0   15.20    3.80
   5  -6   0    4.00    3.00
  -5  -6   0   -0.40    3.00
   5  -6   0    0.10    2.10
  -5  -6   0    3.50    3.50
  -5  -6   0   -1.00    3.70
  -5  -6   0   -2.90    2.40
  -5   6   0    0.90    1.40
   5   6   0    1.50    2.90
   5   6   0   -0.80    2.80
  -5   6   0   -3.40    3.20
   5   6   0   -2.40    3.10
  -5   6   0   -0.30    2.80
  -6  -6   0   64.39    7.60
  -6  -6   0   76.49    7.00
   6  -6   0   58.79    5.70
   6  -6   0   74.79    6.80
  -6  -6   0   72.19    8.50
   6  -6   0   78.49    8.30
  -6  -6   0   71.89    7.00
  -6   6   0   72.29    3.10
   6   6   0   77.49    7.20
   6   6   0   70.09    8.10
  -6   6   0   65.39    6.30
   6   6   0   69.99    7.80
  -6   6   0   75.79    7.90
   7  -6   0  236.88   14.20
   7  -6   0  243.38   12.10
  -7  -6   0  245.68   12.70
  -7  -6   0  268.07   14.80
  -7  -6   0  248.68   13.30
  -7  -6   0  224.98   14.60
   7  -6   0  231.28   13.10
   7   6   0  245.38   12.90
   7   6   0  218.78   13.50
   7   6   0  258.67   14.70
  -7   6   0  260.27   14.00
  -7   6   0  238.28   12.30
   8  -6   0   56.19    8.10
   8  -6   0   40.60    5.70
  -8  -6   0   31.20    6.10
  -8  -6   0   44.30    6.00
  -8  -6   0   38.90    6.00
   8  -6   0   42.40    6.50
  -8  -6   0   32.80    7.10
  -8   6   0   33.10    6.10
   8   6   0   48.20    7.20
   8   6   0   35.20    8.40
  -8   6   0   37.10    5.60
   8   6   0   38.30    5.90
  -9  -6   0   60.19    6.90
   9  -6   0   65.09    7.30
  -9  -6   0   65.09    9.30
   9  -6   0   66.69    7.50
  -9  -6   0   56.49    7.50
   9  -6   0   54.39    8.20
  -9  -6   0   67.39    9.10
   9   6   0   69.19    9.50
  -9   6   0   66.09    8.00
  -9   6   0   52.09    6.80
   9   6   0   81.19    9.60
   9   6   0   77.79    8.20
  10  -6   0   36.00    6.20
  10  -6   0   37.00    6.60
 -10  -6   0   48.10    6.20
 -10  -6   0   37.20    6.70
  10  -6   0   28.00    6.30
 -10  -6   0   42.70    8.40
 -10  -6   0   35.40    7.40
 -10   6   0   34.30    6.90
 -10   6   0   19.60    5.60
  10   6   0   31.40    7.50
  10   6   0   28.40    5.90
  10   6   0   36.20    7.10
  11  -6   0  117.39   10.20
 -11  -6   0  109.69   10.20
 -11  -6   0  130.89    9.00
 -11  -6   0  118.79   11.30
  11  -6   0  114.29   10.40
 -11  -6   0  107.89   12.20
  11  -6   0  116.79   10.10
 -11   6   0  108.19    9.50
  11   6   0  122.09   10.50
  11   6   0  104.29   10.80
  11   6   0  112.29   11.60
 -11   6   0  106.09   10.10
  12  -6   0  410.06   20.50
 -12  -6   0  438.96   23.30
  12  -6   0  404.06   20.50
 -12  -6   0  412.96   22.30
 -12  -6   0  420.46   21.50
  12  -6   0  432.26   21.60
 -12  -6   0  435.26   18.30
  12   6   0  365.16   20.70
 -12   6   0  418.46   20.40
  12   6   0  402.36   22.50
  12   6   0  423.86   20.90
  13  -6   0   15.40    5.10
 -13  -6   0    7.40    6.10
 -13  -6   0    5.30    3.70
 -13  -6   0   11.40    5.30
  13  -6   0   10.60    4.80
 -13  -6   0   10.70    5.60
  13  -6   0   10.40    5.30
 -13   6   0    6.30    5.00
  13   6   0    5.60    4.80
  13   6   0   19.10    7.20
 -14  -6   0   41.20    5.70
  14  -6   0   43.30    8.80
 -14  -6   0   44.80    9.10
  14   6   0   31.90    7.20
 -14   6   0   36.80    7.10
  14   6   0   47.50    9.30
 -15  -6   0   45.90    5.70
  15  -6   0   30.90    8.00
  15   6   0   32.40    8.80
 -15   6   0   28.10    6.80
  15   6   0   33.80    7.80
  16  -6   0   10.10    5.10
 -16  -6   0    3.70    3.20
  16   6   0    4.50    6.20
  16   6   0    7.50    5.90
   0  -7   0    1.50    3.20
   0  -7   0   -0.60    3.20
   0  -7   0    1.20    3.90
   0  -7   0   -1.30    2.60
   0   7   0   -0.40    1.60
   0   7   0   -0.70    2.90
   0   7   0    4.30    3.70
  -1  -7   0  809.72   31.10
   1  -7   0  867.41   32.20
   1  -7   0  877.61   30.90
  -1  -7   0  854.21   32.00
   1  -7   0  845.32   31.50
  -1  -7   0  833.82   30.60
  -1  -7   0  797.42   31.50
  -1  -7   0  855.01   31.60
   1   7   0  813.92   27.70
   1   7   0  810.42   31.40
  -1   7   0  804.52   31.60
  -1   7   0  805.72   27.80
  -1   7   0  816.52   30.00
  -2  -7   0   49.80    6.70
  -2  -7   0   53.79    7.00
  -2  -7   0   54.39    7.00
   2  -7   0   39.70    6.40
  -2  -7   0   51.19    6.90
   2  -7   0   38.60    5.50
  -2  -7   0   36.80    5.20
   2  -7   0   44.60    3.90
   2  -7   0   44.50    6.30
   2   7   0   48.30    6.40
  -2   7   0   37.80    4.00
   2   7   0   46.00    6.20
  -2   7   0   48.70    5.30
   2   7   0   40.30    4.00
  -2   7   0   48.20    6.70
   3  -7   0   35.80    6.30
  -3  -7   0   29.30    5.90
   3  -7   0   32.60    3.60
  -3  -7   0   21.20    4.30
  -3  -7   0   33.80    5.90
  -3  -7   0   40.90    6.40
   3  -7   0   35.10    5.40
   3  -7   0   38.30    5.70
  -3  -7   0   31.80    5.70
  -3   7   0   36.40    4.10
   3   7   0   31.20    4.90
   3   7   0   34.80    4.10
   3   7   0   39.90    6.00
   3   7   0   28.90    5.20
  -3   7   0   31.10    4.00
  -3   7   0   33.50    5.70
  -3   7   0   27.30    5.50
   4  -7   0  166.68   10.30
  -4  -7   0  175.88   10.40
  -4  -7   0  148.59   10.80
  -4  -7   0  189.08   11.60
   4  -7   0  175.38   10.40
  -4  -7   0  174.08   12.10
   4  -7   0  178.38   12.00
   4  -7   0  152.88    8.00
   4   7   0  168.98    9.00
  -4   7   0  150.68   11.00
   4   7   0  183.68   10.50
  -4   7   0  177.58    9.00
  -4   7   0  164.48    8.20
  -4   7   0  162.08   10.10
   4   7   0  163.88   11.10
   4   7   0  157.38   10.80
   4   7   0  176.58   10.60
   5  -7   0  243.18   14.40
  -5  -7   0  250.37   13.80
   5  -7   0  230.28   10.90
   5  -7   0  245.78   13.10
  -5  -7   0  262.77   13.20
  -5  -7   0  246.48   13.90
  -5  -7   0  226.88   14.40
  -5   7   0  234.78   13.70
   5   7   0  254.57   12.90
  -5   7   0  243.08   10.00
   5   7   0  249.68   14.30
  -5   7   0  248.28   13.00
   5   7   0  223.48   13.50
  -6  -7   0   32.40    5.40
  -6  -7   0   40.90    7.30
  -6  -7   0   36.10    6.10
  -6  -7   0   29.50    6.50
   6  -7   0   31.20    4.60
   6  -7   0   25.00    6.30
   6  -7   0   34.20    5.80
  -6   7   0   28.10    2.70
  -6   7   0   26.00    5.80
   6   7   0   41.00    6.80
   6   7   0   29.60    5.20
   6   7   0   19.90    6.00
  -6   7   0   30.40    5.40
   7  -7   0  302.57   15.40
   7  -7   0  314.97   17.40
  -7  -7   0  310.17   15.30
  -7  -7   0  276.87   17.10
  -7  -7   0  281.07   16.50
  -7  -7   0  310.17   15.70
  -7   7   0  287.97   15.80
   7   7   0  288.67   15.10
   7   7   0  295.97   16.40
   7   7   0  272.27   16.00
  -7   7   0  295.67   14.70
   8  -7   0   -2.00    4.80
  -8  -7   0    3.10    4.10
   8  -7   0    6.70    4.10
  -8  -7   0    2.40    3.60
   8  -7   0   -1.70    3.20
  -8  -7   0    0.50    5.00
  -8  -7   0    4.30    4.70
  -8   7   0    4.80    3.70
  -8   7   0    6.50    4.90
   8   7   0    6.90    4.30
   8   7   0    2.80    5.20
   8   7   0    6.60    4.80
  -9  -7   0  187.68   12.90
   9  -7   0  204.38   12.10
  -9  -7   0  230.38   15.70
   9  -7   0  222.48   13.30
   9  -7   0  192.88   14.10
  -9  -7   0  214.98   12.50
  -9  -7   0  202.78   14.40
   9   7   0  202.18   12.90
  -9   7   0  175.08   13.10
   9   7   0  221.98   15.10
 -10  -7   0  150.98   10.50
  10  -7   0  134.89   12.20
 -10  -7   0  146.69   13.30
  10  -7   0  151.88   11.70
 -10  -7   0  133.79   12.30
  10  -7   0  153.38   10.70
 -10  -7   0  141.49   11.20
 -10   7   0  134.29   10.40
  10   7   0  132.39   12.60
  10   7   0  114.39   11.60
 -10   7   0  127.29   11.30
  10   7   0  155.48   11.50
 -11  -7   0   47.50    6.60
 -11  -7   0   36.20    8.20
  11  -7   0   49.40    8.20
 -11  -7   0   46.30    8.70
  11  -7   0   61.79    8.00
 -11  -7   0   47.60    7.80
  11  -7   0   48.40    8.50
  11   7   0   44.00    7.20
 -11   7   0   46.80    7.80
  11   7   0   59.09    9.90
  11   7   0   49.80    8.50
 -12  -7   0   22.60    6.20
 -12  -7   0   14.10    6.50
  12  -7   0   14.40    6.00
  12  -7   0   20.80    6.00
 -12  -7   0   14.00    4.60
 -12  -7   0   17.40    5.70
  12   7   0   15.80    5.80
 -12   7   0   12.50    5.70
  12   7   0   14.50    7.00
  13  -7   0  170.88   13.20
 -13  -7   0  160.18   10.80
  13  -7   0  177.98   12.90
 -13  -7   0  149.39   14.80
  13   7   0  168.08   13.60
  13   7   0  153.88   14.70
  14  -7   0   21.10    6.20
 -14  -7   0   17.80    4.80
  14  -7   0   30.30    7.20
 -14   7   0   16.50    6.40
  14   7   0   23.00    7.60
  14   7   0   17.80    7.50
 -15  -7   0  325.17   15.50
  15   7   0  340.17   20.00
 -15   7   0  291.17   18.10
 -16  -7   0   26.40    6.00
  16  -7   0   32.60    8.00
  16   7   0   32.90    9.40
  16   7   0   51.19   10.80
 -16   7   0   21.70    6.80
   0  -8   0  105.59    8.30
   0  -8   0  115.39   10.00
   0  -8   0   96.99    8.70
   0  -8   0  114.39    9.20
   0   8   0   98.19    5.60
   0   8   0  108.69    9.30
   0   8   0  108.49    8.50
  -1  -8   0   80.99    7.50
  -1  -8   0   68.09    8.60
  -1  -8   0   78.49    7.50
   1  -8   0   75.49    7.70
  -1  -8   0   65.39    7.60
   1  -8   0   82.69    8.90
   1  -8   0   84.79    8.20
   1  -8   0   66.49    7.50
  -1   8   0   69.29    7.10
  -1   8   0   80.69    8.50
  -1   8   0   74.59    5.00
   1   8   0   75.99    8.50
   1   8   0   70.49    4.80
   1   8   0   70.99    7.60
  -2  -8   0  179.58   12.20
   2  -8   0  198.08    8.90
   2  -8   0  198.88   12.00
  -2  -8   0  206.18   12.80
  -2  -8   0  193.78   12.50
  -2  -8   0  198.78   12.80
  -2  -8   0  190.88   11.50
   2  -8   0  198.68   13.20
   2  -8   0  208.78   11.90
   2   8   0  209.28   12.60
   2   8   0  201.38    8.90
   2   8   0  202.38   12.20
   2   8   0  186.68   11.30
  -2   8   0  188.58   10.50
  -2   8   0  200.88    9.10
  -2   8   0  181.88   12.40
  -3  -8   0   37.40    5.90
  -3  -8   0   45.40    7.30
  -3  -8   0   53.59    7.90
   3  -8   0   50.59    7.00
  -3  -8   0   53.19    7.40
   3  -8   0   65.29    7.40
   3  -8   0   48.20    4.40
   3  -8   0   49.10    8.00
  -3  -8   0   59.69    7.70
   3   8   0   61.19    8.00
   3   8   0   58.29    6.90
  -3   8   0   53.49    5.70
  -3   8   0   42.30    4.90
   3   8   0   36.80    6.10
  -3   8   0   48.00    7.40
   3   8   0   52.49    5.00
   4  -8   0   16.50    4.60
  -4  -8   0   14.00    5.50
   4  -8   0   17.40    3.30
  -4  -8   0    9.10    4.80
  -4  -8   0    8.40    5.20
   4  -8   0   18.40    4.90
  -4  -8   0   12.90    4.30
  -4  -8   0   19.10    5.50
   4  -8   0   14.00    5.80
  -4   8   0   10.40    5.10
   4   8   0    9.90    4.60
  -4   8   0   12.80    3.60
   4   8   0   16.60    5.30
   4   8   0   12.30    3.40
  -4   8   0   11.40    3.20
   4   8   0   11.10    4.50
  -4   8   0   12.80    4.40
   5  -8   0  381.56   18.30
  -5  -8   0  383.76   18.80
   5  -8   0  400.86   20.10
   5  -8   0  378.36   15.30
  -5  -8   0  372.16   17.90
  -5  -8   0  415.26   20.50
   5  -8   0  373.46   18.20
  -5   8   0  373.26   19.10
   5   8   0  406.36   19.30
  -5   8   0  385.06   17.80
  -5   8   0  375.26   14.80
   5   8   0  383.36   17.90
   5   8   0  359.96   18.90
   5   8   0  367.46   16.30
  -6  -8   0  232.88   13.80
  -6  -8   0  206.28   15.10
  -6  -8   0  224.78   14.80
   6  -8   0  237.58   15.30
   6  -8   0  219.38   10.80
  -6  -8   0  215.78   12.80
   6  -8   0  227.28   13.20
   6   8   0  219.58   14.40
  -6   8   0  207.48    8.90
  -6   8   0  204.58   13.70
  -6   8   0  218.38   12.90
   6   8   0  211.98   14.10
   6   8   0  227.68   13.20
   7  -8   0    3.60    4.80
  -7  -8   0    6.00    4.60
  -7  -8   0   -4.20    4.50
  -7  -8   0    4.50    5.80
   7  -8   0    2.50    3.00
   7  -8   0   -1.00    5.50
  -7  -8   0    3.70    3.70
  -7   8   0    1.40    4.50
  -7   8   0    3.80    4.40
   7   8   0    2.20    4.10
   7   8   0   -1.60    4.30
  -8  -8   0   10.00    5.70
   8  -8   0   18.40    6.70
  -8  -8   0    9.80    4.70
   8  -8   0    2.20    4.00
   8  -8   0    5.80    3.50
  -8  -8   0    8.50    5.90
  -8  -8   0   11.30    4.50
  -8   8   0    4.40    5.10
   8   8   0    3.40    4.80
   8   8   0    8.40    6.00
  -8   8   0    5.90    4.90
   8   8   0   12.30    4.90
   9  -8   0  169.58   10.80
  -9  -8   0  187.78   14.20
   9  -8   0  182.38   12.80
  -9  -8   0  172.98   14.60
  -9  -8   0  184.78   14.40
  -9  -8   0  163.88   11.80
   9  -8   0  146.79   13.10
   9   8   0  178.48   14.10
   9   8   0  171.68   13.40
   9   8   0  175.78   12.50
  -9   8   0  172.38   13.20
  -9   8   0  153.18   11.20
  10  -8   0  270.67   17.60
 -10  -8   0  308.97   19.30
 -10  -8   0  287.57   15.60
 -10  -8   0  297.47   18.50
 -10  -8   0  278.17   16.80
  10  -8   0  280.17   15.10
  10  -8   0  294.27   17.10
  10   8   0  290.27   16.70
  10   8   0  285.07   18.40
 -11  -8   0   24.10    5.60
  11  -8   0   35.50    5.90
 -11  -8   0   27.60    8.00
 -11  -8   0   19.30    5.80
 -11  -8   0   35.10    7.80
  11  -8   0   25.80    7.40
  11  -8   0   26.00    6.70
  11   8   0   23.60    8.00
  11   8   0   35.80    7.20
 -11   8   0   20.30    6.70
  12  -8   0   57.19    9.60
 -12  -8   0   72.79    8.40
  12  -8   0   83.79    8.60
  12  -8   0   64.39   11.20
 -12  -8   0   66.29   10.40
  12   8   0   70.89   11.10
  12   8   0   58.29    8.40
 -12   8   0   42.50    8.40
  13  -8   0   14.90    4.10
  13  -8   0   -3.20    3.90
  13  -8   0    6.90    5.50
 -13   8   0    0.50    5.20
  13   8   0   -1.10    4.60
  13   8   0    2.70    6.00
  14  -8   0    5.00    4.50
 -14  -8   0    0.30    3.80
  14   8   0   18.20    7.60
  14   8   0   -3.50    4.90
 -15  -8   0    1.40    3.60
  15  -8   0    2.10    5.00
  15   8   0    5.30    6.30
  15   8   0    1.40    5.80
   0  -9   0    2.80    3.80
   0  -9   0    2.60    4.20
   0  -9   0   -1.90    4.80
   0  -9   0   -2.40    3.90
   0   9   0    1.80    3.80
   0   9   0   -1.70    1.90
   0   9   0    1.90    4.50
   1  -9   0   18.90    6.30
   1  -9   0   10.50    4.90
  -1  -9   0   15.30    5.90
  -1  -9   0   15.00    4.70
   1  -9   0    8.80    4.40
  -1  -9   0   12.90    5.30
   1  -9   0   11.40    5.30
  -1  -9   0   16.20    5.70
   1   9   0   20.50    5.80
  -1   9   0   12.50    2.90
   1   9   0   11.60    2.80
   1   9   0   13.60    4.90
  -1   9   0    8.70    4.10
  -1   9   0   12.40    5.30
  -2  -9   0  271.47   16.40
   2  -9   0  249.68   14.90
   2  -9   0  279.77   15.10
  -2  -9   0  250.67   15.50
  -2  -9   0  266.17   14.70
   2  -9   0  260.27   16.20
   2  -9   0  288.97   15.50
  -2  -9   0  255.97   15.50
   2   9   0  267.17   11.20
  -2   9   0  272.47   11.50
  -2   9   0  268.87   16.20
  -2   9   0  285.87   13.80
   2   9   0  287.57   15.90
   2   9   0  255.27   15.00
  -3  -9   0  245.18   15.40
  -3  -9   0  251.07   15.60
   3  -9   0  263.07   14.90
   3  -9   0  259.77   11.20
  -3  -9   0  280.87   14.70
   3  -9   0  265.07   14.60
   3  -9   0  271.27   16.70
  -3  -9   0  264.17   15.80
  -3   9   0  270.07   11.80
   3   9   0  263.57   14.40
  -3   9   0  258.27   15.70
  -3   9   0  251.67   12.70
   3   9   0  248.08   14.90
   3   9   0  264.37   15.40
   3   9   0  252.87   11.30
   4  -9   0   59.69    7.50
  -4  -9   0   60.29    7.60
  -4  -9   0   65.09    9.00
  -4  -9   0   58.49    8.90
  -4  -9   0   52.09    8.40
   4  -9   0   55.19    8.90
   4  -9   0   51.19    7.40
   4  -9   0   49.50    5.00
   4   9   0   53.59    5.60
   4   9   0   74.19    9.20
  -4   9   0   53.89    5.80
   4   9   0   51.59    6.90
  -4   9   0   57.59    8.50
   4   9   0   46.60    7.40
   5  -9   0  140.69   10.90
  -5  -9   0  133.39   11.60
  -5  -9   0  125.69   11.50
  -5  -9   0  136.59   10.40
   5  -9   0  121.89    7.40
  -5  -9   0  132.49   12.20
   5  -9   0  148.29   12.60
   5  -9   0  125.79   10.40
  -5  -9   0  119.99   11.40
  -5   9   0  125.79    7.50
  -5   9   0  118.79   11.00
   5   9   0  111.49    8.10
   5   9   0  135.79   10.30
   5   9   0  127.99   11.30
  -6  -9   0   12.50    5.60
   6  -9   0   12.50    3.60
   6  -9   0    9.10    6.10
   6  -9   0   16.60    5.60
  -6  -9   0   14.60    4.70
   6  -9   0   19.30    5.40
  -6  -9   0   14.80    6.10
  -6  -9   0   14.90    6.60
  -6   9   0   14.80    2.70
   6   9   0   14.40    5.90
   6   9   0   16.80    5.20
  -6   9   0   19.50    5.10
   6   9   0   16.40    4.40
  -7  -9   0   50.39    8.90
   7  -9   0   41.30    8.50
  -7  -9   0   34.20    7.90
  -7  -9   0   35.60    7.20
   7  -9   0   34.00    5.00
   7  -9   0   41.90    7.10
  -7  -9   0   27.30    6.60
   7   9   0   21.30    7.40
   7   9   0   33.20    6.50
   7   9   0   39.20    7.90
  -7   9   0   38.20    7.90
  -7   9   0   39.50    2.80
  -7   9   0   38.70    6.50
   8  -9   0   26.70    6.40
   8  -9   0   21.70    7.30
   8  -9   0   41.40    5.70
  -8  -9   0   33.90    7.00
  -8  -9   0   31.60    6.50
  -8  -9   0   33.70    8.10
  -8  -9   0   42.10    8.40
   8   9   0   41.90    7.30
  -8   9   0   36.50   11.40
   8   9   0   41.50    8.60
  -8   9   0   35.00    7.80
   8   9   0   18.10    7.10
  -9  -9   0   28.50    7.30
  -9  -9   0   23.90    6.40
   9  -9   0   26.10    5.00
  -9  -9   0   25.30    5.90
   9  -9   0   32.10    6.90
   9  -9   0   39.00    8.60
  -9  -9   0   15.90    7.30
   9   9   0   27.00    6.20
   9   9   0   28.90    7.90
  -9   9   0   27.00    7.50
  10  -9   0  185.58   11.40
 -10  -9   0  174.88   12.90
  10  -9   0  170.38   14.80
 -10  -9   0  181.28   14.90
 -10  -9   0  169.28   15.50
  10  -9   0  211.38   14.00
 -10   9   0  167.28   13.90
  10   9   0  166.58   13.00
  10   9   0  164.28   14.70
  11  -9   0  127.99   13.30
  11  -9   0  140.49   10.20
  11  -9   0  141.09   12.00
 -11  -9   0  127.39   11.10
 -11  -9   0  145.09   13.10
  11   9   0  117.59   13.20
  11   9   0  115.79   11.50
  12  -9   0   29.80    5.50
  12  -9   0   10.90    6.30
 -12  -9   0    2.70    4.90
  12  -9   0   14.80    6.30
  12   9   0    2.40    6.00
  12   9   0   10.60    6.80
 -13  -9   0    2.80    4.20
  13  -9   0    9.60    5.70
  13   9   0    2.00    5.50
  13   9   0    2.00    6.10
  14  -9   0    8.70    5.40
 -14  -9   0    8.70    5.00
  14   9   0    4.00    5.80
   0 -10   0   -2.30    3.70
   0 -10   0    5.10    5.10
   0 -10   0    2.20    4.90
   0 -10   0    5.00    4.70
   0  10   0    3.70    4.30
   0  10   0    2.90    4.90
   0  10   0   -1.30    1.90
  -1 -10   0   39.30    7.90
  -1 -10   0   28.30    5.90
   1 -10   0   33.60    7.00
  -1 -10   0   35.50    7.30
   1 -10   0   43.20    8.50
   1 -10   0   34.80    6.60
   1 -10   0   44.80    7.60
  -1 -10   0   25.10    6.60
  -1  10   0   37.80    8.00
  -1  10   0   38.10    4.30
  -1  10   0   31.90    5.80
   1  10   0   28.10    8.00
   1  10   0   31.80    6.10
   1  10   0   37.90    4.10
   2 -10   0    4.00    6.00
   2 -10   0    9.20    5.40
  -2 -10   0    8.20    4.60
  -2 -10   0   15.20    5.70
  -2 -10   0   15.50    6.20
   2 -10   0   13.70    5.30
  -2 -10   0   21.70    6.60
  -2  10   0    9.50    5.60
   2  10   0    4.50    5.90
   2  10   0    5.00    4.60
  -2  10   0   18.30    3.40
  -2  10   0   10.20    4.30
   2  10   0    8.30    2.70
   3 -10   0  302.77   16.70
  -3 -10   0  292.67   17.90
  -3 -10   0  267.27   16.00
   3 -10   0  265.87   16.30
   3 -10   0  260.87   15.80
   3 -10   0  303.67   18.70
  -3 -10   0  306.37   17.60
  -3 -10   0  324.07   18.60
  -3  10   0  278.07   14.20
   3  10   0  280.97   12.20
   3  10   0  286.37   16.70
  -3  10   0  299.87   17.70
  -4 -10   0  382.56   20.70
   4 -10   0  390.26   21.40
   4 -10   0  353.06   18.80
   4 -10   0  379.46   15.10
  -4 -10   0  411.76   21.10
  -4 -10   0  362.36   20.60
   4 -10   0  373.76   19.30
  -4  10   0  377.66   18.10
  -4  10   0  347.17   20.00
   4  10   0  394.76   21.40
   4  10   0  374.36   15.50
   4  10   0  379.76   19.00
   5 -10   0  278.47   16.20
  -5 -10   0  297.17   17.60
   5 -10   0  274.07   18.20
  -5 -10   0  294.37   18.00
  -5 -10   0  264.37   17.20
   5 -10   0  282.47   12.30
  -5 -10   0  254.37   15.40
   5 -10   0  278.17   16.00
  -5  10   0  228.18   16.30
  -5  10   0  277.67   12.50
   5  10   0  292.07   16.10
   5  10   0  258.97   12.70
   5  10   0  242.98   16.30
   6 -10   0   12.20    6.70
  -6 -10   0   19.00    6.80
   6 -10   0   -0.60    5.90
  -6 -10   0    5.20    4.20
  -6 -10   0   12.80    6.00
  -6 -10   0   10.80    6.40
   6 -10   0    4.80    3.10
   6 -10   0   11.30    5.00
   6  10   0   -0.50    4.50
   6  10   0   10.40    4.70
  -6  10   0    4.70    2.40
  -6  10   0    1.70    5.20
   6  10   0   10.00    4.40
  -7 -10   0  198.38   13.80
   7 -10   0  206.88   14.00
  -7 -10   0  219.38   16.00
   7 -10   0  236.98   16.90
  -7 -10   0  213.48   15.80
  -7 -10   0  210.28   14.90
   7 -10   0  194.88   10.70
  -7  10   0  210.18    8.40
   7  10   0  193.18   13.70
   7  10   0  218.68   12.20
  -8 -10   0  166.78   13.10
  -8 -10   0  158.58   13.40
  -8 -10   0  134.69   15.30
   8 -10   0  140.99   11.90
   8 -10   0  160.68    9.80
   8 -10   0  182.48   15.30
   8  10   0  168.78   11.30
   8  10   0  151.78   12.50
   9 -10   0   26.40    8.00
  -9 -10   0   38.20    7.50
   9 -10   0   31.30    5.20
   9  10   0   17.90    5.90
   9  10   0   16.80    7.60
 -10 -10   0  129.09   11.90
  10 -10   0  122.99   12.10
  10 -10   0  138.39   14.10
  10 -10   0  118.69    9.30
 -10 -10   0  152.48   13.20
  10  10   0  135.99   13.90
  10  10   0  120.29   11.50
  11 -10   0  104.69    8.70
 -11 -10   0   92.59   10.50
  11 -10   0  116.39   11.30
  11  10   0  108.09   12.90
  11  10   0   80.09   11.50
  12 -10   0  229.58   13.30
 -12 -10   0  207.68   14.70
  12 -10   0  228.58   17.70
  12 -10   0  231.68   16.90
  12  10   0  235.68   16.30
  12  10   0  214.58   17.90
 -13 -10   0    8.90    5.30
  13 -10   0    9.30    6.20
  13 -10   0   13.60    5.80
  13  10   0    4.40    6.00
  13  10   0   13.00    7.80
   0 -11   0    0.30    4.60
   0 -11   0   -4.20    3.60
   0 -11   0   -0.40    5.30
   0 -11   0    2.10    5.10
   0  11   0   -3.50    3.70
   0  11   0    0.40    2.00
   1 -11   0    8.80    5.70
   1 -11   0    8.00    5.10
  -1 -11   0   11.60    6.10
  -1 -11   0    9.20    6.50
   1 -11   0   13.90    5.90
   1 -11   0   14.10    6.90
  -1 -11   0   14.00    6.00
  -1 -11   0   16.20    5.50
   1  11   0    5.70    5.70
  -1  11   0    5.60    4.20
   1  11   0    8.80    5.10
   1  11   0   12.40    2.80
  -1  11   0   15.30    3.00
  -2 -11   0  176.68   13.70
   2 -11   0  185.38   13.50
  -2 -11   0  159.18   12.30
  -2 -11   0  154.78   14.00
  -2 -11   0  164.58   13.40
   2 -11   0  151.28   14.20
   2 -11   0  142.49   12.20
   2 -11   0  153.18   12.70
   2  11   0  175.38    8.20
   2  11   0  155.38   15.00
  -2  11   0  172.08   11.50
   2  11   0  163.28   14.50
  -3 -11   0  255.97   17.00
  -3 -11   0  247.38   15.60
   3 -11   0  266.07   16.50
  -3 -11   0  243.28   16.70
   3 -11   0  260.27   17.90
   3 -11   0  256.87   16.10
  -3 -11   0  245.18   16.80
   3  11   0  257.17   16.30
  -3  11   0  269.97   14.00
   3  11   0  263.07   16.90
   3  11   0  246.88   11.10
  -4 -11   0   28.20    7.50
  -4 -11   0   24.80    7.50
   4 -11   0   24.80    6.70
   4 -11   0   30.90    7.10
  -4 -11   0   20.50    5.60
  -4 -11   0   18.20    7.00
   4 -11   0   25.50    7.90
   4  11   0   25.00    6.30
  -4  11   0   20.90    4.50
   4  11   0   24.80    4.00
   4  11   0   19.00    6.30
  -5 -11   0   96.69   11.50
  -5 -11   0   94.79   11.60
   5 -11   0   93.29   12.20
   5 -11   0  100.09   10.50
   5 -11   0  108.89    7.00
  -5 -11   0  116.99   12.00
   5  11   0  104.69   10.40
   5  11   0   91.89    7.20
  -6 -11   0   -0.50    5.20
  -6 -11   0   -0.10    5.00
   6 -11   0   -3.80    5.30
   6 -11   0    0.50    2.70
   6 -11   0   -0.70    4.20
  -6 -11   0   -7.10    4.90
   6  11   0   -0.60    4.20
  -6  11   0    3.80    2.30
   7 -11   0   17.10    7.40
  -7 -11   0    4.80    6.40
  -7 -11   0   31.80    7.40
  -7 -11   0   13.70    6.40
   7 -11   0   11.90    3.70
   7  11   0   10.20    5.70
  -7  11   0   13.80    2.40
   7  11   0   14.90    4.40
   8 -11   0  106.09   15.80
  -8 -11   0  107.29   11.80
   8 -11   0   95.99    7.70
  -8 -11   0   93.29   12.70
   8 -11   0  117.19   11.10
   8  11   0  104.29   10.60
   8  11   0   96.29    8.80
  -9 -11   0    8.80    6.30
   9 -11   0   13.00    7.50
   9 -11   0   10.90    3.90
  -9 -11   0   21.90    7.80
   9 -11   0   10.80    5.70
   9  11   0   22.50    5.50
 -10 -11   0  103.59   11.40
 -10 -11   0   72.19   11.80
  10 -11   0   80.99   12.20
  10 -11   0   81.19    7.80
  10  11   0   68.29    9.80
  10  11   0   85.29    9.10
  11 -11   0    5.20    6.10
 -11 -11   0   15.30    6.30
  11 -11   0   15.30    5.30
  11 -11   0    7.50    5.30
  11  11   0    2.30    5.40
  11  11   0   12.50    4.70
  11  11   0    1.40    7.10
   0 -12   0   55.99    9.50
   0 -12   0   54.49   10.30
   0 -12   0   54.89    9.50
   0  12   0   67.19    4.50
   0  12   0   61.89   10.30
   1 -12   0   49.30    9.10
  -1 -12   0   54.79    9.10
   1 -12   0   42.10    8.40
  -1 -12   0   40.10    8.70
   1 -12   0   47.30   11.10
  -1 -12   0   32.10    8.50
   1  12   0   33.30    7.20
  -1  12   0   39.70    7.00
   1  12   0   51.79    4.10
  -2 -12   0   87.39   11.70
  -2 -12   0  110.99   12.90
  -2 -12   0  131.29   12.30
   2 -12   0  112.39   11.80
   2 -12   0  112.59   12.40
   2  12   0  103.69   10.90
  -2  12   0  103.59    9.80
   2  12   0  106.09    6.00
  -3 -12   0   26.70    7.80
   3 -12   0   30.90    8.20
   3 -12   0   29.70    8.50
   3 -12   0   22.40    6.60
  -3 -12   0   23.80    7.90
  -3 -12   0   46.70    8.50
  -3  12   0   31.40    5.80
   3  12   0   33.20    4.00
  -4 -12   0   30.50    8.00
  -4 -12   0   29.40    8.10
  -4 -12   0   40.70    8.10
   4 -12   0   32.50    8.60
   4 -12   0   22.80    6.90
  -4  12   0   30.90    5.30
   4  12   0   27.40    4.00
   5 -12   0   49.40   10.40
  -5 -12   0   35.30    8.50
  -5 -12   0   60.39    9.90
   5 -12   0   46.70    8.90
   5 -12   0   49.40    9.00
   5  12   0   46.80    5.30
  -5  12   0   57.89    6.00
  -6 -12   0   24.70    7.90
   6 -12   0   19.10    6.40
  -6 -12   0   18.00    7.50
  -6 -12   0   20.50    6.80
   6 -12   0   13.50    7.30
   6 -12   0   26.90    4.00
  -6  12   0   19.40    3.40
  -7 -12   0    0.10    6.10
  -7 -12   0    0.00    7.20
  -7 -12   0   28.20    6.50
   7 -12   0    1.70    6.60
   7 -12   0    2.30    5.40
   7  12   0   -4.60    2.90
   7  12   0    7.80    5.10
  -7  12   0    1.00    1.60
  -8 -12   0   87.39   12.70
   8 -12   0   71.39    6.80
   8 -12   0   87.19   12.90
   8  12   0   90.89    8.20
   8  12   0   80.79   10.40
  -9 -12   0   54.99   13.40
  -9 -12   0   49.10   10.40
   9 -12   0   54.99    9.40
   9 -12   0   47.60    6.20
   9  12   0   37.70    7.90
   9  12   0   48.90    6.90
  10 -12   0   -5.10    4.30
 -10 -12   0    2.40    5.30
  10 -12   0   -3.30    6.20
  10 -12   0    2.70    3.60
 -10 -12   0    0.50    6.30
  10  12   0    8.00    4.40
   0 -13   0   -7.50    5.50
   0 -13   0   -7.90    4.70
   0 -13   0    1.20    4.60
   0  13   0   -3.00    4.50
   1 -13   0   63.39   10.00
  -1 -13   0   84.59   10.10
  -1 -13   0   88.19   12.80
   1 -13   0   52.89   11.00
  -1 -13   0   74.99   11.10
   1 -13   0   83.69   11.60
  -1  13   0   69.19    9.10
   2 -13   0    1.20    6.20
   2 -13   0    9.90    5.00
  -2 -13   0    6.50    6.70
   2 -13   0   -3.70    5.10
  -2 -13   0    1.20    5.60
  -3 -13   0    6.90    6.50
  -3 -13   0    9.40    5.50
  -3 -13   0   -3.10    5.90
   3 -13   0    4.20    5.60
   3 -13   0   -7.00    5.40
   3 -13   0    6.30    6.30
  -3  13   0    9.40    4.20
   3  13   0   13.50    2.30
   4 -13   0   18.30    6.50
  -4 -13   0   11.80    7.40
   4 -13   0   15.80    8.80
  -4 -13   0    7.40    6.80
   4 -13   0   14.00    6.80
  -4  13   0   21.60    4.70
   4  13   0   25.10    3.40
  -5 -13   0   17.50    7.80
   5 -13   0   27.30    7.40
   5 -13   0   16.20    9.70
  -5 -13   0   48.00    8.20
  -5 -13   0   25.20    8.20
   5  13   0   26.30    3.90
  -5  13   0   23.20    4.30
   6 -13   0    0.40    6.30
  -6 -13   0   -0.20    5.90
   6 -13   0   -0.80    5.50
   6 -13   0    1.20    5.20
  -6 -13   0   -3.00    5.50
  -6  13   0    0.20    2.70
   7 -13   0    6.90    5.70
  -7 -13   0   -5.40    5.20
   7 -13   0    1.60    6.40
  -7 -13   0    2.00    6.70
   7 -13   0    3.00    5.50
   7  13   0   10.00    6.30
   7  13   0    1.60    3.20
  -7  13   0    5.60    2.10
   0 -14   0   44.30    7.30
   0 -14   0   17.10    8.20
   0 -14   0   21.80    8.30
  -1 -14   0   31.60   10.30
   1 -14   0   36.40    9.10
   1 -14   0   55.09    8.50
  -1 -14   0   41.50   10.70
   1 -14   0   35.80    9.50
   2 -14   0  199.28   14.90
   2 -14   0  179.58   15.50
  -2 -14   0  180.08   17.70
   2 -14   0  176.08   17.50
  -2 -14   0  214.28   15.40
  -2  14   0  173.88   13.00
   3 -14   0   37.60    7.70
   3 -14   0   14.20    7.80
  -3 -14   0    5.90    7.30
   3 -14   0   20.20    8.20
  -3  14   0    7.90    4.70
  18   0  -1    2.10    2.90
  18   0  -1    6.00    7.10
  18   0  -1    0.80    4.90
  17   0  -1   -0.20    3.00
 -17   0   1   -4.50    2.60
  17   0  -1    0.10    4.70
  17   0  -1   -0.20    4.80
  16   0  -1   -1.00    4.70
  16   0  -1   -6.00    3.90
 -16   0   1    8.20    3.90
  16   0  -1   -0.80    2.60
 -15   0   1    0.30    4.10
  15   0  -1    0.30    2.60
  15   0  -1   -1.10    5.00
 -15   0   1    0.40    2.80
  15   0  -1    2.40    4.80
 -14   0   1   -1.50    3.80
  14   0  -1   -0.90    2.70
 -14   0   1   -3.60    2.80
  14   0  -1    3.90    4.60
 -14   0   1    4.20    4.20
  14   0  -1    6.80    5.30
  14   0  -1    2.10    4.90
 -13   0   1   -1.00    3.70
  13   0  -1    1.30    2.60
  13   0  -1    4.40    4.70
  13   0  -1   -5.10    3.70
 -13   0   1    0.70    3.60
  13   0  -1    0.50    5.10
 -13   0   1    1.70    3.00
  12   0  -1   -0.30    4.10
 -12   0   1    2.10    3.10
 -12   0   1    5.90    4.30
  12   0  -1    1.80    4.20
 -12   0   1   -2.20    3.60
  12   0  -1   -0.90    3.70
  11   0  -1   -0.10    3.60
 -11   0   1    0.60    3.40
  11   0  -1   -0.10    3.90
  11   0  -1    0.30    4.20
 -11   0   1    3.00    2.80
  11   0  -1    3.00    2.60
 -11   0   1    4.30    3.50
  10   0  -1    2.30    3.70
 -10   0   1    1.00    2.90
 -10   0   1   -0.50    2.30
  10   0  -1    0.10    2.00
  10   0  -1    2.70    3.30
 -10   0   1    0.90    3.10
  10   0  -1   -0.30    3.60
   9   0  -1   -2.10    2.80
   9   0  -1    0.10    2.10
   9   0  -1   -1.90    3.20
  -9   0   1    3.40    2.70
   9   0  -1    1.30    3.60
  -9   0   1    0.20    2.20
  -9   0   1    2.30    2.90
   8   0  -1    1.40    6.00
   8   0  -1   -0.60    2.90
  -8   0   1   -0.40    2.80
  -8   0   1    1.50    2.30
   8   0  -1    0.60    2.80
  -8   0   1    2.70    2.70
   8   0  -1   -0.60    1.90
   7   0  -1   -1.20    2.10
  -7   0   1    2.40    3.10
  -7   0   1   -0.20    2.40
   7   0  -1    0.50    3.50
   7   0  -1   -3.80    2.40
  -7   0   1   -2.00    2.30
   7   0  -1    0.00    3.20
   6   0  -1   -0.60    2.80
  -6   0   1    1.60    2.20
   6   0  -1    1.30    2.70
   6   0  -1   -0.80    1.80
  -6   0   1    0.70    2.10
  -6   0   1    0.50    2.70
   6   0  -1    0.10    3.10
   5   0  -1   -2.40    2.40
  -5   0   1   -0.70    1.90
   5   0  -1    0.70    1.60
  -5   0   1   -0.90    2.20
   5   0  -1    2.80    2.60
   4   0  -1    0.70    1.50
  -4   0   1   -0.90    2.10
   4   0  -1   -0.90    2.20
   4   0  -1    1.40    2.40
  -4   0   1   -0.70    1.60
  -3   0   1   -0.80    2.00
   3   0  -1    0.20    2.10
   3   0  -1    0.90    1.40
   3   0  -1   -0.90    2.10
  -3   0   1   -0.10    1.40
  -2   0   1   -1.10    0.90
  -2   0   1    0.60    1.10
   2   0  -1   -0.50    1.30
  -2   0   1    0.20    1.50
   2   0  -1    0.00    0.90
   2   0  -1    0.30    1.40
   2   0   1   -0.50    1.40
   2   0   1    1.40    1.30
   2   0   1   -0.10    1.40
  -2   0  -1    0.40    1.30
  -3   0  -1   -0.20    1.00
   3   0   1    0.30    1.90
  -3   0  -1    1.10    1.70
   3   0   1   -2.00    1.90
   3   0   1    1.20    1.60
  -3   0  -1    0.50    1.60
  -4   0  -1    0.30    1.70
   4   0   1    3.60    1.80
   4   0   1    1.80    1.90
   4   0   1    4.30    2.10
  -4   0  -1   -0.20    1.70
  -4   0  -1   -0.50    0.90
   5   0   1   -0.70    1.60
  -5   0  -1   -0.60    1.20
  -5   0  -1    1.80    2.00
   5   0   1    2.40    2.10
   5   0   1   -0.90    2.10
  -5   0  -1    1.30    2.00
  -6   0  -1    0.50    1.70
  -6   0  -1    2.20    2.50
   6   0   1    1.10    2.10
  -6   0  -1    2.00    2.50
   6   0   1    0.10    2.60
   6   0   1   -0.70    2.70
   7   0   1    1.10    3.10
   7   0   1   -1.30    2.00
   7   0   1    1.40    3.00
  -7   0  -1    0.40    2.60
  -7   0  -1    1.00    2.70
  -7   0  -1   -2.70    1.70
  -8   0  -1    0.10    2.50
  -8   0  -1   -0.60    2.50
   8   0   1   -1.30    2.80
  -8   0  -1   -1.30    1.70
   8   0   1    1.90    2.10
   8   0   1   -3.70    2.40
  -9   0  -1    2.20    2.70
  -9   0  -1   -0.20    1.70
   9   0   1    0.80    3.20
  -9   0  -1   -1.40    2.30
   9   0   1   -0.20    2.80
   9   0   1    0.30    2.10
 -10   0  -1   -0.60    2.70
 -10   0  -1    2.90    2.00
  10   0   1   -0.70    2.10
 -10   0  -1   -0.50    2.70
  10   0   1    0.70    3.30
  10   0   1    2.80    3.40
  11   0   1   -0.30    3.60
 -11   0  -1    0.30    3.20
 -11   0  -1    1.40    2.20
  11   0   1   -1.70    2.40
  11   0   1   -1.00    3.60
 -12   0  -1    1.50    2.30
 -12   0  -1   -2.20    3.10
  12   0   1   -3.70    2.70
  12   0   1   -1.50    3.90
  12   0   1    2.70    4.00
  13   0   1   -1.80    2.40
  13   0   1   -1.20    3.90
 -13   0  -1   -2.40    2.20
  13   0   1   -2.40    4.70
 -13   0  -1    1.40    3.30
  13   0   1   -6.60    3.60
  14   0   1   -6.50    3.60
 -14   0  -1   -3.00    2.90
  14   0   1    0.30    2.70
 -14   0  -1   -2.10    2.00
  14   0   1    8.50    5.50
  14   0   1   -2.20    4.40
  15   0   1    1.70    4.80
  15   0   1   -0.30    3.00
 -15   0  -1   -2.00    1.90
  15   0   1   -3.40    4.00
  16   0   1    0.60    2.80
 -16   0  -1    1.40    1.80
  17   0   1    6.30    5.60
  17   0   1    2.20    2.80
  17   0   1   12.00    5.90
  18   0   1   -1.50    2.50
  18   0   1   -1.40    5.00
  18   0   1   -1.10    4.80
  18  -1  -1    0.80    2.20
 -18  -1   1    4.10    1.90
  18  -1  -1    7.30    6.40
  18   1  -1    6.50    6.10
  18   1  -1    1.00    3.10
  18   1  -1    4.70    5.60
  17  -1  -1   97.19   12.90
  17  -1  -1   90.09    7.00
  17  -1  -1  122.29   12.70
 -17  -1   1  104.79    7.30
  17   1  -1  107.59   12.00
 -17   1   1   98.19   11.90
  17   1  -1  117.89   12.70
  17   1  -1  103.19    8.80
  16  -1  -1    8.90    6.10
 -16  -1   1    6.50    5.20
 -16  -1   1   11.80    3.50
  16  -1  -1   10.50    3.10
  16  -1  -1    7.60    5.30
  16   1  -1   14.00    6.80
  16   1  -1   17.80    6.10
  16   1  -1   19.10    4.30
  15  -1  -1  178.28   14.30
  15  -1  -1  187.08   10.10
 -15  -1   1  210.48   13.80
 -15  -1   1  175.58   10.30
  15  -1  -1  216.08   15.30
  15   1  -1  187.28   11.60
  15   1  -1  204.08   14.90
  15   1  -1  227.58   15.90
 -15   1   1  175.38   12.00
  14  -1  -1  665.33   30.50
 -14  -1   1  712.53   29.10
 -14  -1   1  697.73   25.90
  14  -1  -1  651.73   30.70
 -14  -1   1  648.54   29.60
  14  -1  -1  688.83   30.80
  14  -1  -1  691.43   26.30
 -14   1   1  663.93   29.30
  14   1  -1  703.23   30.50
  14   1  -1  707.33   27.40
  14   1  -1  660.03   30.80
 -14   1   1  722.23   26.70
  14   1  -1  672.93   30.90
 -14   1   1  729.03   27.30
  13  -1  -1   -1.80    4.00
  13  -1  -1    4.80    2.70
 -13  -1   1    7.50    3.30
  13  -1  -1    7.80    5.30
  13  -1  -1   12.00    6.60
 -13  -1   1    4.30    4.40
 -13  -1   1    4.40    4.30
  13   1  -1    8.90    4.60
  13   1  -1   11.70    6.00
 -13   1   1    7.00    3.80
  13   1  -1    4.50    3.50
  13   1  -1    9.90    5.40
 -13   1   1    1.90    3.30
  12  -1  -1   14.60    4.90
  12  -1  -1   12.80    5.70
 -12  -1   1    7.40    4.30
  12  -1  -1    7.10    2.80
  12  -1  -1   14.90    5.20
 -12  -1   1   14.90    4.90
 -12  -1   1    3.10    3.10
  12   1  -1   15.80    5.80
 -12   1   1   14.70    4.10
 -12   1   1   10.50    3.90
  12   1  -1   11.70    4.90
  12   1  -1    8.40    3.70
  12   1  -1   11.90    5.50
 -12   1   1    4.10    3.90
  11  -1  -1  506.05   22.40
  11  -1  -1  460.45   22.30
 -11  -1   1  472.55   21.60
 -11  -1   1  480.55   18.80
  11  -1  -1  483.85   18.30
 -11  -1   1  501.95   21.10
  11  -1  -1  490.95   22.40
 -11   1   1  498.95   19.70
 -11   1   1  461.25   21.00
 -11   1   1  508.65   19.60
  11   1  -1  491.55   19.90
  11   1  -1  448.16   22.30
  11   1  -1  497.25   22.10
  11   1  -1  460.35   21.90
 -10  -1   1  121.99    7.40
 -10  -1   1  132.49    9.30
  10  -1  -1  117.49    9.40
  10  -1  -1  141.99   10.10
  10  -1  -1  128.39   10.20
 -10  -1   1  134.59    9.50
  10  -1  -1  130.39    7.00
  10   1  -1  135.59   10.30
  10   1  -1  123.49    8.10
 -10   1   1  128.49    8.00
  10   1  -1  130.89    9.70
 -10   1   1  124.89    8.90
  10   1  -1  135.89   10.10
 -10   1   1  136.89    8.40
  -9  -1   1  151.48    9.50
   9  -1  -1  160.88   10.40
   9  -1  -1  150.28   10.10
   9  -1  -1  146.49    7.40
  -9  -1   1  142.89    9.60
  -9   1   1  159.18    8.70
  -9   1   1  158.58    8.30
  -9   1   1  148.49    9.30
   9   1  -1  157.28   10.30
   9   1  -1  151.28    8.70
   9   1  -1  153.08    9.90
   8  -1  -1  119.09   10.60
  -8  -1   1  123.79    8.40
   8  -1  -1   98.89    5.70
  -8  -1   1  123.29    8.10
   8  -1  -1  116.69    8.20
  -8   1   1  111.19    7.70
  -8   1   1  114.79    6.60
   8   1  -1   99.89    7.70
   8   1  -1  121.59    8.60
  -8   1   1  111.09    7.10
   8   1  -1   98.19    6.80
   7  -1  -1   50.49    6.50
   7  -1  -1   41.90    3.60
  -7  -1   1   46.50    5.40
   7  -1  -1   50.29    5.70
  -7  -1   1   42.10    5.60
  -7   1   1   39.40    4.60
   7   1  -1   43.60    5.20
   7   1  -1   40.50    4.60
  -7   1   1   49.30    4.50
   7   1  -1   44.30    5.90
  -7   1   1   36.80    4.90
   6  -1  -1    8.70    3.70
   6  -1  -1   10.80    3.50
  -6  -1   1   12.50    3.30
   6  -1  -1   16.60    2.30
  -6  -1   1   14.90    3.90
  -6   1   1   14.80    3.60
  -6   1   1   20.10    3.00
  -6   1   1   13.60    3.40
   6   1  -1   10.20    4.00
   6   1  -1   12.90    3.20
   6   1  -1   14.00    3.10
  -5  -1   1   28.00    3.40
  -5  -1   1   29.70    3.60
   5  -1  -1   32.30    4.20
   5  -1  -1   32.20    2.60
   5  -1  -1   30.80    4.00
  -5   1   1   33.30    3.80
  -5   1   1   35.40    3.00
   5   1  -1   38.60    3.90
  -5   1   1   32.50    3.80
   5   1  -1   34.00    4.10
   5   1  -1   29.00    4.00
   4  -1  -1  106.19    5.80
  -4  -1   1  109.69    5.80
  -4  -1   1  112.89    6.20
   4  -1  -1  111.89    6.20
  -4  -1   1  119.39    6.30
   4  -1  -1   98.69    6.30
   4  -1  -1  113.89    4.70
   4   1  -1  110.39    5.90
  -4   1   1  116.39    4.80
   4   1  -1  112.09    5.90
  -4   1   1  114.29    5.90
  -4   1   1  108.09    5.90
   4   1  -1  102.79    6.40
   3  -1  -1 3961.10  143.79
  -3  -1   1 3695.03  143.99
   3   1  -1 3884.11  145.49
  -3   1   1 3937.31  143.09
  -2  -1   1   41.70    2.70
   2  -1  -1   38.90    3.40
   2  -1  -1   39.90    2.80
   2  -1  -1   45.20    3.30
  -2  -1   1   42.20    3.40
  -2  -1   1   42.60    3.40
   2   1  -1   40.80    2.60
  -2   1   1   36.20    3.30
  -2   1   1   39.70    3.40
   2   1  -1   41.70    3.50
   2   1  -1   43.20    3.20
  -2   1   1   44.60    3.20
  -1  -1   1 1094.69   34.90
  -1   1   1 1105.59   35.10
  -1   1   1 1118.89   34.90
   1   1  -1 1076.79   34.90
   0   1  -1 1515.95   59.09
  -1  -1  -1 1530.45   60.39
   1  -1   1 1511.55   53.49
  -1   1  -1 1535.15   53.59
   1   1   1 1478.35   59.89
   2  -1   1  233.38    8.50
  -2  -1  -1  239.18    9.20
  -2  -1  -1  241.88    9.50
  -2  -1  -1  243.08    9.20
  -2  -1  -1  245.28    8.20
  -2   1  -1  242.38    8.40
  -2   1  -1  243.58    8.60
   2   1   1  244.48    9.40
   2   1   1  240.68    9.20
   2   1   1  237.18    9.30
   2   1   1  238.98    8.10
  -3  -1  -1  257.67   10.40
   3  -1   1  256.07    9.40
  -3  -1  -1  252.77   10.20
  -3  -1  -1  255.67    8.70
   3  -1   1  258.67    9.70
  -3  -1  -1  251.27   10.40
   3  -1   1  259.57    8.70
  -3   1  -1  261.27    9.40
   3   1   1  268.87   10.40
   3   1   1  258.47   10.30
  -3   1  -1  255.07    9.50
   3   1   1  256.67   10.30
  -4  -1  -1  337.57   13.30
   4  -1   1  323.17   11.90
   4  -1   1  329.27   12.60
  -4  -1  -1  331.17   13.10
  -4  -1  -1  324.57   12.90
   4  -1   1  339.07   11.30
  -4   1  -1  329.97   12.30
  -4   1  -1  329.97   11.80
   4   1   1  340.37   13.00
   4   1   1  347.17   13.30
  -5  -1  -1 4156.68  129.19
   5  -1   1 4144.19  128.39
  -5  -1  -1 4084.09  128.69
   5  -1   1 3935.21  127.09
   5   1   1 4081.59  128.89
  -5   1  -1 4093.59  128.09
   6  -1   1 2095.89   67.59
   6  -1   1 2001.20   65.79
  -6  -1  -1 2101.99   67.79
  -6  -1  -1 2147.99   67.59
   6  -1   1 1975.40   65.49
   6   1   1 1944.01   66.89
  -6   1  -1 2095.49   67.19
   6   1   1 2067.89   68.09
   6   1   1 2126.89   68.09
  -6   1  -1 2141.79   65.99
  -6   1  -1 2147.59   65.89
   7  -1   1  103.59    5.60
   7  -1   1  108.89    7.40
  -7  -1  -1  116.09    8.00
  -7  -1  -1  103.29    7.40
   7   1   1  113.39    8.10
  -7   1  -1  113.29    7.20
   7   1   1  113.99    8.00
  -7   1  -1  116.49    6.30
   7   1   1  109.39    7.10
  -7   1  -1  114.79    6.20
   8  -1   1   45.10    5.80
  -8  -1  -1   52.19    5.90
  -8  -1  -1   55.19    6.10
   8  -1   1   43.10    6.10
  -8  -1  -1   44.30    3.60
   8  -1   1   45.30    3.90
   8   1   1   49.50    6.00
  -8   1  -1   48.60    5.00
   8   1   1   49.90    5.30
   8   1   1   43.60    5.70
  -8   1  -1   51.39    4.70
  -8   1  -1   47.90    4.30
   9  -1   1  452.85   19.50
   9  -1   1  424.26   16.50
   9  -1   1  448.06   20.20
  -9  -1  -1  470.45   19.50
  -9  -1  -1  472.95   19.10
  -9  -1  -1  436.46   16.00
  -9   1  -1  455.35   16.80
   9   1   1  448.46   19.80
   9   1   1  427.66   17.90
  -9   1  -1  446.86   18.70
   9   1   1  462.45   19.80
 -10  -1  -1   17.40    4.50
  10  -1   1   15.90    4.80
 -10  -1  -1   15.20    4.10
  10  -1   1   15.70    2.90
 -10  -1  -1   15.30    2.60
  10  -1   1   18.00    5.20
  10   1   1   13.20    3.70
 -10   1  -1   11.20    4.00
  10   1   1   15.00    4.90
  10   1   1   11.10    4.00
 -10   1  -1   15.90    3.10
  11  -1   1  186.78   12.00
 -11  -1  -1  181.28   11.60
  11  -1   1  191.88    9.20
 -11  -1  -1  172.18   11.30
 -11  -1  -1  192.18    8.60
  11  -1   1  179.88   12.90
  11  -1   1  189.88   13.00
 -11   1  -1  170.48   11.10
  11   1   1  195.78   12.60
  11   1   1  190.08   12.70
  11   1   1  178.78   10.50
 -11   1  -1  195.08    9.20
  12  -1   1  133.69   11.50
 -12  -1  -1  126.59   10.40
  12  -1   1  141.49   12.10
  12  -1   1  134.19   11.20
 -12  -1  -1  143.39    7.10
  12  -1   1  123.39    7.50
  12   1   1  139.19   11.30
 -12   1  -1  137.49    7.70
  12   1   1  129.39   11.30
  12   1   1  136.09    9.30
 -12   1  -1  120.19    9.30
  13  -1   1   28.40    4.10
 -13  -1  -1   27.40    3.40
  13  -1   1   42.80    8.20
 -13  -1  -1   23.90    5.70
  13  -1   1   22.40    6.70
  13  -1   1   29.70    6.60
  13   1   1   20.00    6.30
 -13   1  -1   28.40    4.10
  13   1   1   25.50    4.80
  13   1   1   26.60    6.50
 -13   1  -1   23.30    5.30
 -14  -1  -1   71.49    9.20
 -14  -1  -1   59.89    4.60
  14  -1   1   79.29   10.10
  14  -1   1   61.39    6.10
  14  -1   1   64.39    9.40
  14  -1   1   71.99   10.10
  14   1   1   56.69    6.90
  14   1   1   70.79   10.00
  14   1   1   69.59    9.50
 -14   1  -1   59.59    9.20
  14   1   1   65.09   11.50
 -14   1  -1   74.19    5.80
 -15  -1  -1   24.20    2.70
 -15  -1  -1   24.80    2.90
  15  -1   1   28.70    4.20
  15  -1   1   18.10    6.40
  15  -1   1   17.30    6.40
 -15   1  -1   23.00    3.70
  15   1   1   25.00    7.00
  15   1   1   16.50    6.10
  15   1   1   30.80    5.30
  16  -1   1   32.50    7.80
  16  -1   1   43.20    5.10
  16  -1   1   34.10    8.20
 -16   1  -1   37.90    4.20
  16   1   1   29.90    5.40
  17  -1   1   46.70    9.30
  17  -1   1   47.00    5.20
  17  -1   1   35.50    8.40
 -17   1  -1   48.20    4.00
  17   1   1   51.99    9.90
  17   1   1   45.30    9.10
  17   1   1   42.70    6.30
  18  -1   1   28.60    8.10
  18  -1   1   19.90    3.50
  18  -1   1   45.50    9.30
  18   1   1   36.00    5.40
  18   1   1   31.00    8.20
  18   1   1   35.40    8.90
 -18  -2   1   47.20    5.00
 -18  -2   1   69.19    4.90
  18  -2  -1   55.39   12.10
  18  -2  -1   59.69   10.70
  18   2  -1   56.79    9.70
 -18   2   1   43.00    6.20
  18   2  -1   65.49   11.20
 -17  -2   1   12.80    3.00
 -17  -2   1   15.70    3.40
  17  -2  -1   31.70    7.80
  17  -2  -1   23.20    7.40
  17   2  -1    4.50    6.10
  17   2  -1   19.40    6.70
 -17   2   1    3.60    3.80
  17   2  -1   25.30    5.00
 -16  -2   1   -3.20    4.70
  16  -2  -1    0.10    2.00
  16  -2  -1    8.50    8.60
 -16  -2   1    1.60    2.20
 -16  -2   1    5.20    2.80
  16   2  -1    0.90    3.90
  16   2  -1   -3.40    4.20
 -16   2   1   -1.10    3.20
  16   2  -1    4.10    6.20
  15  -2  -1  207.88   15.30
 -15  -2   1  205.08   10.90
  15  -2  -1  219.68   10.00
 -15  -2   1  209.98   14.80
  15  -2  -1  210.48   15.70
  15   2  -1  196.88   14.60
  15   2  -1  205.98   15.80
 -15   2   1  210.28   11.90
  15   2  -1  213.88   13.10
  14  -2  -1  359.66   20.50
  14  -2  -1  404.86   21.70
 -14  -2   1  396.16   20.30
  14  -2  -1  381.36   20.80
  14  -2  -1  386.66   15.10
 -14  -2   1  393.26   16.40
 -14  -2   1  367.76   20.30
 -14   2   1  401.76   17.50
  14   2  -1  351.46   20.70
 -14   2   1  366.76   19.10
  14   2  -1  375.46   20.20
  14   2  -1  379.66   21.20
  14   2  -1  375.06   18.20
 -13  -2   1  622.44   26.70
  13  -2  -1  625.04   27.90
  13  -2  -1  615.44   27.40
  13  -2  -1  572.04   21.50
 -13  -2   1  590.54   26.80
  13  -2  -1  597.44   27.80
 -13  -2   1  603.24   22.90
  13   2  -1  595.94   24.90
 -13   2   1  610.54   23.00
 -13   2   1  624.34   27.90
  13   2  -1  586.94   27.60
 -13   2   1  562.74   25.60
  13   2  -1  577.34   27.60
  13   2  -1  630.64   27.00
  12  -2  -1    6.40    5.20
  12  -2  -1    4.00    2.10
  12  -2  -1    6.90    4.60
 -12  -2   1   12.10    4.90
 -12  -2   1    4.40    4.70
 -12  -2   1    2.20    2.80
  12   2  -1   -0.40    4.70
 -12   2   1    2.70    3.10
 -12   2   1   -2.90    3.80
  12   2  -1    2.40    3.50
  12   2  -1    7.60    4.30
 -12   2   1    2.90    3.60
  12   2  -1    7.30    4.80
 -11  -2   1   44.30    7.00
 -11  -2   1   29.90    5.90
  11  -2  -1   38.40    6.70
  11  -2  -1   39.60    7.00
  11  -2  -1   38.90    3.70
  11   2  -1   42.10    7.40
 -11   2   1   48.80    5.90
 -11   2   1   34.90    5.80
  11   2  -1   34.40    5.50
 -11   2   1   36.00    4.40
  11   2  -1   32.40    5.70
  10  -2  -1   36.70    3.40
 -10  -2   1   39.10    6.10
  10  -2  -1   39.80    6.40
 -10  -2   1   34.10    6.10
  10  -2  -1   46.20    7.00
 -10   2   1   37.00    5.70
 -10   2   1   43.60    5.40
 -10   2   1   44.70    4.70
  10   2  -1   37.30    5.70
  10   2  -1   37.60    5.30
  10   2  -1   40.70    6.90
  -9  -2   1   20.40    4.90
   9  -2  -1   20.40    5.10
   9  -2  -1   23.00    5.30
  -9  -2   1   21.20    4.90
   9  -2  -1   24.40    2.70
  -9   2   1   23.80    4.50
   9   2  -1   14.00    3.80
  -9   2   1   25.50    3.30
   9   2  -1   25.70    5.10
  -9   2   1   21.10    4.20
  -8  -2   1   65.39    7.10
   8  -2  -1   54.59    6.00
  -8  -2   1   61.49    6.50
   8  -2  -1   59.29    3.70
   8  -2  -1   67.29    7.10
   8   2  -1   64.89    6.40
   8   2  -1   62.09    5.90
   8   2  -1   56.89    6.10
  -8   2   1   63.49    6.00
  -8   2   1   64.49    4.50
  -8   2   1   60.89    5.80
   7  -2  -1  106.09    8.00
  -7  -2   1  104.39    8.20
  -7  -2   1  100.29    7.70
   7  -2  -1  110.59    7.30
   7  -2  -1   99.79    4.80
  -7  -2   1  101.99    7.30
   7  -2  -1  109.19    7.70
   7   2  -1  109.19    7.50
  -7   2   1  105.19    7.30
   7   2  -1   99.39    7.30
  -7   2   1  106.39    5.40
   7   2  -1  124.39    8.70
  -7   2   1  114.39    7.40
  -6  -2   1   85.29    6.50
   6  -2  -1   83.89    6.60
  -6  -2   1   78.79    6.80
   6  -2  -1   82.29    7.00
   6  -2  -1   86.39    6.70
   6  -2  -1   85.19    4.10
  -6  -2   1   86.39    7.40
   6   2  -1   94.49    6.70
  -6   2   1   88.99    6.40
  -6   2   1   88.49    6.80
   6   2  -1   86.29    7.50
   6   2  -1   97.49    7.00
  -6   2   1   95.69    4.60
   5  -2  -1  149.19    8.00
  -5  -2   1  151.78    8.50
  -5  -2   1  141.09    8.00
  -5  -2   1  150.48    7.80
   5  -2  -1  146.59    8.20
   5  -2  -1  136.79    7.80
  -5   2   1  147.39    5.80
   5   2  -1  145.19    8.60
  -5   2   1  144.59    7.70
   5   2  -1  152.18    7.70
   5   2  -1  153.68    8.10
  -5   2   1  147.79    8.00
   4  -2  -1 1253.07   41.30
  -4  -2   1 1263.27   41.90
   4  -2  -1 1247.08   41.40
   4  -2  -1 1246.08   41.40
  -4  -2   1 1264.67   41.10
  -4  -2   1 1275.47   41.70
  -4   2   1 1233.08   39.20
   4   2  -1 1248.78   41.90
   4   2  -1 1231.78   41.30
  -4   2   1 1270.77   41.30
  -4   2   1 1240.28   41.10
  -4   2   1 1256.27   41.50
   4   2  -1 1217.78   40.80
   3  -2  -1   43.10    3.70
   3  -2  -1   48.10    3.90
  -3  -2   1   47.90    4.70
  -3  -2   1   38.50    3.30
  -3  -2   1   43.40    4.20
   3  -2  -1   42.10    4.50
   3   2  -1   39.90    4.10
  -3   2   1   43.90    4.30
   3   2  -1   45.70    4.30
   3   2  -1   37.00    3.40
  -3   2   1   38.70    3.90
  -3   2   1   49.50    3.80
   2  -2  -1  606.64   20.80
  -2  -2   1  635.14   21.60
  -2  -2   1  610.94   20.70
  -2  -2   1  634.04   21.60
  -2  -2   1  619.04   21.10
   2  -2  -1  629.94   21.70
   2   2  -1  600.54   21.40
  -2   2   1  636.54   21.20
  -2   2   1  602.64   20.90
   2   2  -1  638.94   21.50
   2   2  -1  625.44   20.70
  -2   2   1  637.84   21.60
  -1   2   1 1995.80   63.19
   0  -2  -1 2322.67   90.19
   0  -2   1 2157.08   84.59
   0   2   1 2251.37   89.99
  -1  -2  -1 1751.22   55.89
   1  -2   1 1761.32   55.59
  -1   2  -1 1774.82   55.49
   1   2   1 1770.02   56.19
   2  -2   1   11.60    2.40
   2  -2   1    9.10    2.00
  -2  -2  -1   10.70    2.10
  -2  -2  -1   13.70    2.50
   2  -2   1   11.40    1.10
  -2  -2  -1   13.10    3.30
  -2  -2  -1    9.10    2.10
   2  -2   1   11.50    2.20
   2   2   1   10.50    2.20
   2   2   1   15.10    3.10
  -2   2  -1   14.20    2.20
  -2   2  -1   11.40    2.60
  -2   2  -1   10.00    1.10
   2   2   1   10.50    2.00
   2   2   1   13.40    2.70
   3  -2   1  721.93   24.20
  -3  -2  -1  717.93   24.80
   3  -2   1  717.03   23.90
  -3  -2  -1  709.73   24.50
  -3  -2  -1  709.43   25.00
  -3  -2  -1  740.53   23.60
   3   2   1  720.03   25.00
   3   2   1  713.93   23.50
   3   2   1  708.03   24.40
  -3   2  -1  699.83   24.10
  -3   2  -1  709.13   23.70
   3   2   1  706.93   24.80
   4  -2   1    2.00    1.90
  -4  -2  -1    2.70    2.80
   4  -2   1    1.70    2.10
  -4  -2  -1    0.50    2.30
  -4  -2  -1    2.60    1.50
  -4  -2  -1   -2.10    1.90
   4   2   1    5.30    2.30
  -4   2  -1    3.60    2.20
   4   2   1   -0.50    2.50
  -4   2  -1    3.40    1.90
   4   2   1    2.70    2.50
   5  -2   1   40.40    4.60
  -5  -2  -1   37.60    4.90
  -5  -2  -1   37.50    3.20
  -5  -2  -1   40.00    4.70
   5  -2   1   36.40    1.90
   5  -2   1   36.20    4.30
  -5  -2  -1   43.00    5.10
  -5   2  -1   38.50    4.20
   5   2   1   38.20    4.40
   5   2   1   37.10    4.30
   5   2   1   45.40    5.10
  -5   2  -1   36.50    3.90
   6  -2   1  503.85   18.50
   6  -2   1  506.75   19.10
  -6  -2  -1  526.45   20.20
   6  -2   1  482.85   16.20
  -6  -2  -1  496.95   19.80
  -6  -2  -1  476.85   19.60
  -6  -2  -1  504.35   17.20
  -6   2  -1  490.85   18.60
   6   2   1  496.35   20.00
   6   2   1  487.25   19.60
   6   2   1  484.75   19.40
  -6   2  -1  530.05   18.40
  -7  -2  -1   -0.80    2.60
   7  -2   1    1.50    1.20
   7  -2   1   -0.90    2.30
   7  -2   1   -1.30    2.90
  -7  -2  -1   -2.70    1.50
  -7  -2  -1    2.40    3.50
  -7  -2  -1   -0.20    2.90
  -7   2  -1   -2.50    2.20
   7   2   1    3.00    3.00
  -7   2  -1    0.30    2.50
   7   2   1   -0.80    2.70
   7   2   1   -4.10    3.20
  -8  -2  -1  288.87   14.20
   8  -2   1  278.27   12.20
  -8  -2  -1  301.27   11.10
   8  -2   1  317.77   15.10
  -8  -2  -1  297.77   14.40
   8  -2   1  309.27   14.00
   8  -2   1  273.27   10.50
  -8  -2  -1  304.17   14.30
  -8   2  -1  299.97   13.10
   8   2   1  299.97   14.70
  -8   2  -1  304.07   12.40
   8   2   1  267.17   13.30
   8   2   1  276.97   14.00
  -9  -2  -1    0.20    3.40
   9  -2   1    1.90    1.40
  -9  -2  -1    2.50    1.60
  -9  -2  -1   -0.40    2.80
   9  -2   1    2.10    3.80
   9  -2   1    2.30    2.80
   9   2   1   -0.70    3.10
  -9   2  -1    0.00    2.60
  -9   2  -1    0.40    2.40
   9   2   1    3.40    3.20
  10  -2   1  164.68   10.60
  10  -2   1  173.08   11.90
  10  -2   1  156.48    7.20
 -10  -2  -1  166.38    7.40
 -10  -2  -1  186.18   11.60
 -10  -2  -1  148.59   10.50
 -10   2  -1  167.78    8.80
 -10   2  -1  167.08   10.00
  10   2   1  150.88   11.10
  10   2   1  163.58   11.10
  10   2   1  174.08   10.30
 -11  -2  -1  383.26   18.40
 -11  -2  -1  360.96   14.10
 -11  -2  -1  401.16   18.50
  11  -2   1  372.66   19.10
 -11  -2  -1  376.16   13.90
  11  -2   1  344.87   13.80
  11  -2   1  370.76   19.40
  11  -2   1  385.06   18.30
  11   2   1  386.96   19.20
  11   2   1  381.06   18.80
 -11   2  -1  366.96   17.20
  11   2   1  364.76   17.10
 -11   2  -1  380.26   15.60
 -12  -2  -1   53.69    7.70
 -12  -2  -1   46.50    3.90
 -12  -2  -1   46.90    7.30
 -12  -2  -1   47.60    4.40
  12  -2   1   47.00    7.80
  12  -2   1   51.89    7.40
  12  -2   1   58.19    8.80
  12  -2   1   46.80    4.00
  12   2   1   39.40    7.60
  12   2   1   38.80    7.00
 -12   2  -1   40.50    6.10
  12   2   1   42.80    6.20
 -12   2  -1   50.99    5.70
 -13  -2  -1  182.68    7.90
 -13  -2  -1  181.78   12.60
  13  -2   1  193.08   14.10
  13  -2   1  177.68   12.70
 -13  -2  -1  188.48    8.50
  13  -2   1  175.28    8.40
  13   2   1  159.08   11.20
 -13   2  -1  175.28   11.50
  13   2   1  176.88   13.60
  13   2   1  189.78   13.60
 -13   2  -1  183.28    9.80
 -14  -2  -1   -0.90    1.50
 -14  -2  -1    1.40    1.90
  14  -2   1    1.80    4.80
  14  -2   1   -3.90    4.10
 -14  -2  -1    9.30    4.90
  14  -2   1   -1.60    5.20
  14  -2   1    2.90    2.00
  14   2   1   -2.50    5.30
  14   2   1    1.60    4.60
 -14   2  -1   -3.20    2.30
  14   2   1   -4.90    3.20
  15  -2   1  173.08    8.30
 -15  -2  -1  170.48    7.00
  15  -2   1  157.68   14.30
 -15  -2  -1  162.68    6.70
  15  -2   1  162.58   13.20
  15   2   1  177.08   14.90
  15   2   1  182.28   14.20
  15   2   1  154.48   11.30
 -15   2  -1  138.79    8.90
  16  -2   1   80.49   11.20
  16  -2   1   88.89   11.80
  16  -2   1   82.89    5.60
  16   2   1   79.39   10.60
  16   2   1   78.59   12.20
 -16   2  -1   67.89    6.10
  17  -2   1   37.50    3.90
  17  -2   1   31.00    8.00
  17  -2   1   34.00    8.40
 -17   2  -1   29.20    4.10
  17   2   1   35.80    8.50
  17   2   1   36.60    6.00
  17   2   1   29.40    7.90
  18  -2   1  146.09   13.80
  18  -2   1  138.49   14.80
  18   2   1  165.18   15.10
  18   2   1  158.88   15.00
 -18   2  -1  151.68    7.50
 -18  -3   1   -3.10    1.90
 -18  -3   1   -2.50    2.30
  18  -3  -1    2.10    5.00
  18  -3  -1   -1.00    4.70
  18   3  -1   -7.30    6.70
  18   3  -1   14.10   10.40
  17  -3  -1   41.00    8.50
 -17  -3   1   32.20    4.20
 -17  -3   1   43.40    5.00
  17  -3  -1   23.10    7.30
  17   3  -1   23.00    7.30
 -17   3   1   35.20    6.10
  17   3  -1   34.10    8.70
  16  -3  -1    8.90    6.50
 -16  -3   1    9.00    2.90
  16  -3  -1    8.60    5.70
 -16  -3   1   14.60    3.50
 -16  -3   1    7.10    5.60
  16   3  -1    9.10    6.40
 -16   3   1   -1.30    3.60
  16   3  -1   12.50    4.50
  16   3  -1    8.90    5.40
  15  -3  -1   23.00    6.70
  15  -3  -1   20.50    6.80
 -15  -3   1   13.90    6.50
 -15  -3   1   15.90    3.40
 -15  -3   1   20.30    3.80
  15   3  -1   17.30    5.40
  15   3  -1   20.70    7.00
 -15   3   1   11.90    4.50
  15   3  -1   21.50    6.00
  14  -3  -1  145.79   12.60
  14  -3  -1  153.48   13.10
  14  -3  -1  143.99   12.30
 -14  -3   1  142.59   13.00
 -14  -3   1  135.09    8.60
 -14  -3   1  122.49   11.40
 -14  -3   1  145.29    8.40
 -14   3   1  135.89   10.10
  14   3  -1  138.89   11.80
  14   3  -1  120.29   10.30
  14   3  -1  159.28   13.50
  14   3  -1  161.88   15.40
  13  -3  -1  215.78   14.30
 -13  -3   1  182.68   15.80
 -13  -3   1  218.98   10.60
  13  -3  -1  212.18   14.50
 -13  -3   1  216.18   14.90
 -13   3   1  195.48   13.00
  13   3  -1  215.88   13.00
  13   3  -1  202.48   13.50
  13   3  -1  206.48   15.00
 -13   3   1  209.58   12.20
  13   3  -1  203.78   15.10
  12  -3  -1  495.35   24.00
 -12  -3   1  516.25   24.30
  12  -3  -1  535.05   24.40
 -12  -3   1  518.35   24.10
  12   3  -1  516.55   22.70
 -12   3   1  528.85   23.10
  12   3  -1  541.15   23.70
  12   3  -1  500.65   24.60
 -12   3   1  532.15   21.90
 -11  -3   1  120.29   10.40
  11  -3  -1  130.69   10.60
  11  -3  -1  136.09   10.50
 -11  -3   1  126.29   10.80
 -11   3   1  135.49    6.90
  11   3  -1  141.09   10.30
  11   3  -1  132.39   11.30
 -11   3   1  129.19    9.80
  11   3  -1  113.69    9.50
 -10  -3   1    6.80    4.30
  10  -3  -1    3.90    3.90
 -10  -3   1    4.00    4.30
  10  -3  -1    2.20    3.90
  10   3  -1    0.40    3.20
 -10   3   1    2.70    1.90
 -10   3   1    6.70    3.60
 -10   3   1   -0.80    2.90
  10   3  -1   -1.10    4.30
  10   3  -1    0.90    3.50
   9  -3  -1   46.20    6.40
   9  -3  -1   37.60    5.30
  -9  -3   1   53.69    6.40
   9  -3  -1   41.90    6.20
  -9  -3   1   34.80    6.20
  -9  -3   1   41.60    7.80
   9   3  -1   35.90    6.60
   9   3  -1   43.20    6.10
  -9   3   1   40.60    5.70
  -9   3   1   36.90    3.40
  -9   3   1   40.10    5.50
  -8  -3   1   25.40    5.00
  -8  -3   1   20.00    4.70
   8  -3  -1   32.60    5.10
   8  -3  -1   29.70    5.20
  -8  -3   1   22.50    5.20
   8  -3  -1   23.60    4.20
   8   3  -1   33.30    5.90
  -8   3   1   27.40    2.70
   8   3  -1   25.60    4.70
   8   3  -1   21.10    4.20
  -8   3   1   25.00    4.50
  -7  -3   1  123.29    8.90
  -7  -3   1  110.69    8.30
  -7  -3   1  110.69    7.70
   7  -3  -1  120.69    8.10
   7  -3  -1  124.29    8.20
   7  -3  -1  104.09    7.80
   7   3  -1  125.49    8.30
  -7   3   1  131.79    8.20
   7   3  -1  131.19    8.00
   7   3  -1  111.39    8.80
  -7   3   1  115.49    5.00
  -6  -3   1   15.50    3.20
  -6  -3   1   23.20    5.00
  -6  -3   1   16.30    3.60
   6  -3  -1   20.60    4.30
   6  -3  -1   15.50    3.90
  -6  -3   1   12.50    4.10
   6  -3  -1   17.90    4.50
   6   3  -1   13.10    3.20
  -6   3   1   17.20    1.70
  -6   3   1   20.00    4.30
  -6   3   1   17.00    4.20
   6   3  -1   21.00    4.30
   6   3  -1   15.60    4.50
  -5  -3   1  607.84   23.40
   5  -3  -1  660.43   24.10
  -5  -3   1  603.04   24.40
   5  -3  -1  605.44   23.50
   5  -3  -1  666.43   24.50
  -5  -3   1  666.93   23.30
  -5  -3   1  655.73   24.70
  -5   3   1  700.43   24.30
   5   3  -1  697.03   25.00
   5   3  -1  659.03   24.30
   5   3  -1  661.13   23.50
  -5   3   1  654.33   21.00
  -5   3   1  669.13   24.30
  -5   3   1  654.83   23.70
   4  -3  -1  782.52   27.20
  -4  -3   1  768.12   26.10
  -4  -3   1  741.33   27.00
  -4  -3   1  742.13   27.00
   4  -3  -1  732.23   25.90
   4  -3  -1  739.93   26.40
  -4  -3   1  769.22   26.10
   4   3  -1  733.33   25.70
  -4   3   1  759.32   26.60
  -4   3   1  753.82   26.20
  -4   3   1  744.73   26.30
   4   3  -1  750.62   26.70
   4   3  -1  732.53   27.00
  -3  -3   1 1082.19   37.00
  -3  -3   1 1073.09   36.90
  -3  -3   1 1104.79   35.90
   3  -3  -1 1096.59   37.00
   3  -3  -1 1092.59   35.80
   3  -3  -1 1103.29   36.50
  -3  -3   1 1108.69   36.30
  -3   3   1 1083.79   36.70
   3   3  -1 1081.69   35.80
  -3   3   1 1066.89   36.00
  -3   3   1 1074.49   36.30
   3   3  -1 1097.79   36.70
   3   3  -1 1085.59   36.90
   2  -3  -1   22.00    3.30
  -2  -3   1   17.80    3.00
  -2  -3   1   15.10    3.00
  -2  -3   1   12.30    2.80
   2  -3  -1   18.50    3.30
  -2  -3   1   16.30    2.40
   2  -3  -1   15.30    2.40
   2   3  -1   13.20    2.20
   2   3  -1   14.30    2.80
   2   3  -1   14.30    2.70
  -2   3   1   15.40    3.00
  -2   3   1   15.30    3.10
  -2   3   1   10.50    2.10
   2   3  -1   16.60    3.20
  -1  -3   1   24.70    3.20
   1  -3  -1   23.90    3.10
  -1  -3   1   32.70    3.20
   1  -3  -1   27.00    2.70
   1  -3  -1   25.00    3.50
  -1  -3   1   26.20    3.40
   1  -3  -1   28.80    4.00
  -1  -3   1   27.60    3.50
   1   3  -1   26.70    3.40
  -1   3   1   29.50    4.00
  -1   3   1   24.50    3.40
   1   3  -1   23.60    2.70
   1   3  -1   28.90    3.40
   1   3  -1   24.10    3.40
  -1   3   1   24.90    2.70
  -1   3   1   22.80    2.80
   0  -3   1 2802.92   88.09
   0  -3   1 2853.51   87.79
   0  -3  -1 2747.23   87.99
   0   3   1 2766.32   88.39
  -1  -3  -1 2055.49   65.79
  -1  -3  -1 2122.29   66.49
   1  -3   1 1989.10   64.19
  -1  -3  -1 2105.89   66.29
   1  -3   1 2112.49   66.39
  -1  -3  -1 2109.29   66.09
   1  -3   1 2122.29   65.69
  -1   3  -1 2073.39   64.99
   1   3   1 1979.60   66.19
   1   3   1 2064.79   65.99
  -1   3  -1 2099.99   66.29
   1   3   1 2088.09   65.89
  -1   3  -1 2018.60   64.39
   1   3   1 2010.90   65.19
  -2  -3  -1  728.33   25.30
   2  -3   1  751.02   24.00
   2  -3   1  765.92   25.10
  -2  -3  -1  739.43   26.10
   2  -3   1  779.42   25.90
  -2  -3  -1  728.13   25.20
  -2  -3  -1  766.52   26.00
   2  -3   1  726.43   24.20
   2   3   1  740.53   26.10
   2   3   1  720.43   25.30
  -2   3  -1  703.03   25.50
  -2   3  -1  741.83   24.90
  -2   3  -1  739.53   23.90
   2   3   1  736.03   25.30
   2   3   1  748.73   26.00
  -3  -3  -1 1006.80   33.20
  -3  -3  -1 1036.00   34.80
  -3  -3  -1 1000.30   33.80
   3  -3   1 1027.40   33.40
   3  -3   1  937.21   32.80
   3  -3   1 1045.50   34.00
  -3  -3  -1 1011.80   34.40
  -3   3  -1  993.70   33.80
   3   3   1 1026.70   34.40
   3   3   1  987.50   33.70
  -3   3  -1  971.60   31.30
  -3   3  -1 1030.80   33.20
   3   3   1 1012.90   34.50
   3   3   1  964.10   33.10
  -4  -3  -1  621.44   23.00
   4  -3   1  596.24   22.40
  -4  -3  -1  644.24   24.10
  -4  -3  -1  669.63   23.80
   4  -3   1  633.84   23.00
   4  -3   1  636.04   22.50
  -4  -3  -1  647.54   22.10
   4   3   1  646.14   23.00
  -4   3  -1  646.14   22.20
  -4   3  -1  625.34   22.70
   4   3   1  641.04   23.70
   4   3   1  650.73   23.80
  -5  -3  -1   58.49    6.00
   5  -3   1   56.39    5.30
  -5  -3  -1   58.79    5.80
  -5  -3  -1   61.19    7.00
  -5  -3  -1   50.89    4.50
   5  -3   1   56.79    6.00
   5  -3   1   48.10    5.40
   5   3   1   58.69    5.80
   5   3   1   60.29    6.60
  -5   3  -1   51.39    4.80
   5   3   1   52.89    6.50
  -5   3  -1   56.09    5.60
  -6  -3  -1  207.78   11.30
   6  -3   1  211.38   11.20
  -6  -3  -1  236.08   12.60
  -6  -3  -1  222.88   11.50
  -6  -3  -1  247.98    9.90
   6  -3   1  228.18   11.30
   6  -3   1  233.18   11.10
   6   3   1  233.08   11.50
  -6   3  -1  232.28   10.90
   6   3   1  253.07   12.30
   6   3   1  239.48   12.30
  -6   3  -1  234.98   10.50
   7  -3   1  906.21   31.60
  -7  -3  -1  872.61   29.40
  -7  -3  -1  868.61   32.40
  -7  -3  -1  875.01   32.60
   7  -3   1  857.71   31.00
   7  -3   1  821.42   31.60
  -7  -3  -1  868.01   34.10
   7   3   1  876.41   32.50
   7   3   1  923.81   32.30
   7   3   1  847.32   31.60
  -7   3  -1  906.01   30.80
  -7   3  -1  861.51   30.60
  -8  -3  -1   93.89    8.70
  -8  -3  -1   96.29    7.80
   8  -3   1   93.29    7.20
  -8  -3  -1  103.69    5.70
   8  -3   1   92.79    6.90
  -8  -3  -1   90.99    7.80
   8  -3   1  106.19    8.20
   8   3   1  102.49    8.00
   8   3   1   94.39    8.70
  -8   3  -1   99.59    6.70
   8   3   1  106.59    8.70
  -8   3  -1   94.39    6.80
   9  -3   1   10.90    3.90
   9  -3   1    8.00    3.30
   9  -3   1   13.90    4.60
  -9  -3  -1   11.50    4.20
  -9  -3  -1    9.00    2.30
  -9  -3  -1   18.90    5.80
  -9  -3  -1   13.90    4.10
   9   3   1    6.00    3.50
   9   3   1   10.60    4.60
  -9   3  -1   13.30    3.60
  -9   3  -1   13.10    3.30
   9   3   1   13.70    4.30
 -10  -3  -1   -1.30    1.80
 -10  -3  -1   -0.30    3.40
 -10  -3  -1    4.30    3.60
 -10  -3  -1   -3.40    3.90
  10  -3   1    0.30    3.90
  10  -3   1    0.80    2.70
  10  -3   1    1.40    3.20
  10   3   1    1.00    3.30
 -10   3  -1    1.60    3.20
  10   3   1   -5.50    3.10
 -10   3  -1   -0.30    2.80
  10   3   1   -3.60    3.90
  11  -3   1  678.43   27.80
  11  -3   1  685.03   28.80
 -11  -3  -1  651.63   23.40
 -11  -3  -1  641.54   28.10
 -11  -3  -1  665.33   28.30
  11   3   1  666.23   28.00
  11   3   1  714.63   27.60
 -11   3  -1  675.13   25.40
  11   3   1  699.13   29.20
 -11   3  -1  652.43   26.50
  12  -3   1   18.30    5.80
  12  -3   1    8.80    4.60
 -12  -3  -1    8.10    4.80
 -12  -3  -1    7.90    2.40
 -12  -3  -1   -3.10    4.60
 -12   3  -1   13.20    3.90
  12   3   1    9.40    4.70
  12   3   1    3.50    5.30
  12   3   1    7.40    4.30
  13  -3   1   10.20    5.50
 -13  -3  -1   22.40    6.30
 -13  -3  -1   17.70    3.00
 -13  -3  -1   13.20    2.70
  13  -3   1   12.80    5.50
  13  -3   1   18.70    6.20
 -13   3  -1   15.50    4.50
  13   3   1   15.90    6.30
 -13   3  -1    6.20    3.60
  13   3   1   12.00    5.00
  13   3   1   19.40    5.60
  14  -3   1  506.05   24.60
 -14  -3  -1  497.45   17.60
  14  -3   1  501.25   25.60
  14  -3   1  514.75   26.00
 -14  -3  -1  493.85   17.90
 -14   3  -1  480.45   21.90
  14   3   1  463.25   22.30
  14   3   1  496.55   25.20
  14   3   1  486.25   24.10
 -15  -3  -1  499.55   17.60
  15  -3   1  536.95   27.40
  15  -3   1  528.85   26.20
 -15  -3  -1  512.45   17.90
  15   3   1  470.65   23.10
  15   3   1  539.45   26.00
  15   3   1  518.25   26.60
  16  -3   1   63.89    9.80
  16  -3   1   57.39   10.40
  16   3   1   62.99    8.10
  16   3   1   64.49    9.70
  16   3   1   84.09   12.30
  17   3   1   10.10    6.00
  17   3   1    2.90    6.40
  18  -3   1   42.10    9.10
  18  -3   1   30.90    8.30
 -18   3  -1   34.00    5.30
  18   3   1   38.20    8.60
  18   3   1   44.50   10.00
  18  -4  -1    7.00    5.10
  18  -4  -1    5.00    5.90
 -18  -4   1    6.00    2.70
 -18  -4   1   -1.40    2.10
  18   4  -1    5.00    6.40
  17  -4  -1    9.80    8.20
 -17  -4   1   16.80    3.20
 -17  -4   1    8.00    3.00
 -17   4   1   -5.70    3.80
  17   4  -1   -3.00    5.80
  17   4  -1   17.70    6.20
 -16  -4   1    1.20    5.60
 -16  -4   1    3.30    2.60
  16  -4  -1    1.00    5.80
 -16  -4   1    3.60    2.20
  16  -4  -1    5.00    5.30
  16   4  -1   -1.80    4.90
 -16   4   1   -8.50    3.40
  16   4  -1    1.80    5.70
 -15  -4   1   78.09    6.60
  15  -4  -1   77.79   11.10
 -15  -4   1   86.79    6.70
 -15  -4   1   70.29   10.20
  15   4  -1   74.69   11.40
 -15   4   1   63.19    8.10
  15   4  -1   77.39    9.70
  15   4  -1   95.79   10.40
 -14  -4   1   17.60    6.70
 -14  -4   1   26.30    6.70
 -14  -4   1   26.40    4.30
  14  -4  -1   36.40    8.40
  14  -4  -1   26.90    7.00
 -14   4   1   29.90    6.00
  14   4  -1   23.00    6.20
  14   4  -1   31.00    6.20
  14   4  -1   27.70    7.80
 -13  -4   1   55.29    8.70
  13  -4  -1   52.99    8.50
 -13  -4   1   61.99   10.90
 -13  -4   1   46.40    5.50
  13  -4  -1   53.39    8.30
 -13   4   1   53.49    7.20
  13   4  -1   46.00    7.40
  13   4  -1   57.09    9.40
  13   4  -1   46.50    7.50
 -13   4   1   51.49    7.50
  12  -4  -1  971.70   38.20
 -12  -4   1  951.20   34.00
 -12  -4   1  966.10   38.60
 -12  -4   1  948.41   38.60
  12  -4  -1  961.00   37.90
  12   4  -1  904.21   36.60
 -12   4   1  959.70   36.90
  12   4  -1  950.60   37.10
 -12   4   1  982.20   36.20
  12   4  -1  957.60   39.10
  11  -4  -1  207.18   13.20
 -11  -4   1  209.08   14.00
  11  -4  -1  218.68   13.60
 -11  -4   1  194.18   10.60
 -11  -4   1  208.08   14.40
 -11   4   1  210.58   12.50
  11   4  -1  197.68   12.70
  11   4  -1  212.38   14.40
  11   4  -1  196.38   12.60
 -11   4   1  200.18   12.30
 -10  -4   1   21.10    3.90
 -10  -4   1   27.80    6.30
 -10  -4   1   20.30    6.10
  10  -4  -1   23.50    5.80
 -10  -4   1   23.30    5.20
  10  -4  -1   22.90    5.60
  10  -4  -1   18.60    5.00
 -10   4   1   24.40    5.20
  10   4  -1   19.10    5.10
 -10   4   1   24.60    5.40
  10   4  -1   25.10    5.10
  10   4  -1   20.30    6.10
  -9  -4   1   -1.60    4.10
  -9  -4   1    8.30    4.30
  -9  -4   1    5.70    2.80
   9  -4  -1    6.70    3.90
   9  -4  -1    2.70    3.50
   9  -4  -1    1.60    3.80
  -9  -4   1    9.30    3.40
  -9   4   1   13.20    4.80
   9   4  -1    8.90    4.90
  -9   4   1    7.90    3.60
   9   4  -1    7.50    3.50
   9   4  -1    7.50    3.90
  -8  -4   1   -1.60    3.70
   8  -4  -1   -0.70    3.10
   8  -4  -1    3.80    3.40
  -8  -4   1    3.80    2.90
  -8  -4   1   -0.10    2.30
   8  -4  -1   -0.80    3.00
  -8   4   1   -3.20    2.50
   8   4  -1    1.10    2.70
   8   4  -1   -2.20    3.70
   8   4  -1   -0.30    3.00
  -8   4   1    1.50    3.30
   7  -4  -1  234.78   11.90
  -7  -4   1  222.88   12.80
  -7  -4   1  200.28   10.90
  -7  -4   1  198.78   11.80
   7  -4  -1  238.98   12.30
  -7  -4   1  224.48   10.60
   7  -4  -1  183.48   10.70
  -7   4   1  202.48   11.20
   7   4  -1  208.78   11.70
   7   4  -1  204.78   12.20
  -7   4   1  217.08    7.20
  -7   4   1  226.98   11.10
   7   4  -1  213.18   10.90
   6  -4  -1   61.89    5.80
   6  -4  -1   72.29    7.30
  -6  -4   1   74.49    7.70
   6  -4  -1   78.19    6.50
  -6  -4   1   67.29    6.80
  -6  -4   1   67.19    5.90
  -6  -4   1   63.99    5.70
   6   4  -1   78.49    6.30
  -6   4   1   73.89    3.10
   6   4  -1   72.59    6.60
  -6   4   1   78.19    7.10
  -6   4   1   69.49    6.80
   5  -4  -1  254.07   12.00
  -5  -4   1  289.77   13.80
  -5  -4   1  231.68   11.40
  -5  -4   1  250.17   11.50
   5  -4  -1  224.38   11.10
  -5  -4   1  244.78   12.60
   5  -4  -1  272.37   13.30
   5   4  -1  242.08   12.70
  -5   4   1  255.77   12.60
  -5   4   1  255.57   12.00
   5   4  -1  260.47   11.60
   5   4  -1  261.47   12.70
  -5   4   1  261.17   11.80
   4  -4  -1   77.69    5.70
   4  -4  -1   85.29    6.50
   4  -4  -1   86.49    7.80
  -4  -4   1   91.89    6.70
  -4  -4   1   78.29    7.00
  -4  -4   1   73.89    5.80
  -4  -4   1   76.99    7.60
   4   4  -1   85.49    7.20
   4   4  -1   82.89    6.00
  -4   4   1   83.89    4.60
   4   4  -1   80.19    7.10
  -4   4   1   87.89    6.40
  -4   4   1   76.99    6.30
  -4   4   1   92.09    7.50
   3  -4  -1 1016.00   36.10
   3  -4  -1 1130.89   37.60
  -3  -4   1 1040.20   37.80
  -3  -4   1 1060.49   37.40
  -3  -4   1 1147.29   38.40
   3  -4  -1 1151.98   38.40
  -3  -4   1 1088.99   36.80
   3   4  -1 1105.49   37.80
   3   4  -1 1085.99   36.70
  -3   4   1 1099.19   37.90
  -3   4   1 1084.79   36.50
  -3   4   1 1120.19   35.80
   3   4  -1 1101.79   37.90
  -3   4   1 1147.09   37.60
  -2  -4   1    7.10    3.10
   2  -4  -1   12.70    4.10
   2  -4  -1   11.90    2.40
  -2  -4   1    9.70    3.50
  -2  -4   1    9.00    3.00
   2  -4  -1    9.00    3.10
  -2  -4   1   10.90    2.60
   2  -4  -1    9.30    2.70
   2   4  -1    9.20    3.30
  -2   4   1   12.50    3.70
   2   4  -1   12.30    3.30
  -2   4   1   12.70    3.40
   2   4  -1    9.60    2.60
   2   4  -1    9.90    3.10
  -2   4   1    6.80    2.30
  -2   4   1    8.30    2.30
  -1  -4   1  125.19    7.30
   1  -4  -1  126.59    7.30
  -1  -4   1  117.59    6.30
   1  -4  -1  120.89    6.80
   1  -4  -1  120.79    7.60
  -1  -4   1  125.89    7.40
   1  -4  -1  118.49    5.60
  -1  -4   1  114.09    7.00
  -1   4   1  114.79    7.10
   1   4  -1  114.49    7.10
  -1   4   1  113.89    5.70
   1   4  -1  120.89    6.50
  -1   4   1  114.89    6.60
   1   4  -1  113.59    4.90
  -1   4   1  121.89    7.40
   1   4  -1  131.89    7.10
   0  -4  -1   10.20    2.70
   0  -4  -1   13.40    3.40
   0  -4  -1   11.50    2.30
   0  -4   1   16.00    3.70
   0  -4   1   13.50    3.10
   0  -4   1   13.40    3.00
   0  -4   1   14.10    3.10
   0  -4   1    9.10    2.50
   0  -4  -1   18.80    3.70
   0   4   1   13.00    2.00
   0   4  -1   11.40    2.70
   0   4   1   14.30    3.40
   0   4   1   13.70    3.10
   0   4   1   11.80    2.80
   0   4  -1   13.30    3.20
   0   4  -1    9.80    1.30
   1  -4   1 1836.32   56.79
  -1  -4  -1 1814.32   57.39
   1  -4   1 1795.12   57.19
   1  -4   1 1812.62   57.39
  -1  -4  -1 1800.32   57.89
  -1  -4  -1 1741.53   57.99
   1  -4   1 1777.92   57.99
   1  -4   1 1707.83   55.19
  -1  -4  -1 1794.62   57.89
  -1  -4  -1 1789.02   57.89
   1   4   1 1761.02   56.29
   1   4   1 1733.43   57.29
  -1   4  -1 1780.22   57.99
   1   4   1 1778.42   57.79
  -1   4  -1 1726.63   56.49
  -1   4  -1 1748.63   55.39
   1   4   1 1649.73   57.69
   2  -4   1   67.79    5.30
  -2  -4  -1   57.69    5.00
   2  -4   1   62.39    6.10
  -2  -4  -1   61.69    5.70
   2  -4   1   52.99    3.50
   2  -4   1   61.09    4.30
  -2  -4  -1   78.89    6.70
  -2  -4  -1   56.69    5.10
   2   4   1   66.79    6.30
  -2   4  -1   56.69    3.90
  -2   4  -1   64.59    5.80
   2   4   1   60.29    5.30
   2   4   1   68.29    6.00
   2   4   1   62.79    5.40
  -2   4  -1   55.69    4.70
  -2   4  -1   55.69    3.80
  -3  -4  -1 1018.20   38.30
  -3  -4  -1 1147.39   39.00
   3  -4   1 1163.68   38.50
  -3  -4  -1 1157.68   37.80
   3  -4   1 1168.08   37.60
  -3  -4  -1 1138.49   37.90
   3  -4   1 1054.99   36.20
  -3   4  -1 1112.29   35.50
  -3   4  -1 1134.69   38.30
  -3   4  -1 1131.89   37.40
   3   4   1 1139.09   38.70
   3   4   1 1122.69   37.80
   3   4   1 1019.20   37.30
   3   4   1 1120.59   38.80
  -4  -4  -1  186.68    9.50
  -4  -4  -1  196.78   11.10
   4  -4   1  162.78    8.40
   4  -4   1  188.48   10.40
  -4  -4  -1  202.78    9.50
  -4  -4  -1  157.98    9.90
   4  -4   1  184.98    9.20
  -4   4  -1  184.18    6.30
   4   4   1  207.08   10.00
   4   4   1  168.28    8.80
   4   4   1  200.58   10.70
  -4   4  -1  184.38    9.00
  -4   4  -1  176.08    9.70
   4   4   1  182.88   10.60
   5  -4   1   10.70    3.80
  -5  -4  -1    8.60    4.20
   5  -4   1    6.40    2.90
  -5  -4  -1    7.70    2.90
  -5  -4  -1   10.90    3.30
   5  -4   1    9.20    3.00
  -5  -4  -1   11.50    4.00
   5   4   1    9.80    4.10
   5   4   1   10.10    3.30
  -5   4  -1    6.60    3.00
   5   4   1    7.20    4.10
  -5   4  -1    1.60    3.10
   6  -4   1   -0.70    2.60
  -6  -4  -1    1.50    3.10
  -6  -4  -1    0.90    2.60
   6  -4   1    4.50    3.50
   6  -4   1    0.10    2.80
  -6  -4  -1    5.80    4.00
  -6  -4  -1    0.00    2.50
   6   4   1    0.80    3.50
   6   4   1    4.10    3.80
   6   4   1   -2.90    2.70
  -6   4  -1   -0.50    2.80
  -6   4  -1   -0.20    2.50
  -7  -4  -1    8.00    3.40
   7  -4   1   15.00    4.10
  -7  -4  -1    9.10    2.80
   7  -4   1   14.10    3.80
  -7  -4  -1   14.60    5.00
   7  -4   1    7.20    3.20
   7   4   1   13.00    4.70
   7   4   1    9.70    3.50
  -7   4  -1    8.70    3.00
  -7   4  -1   11.90    3.50
   7   4   1   14.30    4.30
   8  -4   1  333.77   15.40
   8  -4   1  311.67   15.00
  -8  -4  -1  335.57   16.40
  -8  -4  -1  321.27   16.60
   8  -4   1  324.57   15.00
  -8  -4  -1  317.77   15.70
  -8  -4  -1  338.57   13.40
   8   4   1  334.17   15.60
   8   4   1  304.07   15.70
   8   4   1  331.67   16.60
  -8   4  -1  327.37   14.70
  -8   4  -1  320.87   14.20
  -9  -4  -1    0.10    4.20
   9  -4   1    3.80    3.60
   9  -4   1    2.50    3.60
  -9  -4  -1    1.80    2.30
  -9  -4  -1    1.50    3.90
   9  -4   1    1.90    3.70
  -9  -4  -1    7.50    3.60
  -9   4  -1    3.60    3.40
   9   4   1    4.30    3.50
   9   4   1    5.70    4.10
   9   4   1    1.80    4.30
  -9   4  -1    1.50    3.00
 -10  -4  -1   85.59    9.80
 -10  -4  -1   88.99    9.00
  10  -4   1   75.29    7.60
 -10  -4  -1   87.19    8.80
  10  -4   1   99.69    9.20
  10  -4   1   84.19    8.30
 -10  -4  -1   88.19    6.10
 -10   4  -1   81.29    7.00
  10   4   1   95.69    9.00
  10   4   1  106.39    9.20
 -10   4  -1   99.09    7.90
  10   4   1   88.39    9.40
  11  -4   1  240.48   13.40
  11  -4   1  271.87   15.70
 -11  -4  -1  274.17   16.50
 -11  -4  -1  272.47   15.90
 -11  -4  -1  264.27   15.40
 -11  -4  -1  263.27   11.60
  11  -4   1  269.67   15.20
  11   4   1  253.47   14.90
 -11   4  -1  261.07   13.70
  11   4   1  250.67   15.90
  11   4   1  266.97   15.30
 -11   4  -1  287.47   14.10
  12  -4   1  483.85   23.30
 -12  -4  -1  490.25   18.50
  12  -4   1  508.35   23.20
 -12  -4  -1  484.85   23.50
 -12  -4  -1  496.65   23.90
  12   4   1  497.15   24.20
 -12   4  -1  472.15   21.20
  12   4   1  464.15   22.40
  12   4   1  510.55   23.20
 -12   4  -1  487.05   20.70
  13  -4   1   52.99    8.30
 -13  -4  -1   44.90    7.90
  13  -4   1   46.30    7.90
 -13  -4  -1   44.50    4.70
  13   4   1   41.20    8.40
 -13   4  -1   55.29    7.00
 -13   4  -1   42.80    6.70
  13   4   1   48.80    8.70
  13   4   1   42.40    7.30
  14  -4   1   12.30    5.80
 -14  -4  -1   17.40    3.10
 -14  -4  -1   13.00    2.90
  14  -4   1   24.70    9.30
  14   4   1   10.20    6.20
  14   4   1   20.40    6.20
 -14   4  -1   10.20    4.50
  14   4   1    8.30    4.60
  15  -4   1    8.00    5.30
 -15  -4  -1   10.20    2.30
 -15  -4  -1    2.70    2.10
  15  -4   1    4.90    5.50
  15   4   1   11.20    5.80
  15   4   1    6.90    6.10
 -15   4  -1    1.10    3.40
  15   4   1   -0.20    4.30
  16  -4   1   53.09    9.20
 -16  -4  -1   53.89    3.10
 -16  -4  -1   66.09    3.40
  16  -4   1   51.79    9.60
  16   4   1   67.79   11.00
 -16   4  -1   53.09    6.70
  16   4   1   69.69   10.10
  17  -4   1   30.80    8.40
  17  -4   1   42.10    8.60
 -17   4  -1   18.40    4.60
  17   4   1   14.80    6.30
  17   4   1   19.90    7.50
  17  -5  -1    7.70    5.90
  17  -5  -1   -0.70    4.80
 -17  -5   1    4.20    2.90
 -17   5   1   -0.50    5.00
  17   5  -1   13.70    6.60
  17   5  -1    1.60    4.90
 -16  -5   1   17.60    3.90
  16  -5  -1   23.00    7.10
  16   5  -1   15.00    6.30
  16   5  -1   26.60   13.10
 -16   5   1   14.30    5.60
  15  -5  -1  395.76   22.40
 -15  -5   1  389.26   17.10
 -15  -5   1  398.36   23.00
 -15   5   1  394.66   19.80
  15   5  -1  373.76   22.80
  15   5  -1  413.96   21.60
 -14  -5   1   69.89    7.00
  14  -5  -1   73.49   10.20
 -14  -5   1   74.89   10.50
  14   5  -1   75.59   11.40
  14   5  -1   78.69    9.80
 -14   5   1   77.59    9.20
  13  -5  -1    2.60    4.70
 -13  -5   1    0.70    5.30
 -13  -5   1    4.80    5.10
  13  -5  -1    6.30    4.30
 -13  -5   1    5.90    3.40
  13   5  -1   12.10    5.20
  13   5  -1    6.70    6.20
  13   5  -1    0.80    3.90
 -13   5   1    0.30    4.00
 -12  -5   1  120.69   10.30
  12  -5  -1  101.39    9.80
 -12  -5   1  101.09   11.90
  12  -5  -1  113.59   10.80
 -12  -5   1  114.29   11.20
 -12  -5   1   93.99    7.80
  12   5  -1  100.49   11.30
 -12   5   1   89.89    9.20
  12   5  -1   99.39    9.80
 -12   5   1   87.79    9.30
  11  -5  -1   83.59    9.20
  11  -5  -1  128.39   10.20
 -11  -5   1  129.79    8.70
 -11  -5   1  125.79   10.40
  11  -5  -1  120.29   10.20
 -11  -5   1  103.19   11.20
 -11  -5   1  114.49   11.10
  11   5  -1  118.19   10.10
 -11   5   1  115.19    9.90
 -11   5   1  119.29   11.20
  11   5  -1  121.09   10.30
  11   5  -1  124.79   10.70
  10  -5  -1   61.59    7.90
 -10  -5   1   58.89    6.50
 -10  -5   1   74.89    9.50
  10  -5  -1   55.29    7.40
 -10  -5   1   60.69    7.40
 -10  -5   1   67.09    9.00
  10  -5  -1   53.69    7.50
  10   5  -1   54.09    8.40
 -10   5   1   68.39    8.00
  10   5  -1   39.20    6.80
 -10   5   1   47.50    6.70
  10   5  -1   51.59    6.90
  -9  -5   1  640.04   27.90
  -9  -5   1  645.44   26.80
   9  -5  -1  646.14   26.20
  -9  -5   1  677.53   28.50
   9  -5  -1  688.83   27.30
   9  -5  -1  629.84   27.00
  -9  -5   1  681.73   25.40
  -9   5   1  655.83   26.60
   9   5  -1  665.73   27.40
  -9   5   1  652.23   26.20
   9   5  -1  669.03   26.30
  -8  -5   1   68.29    7.00
  -8  -5   1   66.09    8.20
   8  -5  -1   73.19    7.00
  -8  -5   1   88.49    7.90
   8  -5  -1   75.29    7.60
  -8  -5   1   75.19    6.70
   8   5  -1   71.79    7.90
  -8   5   1   68.89    7.40
   8   5  -1   70.79    6.90
   8   5  -1   64.39    8.40
  -8   5   1   70.99    6.60
   7  -5  -1   19.90    5.00
  -7  -5   1   23.60    4.20
  -7  -5   1   26.40    4.60
  -7  -5   1   25.60    5.40
  -7  -5   1   22.10    5.60
   7  -5  -1   31.40    4.80
   7  -5  -1   21.40    4.50
  -7   5   1   29.70    5.30
   7   5  -1   23.30    5.10
   7   5  -1   23.20    5.60
  -7   5   1   28.40    4.70
   7   5  -1   24.50    4.40
  -6  -5   1  110.69    7.60
   6  -5  -1  106.19    7.20
   6  -5  -1  107.29    8.00
  -6  -5   1  109.19   15.20
   6  -5  -1  110.99    9.00
  -6  -5   1  110.09    7.80
  -6  -5   1  110.09    8.60
   6   5  -1  118.29    9.00
  -6   5   1  116.99    4.90
   6   5  -1  110.89    7.60
  -6   5   1  126.09   10.10
  -6   5   1  105.59    4.40
  -6   5   1  101.09    8.00
   6   5  -1  100.89    8.50
  -5  -5   1   84.29    6.90
   5  -5  -1   88.29    7.00
  -5  -5   1   84.09    8.20
  -5  -5   1   85.19    6.50
   5  -5  -1   80.89    5.90
  -5  -5   1   68.49    7.10
   5  -5  -1   84.29    8.30
  -5   5   1  102.09    7.80
  -5   5   1   88.99    6.70
  -5   5   1   82.89    4.60
   5   5  -1   72.99    6.40
  -5   5   1   88.29    6.80
   5   5  -1   80.49    7.60
   5   5  -1   88.29    7.60
  -4  -5   1 1653.23   57.79
   4  -5  -1 1757.02   57.29
  -4  -5   1 1734.83   58.19
   4  -5  -1 1734.83   58.09
   4  -5  -1 1650.23   55.49
  -4  -5   1 1759.62   57.19
  -4  -5   1 1607.84   56.19
  -4   5   1 1733.83   57.69
  -4   5   1 1698.83   56.89
   4   5  -1 1691.93   57.49
  -4   5   1 1723.73   54.69
  -4   5   1 1748.53   56.19
   4   5  -1 1725.53   56.29
   4   5  -1 1670.73   57.69
  -3  -5   1  228.48   12.40
   3  -5  -1  231.68   12.40
  -3  -5   1  215.68   11.60
   3  -5  -1  230.48   11.30
   3  -5  -1  220.08    9.60
  -3  -5   1  219.68   11.40
  -3  -5   1  222.68   10.60
   3   5  -1  206.38   10.90
  -3   5   1  225.18    9.80
   3   5  -1  235.98   10.80
   3   5  -1  240.68   11.80
  -3   5   1  213.18   11.70
   3   5  -1  232.08   11.70
  -3   5   1  218.08   10.00
  -3   5   1  224.68   11.20
   2  -5  -1   69.89    4.90
   2  -5  -1   84.29    7.80
  -2  -5   1   75.89    5.90
  -2  -5   1   71.99    6.60
   2  -5  -1   86.09    6.90
   2  -5  -1   83.99    6.70
  -2  -5   1   83.29    7.20
  -2  -5   1   86.79    7.40
  -2   5   1   83.89    6.10
   2   5  -1   74.09    6.80
   2   5  -1   70.59    6.70
  -2   5   1   73.69    5.20
   2   5  -1   81.29    6.10
  -2   5   1   75.39    7.20
  -2   5   1   73.59    6.60
   2   5  -1   84.39    7.00
   1  -5  -1   11.40    4.20
   1  -5  -1   10.10    2.60
  -1  -5   1   12.70    4.30
   1  -5  -1    7.80    3.50
  -1  -5   1    2.00    3.30
  -1  -5   1   12.00    3.90
  -1  -5   1   12.90    4.20
  -1  -5   1   14.60    3.30
   1  -5  -1   12.00    4.40
  -1   5   1   11.60    4.10
  -1   5   1   10.20    4.20
   1   5  -1   10.60    1.90
   1   5  -1    8.30    3.30
   1   5  -1    6.30    3.60
   1   5  -1   12.90    3.80
  -1   5   1   11.00    2.50
  -1   5   1   12.80    3.30
   0  -5   1   -3.60    2.60
   0  -5   1   -2.50    2.80
   0  -5   1    1.90    3.50
   0  -5  -1    2.60    3.60
   0  -5  -1    0.50    3.70
   0  -5   1    0.00    3.10
   0  -5  -1    2.40    3.30
   0  -5  -1    2.30    2.80
   0  -5   1    4.20    3.80
   0   5   1    1.10    3.20
   0   5   1   -2.60    3.50
   0   5   1    3.70    2.20
   0   5  -1   -2.10    3.10
   0   5  -1    3.70    2.80
   0   5   1   -2.60    3.10
   0   5  -1   -0.40    1.40
   1  -5   1   82.49    7.30
   1  -5   1   78.99    6.30
  -1  -5  -1   80.29    7.20
  -1  -5  -1   74.09    6.70
  -1  -5  -1   76.79    7.10
   1  -5   1   70.99    3.90
  -1  -5  -1   89.89    6.70
   1  -5   1   81.69    6.20
   1  -5   1   70.09    6.00
   1   5   1   87.59    7.40
   1   5   1   80.19    6.70
  -1   5  -1   67.99    4.00
  -1   5  -1   70.09    5.60
  -1   5  -1   68.99    6.90
   1   5   1   69.09    5.00
   1   5   1   74.69    6.90
   2  -5   1   65.89    5.20
   2  -5   1   68.39    5.90
  -2  -5  -1   68.39    6.80
  -2  -5  -1   64.39    7.00
   2  -5   1   60.79    3.90
  -2  -5  -1   63.19    6.50
  -2  -5  -1   72.39    7.10
  -2  -5  -1   73.19    6.20
   2  -5   1   63.89    7.00
  -2   5  -1   78.49    7.20
   2   5   1   68.79    5.40
   2   5   1   64.49    6.20
   2   5   1   67.69    6.90
   2   5   1   64.99    6.00
  -2   5  -1   64.69    4.40
  -2   5  -1   66.19    4.90
  -2   5  -1   70.49    5.90
  -3  -5  -1    3.40    3.90
   3  -5   1    0.10    3.10
   3  -5   1   -2.80    3.20
  -3  -5  -1    1.30    2.70
  -3  -5  -1    0.50    3.30
  -3  -5  -1    1.10    3.30
   3  -5   1   -1.90    1.70
   3   5   1   -1.70    2.40
  -3   5  -1   -1.60    3.20
  -3   5  -1   -0.50    1.60
   3   5   1    0.60    2.90
   3   5   1    2.50    3.60
   3   5   1    4.30    3.80
  -3   5  -1    1.60    2.80
   4  -5   1  547.95   20.90
  -4  -5  -1  614.04   23.20
  -4  -5  -1  567.74   21.20
  -4  -5  -1  559.14   21.40
  -4  -5  -1  482.95   21.70
   4  -5   1  572.24   22.20
   4  -5   1  513.15   19.40
   4   5   1  534.45   22.50
   4   5   1  490.35   20.50
  -4   5  -1  545.45   18.20
  -4   5  -1  579.94   22.30
  -4   5  -1  561.64   21.80
   4   5   1  566.24   21.30
   4   5   1  556.24   22.30
   5  -5   1  179.78    9.80
   5  -5   1  182.48    9.00
  -5  -5  -1  197.58   11.80
  -5  -5  -1  173.48   10.80
  -5  -5  -1  204.68   10.20
   5  -5   1  207.18   11.50
  -5   5  -1  209.98   11.00
  -5   5  -1  196.78    9.60
   5   5   1  186.28   11.40
  -5   5  -1  190.18    6.30
   5   5   1  191.58   10.40
   5   5   1  188.78   11.40
   6  -5   1   43.50    6.30
  -6  -5  -1   53.39    7.20
  -6  -5  -1   47.50    5.30
  -6  -5  -1   47.20    6.30
  -6  -5  -1   52.99    5.80
   6  -5   1   43.90    4.90
   6  -5   1   36.90    4.80
  -6   5  -1   35.30    5.30
   6   5   1   49.99    6.80
  -6   5  -1   48.10    5.20
   6   5   1   49.60    5.90
   6   5   1   40.90    6.10
   7  -5   1  181.38   10.30
  -7  -5  -1  174.18   10.80
   7  -5   1  204.48   11.80
  -7  -5  -1  170.08   11.90
  -7  -5  -1  190.98   11.80
   7  -5   1  169.48    9.80
  -7  -5  -1  194.28    9.80
   7   5   1  183.78   10.80
   7   5   1  179.48   11.40
   7   5   1  188.18   11.90
  -7   5  -1  178.98    9.80
  -8  -5  -1   13.30    5.40
  -8  -5  -1   10.00    3.90
  -8  -5  -1    7.20    3.20
  -8  -5  -1    9.10    3.90
   8  -5   1   14.90    4.20
   8  -5   1   13.50    4.60
   8  -5   1    7.10    3.70
   8   5   1   12.50    4.70
   8   5   1   12.60    3.90
  -8   5  -1   10.90    4.20
  -8   5  -1   10.50    3.70
   8   5   1    4.90    5.40
  -9  -5  -1  418.46   19.80
  -9  -5  -1  416.16   20.90
   9  -5   1  414.26   19.00
  -9  -5  -1  428.36   17.20
   9  -5   1  403.26   19.40
   9  -5   1  417.06   19.00
  -9  -5  -1  437.26   20.70
  -9   5  -1  420.36   18.80
   9   5   1  432.56   19.40
   9   5   1  415.16   20.00
   9   5   1  432.96   20.80
  -9   5  -1  416.06   17.90
 -10  -5  -1   44.80    5.20
 -10  -5  -1   27.70    7.00
 -10  -5  -1   48.20    7.90
  10  -5   1   30.40    6.00
  10  -5   1   50.19    7.20
 -10  -5  -1   36.10    6.20
  10  -5   1   48.30    7.40
 -10   5  -1   39.10    6.50
  10   5   1   50.99    7.00
  10   5   1   37.20    7.60
  10   5   1   47.60    7.60
 -10   5  -1   36.00    5.60
 -11  -5  -1    4.70    5.20
  11  -5   1   -0.10    4.50
  11  -5   1    3.70    3.90
 -11  -5  -1   -1.70    2.60
 -11  -5  -1    2.50    4.40
 -11  -5  -1    1.30    3.60
  11  -5   1    1.20    3.60
  11   5   1   -3.80    4.50
 -11   5  -1   -2.70    3.50
  11   5   1    2.70    4.10
 -11   5  -1   -0.10    4.10
  11   5   1    3.10    4.40
 -12  -5  -1   -3.40    3.90
  12  -5   1    1.10    4.60
 -12  -5  -1    5.20    3.70
 -12  -5  -1    2.20    2.70
  12  -5   1    2.20    3.70
 -12  -5  -1    7.70    5.90
  12  -5   1    3.90    4.50
  12   5   1   -2.60    4.20
  12   5   1    1.70    4.10
  12   5   1    2.50    5.30
 -12   5  -1   -4.60    3.50
 -12   5  -1    1.00    3.70
 -13  -5  -1  263.87   16.70
  13  -5   1  247.48   15.80
  13  -5   1  254.27   16.00
 -13  -5  -1  238.28   11.50
  13   5   1  264.47   16.10
 -13   5  -1  249.58   14.00
  13   5   1  238.18   16.70
  13   5   1  248.98   15.90
 -14  -5  -1   62.99    5.50
  14  -5   1   62.19    9.60
 -14   5  -1   50.79    7.00
  14   5   1   66.39   10.60
  14   5   1   65.99    9.30
 -15  -5  -1   25.90    3.80
  15  -5   1   43.20    8.10
  15   5   1   32.00    8.50
 -15   5  -1   24.50    5.40
 -16  -5  -1    9.00    2.00
 -16  -5  -1   -1.20    1.70
  16  -5   1    1.00    4.80
  16  -5   1    6.40    5.10
 -16   5  -1   10.10    4.70
  16   5   1   -5.10    4.40
  16   5   1    3.60    6.00
  17  -5   1    3.00    5.60
  17  -5   1   12.50    5.90
  17   5   1   -3.60    4.90
  17   5   1    4.20    7.00
 -17   5  -1   -4.50    3.80
  17  -6  -1   15.50    6.30
  17   6  -1   21.70    7.30
 -16  -6   1   55.49   10.20
 -16  -6   1   62.09    6.80
  16   6  -1   70.09   11.90
  16   6  -1   60.79    9.40
 -16   6   1   47.50    8.20
 -15  -6   1  311.97   21.60
  15  -6  -1  348.07   20.40
 -15  -6   1  322.97   15.60
  15   6  -1  309.77   19.00
  15   6  -1  343.17   21.70
 -14  -6   1  161.78   10.40
 -14  -6   1  140.49   14.50
 -14   6   1  152.48   12.50
  14   6  -1  172.88   14.80
  14   6  -1  140.59   12.50
 -13  -6   1  167.78   13.60
 -13  -6   1  155.48   10.30
  13  -6  -1  173.98   12.50
 -13  -6   1  157.58   14.70
  13  -6  -1  161.78   13.20
 -13  -6   1  144.69   12.10
  13   6  -1  146.59   13.70
 -13   6   1  150.88   12.20
  13   6  -1  160.78   12.40
 -12  -6   1   40.40    5.90
  12  -6  -1   38.10    7.50
 -12  -6   1   53.19    9.40
 -12  -6   1   34.40    8.20
  12  -6  -1   45.80    7.90
 -12  -6   1   58.69    8.10
  12  -6  -1   50.39    8.20
  12   6  -1   50.29    9.40
 -12   6   1   30.70    6.70
  12   6  -1   41.60    7.00
  12   6  -1   30.90    6.90
  11  -6  -1    2.10    4.20
 -11  -6   1    8.30    4.40
 -11  -6   1    1.20    3.40
  11  -6  -1    5.70    4.30
 -11  -6   1    7.40    6.10
 -11  -6   1    0.80    4.10
  11  -6  -1    2.10    4.80
  11   6  -1    5.40    4.20
  11   6  -1    1.30    4.60
  11   6  -1    2.30    5.80
 -11   6   1    4.40    4.90
 -11   6   1    0.10    3.70
  10  -6  -1  387.56   18.40
 -10  -6   1  406.46   21.40
 -10  -6   1  404.06   19.70
 -10  -6   1  376.96   20.20
  10  -6  -1  358.36   19.30
  10  -6  -1  371.06   19.00
 -10  -6   1  378.26   18.80
 -10   6   1  366.26   18.40
  10   6  -1  368.06   19.40
  10   6  -1  398.86   20.70
 -10   6   1  362.66   18.70
  10   6  -1  393.86   18.50
  -9  -6   1   -4.40    4.80
  -9  -6   1    4.50    3.60
   9  -6  -1    2.70    3.90
   9  -6  -1    2.90    3.60
  -9  -6   1    5.70    3.70
  -9  -6   1    0.00    4.40
   9  -6  -1    2.90    4.80
   9   6  -1    2.70    3.70
   9   6  -1   -0.60    4.80
  -9   6   1    6.90    4.70
  -9   6   1   -3.30    3.90
   9   6  -1   -0.30    4.10
  -8  -6   1  145.29   12.30
   8  -6  -1  139.49   10.20
   8  -6  -1  139.59    9.50
  -8  -6   1  141.89   11.30
  -8  -6   1  146.09   10.10
   8  -6  -1  141.09   11.60
  -8  -6   1  137.69    9.60
  -8   6   1  139.99    9.60
   8   6  -1  169.38   10.30
  -8   6   1  151.38   11.00
   8   6  -1  142.19   11.00
   8   6  -1  154.88   11.70
   7  -6  -1  482.75   22.20
  -7  -6   1  497.65   20.40
  -7  -6   1  522.45   23.00
  -7  -6   1  482.75   20.60
   7  -6  -1  479.95   20.90
  -7  -6   1  463.45   24.30
  -7   6   1  457.85   21.00
   7   6  -1  468.05   21.30
  -7   6   1  491.55   15.40
  -7   6   1  484.45   15.50
   7   6  -1  503.55   22.30
  -7   6   1  458.55   20.10
   7   6  -1  471.25   20.00
   6  -6  -1    0.50    2.90
   6  -6  -1    1.10    2.50
  -6  -6   1   -0.50    3.90
  -6  -6   1    0.50    3.40
   6  -6  -1   -1.20    4.00
  -6  -6   1    0.30    3.00
  -6  -6   1    1.30    2.70
  -6   6   1   -2.00    3.30
   6   6  -1   -6.70    3.30
  -6   6   1    0.10    1.40
   6   6  -1    1.60    2.80
   6   6  -1    1.20    3.40
  -6   6   1   -1.00    3.40
   5  -6  -1    3.80    3.40
   5  -6  -1    3.00    2.30
   5  -6  -1   -0.60    4.20
  -5  -6   1    0.20    3.80
  -5  -6   1    4.80    2.60
  -5  -6   1    0.90    3.30
  -5  -6   1   -1.20    3.10
  -5   6   1    2.70    2.90
  -5   6   1    4.20    3.50
  -5   6   1    2.10    1.80
   5   6  -1    2.50    3.70
  -5   6   1    5.40    3.80
   5   6  -1   -1.20    3.40
   5   6  -1   -0.60    2.60
   4  -6  -1 1280.67   43.00
  -4  -6   1 1223.98   41.90
  -4  -6   1 1256.77   42.90
  -4  -6   1 1245.48   43.80
   4  -6  -1 1151.88   40.30
  -4  -6   1 1158.58   43.20
   4  -6  -1 1235.68   44.10
   4   6  -1 1180.18   41.60
  -4   6   1 1226.38   41.10
   4   6  -1 1190.28   42.80
  -4   6   1 1178.88   43.00
  -4   6   1 1217.28   40.10
  -4   6   1 1211.28   42.30
   4   6  -1 1188.98   43.00
   3  -6  -1   80.79    8.20
  -3  -6   1   84.49    7.40
  -3  -6   1   93.49    8.10
   3  -6  -1   72.79    5.10
  -3  -6   1   74.09    7.00
   3  -6  -1   74.39    6.70
   3  -6  -1   80.79    6.80
  -3  -6   1   71.29    6.20
   3   6  -1   78.19    6.50
  -3   6   1   77.39    5.70
  -3   6   1   78.79    5.70
  -3   6   1   77.99    7.70
  -3   6   1   75.09    6.70
   3   6  -1   76.89    8.20
   3   6  -1   79.39    8.00
   3   6  -1   82.29    7.40
   2  -6  -1   24.90    4.60
  -2  -6   1   21.60    4.80
   2  -6  -1   19.20    2.90
  -2  -6   1   19.30    4.70
   2  -6  -1   18.80    4.10
   2  -6  -1   19.50    5.20
  -2  -6   1   14.70    3.40
  -2  -6   1   18.10    4.60
   2   6  -1   19.90    4.20
  -2   6   1   23.50    5.60
  -2   6   1   19.60    4.80
  -2   6   1   17.80    3.10
  -2   6   1   15.60    3.40
   2   6  -1   19.10    5.10
   2   6  -1   20.90    2.70
   2   6  -1   22.60    4.20
  -1  -6   1   18.20    3.70
  -1  -6   1   18.70    4.60
   1  -6  -1   21.80    4.80
  -1  -6   1   15.70    4.50
   1  -6  -1   19.40    3.10
  -1  -6   1   20.30    4.60
   1  -6  -1   28.00    4.90
  -1  -6   1   28.90    5.10
   1  -6  -1   17.60    4.50
   1   6  -1   19.20    4.10
  -1   6   1   16.60    3.80
   1   6  -1   19.60    6.00
  -1   6   1   17.90    2.90
   1   6  -1   20.20    2.30
   0  -6  -1 1092.89   38.30
   0  -6   1 1109.39   37.40
   0  -6  -1 1081.69   37.90
   0  -6   1 1072.69   38.20
   0  -6  -1 1109.69   37.40
   0  -6   1 1033.50   37.50
   0  -6   1 1059.49   37.50
   0  -6   1 1039.30   36.80
   0  -6  -1 1011.50   37.70
   0   6  -1 1034.70   36.70
   0   6   1 1046.60   38.20
   0   6   1 1091.79   37.40
   0   6  -1 1034.60   34.00
   0   6   1 1063.19   35.10
  -1  -6  -1 1203.68   41.50
   1  -6   1 1206.18   40.10
  -1  -6  -1 1196.78   41.60
  -1  -6  -1 1150.68   41.40
   1  -6   1 1187.68   40.70
   1  -6   1 1107.29   40.60
   1  -6   1 1050.29   37.40
  -1  -6  -1 1172.88   40.50
   1  -6   1 1162.58   41.60
   1  -6   1 1215.38   40.50
   1   6   1 1133.99   38.40
  -1   6  -1 1262.87   44.30
   1   6   1 1179.08   41.30
   1   6   1 1147.99   40.90
   1   6   1 1188.98   40.60
  -1   6  -1 1156.48   37.50
  -1   6  -1 1202.28   39.70
  -2  -6  -1   66.89    6.40
  -2  -6  -1   62.39    6.70
  -2  -6  -1   51.69    6.40
   2  -6   1   62.79    3.90
   2  -6   1   58.39    5.90
   2  -6   1   62.49    6.00
  -2  -6  -1   69.39    7.20
   2  -6   1   74.99    7.60
  -2   6  -1   71.59    7.20
   2   6   1   70.39    6.70
  -2   6  -1   62.99    4.30
   2   6   1   65.09    6.20
  -2   6  -1   58.49    5.00
   2   6   1   61.69    5.00
   2   6   1   60.39    6.70
   3  -6   1   53.89    4.00
   3  -6   1   62.79    6.30
   3  -6   1   68.99    7.40
  -3  -6  -1   70.69    6.30
  -3  -6  -1   56.89    6.70
  -3  -6  -1   57.89    6.90
  -3  -6  -1   62.59    6.70
  -3  -6  -1   72.39    7.20
  -3   6  -1   62.29    6.10
   3   6   1   74.49    6.40
   3   6   1   54.09    5.30
   3   6   1   48.10    5.70
  -3   6  -1   59.59    6.60
   3   6   1   67.49    7.20
  -3   6  -1   61.69    4.60
  -4  -6  -1 1494.85   53.89
   4  -6   1 1445.06   50.19
  -4  -6  -1 1635.14   53.09
   4  -6   1 1638.34   54.19
  -4  -6  -1 1655.13   53.09
   4  -6   1 1553.94   53.99
  -4   6  -1 1597.04   52.29
   4   6   1 1543.55   53.89
   4   6   1 1540.25   52.59
   4   6   1 1449.65   52.29
   4   6   1 1538.95   53.79
  -4   6  -1 1515.85   53.39
  -4   6  -1 1568.34   49.70
  -5  -6  -1  170.78   10.00
   5  -6   1  182.28   12.80
  -5  -6  -1  161.88   10.80
   5  -6   1  145.99    8.00
  -5  -6  -1  173.68   10.00
   5  -6   1  153.48    9.50
  -5  -6  -1  175.38   11.70
   5   6   1  145.09   10.40
  -5   6  -1  166.88    9.50
  -5   6  -1  162.88    6.40
  -5   6  -1  156.88   10.50
   5   6   1  173.58   10.60
   5   6   1  169.28    9.50
   5   6   1  170.88   10.30
   6  -6   1  997.30   36.60
  -6  -6  -1 1074.39   40.40
  -6  -6  -1 1102.29   38.90
   6  -6   1 1032.90   38.00
   6  -6   1 1065.59   39.80
  -6  -6  -1 1114.09   38.10
  -6  -6  -1 1132.29   40.80
  -6   6  -1 1042.90   38.80
   6   6   1 1083.49   40.00
  -6   6  -1 1048.50   37.40
   6   6   1 1071.49   38.40
   6   6   1 1035.60   39.50
  -7  -6  -1   92.29    8.20
   7  -6   1   91.99    7.60
   7  -6   1   84.49    9.20
  -7  -6  -1   99.79    9.20
  -7  -6  -1   94.79   10.00
   7  -6   1   88.49    7.00
  -7  -6  -1   93.89    7.70
   7   6   1   97.49    9.00
   7   6   1  101.69    8.20
  -7   6  -1   92.99    8.50
   7   6   1   87.49    9.30
  -7   6  -1   91.29    7.30
   8  -6   1   42.20    6.20
  -8  -6  -1   42.60    7.40
   8  -6   1   41.50    5.70
   8  -6   1   34.70    6.70
  -8  -6  -1   28.60    5.10
  -8  -6  -1   35.30    6.00
  -8  -6  -1   41.70    7.20
  -8   6  -1   36.30    5.50
   8   6   1   40.20    7.60
  -8   6  -1   34.60    6.10
   8   6   1   38.10    6.20
   8   6   1   38.70    6.80
  -9  -6  -1  144.49   11.00
   9  -6   1  141.99   10.10
   9  -6   1  139.29    9.80
   9  -6   1  130.89   11.10
  -9  -6  -1  135.19   12.50
  -9  -6  -1  135.99    9.20
  -9  -6  -1  140.99   10.80
   9   6   1  153.08   11.70
   9   6   1  141.89   10.80
   9   6   1  138.49   11.90
  -9   6  -1  128.39    9.30
 -10  -6  -1  225.78   14.20
  10  -6   1  204.88   13.90
 -10  -6  -1  230.68   15.20
 -10  -6  -1  227.38   12.10
  10  -6   1  229.48   13.90
  10  -6   1  242.68   13.60
 -10  -6  -1  260.97   16.50
  10   6   1  240.48   14.20
  10   6   1  233.98   14.80
 -10   6  -1  239.98   13.80
  10   6   1  238.08   15.60
  11  -6   1  106.49    9.90
 -11  -6  -1   78.79   11.30
  11  -6   1   93.69    9.70
 -11  -6  -1   91.39   10.20
 -11  -6  -1   89.99    7.60
  11  -6   1  102.99    9.90
 -11  -6  -1  119.49   12.20
 -11   6  -1  102.09    8.70
 -11   6  -1   95.79    9.50
  11   6   1   95.89   11.00
  11   6   1   87.19    9.70
  11   6   1   97.09    9.90
 -12  -6  -1  201.68   10.90
  12  -6   1  207.88   13.70
 -12  -6  -1  192.68   13.80
  12  -6   1  204.88   13.40
 -12  -6  -1  243.68   15.70
  12  -6   1  183.08   13.10
  12   6   1  191.68   14.20
  12   6   1  201.88   15.30
  12   6   1  220.08   14.40
 -12   6  -1  181.18   12.80
 -13  -6  -1   80.99    7.10
  13  -6   1   84.89    9.80
  13  -6   1   93.39    9.60
  13  -6   1   83.99    9.20
  13   6   1   89.59   10.50
  13   6   1   77.09   11.40
 -13   6  -1   74.59    8.80
  14  -6   1   38.10    7.80
 -14  -6  -1   37.50    5.10
  14   6   1   38.40    7.70
  14   6   1   35.50    8.90
 -14   6  -1   34.20    6.70
 -15  -6  -1   32.20    4.60
  15  -6   1   36.10    7.50
  15   6   1   50.19   15.70
  15   6   1   40.10    8.00
 -15   6  -1   39.60    7.20
  16  -6   1  167.48   14.30
 -16  -6  -1  188.68    8.30
 -16  -6  -1  147.09    8.10
 -16   6  -1  161.88   12.00
  16   6   1  156.28   14.20
  16   6   1  167.68   15.50
 -16  -7   1   56.29    6.80
  16  -7  -1   64.39   11.00
  16   7  -1   61.09   11.10
  16   7  -1   65.59   10.30
 -15  -7   1   33.60    5.80
  15  -7  -1   37.80    9.70
 -15  -7   1   36.00    8.80
  15   7  -1   32.30    7.70
  15   7  -1   44.20    9.40
 -15   7   1   30.90    7.40
 -14  -7   1    0.40    3.70
  14  -7  -1    3.50    4.70
 -14  -7   1   -5.60    5.80
 -14   7   1   -3.90    4.50
  14   7  -1    0.40    5.40
  14   7  -1   -6.30    4.00
 -13  -7   1   68.49   10.90
  13  -7  -1   79.49    8.70
  13  -7  -1   61.59    9.20
 -13  -7   1   29.60    8.40
  13  -7  -1   59.69   11.00
 -13  -7   1   54.49    7.20
  13   7  -1   43.90    7.70
 -13   7   1   37.90    7.90
  13   7  -1   72.09   11.30
 -12  -7   1  750.22   34.50
 -12  -7   1  764.02   34.20
 -12  -7   1  762.12   32.60
  12  -7  -1  791.82   33.10
  12  -7  -1  631.04   31.40
  12  -7  -1  761.82   33.90
 -12  -7   1  783.22   30.10
  12   7  -1  770.32   31.80
 -12   7   1  732.53   32.30
  12   7  -1  796.32   34.70
  11  -7  -1  146.99   12.50
 -11  -7   1  164.58   13.40
 -11  -7   1  170.78   11.30
 -11  -7   1  167.48   15.00
  11  -7  -1  162.18   11.60
  11  -7  -1  156.08   13.20
  11   7  -1  152.88   13.80
 -11   7   1  167.18   12.70
  11   7  -1  170.68   12.30
 -11   7   1  162.98   13.10
  11   7  -1  165.18   13.30
  10  -7  -1    3.70    5.00
 -10  -7   1    6.00    5.20
  10  -7  -1    8.20    4.10
 -10  -7   1    7.90    6.00
  10  -7  -1    0.50    4.00
 -10  -7   1    2.80    4.00
 -10  -7   1    0.00    3.50
 -10   7   1   -1.70    4.00
  10   7  -1    0.40    4.30
  10   7  -1   -0.50    4.00
  10   7  -1    1.90    5.60
 -10   7   1   -1.70    4.70
  -9  -7   1   45.10    7.90
   9  -7  -1   57.49    7.00
   9  -7  -1   44.40    7.30
   9  -7  -1   42.00    8.00
  -9  -7   1   43.10    6.60
  -9  -7   1   48.40    9.10
  -9  -7   1   47.40    7.00
   9   7  -1   50.29    7.10
   9   7  -1   26.70    7.10
  -9   7   1   56.79    8.40
  -8  -7   1   27.30    5.40
   8  -7  -1   41.50    7.80
  -8  -7   1   32.90    6.60
   8  -7  -1   42.20    6.90
  -8  -7   1   42.90    8.30
  -8  -7   1   33.40    6.20
   8  -7  -1   36.80    5.50
   8   7  -1   41.30    7.80
   8   7  -1   39.50    6.30
   8   7  -1   26.50    6.30
  -8   7   1   41.90    7.40
  -8   7   1   28.80    5.80
  -7  -7   1  178.08   11.30
  -7  -7   1  171.28   11.40
  -7  -7   1  183.98   12.70
  -7  -7   1  162.78   13.10
   7  -7  -1  184.08   10.30
   7  -7  -1  170.58   13.30
   7  -7  -1  180.98   11.70
   7   7  -1  177.28   12.90
  -7   7   1  191.68   11.30
  -7   7   1  182.78    6.90
   7   7  -1  165.48   12.20
  -7   7   1  184.88   12.40
   7   7  -1  176.58   11.20
   6  -7  -1    4.10    3.00
  -6  -7   1    5.20    4.50
  -6  -7   1    8.70    3.70
   6  -7  -1    2.20    3.90
   6  -7  -1    2.90    5.10
  -6  -7   1    7.60    4.20
  -6  -7   1    0.80    4.80
   6   7  -1    4.40    4.80
  -6   7   1    5.80    3.80
  -6   7   1    2.60    2.00
  -6   7   1    4.60    4.40
   6   7  -1    7.30    3.70
   6   7  -1    1.10    4.00
  -5  -7   1  282.17   15.60
  -5  -7   1  322.77   15.50
  -5  -7   1  311.17   14.50
   5  -7  -1  283.27   12.60
   5  -7  -1  303.47   16.50
   5  -7  -1  288.67   14.80
  -5  -7   1  276.87   16.20
   5   7  -1  287.27   14.00
  -5   7   1  268.57   13.40
  -5   7   1  281.57   15.40
   5   7  -1  309.37   15.70
  -5   7   1  303.47   12.10
  -5   7   1  274.77   14.30
   5   7  -1  293.37   15.50
   4  -7  -1  269.07   15.30
   4  -7  -1  253.57   11.60
   4  -7  -1  282.17   13.90
  -4  -7   1  272.87   14.40
   4  -7  -1  280.37   14.20
  -4  -7   1  277.77   15.30
  -4  -7   1  267.17   13.30
  -4  -7   1  269.47   14.70
  -4   7   1  270.67   11.90
  -4   7   1  273.27   13.80
   4   7  -1  296.27   14.90
   4   7  -1  276.27   14.50
  -4   7   1  265.97   14.70
   4   7  -1  269.87   14.90
  -4   7   1  265.57   12.30
   3  -7  -1  478.25   21.40
  -3  -7   1  487.85   19.50
   3  -7  -1  453.95   19.60
  -3  -7   1  483.85   21.10
  -3  -7   1  432.16   20.30
   3  -7  -1  450.05   17.30
   3  -7  -1  465.05   20.00
  -3  -7   1  492.45   20.80
  -3   7   1  446.26   17.70
   3   7  -1  460.85   20.10
   3   7  -1  456.75   19.50
  -3   7   1  478.45   20.80
  -3   7   1  443.36   19.90
   3   7  -1  499.65   20.60
   3   7  -1  466.15   17.00
  -3   7   1  458.05   18.20
   2  -7  -1  995.30   40.30
  -2  -7   1 1070.09   38.60
   2  -7  -1 1083.29   39.30
  -2  -7   1  988.50   38.30
  -2  -7   1 1101.69   37.40
   2  -7  -1 1002.80   35.10
  -2  -7   1 1081.69   38.70
  -2  -7   1 1072.69   41.00
   2  -7  -1 1049.20   37.70
  -2   7   1 1010.60   38.60
   2   7  -1 1072.69   37.40
  -2   7   1 1067.09   36.70
  -2   7   1 1041.20   35.30
   2   7  -1 1025.50   37.70
   2   7  -1 1024.70   34.20
   2   7  -1 1094.89   38.60
   1  -7  -1  101.79    8.90
  -1  -7   1  102.59    7.60
  -1  -7   1   96.69    8.70
   1  -7  -1   94.19    8.10
   1  -7  -1   91.89    5.80
  -1  -7   1   91.49    8.10
   1  -7  -1   95.79    8.00
  -1  -7   1   90.39    7.90
   1  -7  -1   85.49    7.20
  -1   7   1  101.19    7.60
  -1   7   1  100.19    8.50
  -1   7   1   99.99    5.80
   1   7  -1   90.49    4.70
   1   7  -1   88.39    8.00
   1   7  -1   94.59    8.80
   0  -7   1    6.70    3.60
   0  -7   1    4.90    3.40
   0  -7  -1    7.10    4.00
   0  -7  -1    4.70    3.20
   0  -7   1    6.10    4.30
   0  -7  -1    7.50    4.30
   0  -7   1    9.50    3.50
   0  -7  -1    6.30    3.50
   0  -7   1    6.00    4.40
   0   7  -1    8.80    1.80
   0   7   1   11.30    4.20
   0   7   1    8.50    3.50
   0   7  -1   -1.70    3.40
   0   7  -1    3.40    3.00
   0   7   1    9.30    2.40
  -1  -7  -1   -0.20    3.10
  -1  -7  -1    1.40    3.00
   1  -7   1    1.00    2.90
   1  -7   1    2.90    3.30
   1  -7   1   -1.80    2.60
   1  -7   1   -1.70    3.00
  -1  -7  -1   -2.30    3.30
   1  -7   1    4.10    4.00
  -1  -7  -1   -1.70    3.70
   1   7   1   -3.20    2.90
  -1   7  -1   -1.90    2.40
  -1   7  -1    2.50    3.50
   1   7   1    2.70    3.40
   1   7   1   -0.50    1.90
   1   7   1   -0.40    2.90
  -1   7  -1   -0.10    1.50
  -2  -7  -1  107.79    8.90
   2  -7   1  127.09    8.60
   2  -7   1  121.89    9.70
   2  -7   1  108.99    5.60
   2  -7   1  113.49    8.40
  -2  -7  -1  116.59    8.30
  -2  -7  -1  120.39   10.90
  -2  -7  -1  125.39    8.80
  -2   7  -1  122.59    9.50
   2   7   1  129.29    9.30
   2   7   1  126.39    9.10
  -2   7  -1  121.59    6.10
   2   7   1  113.09    6.70
  -2   7  -1  123.09    7.40
   2   7   1  134.99    8.80
  -3  -7  -1   22.80    5.20
   3  -7   1   22.30    5.30
   3  -7   1   27.80    5.20
  -3  -7  -1   24.70    4.70
   3  -7   1   20.10    4.50
   3  -7   1   20.00    2.70
  -3  -7  -1   19.90    5.30
  -3   7  -1   25.40    5.50
   3   7   1   21.80    4.50
   3   7   1   22.90    5.00
   3   7   1   15.40    4.40
   3   7   1   17.00    3.60
  -3   7  -1   18.90    3.20
  -4  -7  -1  606.44   23.70
   4  -7   1  531.95   20.30
  -4  -7  -1  602.54   24.70
   4  -7   1  597.94   24.80
  -4  -7  -1  589.94   24.80
   4  -7   1  564.84   23.10
  -4  -7  -1  576.94   24.80
  -4   7  -1  574.74   24.30
   4   7   1  551.34   21.90
  -4   7  -1  585.64   20.50
   4   7   1  550.84   24.20
  -4   7  -1  598.24   23.00
   4   7   1  567.64   23.50
   4   7   1  578.34   23.20
   5  -7   1 1292.27   44.80
   5  -7   1 1127.89   41.80
   5  -7   1 1271.67   46.40
  -5  -7  -1 1348.27   45.50
  -5  -7  -1 1307.87   46.90
  -5  -7  -1 1259.77   52.99
   5   7   1 1228.58   46.10
  -5   7  -1 1262.67   40.70
   5   7   1 1272.07   44.80
  -5   7  -1 1306.17   46.00
  -5   7  -1 1245.88   44.10
   5   7   1 1251.27   46.10
   5   7   1 1270.07   44.70
  -6  -7  -1  726.53   28.50
   6  -7   1  734.33   29.70
  -6  -7  -1  756.52   30.20
   6  -7   1  724.63   28.00
  -6  -7  -1  703.23   30.10
   6  -7   1  685.63   25.80
   6   7   1  764.32   28.50
   6   7   1  722.73   29.70
  -6   7  -1  678.43   27.20
   6   7   1  672.53   29.20
  -6   7  -1  682.03   28.70
  -6   7  -1  713.33   22.70
  -7  -7  -1   23.60    5.20
  -7  -7  -1   19.80    6.70
   7  -7   1   33.30    6.90
  -7  -7  -1   28.40    6.70
   7  -7   1   22.90    4.40
   7  -7   1   20.90    4.90
  -7   7  -1   17.90    4.50
  -7   7  -1   20.90    5.80
   7   7   1   21.00    7.40
   7   7   1   16.40    5.50
   7   7   1   17.70    4.90
  -8  -7  -1   22.50    6.30
   8  -7   1   20.50    5.50
   8  -7   1   26.00    5.00
  -8  -7  -1   21.50    5.30
  -8  -7  -1   20.70    6.60
   8  -7   1   23.80    6.80
  -8   7  -1   23.70    5.80
   8   7   1   19.60    5.50
   8   7   1   11.50    6.20
   8   7   1   20.30    6.10
  -8   7  -1   24.80    5.20
  -9  -7  -1  157.48   12.10
  -9  -7  -1  144.09   12.30
   9  -7   1  161.18   10.30
   9  -7   1  157.58   10.90
  -9  -7  -1  130.99   12.60
   9  -7   1  146.69   12.30
  -9  -7  -1  153.18   11.60
  -9   7  -1  133.29    9.90
   9   7   1  147.29   11.10
  -9   7  -1  137.59   11.30
   9   7   1  152.58   12.90
   9   7   1  137.99   14.10
 -10  -7  -1   46.00    6.70
 -10  -7  -1   48.90    8.80
  10  -7   1   61.39    7.40
 -10  -7  -1   55.99    9.20
 -10  -7  -1   45.00    8.80
  10  -7   1   47.60    8.20
  10  -7   1   58.09    8.30
  10   7   1   49.50    8.40
  10   7   1   42.70    7.10
 -10   7  -1   42.80    6.60
 -10   7  -1   36.20    7.00
  10   7   1   42.40    8.80
 -11  -7  -1    2.20    4.40
  11  -7   1   10.30    4.40
 -11  -7  -1   13.80    4.80
  11  -7   1    9.20    5.30
 -11  -7  -1   12.30    4.90
  11  -7   1   11.60    5.40
  11   7   1    1.20    6.10
  11   7   1   -3.70    5.40
 -11   7  -1    3.20    4.50
  11   7   1    6.30    4.80
 -12  -7  -1   57.59    9.40
  12  -7   1   64.19    9.80
  12  -7   1   49.70    8.20
 -12  -7  -1   44.80    7.10
  12  -7   1   56.39    8.50
 -12   7  -1   53.89    8.10
  12   7   1   59.29   10.30
  12   7   1   53.79    8.50
  13  -7   1   35.00    6.50
  13  -7   1   40.00    7.60
  13  -7   1   40.50    7.60
  13   7   1   19.80    6.50
  13   7   1   31.50    8.40
 -13   7  -1   27.20    6.70
 -14  -7  -1  100.59   13.40
  14  -7   1  114.99   11.40
  14  -7   1  134.99   11.60
 -14   7  -1  119.79   11.40
  14   7   1  124.59   13.60
  14   7   1  119.89   12.40
  15  -7   1   18.60    7.70
 -15  -7  -1   18.20    4.20
 -15   7  -1   24.70    6.60
  15   7   1   15.60    7.50
  15   7   1    7.70    5.90
  16  -7   1  181.28   14.70
 -16  -7  -1  151.58    8.90
 -16   7  -1  134.19   12.60
  16   7   1  173.68   16.00
  16   7   1  178.18   15.00
  15  -8  -1   13.40    5.70
 -15  -8   1   -3.30    3.60
  15   8  -1    2.20    5.20
  14  -8  -1   97.39   11.20
  14  -8  -1  109.29   11.70
 -14  -8   1  110.29    9.80
 -14  -8   1   81.39   12.30
  14   8  -1  101.29   11.20
  14   8  -1  114.59   13.10
 -13  -8   1    4.80    6.50
  13  -8  -1    8.60    5.40
 -13  -8   1   -1.00    3.70
  13  -8  -1   17.40    5.50
  13  -8  -1    6.80    4.90
  13   8  -1    6.10    5.10
  13   8  -1    1.20    5.80
 -12  -8   1   17.20    6.00
 -12  -8   1    4.20    4.40
 -12  -8   1   16.70   11.00
  12  -8  -1    5.60    5.70
  12  -8  -1   16.50    5.00
 -12   8   1    2.60    5.40
  12   8  -1    0.20    4.50
  12   8  -1   13.50    7.10
 -11  -8   1   43.40    7.30
 -11  -8   1   54.69    7.70
 -11  -8   1   49.20    9.50
  11  -8  -1   59.09    8.20
  11  -8  -1   56.69    9.10
  11  -8  -1   51.19    9.20
  11   8  -1   60.19   10.20
 -11   8   1   51.29    9.00
  11   8  -1   56.69    8.10
 -10  -8   1  378.06   20.30
  10  -8  -1  419.56   19.30
  10  -8  -1  401.46   21.90
 -10  -8   1  443.76   23.80
  10  -8  -1  423.46   21.20
 -10  -8   1  409.06   22.60
 -10  -8   1  394.26   19.60
  10   8  -1  404.36   20.10
  10   8  -1  396.26   22.40
 -10   8   1  416.06   21.40
   9  -8  -1  135.09   11.00
  -9  -8   1  114.99   10.30
  -9  -8   1  108.69   10.60
  -9  -8   1  128.89   10.80
  -9  -8   1  121.79   12.90
   9  -8  -1  131.89   12.80
   9  -8  -1  134.99    9.60
   9   8  -1  134.29   10.80
   9   8  -1  123.79   12.10
   9   8  -1  108.99   11.10
  -9   8   1  110.29    9.60
  -9   8   1  131.29   11.80
  -8  -8   1   49.99    7.30
  -8  -8   1   46.90    8.50
   8  -8  -1   50.19    8.90
  -8  -8   1   48.00    7.40
  -8  -8   1   66.89    9.60
   8  -8  -1   51.89    6.40
   8  -8  -1   54.79    8.00
   8   8  -1   59.79    8.70
  -8   8   1   54.59    8.70
  -8   8   1   51.59    7.50
   8   8  -1   57.69    8.90
   8   8  -1   63.49    7.80
   7  -8  -1   80.79    9.10
  -7  -8   1   87.09    8.20
   7  -8  -1   86.09    7.30
  -7  -8   1   81.89   10.40
   7  -8  -1  107.69   12.20
  -7  -8   1   88.39   10.00
  -7  -8   1  107.19    9.90
  -7   8   1   84.59    4.70
   7   8  -1   86.99    9.90
  -7   8   1  100.19   10.00
   7   8  -1   87.19    8.80
   7   8  -1   92.39   10.20
  -7   8   1   79.19    8.10
   6  -8  -1   46.70    7.10
   6  -8  -1   45.00    5.40
   6  -8  -1   65.09    9.50
  -6  -8   1   65.09    8.70
  -6  -8   1   51.99    7.70
  -6  -8   1   54.39    7.00
  -6  -8   1   62.09    9.30
  -6   8   1   48.00    4.50
   6   8  -1   43.90    7.60
  -6   8   1   52.69    7.10
   6   8  -1   48.50    6.60
  -6   8   1   49.80    8.10
   6   8  -1   56.89    8.50
   5  -8  -1  101.89   11.10
  -5  -8   1  118.39   10.60
  -5  -8   1  120.99   11.60
   5  -8  -1  125.49   10.30
   5  -8  -1  115.79    9.60
   5  -8  -1  114.69    7.50
  -5  -8   1  121.69    9.20
  -5  -8   1  127.19   10.60
  -5   8   1  106.59    9.60
   5   8  -1  130.19   10.70
   5   8  -1  121.59    9.30
  -5   8   1  123.39    8.60
  -5   8   1  115.29    7.20
   5   8  -1  134.29   10.70
  -5   8   1  112.59   10.50
   4  -8  -1   -1.40    4.40
   4  -8  -1   -2.80    3.10
  -4  -8   1    5.40    4.60
  -4  -8   1    2.80    3.40
   4  -8  -1   -1.10    2.40
  -4  -8   1    3.50    4.70
   4  -8  -1    1.60    3.90
  -4  -8   1   -3.70    2.70
  -4   8   1   -2.20    2.50
  -4   8   1   -1.00    3.70
  -4   8   1   -1.90    4.10
   4   8  -1   -0.50    2.30
   4   8  -1   -6.50    3.20
  -4   8   1   -0.60    2.50
   4   8  -1    0.50    3.40
   3  -8  -1  155.18   10.70
  -3  -8   1  140.79   10.80
   3  -8  -1  137.69    7.80
  -3  -8   1  149.39   11.10
  -3  -8   1  173.38   11.60
  -3  -8   1  174.08   12.20
   3  -8  -1  148.89   10.40
   3  -8  -1  157.58   12.00
  -3  -8   1  146.79   10.00
  -3   8   1  155.38    9.20
  -3   8   1  144.29   11.30
   3   8  -1  154.38   10.20
   3   8  -1  139.89    7.30
   3   8  -1  138.09   10.70
   3   8  -1  155.38   10.90
  -3   8   1  146.49    8.40
   2  -8  -1   81.79    5.80
   2  -8  -1   90.59    7.90
  -2  -8   1   66.59    7.80
   2  -8  -1   73.19    8.00
   2  -8  -1   77.89    9.20
  -2  -8   1   80.59    8.80
  -2  -8   1   83.79    8.50
  -2  -8   1   83.09    8.90
  -2  -8   1   79.59    7.50
  -2   8   1   76.99    7.10
   2   8  -1   77.89    4.80
  -2   8   1   74.09    8.70
   2   8  -1   89.19    8.30
   2   8  -1   78.79    8.40
  -2   8   1   73.59    5.60
   1  -8  -1  456.75   20.40
  -1  -8   1  475.75   21.20
   1  -8  -1  468.65   19.90
  -1  -8   1  434.36   22.40
  -1  -8   1  466.15   19.50
  -1  -8   1  426.26   20.20
   1  -8  -1  420.46   20.10
  -1  -8   1  468.15   20.50
   1  -8  -1  442.96   21.10
  -1   8   1  417.36   16.70
   1   8  -1  461.35   19.70
   1   8  -1  436.36   20.40
  -1   8   1  474.85   21.50
  -1   8   1  447.56   20.80
   1   8  -1  430.26   15.60
   0  -8  -1   30.70    6.60
   0  -8   1   24.60    4.70
   0  -8   1   24.50    5.30
   0  -8   1   18.90    4.80
   0  -8  -1   31.10    5.90
   0  -8  -1   32.60    6.30
   0  -8   1   14.90    4.80
   0  -8   1   30.50    6.30
   0  -8  -1   23.90    5.00
   0   8  -1   20.30    5.50
   0   8   1   24.50    5.80
   0   8  -1   20.10    4.40
   0   8   1   25.70    3.50
   0   8   1   19.70    4.90
   0   8  -1   21.60    2.60
  -1  -8  -1  121.89    9.80
   1  -8   1  119.99    9.20
  -1  -8  -1  115.39    9.00
  -1  -8  -1  117.99   10.00
   1  -8   1  111.39   10.20
  -1  -8  -1  112.89    9.50
   1  -8   1  120.49    9.00
   1  -8   1  116.59    9.00
  -1   8  -1  111.99    8.10
   1   8   1  102.89    9.10
   1   8   1  111.29    6.60
  -1   8  -1  108.59    9.60
  -1   8  -1  113.09    5.60
   1   8   1  110.49    9.60
  -2  -8  -1   21.60    5.60
  -2  -8  -1   17.90    5.50
   2  -8   1   18.00    5.80
   2  -8   1   20.20    2.90
   2  -8   1   21.70    5.50
   2  -8   1   23.60    5.40
  -2  -8  -1   27.60    5.90
  -2  -8  -1   18.70    4.60
   2  -8   1   22.70    5.00
   2   8   1   19.20    5.40
   2   8   1   22.50    3.60
  -2   8  -1   16.60    3.70
   2   8   1   27.30    5.90
   2   8   1   20.50    4.80
  -2   8  -1   25.50    3.20
  -2   8  -1   28.80    6.10
  -3  -8  -1  183.88   12.40
   3  -8   1  190.78   11.60
  -3  -8  -1  181.28   12.40
   3  -8   1  197.48   13.10
   3  -8   1  178.98    8.10
   3  -8   1  174.58   11.20
  -3  -8  -1  199.28   11.60
  -3  -8  -1  177.78   11.80
   3   8   1  182.08    9.40
   3   8   1  180.98   12.30
  -3   8  -1  167.88   12.00
  -3   8  -1  180.18    9.60
   3   8   1  185.18   11.90
   3   8   1  181.48   11.40
  -4  -8  -1   -2.50    4.00
   4  -8   1   -2.70    1.80
   4  -8   1   -0.20    3.30
   4  -8   1    1.40    3.70
  -4  -8  -1    1.10    3.40
  -4  -8  -1    3.70    4.80
   4  -8   1   -0.10    4.70
   4   8   1    3.50    3.90
   4   8   1   -0.40    3.50
   4   8   1   -3.40    2.80
  -4   8  -1   -2.50    1.80
   4   8   1   -6.70    3.60
  -4   8  -1   -4.00    3.90
  -5  -8  -1    7.70    4.10
  -5  -8  -1   11.10    5.30
  -5  -8  -1   15.00    5.30
  -5  -8  -1    9.70    5.40
   5  -8   1   13.70    4.90
   5  -8   1   10.80    5.50
   5  -8   1    9.80    2.90
  -5   8  -1    7.10    5.00
   5   8   1   13.30    5.60
   5   8   1    5.40    3.60
  -5   8  -1    7.60    3.90
  -5   8  -1   10.10    2.50
   5   8   1   11.40    4.30
   5   8   1    5.80    4.20
   6  -8   1  100.79   10.60
  -6  -8  -1  100.69   10.20
  -6  -8  -1  101.59    9.40
   6  -8   1   77.49    6.30
  -6  -8  -1   95.99    8.90
   6  -8   1   86.19    8.60
  -6   8  -1  104.29    8.70
  -6   8  -1   92.19    9.50
  -6   8  -1   92.39    4.60
   6   8   1   93.99   10.40
   6   8   1   90.69    9.70
   6   8   1   97.79    8.90
   7  -8   1  178.88   12.00
   7  -8   1  170.88    9.80
  -7  -8  -1  176.68   12.10
   7  -8   1  185.88   13.80
  -7  -8  -1  178.38   13.90
  -7  -8  -1  179.58   12.20
  -7  -8  -1  171.08   13.40
   7   8   1  182.38   12.10
  -7   8  -1  200.58   13.30
   7   8   1  191.68   14.50
   7   8   1  190.08   13.80
  -7   8  -1  175.28   12.60
  -8  -8  -1    1.10    3.80
  -8  -8  -1    1.50    4.10
   8  -8   1    0.10    4.00
   8  -8   1    7.00    3.40
  -8  -8  -1   -2.20    4.60
   8  -8   1    8.60    5.80
   8   8   1   -0.40    4.60
  -8   8  -1    3.90    4.00
   8   8   1    2.50    4.10
   8   8   1    7.30    5.60
  -8   8  -1    3.50    4.80
   9  -8   1    2.40    4.10
  -9  -8  -1    5.30    5.10
  -9  -8  -1    0.80    4.00
   9  -8   1    5.50    3.70
  -9  -8  -1    3.90    4.10
   9  -8   1    0.60    5.20
  -9   8  -1    6.00    5.10
   9   8   1    0.40    4.80
   9   8   1    0.20    5.40
   9   8   1   -1.70    4.10
  -9   8  -1    3.10    3.90
  10  -8   1   84.79    9.20
 -10  -8  -1   71.39    9.40
 -10  -8  -1   78.09   13.50
  10  -8   1   80.29    8.20
 -10  -8  -1   71.59    8.30
  10  -8   1   73.19   10.40
 -10   8  -1   76.69   11.30
  10   8   1   73.49    9.20
  10   8   1   72.49   10.80
  11  -8   1    5.20    4.80
 -11  -8  -1   20.40    6.20
 -11  -8  -1    2.10    4.10
  11  -8   1    6.70    5.50
  11  -8   1   10.10    4.50
  11   8   1    3.20    4.70
 -11   8  -1    5.20    4.90
  11   8   1    3.60    5.90
  12  -8   1   17.50    5.50
 -12  -8  -1    6.40    4.40
  12  -8   1    5.90    5.80
  12  -8   1   14.20    5.40
  12   8   1    7.80    5.60
 -12   8  -1   11.10    5.90
  12   8   1   16.50    7.10
 -13  -8  -1   46.50    6.70
  13  -8   1   72.49   10.00
  13  -8   1   57.69    9.30
  13   8   1   40.40    8.60
 -13   8  -1   50.59    8.40
  13   8   1   54.09   10.20
 -14  -8  -1    3.50    3.70
  14  -8   1    5.50    4.70
  14   8   1    4.40    5.70
  14   8   1   -3.90    5.80
  15  -8   1   48.40    8.90
 -15  -8  -1   47.40    6.30
  15  -8   1   54.79    8.50
  15   8   1   50.19   10.50
  14  -9  -1   16.60    6.30
 -14  -9   1   14.90    5.50
  14  -9  -1   16.00    6.40
  14   9  -1    5.20    5.60
  14   9  -1   26.80    8.30
 -13  -9   1  132.69   15.80
 -13  -9   1  142.59   11.50
  13  -9  -1  150.08   13.60
  13  -9  -1  140.99   13.70
  13   9  -1  139.09   12.70
  13   9  -1  123.09   13.80
  12  -9  -1   45.10    6.50
 -12  -9   1   35.30    6.80
  12  -9  -1   38.70    8.50
 -12  -9   1   31.70    9.00
  12  -9  -1   34.40    8.10
  12   9  -1   23.50    7.00
  12   9  -1   38.20    9.20
 -11  -9   1   12.70    7.10
 -11  -9   1   37.10    7.80
 -11  -9   1   14.20    5.60
  11  -9  -1   30.80    5.80
  11  -9  -1   17.60    7.10
  11   9  -1   21.20    6.00
  11   9  -1   30.70    7.70
 -10  -9   1   27.40    8.70
 -10  -9   1   42.50    7.50
 -10  -9   1   47.00    9.10
 -10  -9   1   28.80    6.50
  10  -9  -1   29.10    8.10
  10  -9  -1   40.80    8.20
  10  -9  -1   38.50    6.30
 -10   9   1   32.50    8.90
  10   9  -1   40.20    7.10
  10   9  -1   42.50    9.30
   9  -9  -1    2.80    4.40
  -9  -9   1    3.60    4.80
  -9  -9   1    5.60    4.20
  -9  -9   1   -8.80    4.50
  -9  -9   1    8.10    5.50
   9  -9  -1    4.40    3.60
   9  -9  -1    3.50    5.80
   9   9  -1    5.00    4.80
  -9   9   1   -4.90    5.00
   9   9  -1    6.80    5.00
   8  -9  -1   37.80    5.60
   8  -9  -1   31.50    6.90
  -8  -9   1   32.40    6.90
   8  -9  -1   28.20    7.90
  -8  -9   1   35.60    8.30
  -8  -9   1   50.49    8.70
   8   9  -1   27.50    6.90
   8   9  -1   27.00    5.90
  -8   9   1   26.90    7.40
  -8   9   1   21.40    5.60
   8   9  -1   32.60    7.00
   7  -9  -1  240.88   16.90
  -7  -9   1  247.28   17.00
   7  -9  -1  231.98   12.00
  -7  -9   1  221.48   15.60
   7  -9  -1  212.28   14.00
  -7  -9   1  236.58   14.90
  -7  -9   1  206.58   13.60
   7  -9  -1  233.78   14.60
   7   9  -1  226.98   18.20
   7   9  -1  229.68   13.80
  -7   9   1  224.98   14.10
  -7   9   1  217.48   15.10
  -7   9   1  227.48    9.30
   7   9  -1  239.48   15.50
   6  -9  -1  161.08   11.70
  -6  -9   1  193.88   13.90
  -6  -9   1  175.78   14.20
   6  -9  -1  141.69   11.50
  -6  -9   1  161.68   11.60
  -6  -9   1  165.78   12.50
   6  -9  -1  157.38   14.00
  -6   9   1  174.28   15.40
  -6   9   1  169.38    8.50
   6   9  -1  179.78   10.10
   6   9  -1  156.68   12.90
  -6   9   1  164.78   11.90
   6   9  -1  168.58   11.60
  -5  -9   1  177.08   13.00
  -5  -9   1  189.68   12.00
  -5  -9   1  182.48   13.40
   5  -9  -1  184.08   14.60
  -5  -9   1  177.88   14.30
   5  -9  -1  170.28   13.90
   5  -9  -1  200.08   12.90
   5  -9  -1  171.58    9.50
  -5  -9   1  200.38   14.30
  -5   9   1  190.28   13.70
  -5   9   1  194.48    9.90
   5   9  -1  180.18    9.70
   5   9  -1  176.18   11.80
  -5   9   1  196.08   10.90
   5   9  -1  163.28   12.50
  -5   9   1  197.58   14.30
  -4  -9   1   65.09    9.20
  -4  -9   1   66.19    7.80
  -4  -9   1   59.29    8.90
   4  -9  -1   53.89    5.40
  -4  -9   1   50.09    8.10
   4  -9  -1   52.79    8.80
   4  -9  -1   64.89    8.60
   4  -9  -1   67.19    7.80
  -4  -9   1   59.69    8.70
  -4   9   1   70.49    6.60
   4   9  -1   55.59    8.40
  -4   9   1   50.39    8.40
   4   9  -1   61.89    5.40
  -4   9   1   55.79    6.10
   4   9  -1   50.89    6.90
  -3  -9   1   -3.90    4.60
  -3  -9   1    5.30    4.90
  -3  -9   1    2.50    4.20
   3  -9  -1    4.00    5.30
   3  -9  -1   -2.10    3.80
   3  -9  -1    0.60    2.50
   3  -9  -1    3.50    3.90
  -3  -9   1   -1.30    4.50
  -3  -9   1   -1.20    3.40
   3   9  -1    4.20    4.50
  -3   9   1    2.50    2.90
   3   9  -1    6.30    4.50
  -3   9   1   -1.90    3.40
   3   9  -1    2.20    2.10
   3   9  -1    1.60    3.70
  -3   9   1   -4.70    4.20
  -2  -9   1   73.09    9.20
   2  -9  -1   51.09    8.70
  -2  -9   1   77.69    8.10
  -2  -9   1   69.29    8.90
   2  -9  -1   73.89    8.50
  -2  -9   1   71.59    8.80
  -2  -9   1   70.29    9.20
   2  -9  -1   75.09    8.60
   2  -9  -1   59.19    7.50
  -2   9   1   61.29    5.60
   2   9  -1   71.59    4.60
   2   9  -1   61.89    7.90
  -2   9   1   67.19    7.30
  -2   9   1   64.99    8.80
   2   9  -1   72.49    9.20
   1  -9  -1   18.40    5.70
  -1  -9   1   10.70    5.00
   1  -9  -1   21.70    6.80
   1  -9  -1    9.90    4.50
  -1  -9   1   14.10    5.30
   1  -9  -1   14.50    5.40
  -1  -9   1   14.20    4.60
  -1  -9   1   18.90    5.60
  -1  -9   1   11.80    5.80
  -1   9   1   20.00    5.80
   1   9  -1   14.60    2.30
  -1   9   1   13.50    4.70
   1   9  -1   13.60    4.60
   1   9  -1   11.00    5.10
  -1   9   1   12.50    3.20
   0  -9   1  510.75   21.90
   0  -9  -1  505.75   23.00
   0  -9  -1  521.35   23.80
   0  -9  -1  488.25   22.90
   0  -9   1  503.55   22.90
   0  -9   1  465.15   22.10
   0  -9   1  501.85   23.70
   0  -9  -1  506.05   22.10
   0   9   1  488.15   23.20
   0   9   1  477.75   18.40
   0   9  -1  498.45   21.30
   0   9   1  512.35   22.00
   0   9  -1  468.55   22.70
   0   9  -1  493.75   17.20
   1  -9   1   19.20    5.50
   1  -9   1   14.70    5.90
  -1  -9  -1   18.70    5.90
   1  -9   1    7.70    4.80
  -1  -9  -1   13.40    5.50
  -1  -9  -1   20.70    6.40
   1  -9   1   18.60    5.10
  -1  -9  -1   11.20    4.60
   1   9   1   12.90    3.10
   1   9   1   15.70    5.10
   1   9   1   10.20    5.10
  -1   9  -1   12.50    5.40
  -1   9  -1   14.50    4.30
  -1   9  -1   12.70    2.40
  -2  -9  -1  177.28   12.00
  -2  -9  -1  192.68   13.40
   2  -9   1  199.48   12.60
  -2  -9  -1  190.58   13.20
   2  -9   1  197.38   12.10
   2  -9   1  203.98   14.20
  -2  -9  -1  200.88   13.00
   2  -9   1  186.38   12.40
  -2   9  -1  197.58   12.70
   2   9   1  183.38    9.40
   2   9   1  195.58   12.50
   2   9   1  183.18   12.50
  -2   9  -1  194.48   13.30
   2   9   1  185.08   12.90
   3  -9   1    1.30    3.80
   3  -9   1    5.50    5.30
   3  -9   1   -2.80    4.00
  -3  -9  -1    7.00    5.20
  -3  -9  -1    4.60    3.90
  -3  -9  -1    5.40    5.10
   3  -9   1    7.60    2.40
   3   9   1    1.80    3.90
  -3   9  -1    2.20    4.80
   3   9   1    2.50    4.60
   3   9   1    5.20    4.70
   3   9   1    2.40    2.90
  -3   9  -1    2.20    3.10
   4  -9   1  230.38   13.50
  -4  -9  -1  247.48   14.90
   4  -9   1  210.48    9.70
  -4  -9  -1  217.18   13.40
   4  -9   1  213.18   15.10
   4  -9   1  236.68   13.80
  -4  -9  -1  214.58   14.60
  -4  -9  -1  227.58   14.30
   4   9   1  234.88   14.20
   4   9   1  227.28   14.70
   4   9   1  229.28   11.40
  -4   9  -1  223.78   14.90
   4   9   1  222.68   13.60
  -4   9  -1  227.68   10.80
   5  -9   1    3.90    4.20
  -5  -9  -1    5.20    5.20
   5  -9   1    5.60    5.70
  -5  -9  -1   -0.80    4.80
   5  -9   1    4.60    3.90
   5  -9   1    8.80    2.70
  -5  -9  -1   -2.70    3.40
  -5  -9  -1   -1.50    4.00
  -5   9  -1    2.30    5.20
   5   9   1    9.50    4.70
   5   9   1    0.00    3.10
   5   9   1   -0.70    4.70
   5   9   1   -1.10    3.80
  -5   9  -1    3.70    2.30
  -6  -9  -1   54.49    8.90
  -6  -9  -1   61.49    8.60
   6  -9   1   55.59    7.40
   6  -9   1   69.59    9.80
  -6  -9  -1   64.29    9.60
  -6  -9  -1   58.29    7.80
   6  -9   1   55.09    5.40
   6  -9   1   60.59    8.10
  -6   9  -1   61.89    4.10
   6   9   1   50.39    8.20
   6   9   1   58.89    7.30
   6   9   1   47.90    7.20
  -7  -9  -1   22.90    6.70
   7  -9   1   21.30    6.90
  -7  -9  -1   17.40    5.70
  -7  -9  -1    6.00    4.00
   7  -9   1   13.40    4.20
   7  -9   1   17.50    5.10
  -7   9  -1   14.60    5.70
   7   9   1    9.60    5.30
  -7   9  -1   16.40    5.00
   7   9   1   16.30    5.20
   7   9   1    4.00    6.00
   7   9   1   13.70    4.70
   8  -9   1  134.19   13.20
   8  -9   1  127.49   11.00
  -8  -9  -1  134.39   12.60
  -8  -9  -1  135.59   11.40
   8  -9   1  143.89    9.00
  -8  -9  -1  130.39   11.20
   8   9   1  148.49   11.90
  -8   9  -1  120.89   12.10
   8   9   1  134.59   13.10
   9  -9   1  431.86   18.50
  -9  -9  -1  421.56   20.50
   9  -9   1  416.76   22.90
  -9  -9  -1  401.66   22.60
  -9  -9  -1  372.46   20.80
   9  -9   1  409.66   20.70
   9   9   1  433.56   23.20
  -9   9  -1  414.16   21.90
   9   9   1  411.16   20.80
 -10  -9  -1   41.40    7.40
  10  -9   1   33.20    6.90
  10  -9   1   44.80    9.00
  10  -9   1   43.00    6.10
 -10  -9  -1   46.50    8.60
 -10   9  -1   46.10    8.80
  10   9   1   37.00    8.70
  10   9   1   36.70    7.40
  11  -9   1  161.08   12.60
  11  -9   1  163.68   14.40
 -11  -9  -1  156.88   11.90
  11  -9   1  168.08   11.10
  11   9   1  154.88   14.70
  11   9   1  149.79   13.20
 -12  -9  -1  117.39   10.50
  12  -9   1  132.39   12.20
  12  -9   1  122.99    9.80
  12  -9   1  120.49   12.60
  12   9   1  110.19   11.70
  12   9   1  116.39   13.50
  13  -9   1    3.40    4.90
  13  -9   1   16.70    7.10
 -13  -9  -1   11.40    5.00
  13  -9   1   27.00    6.20
  13   9   1   10.50    6.40
  13   9   1   16.30    8.00
  14  -9   1   24.40    8.10
  14  -9   1   15.50    6.10
 -14  -9  -1   17.70    5.10
  14   9   1   14.10    7.10
  13 -10  -1   43.90    9.00
 -13 -10   1   34.80    7.00
  13 -10  -1   50.29    9.40
  13  10  -1   35.80    8.00
  13  10  -1   38.20    9.80
 -12 -10   1  183.18   14.20
  12 -10  -1  205.98   12.90
  12 -10  -1  223.18   17.30
  12  10  -1  204.18   15.20
  12  10  -1  201.48   17.10
 -11 -10   1  105.29   11.30
 -11 -10   1  122.79   20.80
  11 -10  -1  127.19   12.50
 -11 -10   1  103.19   13.60
  11 -10  -1  106.89   20.90
  11  10  -1  114.69   11.70
  11  10  -1  122.49   13.50
 -10 -10   1  -11.30    4.10
  10 -10  -1    3.60    3.90
  10 -10  -1   -2.50    4.40
  10 -10  -1    3.80    6.00
 -10 -10   1    1.00    6.10
  10  10  -1    2.20    6.40
  10  10  -1    1.90    4.50
   9 -10  -1   22.30    7.40
  -9 -10   1   18.00    6.30
  -9 -10   1    0.90    4.90
   9 -10  -1   10.50    4.00
   9 -10  -1    2.10    6.20
   9  10  -1    9.80    5.20
   9  10  -1    1.60    5.90
   8 -10  -1   39.40    7.60
  -8 -10   1   27.10    8.00
   8 -10  -1   28.00    8.10
  -8 -10   1   31.40    7.40
  -8 -10   1   34.80    8.30
  -8 -10   1   32.30    6.60
   8 -10  -1   31.40    5.40
   8  10  -1   31.00    6.50
   8  10  -1   23.40    5.30
   8  10  -1   25.30    7.70
  -7 -10   1   25.70    7.00
   7 -10  -1   20.10    6.20
  -7 -10   1   28.10    7.60
  -7 -10   1   25.70    7.00
   7 -10  -1   21.50    7.90
  -7 -10   1   27.70    6.10
   7 -10  -1   23.50    4.80
  -7  10   1   23.80    3.10
   7  10  -1   24.80    6.10
   7  10  -1   25.30    6.20
  -6 -10   1  255.17   16.80
  -6 -10   1  236.98   16.90
  -6 -10   1  243.68   16.30
   6 -10  -1  252.97   15.60
  -6 -10   1  259.37   17.10
   6 -10  -1  243.88   12.20
  -6 -10   1  240.28   14.70
   6 -10  -1  277.67   18.20
   6  10  -1  233.88   16.00
  -6  10   1  233.48   16.20
  -6  10   1  254.07   11.50
   6  10  -1  235.68   14.60
   6  10  -1  244.48   12.10
   5 -10  -1   14.40    3.80
   5 -10  -1   13.20    5.90
   5 -10  -1   22.40    5.50
  -5 -10   1   18.80    6.90
   5 -10  -1   18.70    7.20
  -5 -10   1   27.40    7.20
  -5 -10   1   21.50    7.10
  -5 -10   1    9.30    5.70
  -5  10   1   12.20    3.60
  -5  10   1   15.50    6.20
   5  10  -1   13.20    3.60
   5  10  -1   23.60    5.50
   5  10  -1   16.50    6.20
  -4 -10   1   14.30    6.30
   4 -10  -1    8.70    5.20
   4 -10  -1    9.80    6.60
  -4 -10   1   13.90    4.90
   4 -10  -1   23.40    4.10
  -4 -10   1    4.30    5.10
   4 -10  -1   20.80    5.50
  -4 -10   1   11.60    6.10
  -4 -10   1   12.20    6.20
   4  10  -1    6.40    4.60
  -4  10   1   18.40    6.50
   4  10  -1   20.50    3.50
  -4  10   1   19.00    4.30
  -4  10   1    6.60    3.70
  -3 -10   1   20.50    5.40
  -3 -10   1   16.30    6.40
   3 -10  -1   14.60    6.80
  -3 -10   1   16.60    6.20
   3 -10  -1   18.90    6.60
   3 -10  -1   18.30    6.00
  -3 -10   1   15.30    5.90
   3 -10  -1   11.70    4.90
  -3 -10   1   30.40    7.50
  -3  10   1   12.40    4.20
  -3  10   1   18.30    4.00
   3  10  -1   10.80    5.00
  -3  10   1   20.50    6.70
   3  10  -1   10.80    5.20
   3  10  -1   19.50    3.10
   2 -10  -1    8.50    5.00
  -2 -10   1   16.50    6.00
   2 -10  -1    5.90    4.30
  -2 -10   1   13.30    6.10
   2 -10  -1    4.10    5.70
  -2 -10   1    8.10    4.80
  -2 -10   1   10.20    4.70
   2 -10  -1   17.40    6.10
  -2  10   1    8.60    3.30
   2  10  -1    6.30    4.70
  -2  10   1   11.10    5.60
  -2  10   1    7.80    4.10
   2  10  -1    4.10    4.50
   2  10  -1    7.50    2.20
   1 -10  -1  175.68   12.90
  -1 -10   1  166.88   11.80
  -1 -10   1  167.48   13.20
  -1 -10   1  178.88   14.10
  -1 -10   1  167.98   12.60
   1 -10  -1  170.18   13.90
   1 -10  -1  171.58   12.70
   1  10  -1  154.98   12.60
  -1  10   1  174.18   13.30
  -1  10   1  178.08    8.90
   1  10  -1  145.49   11.60
  -1  10   1  160.38   11.40
   1  10  -1  169.68    7.20
   0 -10   1  313.87   18.00
   0 -10  -1  347.47   18.80
   0 -10   1  326.87   17.10
   0 -10  -1  345.37   19.60
   0 -10   1  326.47   19.10
   0 -10  -1  342.37   18.60
   0 -10  -1  357.46   24.00
   0 -10   1  327.47   18.00
   0  10   1  308.97   18.50
   0  10   1  345.07   17.60
   0  10  -1  343.77   17.10
   0  10  -1  329.57   18.60
   0  10   1  340.17   13.80
   0  10  -1  331.57   12.10
   1 -10   1   17.10    5.80
  -1 -10  -1   16.80    5.90
   1 -10   1   15.50    6.30
  -1 -10  -1    8.80    5.20
  -1 -10  -1   11.90    6.00
   1 -10   1   15.40    5.20
   1 -10   1   18.20    5.90
  -1 -10  -1   14.20    6.10
   1  10   1   14.00    9.10
  -1  10  -1   11.60    5.70
  -1  10  -1   10.90    4.40
   1  10   1   12.80    3.20
   1  10   1   15.80    5.50
  -2 -10  -1  803.92   33.20
   2 -10   1  754.22   33.00
   2 -10   1  803.52   33.90
   2 -10   1  734.73   31.30
  -2 -10  -1  793.52   32.60
   2 -10   1  749.33   31.20
  -2 -10  -1  762.92   32.60
  -2  10  -1  712.43   32.00
  -2  10  -1  753.82   29.10
   2  10   1  727.93   26.80
   2  10   1  737.53   31.30
  -3 -10  -1  574.94   27.00
  -3 -10  -1  567.44   26.40
  -3 -10  -1  557.74   26.40
  -3 -10  -1  543.95   27.80
   3 -10   1  565.14   25.00
   3 -10   1  568.24   25.60
   3 -10   1  574.04   25.40
   3 -10   1  585.84   27.40
   3  10   1  551.44   21.30
   3  10   1  550.34   25.80
  -3  10  -1  588.54   22.90
   3  10   1  582.04   25.10
  -3  10  -1  565.24   26.60
  -4 -10  -1   10.80    5.70
   4 -10   1    0.30    3.70
  -4 -10  -1   -2.60    4.80
   4 -10   1    1.30    5.50
   4 -10   1    1.40    2.20
  -4 -10  -1   -2.90    5.10
  -4 -10  -1   -3.10    3.50
   4 -10   1   -2.60    3.60
  -4  10  -1    3.10    5.20
   4  10   1    3.50    4.50
   4  10   1   -0.90    2.90
   4  10   1    0.40    3.80
  -4  10  -1    0.40    2.70
   5 -10   1    1.60    4.80
  -5 -10  -1    2.50    5.30
  -5 -10  -1    4.20    4.00
  -5 -10  -1   -4.30    4.50
  -5 -10  -1   10.50    6.30
   5 -10   1   12.20    6.40
   5 -10   1    7.60    4.50
   5 -10   1    6.40    2.80
   5  10   1    4.40    3.60
  -5  10  -1    4.80    2.60
   5  10   1    1.00    4.90
  -5  10  -1    4.90    5.20
   5  10   1    1.70    4.30
   6 -10   1   23.80    7.40
  -6 -10  -1   23.40    6.70
  -6 -10  -1   30.20    7.70
  -6 -10  -1   39.10    8.20
   6 -10   1   26.30    7.10
  -6 -10  -1   29.10    6.40
   6 -10   1   26.40    6.10
   6 -10   1   28.20    4.20
  -6  10  -1   31.10    3.40
   6  10   1   21.00    7.30
  -6  10  -1   22.20    6.90
   6  10   1   37.10    5.80
   6  10   1   26.60    6.40
  -7 -10  -1   -2.60    4.40
  -7 -10  -1    0.70    3.80
  -7 -10  -1    7.60    5.70
   7 -10   1    2.50    3.60
   7 -10   1    7.20    6.40
   7 -10   1    5.30    4.70
  -7 -10  -1   -0.70    5.30
   7  10   1    2.00    4.70
   7  10   1   -0.60    3.70
  -7  10  -1    4.70    1.10
  -8 -10  -1  285.17   16.80
  -8 -10  -1  272.37   18.00
   8 -10   1  268.57   16.10
  -8 -10  -1  246.78   17.10
   8 -10   1  263.97   18.40
   8 -10   1  262.07   12.90
   8  10   1  271.37   16.50
   8  10   1  255.27   14.80
  -9 -10  -1    3.00    6.30
   9 -10   1    6.10    3.40
   9 -10   1    5.50    6.40
  -9 -10  -1   20.80    6.00
   9 -10   1    4.10    4.70
  -9 -10  -1   10.00    5.10
   9  10   1    8.40    4.70
   9  10   1    6.60    6.50
   9  10   1   -2.10    4.40
  10 -10   1  292.57   14.90
  10 -10   1  289.77   17.60
  10 -10   1  302.27   19.90
 -10 -10  -1  311.27   17.70
  10  10   1  302.57   20.30
  10  10   1  279.57   19.90
  11 -10   1   41.30   10.00
  11 -10   1   26.80    6.90
  11 -10   1   52.49    6.20
 -11 -10  -1   29.10    6.90
  11  10   1   46.90    9.80
  11  10   1   37.30    8.10
  12 -10   1    5.50    5.30
  12 -10   1   -3.60    4.20
 -12 -10  -1    1.30    4.20
  12  10   1   -2.70    5.60
  12  10   1   -1.20    4.90
  13 -10   1   -0.80    4.10
 -13 -10  -1   -4.50    3.80
  13 -10   1    0.10    4.90
  13  10   1   -6.10    7.10
  13  10   1    1.10    7.40
  12 -11  -1    4.80    6.10
 -12 -11   1   -1.60    4.90
  12 -11  -1   10.00    4.40
  12  11  -1   -6.80    5.90
  12  11  -1    2.70    5.00
  11 -11  -1  134.59   12.70
  11 -11  -1  124.19   10.10
  11 -11  -1  131.49   14.10
 -11 -11   1  128.09   12.80
  11  11  -1  132.89   12.50
  11  11  -1  115.99   14.20
 -10 -11   1  128.69   12.70
  10 -11  -1  108.19    9.20
  10 -11  -1  106.49   13.90
  10 -11  -1  132.99   12.40
  10  11  -1  133.39   14.20
  10  11  -1  124.09   11.90
  10  11  -1  122.99   10.20
   9 -11  -1   39.40    9.40
  -9 -11   1   61.69   10.40
  -9 -11   1   43.90    8.80
   9 -11  -1   40.50    8.30
   9 -11  -1   39.70    6.30
   9  11  -1   41.40    7.50
   9  11  -1   44.90    6.40
  -8 -11   1   13.80    6.60
   8 -11  -1    9.20    5.10
   8 -11  -1   18.60    7.80
   8 -11  -1    5.30    3.80
  -8 -11   1   17.80    5.50
  -8 -11   1    9.10    6.00
   8  11  -1    2.20    4.50
   8  11  -1    5.90    3.50
  -7 -11   1   60.49   10.10
  -7 -11   1   44.50    8.70
  -7 -11   1   42.70    9.30
   7 -11  -1   48.30    5.90
   7 -11  -1   43.50   10.90
   7  11  -1   40.70    7.10
   7  11  -1   43.80    6.30
  -7  11   1   46.60    4.30
  -6 -11   1  113.79   12.20
   6 -11  -1   87.39   10.20
  -6 -11   1  107.59   12.80
   6 -11  -1   92.89   12.80
   6 -11  -1   94.59    7.50
  -6 -11   1  127.29   12.20
  -6  11   1  103.79    7.10
   6  11  -1   93.09    7.20
   6  11  -1  102.29   10.20
  -5 -11   1   84.09   11.40
  -5 -11   1   81.19   10.90
   5 -11  -1   67.59    9.80
   5 -11  -1   76.19    6.60
  -5 -11   1   65.29    8.60
  -5 -11   1   89.89   12.00
   5 -11  -1   67.99   10.90
  -5  11   1   81.39    7.00
   5  11  -1   69.39    5.90
   5  11  -1   62.19    8.20
   4 -11  -1  212.08   14.50
  -4 -11   1  190.28   15.20
   4 -11  -1  214.38   15.30
  -4 -11   1  200.18   15.10
   4 -11  -1  208.88   16.30
  -4 -11   1  199.68   15.10
  -4 -11   1  192.08   13.60
   4  11  -1  198.68   14.40
   4  11  -1  198.38    9.30
  -4  11   1  203.88   11.80
   3 -11  -1  160.58   13.00
  -3 -11   1  140.39   11.70
  -3 -11   1  167.98   13.60
   3 -11  -1  150.28   14.30
  -3 -11   1  155.78   13.90
   3 -11  -1  154.28   12.70
  -3 -11   1  187.38   14.00
  -3  11   1  164.08    9.30
   3  11  -1  159.68    7.50
  -3  11   1  156.88   10.90
   3  11  -1  139.19   12.20
   2 -11  -1  150.68   18.10
   2 -11  -1  146.89   14.10
  -2 -11   1  165.58   13.10
  -2 -11   1  165.88   14.40
   2 -11  -1  160.58   13.20
  -2 -11   1  121.69   11.00
  -2 -11   1  170.68   13.30
   2 -11  -1  138.09   12.40
  -2  11   1  145.89    8.50
  -2  11   1  132.99   10.70
   2  11  -1  144.59    6.70
   1 -11  -1    0.40    5.80
   1 -11  -1    0.60    5.00
  -1 -11   1   -7.80    3.60
   1 -11  -1   -1.70    4.20
  -1 -11   1    0.80    5.10
   1 -11  -1    3.90    4.40
  -1 -11   1    4.30    4.80
  -1 -11   1   -4.10    5.20
  -1  11   1    6.00    4.30
   1  11  -1    0.70    1.50
  -1  11   1    1.40    2.50
   1  11  -1   -1.80    4.20
   0 -11   1   42.90    7.30
   0 -11  -1   54.29   10.40
   0 -11  -1   49.00    9.50
   0 -11   1   46.40    9.40
   0 -11   1   57.69    8.90
   0 -11  -1   47.20    8.50
   0 -11  -1   41.60    7.50
   0 -11   1   51.79    8.60
   0  11   1   54.09    5.10
   0  11   1   35.20    6.70
   0  11  -1   62.79    8.10
   1 -11   1  173.08   14.80
  -1 -11  -1  183.98   13.10
  -1 -11  -1  206.48   15.50
   1 -11   1  181.98   13.60
   1 -11   1  151.58   12.10
  -1 -11  -1  182.78   14.00
   1 -11   1  179.28   13.40
  -1 -11  -1  181.68   14.00
   1  11   1  163.78   12.80
   1  11   1  171.78   15.20
  -1  11  -1  162.08   11.60
   1  11   1  181.18    9.00
  -2 -11  -1    9.70    5.10
  -2 -11  -1    7.70    5.60
   2 -11   1   10.60    5.80
   2 -11   1   20.40    7.30
  -2 -11  -1   14.90    6.80
   2 -11   1    8.00    4.90
  -2 -11  -1   18.70    6.20
   2 -11   1   17.00    6.20
   2  11   1   19.30    6.40
   2  11   1   20.10    3.70
   2  11   1   16.50    6.20
  -2  11  -1   15.30    4.80
   3 -11   1   92.89   10.40
  -3 -11  -1   73.69    9.40
  -3 -11  -1   85.89   11.00
  -3 -11  -1   74.59   10.70
   3 -11   1   60.99   10.40
   3 -11   1   83.19   10.30
   3 -11   1   67.69   13.00
  -3 -11  -1   74.99   10.50
   3  11   1   60.09    8.90
   3  11   1   71.39    6.10
   3  11   1   76.39   10.20
  -3  11  -1   55.69    6.60
   4 -11   1    0.80    5.60
  -4 -11  -1    6.50    5.00
   4 -11   1   -4.50    4.00
  -4 -11  -1    1.20    5.70
   4 -11   1    5.40    4.90
  -4 -11  -1    1.70    5.60
  -4  11  -1   -0.10    2.70
   4  11   1   -0.20    4.40
   4  11   1    6.50    4.70
   4  11   1    1.30    2.90
   4  11   1    2.30    5.60
   5 -11   1  163.58   12.80
   5 -11   1  175.98    8.50
  -5 -11  -1  176.18   14.60
   5 -11   1  184.08   15.30
  -5 -11  -1  195.88   15.20
  -5 -11  -1  166.98   14.20
   5  11   1  166.38   12.90
  -5  11  -1  173.48    9.30
   6 -11   1    4.20    4.80
   6 -11   1   20.90    3.80
  -6 -11  -1   10.50    5.90
  -6 -11  -1    8.20    6.50
   6 -11   1   15.90    7.30
  -6 -11  -1   19.00    6.20
   6  11   1    8.90    4.20
   6  11   1    9.30    4.90
  -6  11  -1   11.00    2.70
  -7 -11  -1   -1.70    5.20
   7 -11   1    0.40    2.70
  -7 -11  -1   10.60    5.10
  -7 -11  -1   -1.40    5.80
   7 -11   1    1.90    4.80
   7 -11   1    7.40    6.40
   7  11   1   -1.20    3.30
   7  11   1    0.80    4.30
  -7  11  -1    1.00    1.20
  -8 -11  -1   58.89   10.50
   8 -11   1   61.19    9.20
   8 -11   1   46.50    5.70
  -8 -11  -1   95.49   10.50
   8 -11   1   53.89   12.70
  -8 -11  -1   63.79    9.60
   8  11   1   57.19   10.20
   8  11   1   54.29    7.30
   9 -11   1   50.99   10.40
   9 -11   1   60.99    9.40
   9 -11   1   63.39    6.60
  -9 -11  -1   73.79   10.00
  -9 -11  -1   67.59   11.30
   9  11   1   70.29    9.90
   9  11   1   79.49    8.70
 -10 -11  -1    7.60    5.80
  10 -11   1    8.20    3.70
 -10 -11  -1   13.30    7.10
  10 -11   1    7.50    6.40
  10  11   1    8.70    5.10
  10  11   1    2.40    5.30
 -11 -11  -1   -2.70    4.60
  11 -11   1   -1.30    5.40
 -11 -11  -1   -6.00    5.40
  11 -11   1    3.50    3.50
  11 -11   1   -1.70    4.70
  11  11   1    6.90    4.50
  11  11   1   -2.10    4.90
 -10 -12   1    4.50    6.30
 -10 -12   1   15.50    7.70
  10 -12  -1    8.20    6.70
  10 -12  -1    0.00    5.20
  10 -12  -1    7.20    4.30
  10  12  -1    7.90    4.00
  10  12  -1    5.90    5.40
  -9 -12   1    2.70    6.90
  -9 -12   1    8.10    6.40
   9 -12  -1    9.90    4.10
   9 -12  -1   12.50    6.10
   9  12  -1   11.10    4.30
   9  12  -1   25.00    6.80
   8 -12  -1   27.90    7.30
   8 -12  -1   27.90    8.60
  -8 -12   1   28.30    8.40
   8 -12  -1   22.20    4.60
   8  12  -1   31.40    7.10
   8  12  -1   26.40    5.10
  -7 -12   1   42.10    7.20
   7 -12  -1   12.70    6.10
   7 -12  -1   23.10    4.50
   7 -12  -1   19.80    8.30
  -7 -12   1   12.30   10.90
  -7 -12   1   11.20    7.00
   7  12  -1   12.30    5.90
  -7  12   1   17.10    3.10
   7  12  -1   19.50    9.30
  -6 -12   1   62.79   10.80
   6 -12  -1   84.99   12.90
   6 -12  -1   81.19   11.30
   6 -12  -1   85.99    7.10
  -6 -12   1  115.99   11.40
   6  12  -1   73.49    6.30
  -6  12   1   80.19    9.50
   6  12  -1   66.79    8.90
  -5 -12   1   54.99    9.60
   5 -12  -1   39.50    9.50
  -5 -12   1   35.60   11.10
   5 -12  -1   41.30    8.80
  -5 -12   1   45.80    9.10
   5 -12  -1   38.80    8.30
   5  12  -1   43.70    4.60
  -5  12   1   41.70    5.90
  -4 -12   1    5.60    6.00
   4 -12  -1   -1.50    5.10
  -4 -12   1   -3.40    5.50
   4 -12  -1    1.50    6.40
  -4 -12   1    4.90    4.80
  -4  12   1   -1.50    3.30
   4  12  -1    0.80    1.80
   3 -12  -1   57.89    9.50
  -3 -12   1   83.99   10.10
  -3 -12   1   53.39    9.80
  -3 -12   1   65.19   10.30
   3 -12  -1   60.99    9.70
   3 -12  -1   59.39   10.80
   3  12  -1   62.59    4.00
  -3  12   1   52.59    7.30
   2 -12  -1   97.29   14.30
  -2 -12   1   97.29   11.40
   2 -12  -1   89.29   10.80
  -2 -12   1   92.19   12.10
  -2 -12   1   83.29   11.50
  -2  12   1   87.59    6.50
  -2  12   1   85.69    9.10
   2  12  -1   95.59   11.00
   1 -12  -1   29.10    7.70
   1 -12  -1   28.40    9.60
  -1 -12   1   36.00    8.80
   1 -12  -1   23.40    7.20
  -1 -12   1   24.10    8.10
  -1  12   1   18.30    6.10
  -1  12   1   38.00    4.40
   1  12  -1   28.50    6.60
   0 -12   1    0.50    6.00
   0 -12   1   -4.60    3.80
   0 -12   1    0.20    5.20
   0 -12  -1   -2.50    5.30
   0 -12  -1    1.60    5.90
   0 -12  -1    6.00    5.30
   0  12   1    0.00    2.00
   0  12   1   -0.20    4.40
   0  12  -1   -3.80    6.70
   1 -12   1  102.59   11.20
  -1 -12  -1  102.69   11.30
  -1 -12  -1  115.49   13.40
  -1 -12  -1  109.59   12.10
   1 -12   1  135.89   12.00
   1  12   1  102.29   11.00
  -1  12  -1  100.59    9.60
   1  12   1  120.49    7.00
   2 -12   1   13.40    5.40
  -2 -12  -1   22.10    6.60
   2 -12   1    9.40    5.70
  -2 -12  -1    1.00    6.00
   2 -12   1    4.60   10.70
  -2 -12  -1   14.70    7.20
   2  12   1   16.30    3.30
   2  12   1   11.30    6.50
  -2  12  -1   10.00    4.20
  -3 -12  -1   23.90    6.50
  -3 -12  -1   18.00    7.30
   3 -12   1   10.60    6.90
  -3 -12  -1    9.40    6.80
   3 -12   1   15.90    6.10
   3  12   1    6.50    2.90
  -3  12  -1   12.70    4.10
   4 -12   1    2.80    5.00
   4 -12   1   -1.10    5.10
  -4 -12  -1    8.70    4.60
  -4 -12  -1    3.50    5.60
   4 -12   1   -0.90    5.60
  -4 -12  -1   -1.20    5.30
  -4  12  -1    1.20    2.80
   4  12   1   -0.40    2.70
   5 -12   1    6.10    5.90
   5 -12   1   17.80    7.90
  -5 -12  -1   11.30    6.80
  -5 -12  -1   22.80    6.70
   5 -12   1    2.80    5.40
  -5 -12  -1    3.90    5.70
   5  12   1    7.80    4.20
  -5  12  -1   11.50    3.20
   6 -12   1    3.60    5.00
  -6 -12  -1    3.60    5.80
   6 -12   1   -0.50    4.60
   6 -12   1    6.10    2.10
  -6 -12  -1   -4.40    5.50
   6 -12   1   -3.40    5.50
   6  12   1   -1.00    4.20
  -6  12  -1    6.90    2.20
   6  12   1   -3.10    3.10
  -7 -12  -1   -0.30    5.50
   7 -12   1    6.20    2.60
   7 -12   1    5.00    5.40
   7 -12   1   -4.40    5.40
  -7 -12  -1    1.50    6.10
  -7  12  -1    3.20    1.50
   7  12   1    0.40    4.60
   7  12   1   -4.70    3.00
   8 -12   1   97.09    8.50
   8 -12   1   86.49   13.00
  -8 -12  -1  109.69   14.50
  -8 -12  -1  117.49   14.80
   8 -12   1   98.29   13.40
   8  12   1  107.99    9.30
   8  12   1   93.89   11.10
   9 -12   1   -1.00    2.70
   9 -12   1   -3.10    4.60
   9 -12   1    3.20   10.50
  -9 -12  -1    6.00    6.20
   9  12   1   -1.80    3.70
   9  12   1   -1.10    4.40
  -7 -13   1   68.39   11.50
   7 -13  -1   57.49   10.00
   7 -13  -1   54.59   11.20
   7 -13  -1   37.50    8.50
  -7 -13   1   52.09   10.10
   7  13  -1   43.30    6.90
  -7  13   1   48.20    4.80
   6 -13  -1    1.30    5.60
  -6 -13   1   -0.60    5.90
   6 -13  -1    6.20    7.20
  -6 -13   1   10.40    7.00
  -6  13   1   -1.80    2.50
   6  13  -1    2.00    2.30
  -5 -13   1  362.76   20.80
   5 -13  -1  258.97   18.30
  -5 -13   1  287.67   19.70
   5 -13  -1  254.47   18.50
   5 -13  -1  230.88   21.80
  -5 -13   1  281.07   19.60
  -5  13   1  273.17   14.00
   5  13  -1  271.07   11.00
   4 -13  -1   22.70    7.40
  -4 -13   1   32.40    8.60
   4 -13  -1   25.20    7.70
  -4 -13   1   54.09    8.70
  -4 -13   1   19.10    8.10
   4 -13  -1   20.00   11.50
   4  13  -1   24.90    2.40
  -4  13   1   22.00    4.90
  -3 -13   1  107.99   10.70
   3 -13  -1   54.59   10.90
  -3 -13   1   51.49   10.50
   3 -13  -1   68.29   10.30
   3 -13  -1   77.39   11.20
  -3 -13   1   69.29   11.10
  -3  13   1   66.29    8.20
  -2 -13   1   -0.90    6.10
   2 -13  -1   16.30    7.80
  -2 -13   1   19.00    5.50
   2 -13  -1    8.50    5.80
   2 -13  -1    1.10    5.40
  -2 -13   1   13.70    7.20
  -2  13   1    3.20    4.20
  -1 -13   1  192.78   15.00
  -1 -13   1  164.28   15.80
  -1 -13   1  166.78   14.80
   1 -13  -1  185.18   15.30
   1 -13  -1  166.08   16.10
   1 -13  -1  205.98   15.30
  -1  13   1  173.38   13.30
  -1  13   1  205.08    8.90
   0 -13   1  223.78   18.40
   0 -13   1  263.27   17.30
   0 -13   1  254.57   17.50
   0 -13  -1  237.48   17.30
   0 -13  -1  248.48   17.20
   0 -13  -1  216.28   17.90
   0  13  -1  252.07   15.60
   0  13   1  248.98   10.50
   1 -13   1   30.10    7.80
  -1 -13  -1   15.50    7.90
   1 -13   1   20.00    8.30
   1 -13   1   24.00    7.60
  -1 -13  -1   16.60    7.20
  -1 -13  -1   38.30    7.50
   1  13   1   34.20    3.90
  -1  13  -1   30.00    6.00
   2 -13   1    2.80    6.30
  -2 -13  -1    4.00    7.40
  -2 -13  -1   11.60    7.50
   2 -13   1   20.50    6.00
   2 -13   1    9.60    6.70
  -2 -13  -1   18.20    6.30
  -2  13  -1    7.70    4.30
   2  13   1   14.00    2.90
  -3 -13  -1  164.88   13.80
   3 -13   1  127.79   12.30
   3 -13   1  149.39   13.80
   3 -13   1  149.88   15.30
  -3 -13  -1  164.68   15.30
  -3 -13  -1  134.39   14.80
  -3  13  -1  141.69   10.30
   3  13   1  143.29    7.90
  -4 -13  -1  224.88   18.30
  -4 -13  -1  230.48   16.50
   4 -13   1  184.08   14.90
   4 -13   1  219.98   16.70
  -4 -13  -1  207.08   17.30
   4  13   1  200.98   10.30
  -4  13  -1  217.88   12.10
  -5 -13  -1   54.59    8.90
  -5 -13  -1   42.50   10.00
  -5 -13  -1   45.20   10.00
   5 -13   1   32.60    7.60
   5 -13   1   35.80   11.50
  -5  13  -1   52.69    5.50
  -6 -13  -1  209.98   17.30
   6 -13   1  193.48   15.50
   6 -13   1  195.38   15.20
  -6 -13  -1  273.97   17.50
  -6 -13  -1  211.68   17.20
   6 -13   1  205.08   18.20
  -6  13  -1  221.78   11.60
   6  13   1  201.38   11.20
   7 -13   1  164.58   13.90
   7 -13   1  180.28   17.00
   7 -13   1  179.88   14.50
  -7 -13  -1  165.88   15.40
  -7 -13  -1  207.38   17.20
  -7  13  -1  170.08    6.90
   7  13   1  161.58   10.50
   7  13   1  177.18   16.30
  -3 -14   1   15.70    8.10
   3 -14  -1   34.40    7.50
   3 -14  -1    9.50    6.90
  -3 -14   1   14.40    7.90
   3 -14  -1   13.80    8.20
  -3  14   1   20.80    5.70
   2 -14  -1   60.29   11.60
   2 -14  -1   61.49   10.80
  -2 -14   1   54.59   10.70
   2 -14  -1   97.39   10.00
  -2 -14   1   40.20   10.30
  -1 -14   1    7.80    6.50
   1 -14  -1   29.20    6.70
  -1 -14   1    9.30    7.50
   1 -14  -1   -1.30    6.00
   1 -14  -1    9.20    7.00
   0 -14  -1   -2.30    5.80
   0 -14   1    8.00    7.10
   0 -14   1   -1.60    5.60
   0 -14   1   25.20    5.60
  -1 -14  -1   88.69   10.00
   1 -14   1   56.49   10.50
   1 -14   1   43.50   10.50
   1 -14   1   77.89    9.00
  -1 -14  -1   63.19   11.80
   2 -14   1   -1.30    6.30
   2 -14   1   18.50    5.70
  -2 -14  -1    6.20    7.80
   2 -14   1    1.10    6.60
  -2 -14  -1   12.10    7.20
  -2  14  -1    4.80    4.40
   3 -14   1    0.70    5.60
  -3 -14  -1   -3.80    5.80
   3 -14   1   -3.50    6.30
  -3 -14  -1   -2.00    7.10
  -3  14  -1   -3.60    4.40
  18   0  -2    5.00    3.20
  18   0  -2   -3.90    4.70
  18   0  -2    2.80    4.60
  17   0  -2   71.89    6.90
  17   0  -2   79.59   11.60
 -17   0   2   82.79    9.30
  17   0  -2   70.09   10.60
 -17   0   2   76.29    7.30
  16   0  -2   49.50    8.70
 -16   0   2   68.19    7.00
 -16   0   2   62.19    8.30
  16   0  -2   59.79    6.80
  16   0  -2   59.99   10.40
  15   0  -2   84.69    7.30
  15   0  -2   68.89   10.70
 -15   0   2   76.49    8.90
 -15   0   2   75.09    7.40
  15   0  -2   83.39   10.30
  14   0  -2   56.19    9.10
  14   0  -2   68.99   10.00
 -14   0   2   74.69    8.50
 -14   0   2   73.39    9.30
  14   0  -2   71.89    6.70
  14   0  -2   68.09    9.30
 -14   0   2   70.09   11.00
 -13   0   2  119.29   10.60
  13   0  -2  155.38   14.90
  13   0  -2  157.28   12.20
  13   0  -2  155.88    9.30
  13   0  -2  162.08   12.60
 -13   0   2  161.18   10.00
  12   0  -2    3.50    2.90
  12   0  -2   10.70    5.40
 -12   0   2    0.40    3.10
 -12   0   2    2.20    3.60
  12   0  -2    2.40    4.00
  12   0  -2    0.90    4.40
 -12   0   2    5.70    4.10
  11   0  -2 1537.55   57.09
  11   0  -2 1597.24   56.69
  11   0  -2 1677.03   57.69
  11   0  -2 1626.34   53.79
 -11   0   2 1680.73   54.99
 -11   0   2 1583.64   54.19
 -11   0   2 1538.85   56.19
  10   0  -2  451.15   21.20
 -10   0   2  485.25   19.00
 -10   0   2  472.85   20.70
 -10   0   2  470.95   19.30
  10   0  -2  462.55   18.40
  10   0  -2  496.95   21.50
  10   0  -2  464.75   20.60
   9   0  -2 2124.79   74.09
  -9   0   2 2403.16   76.89
  -9   0   2 2314.07   74.79
  -9   0   2 2357.66   75.09
   9   0  -2 2250.37   77.09
   9   0  -2 2307.47   76.59
   9   0  -2 2357.16   77.39
  -8   0   2  330.97   13.70
  -8   0   2  330.57   13.80
  -8   0   2  298.17   14.40
   8   0  -2  334.47   15.50
   8   0  -2  312.57   13.10
   8   0  -2  322.17   14.70
   7   0  -2  816.32   29.50
   7   0  -2  795.82   27.90
   7   0  -2  803.52   30.00
  -7   0   2  773.32   29.50
   7   0  -2  833.12   30.20
  -7   0   2  842.32   28.70
  -7   0   2  837.32   28.50
   6   0  -2 1485.95   49.70
   6   0  -2 1507.75   49.80
  -6   0   2 1481.45   48.10
  -6   0   2 1499.55   49.50
   6   0  -2 1398.46   47.70
  -5   0   2    0.60    2.50
   5   0  -2   -0.30    2.50
  -5   0   2    3.40    2.00
   5   0  -2    2.00    2.50
   5   0  -2    1.80    1.70
  -4   0   2 4488.05  170.58
  -4   0   2 4506.05  170.38
   3   0  -2  428.46   16.10
   3   0  -2  464.65   16.30
  -3   0   2  444.66   16.30
  -3   0   2  459.85   15.60
  -3   0   2  460.55   16.30
   3   0  -2  461.15   15.50
  -2   0   2   93.39    4.30
   2   0  -2  100.79    4.30
   2   0  -2   97.39    4.70
  -2   0   2   90.39    4.80
   2   0  -2   89.29    4.70
  -2   0   2   85.09    4.60
  -1   0   2 2162.38   78.19
   1   0  -2 2109.09   77.69
   0   0  -2 3921.61  125.09
   0   0   2 3764.52  124.79
  -1   0  -2  283.77    9.50
   1   0   2  299.27    9.60
   1   0   2  291.47   10.20
  -1   0  -2  287.37   10.20
  -1   0  -2  292.67    9.50
   2   0   2 7554.74  245.98
  -2   0  -2 7617.94  245.78
  -3   0  -2 2707.93   85.79
   3   0   2 2778.92   86.79
   4   0   2  651.03   23.40
  -4   0  -2  639.74   22.40
   4   0   2  687.93   22.50
   4   0   2  649.43   22.60
  -4   0  -2  659.33   20.60
   5   0   2 2472.15   77.99
  -5   0  -2 2404.16   77.59
   5   0   2 2399.46   77.29
   5   0   2 2454.75   78.89
  -5   0  -2 2453.25   75.49
   6   0   2  360.36   15.10
   6   0   2  381.36   16.00
   6   0   2  346.67   14.00
  -6   0  -2  374.46   12.20
  -6   0  -2  359.76   14.60
   7   0   2    5.30    2.40
   7   0   2    3.30    3.20
  -7   0  -2    4.50    1.40
   7   0   2    0.10    3.10
  -7   0  -2    3.20    2.50
  -8   0  -2   21.10    4.00
   8   0   2   21.40    4.70
  -8   0  -2   18.10    2.10
   8   0   2   14.90    3.10
   8   0   2   15.40    3.80
   9   0   2  108.29    7.20
  -9   0  -2  131.49    5.70
   9   0   2  141.29    9.20
   9   0   2  135.89    9.80
  -9   0  -2  142.99    8.70
 -10   0  -2  425.96   14.70
 -10   0  -2  406.26   18.20
  10   0   2  420.86   19.40
  10   0   2  426.26   20.00
  10   0   2  419.46   16.90
 -11   0  -2 1851.01   64.09
  11   0   2 1796.22   62.09
  11   0   2 1969.30   66.69
 -11   0  -2 1882.11   59.59
  11   0   2 1909.11   65.39
  12   0   2   36.00    7.20
 -12   0  -2   31.30    3.20
  12   0   2   25.10    6.90
  12   0   2   27.20    6.10
 -12   0  -2   33.40    5.80
  13   0   2  283.57   13.50
 -13   0  -2  284.87   10.30
  13   0   2  278.27   17.20
  13   0   2  258.67   15.90
 -13   0  -2  272.57   15.00
  14   0   2  235.28   12.10
 -14   0  -2  221.38    8.30
  14   0   2  222.18   15.90
  14   0   2  246.58   15.60
  15   0   2  159.88   10.20
  15   0   2  177.58   13.80
  15   0   2  172.48   14.30
  16   0   2    3.30    5.20
  16   0   2   12.60    6.60
  16   0   2    5.30    3.10
  17   0   2  109.89   12.00
  17   0   2  122.79    8.70
  17   0   2   86.39   11.90
  18   0   2  132.19   14.40
  18   0   2  140.69   13.80
  18   0   2  147.19    9.50
  18  -1  -2   55.79    9.70
  18  -1  -2   62.29   11.00
  18  -1  -2   55.09    5.80
 -18  -1   2   43.90    6.30
  18   1  -2   52.99   10.20
  18   1  -2   33.70    5.60
  18   1  -2   53.59    9.40
 -18   1   2   42.00    6.00
  17  -1  -2   27.90    7.60
  17  -1  -2   19.80    6.80
 -17  -1   2   19.50    6.50
 -17  -1   2   19.10    4.20
  17  -1  -2   22.90    4.10
 -17   1   2   22.50    5.20
  17   1  -2   15.50    6.90
  17   1  -2   17.30    6.90
 -16  -1   2   69.89    6.80
  16  -1  -2   46.30    8.50
  16  -1  -2   61.49    5.90
 -16  -1   2   52.79    8.30
  16  -1  -2   57.79    9.90
  16   1  -2   72.19   11.00
 -16   1   2   56.99    7.30
 -16   1   2   52.09    6.80
  16   1  -2   52.29    8.60
  16   1  -2   46.20    6.30
  15  -1  -2  148.39   12.70
 -15  -1   2  163.08   12.50
  15  -1  -2  123.79   12.30
  15  -1  -2  143.69    8.70
  15   1  -2  125.99    9.70
  15   1  -2  133.69   12.90
  15   1  -2  138.49   12.20
 -15   1   2  137.09   11.70
 -15   1   2  132.99    9.70
  14  -1  -2    5.00    4.70
  14  -1  -2    2.80    4.50
  14  -1  -2    7.30    5.50
  14  -1  -2    2.00    2.70
 -14  -1   2    3.70    4.80
 -14  -1   2    7.90    5.00
 -14  -1   2    0.30    3.20
 -14   1   2    0.00    3.60
  14   1  -2    2.80    4.50
  14   1  -2    2.50    3.40
  14   1  -2    8.70    5.40
 -14   1   2    3.80    4.00
  14   1  -2   -2.00    4.70
  13  -1  -2  251.27   15.70
  13  -1  -2  247.18   12.00
 -13  -1   2  214.98   14.60
  13  -1  -2  235.78   15.40
  13  -1  -2  252.97   18.30
 -13  -1   2  264.37   14.70
 -13  -1   2  249.38   12.50
 -13   1   2  230.28   14.20
  13   1  -2  245.28   16.00
 -13   1   2  243.98   13.00
  13   1  -2  209.18   19.20
  13   1  -2  241.68   12.90
  13   1  -2  251.77   15.10
 -12  -1   2   94.59    9.10
 -12  -1   2   80.59    7.00
  12  -1  -2   65.79    8.50
 -12  -1   2   70.99    8.30
  12  -1  -2   85.69    9.30
  12  -1  -2   88.89    6.30
  12  -1  -2   81.29    9.40
  12   1  -2   82.89    7.40
  12   1  -2   81.59    9.50
 -12   1   2   82.19    8.30
 -12   1   2  101.79    8.00
  12   1  -2   87.39    9.00
 -12   1   2   72.89    7.50
  12   1  -2   94.49   10.90
 -11  -1   2  278.67   13.30
 -11  -1   2  301.57   15.80
  11  -1  -2  289.77   16.10
  11  -1  -2  288.97   12.60
  11  -1  -2  295.17   16.20
  11  -1  -2  287.17   15.90
 -11  -1   2  302.67   15.20
  11   1  -2  282.97   15.40
 -11   1   2  286.77   14.10
  11   1  -2  286.57   16.40
  11   1  -2  296.17   14.00
 -11   1   2  318.67   13.90
 -11   1   2  304.37   15.50
  11   1  -2  307.07   16.60
 -10  -1   2   66.99    7.10
  10  -1  -2   59.59    7.80
 -10  -1   2   70.19    7.20
  10  -1  -2   59.59    7.20
  10  -1  -2   60.59    4.90
  10   1  -2   46.70    8.40
 -10   1   2   64.09    6.70
  10   1  -2   57.69    7.00
 -10   1   2   64.19    5.90
  10   1  -2   76.69    8.90
 -10   1   2   73.69    6.60
  10   1  -2   63.29    7.00
   9  -1  -2  584.84   24.30
   9  -1  -2  569.04   21.00
  -9  -1   2  629.04   24.50
   9  -1  -2  574.64   24.20
  -9  -1   2  606.04   23.20
  -9   1   2  601.94   22.70
  -9   1   2  613.14   23.90
   9   1  -2  575.94   24.40
   9   1  -2  575.94   24.30
  -9   1   2  606.54   21.90
   9   1  -2  627.94   23.90
   9   1  -2  542.55   22.20
   8  -1  -2  827.12   28.50
  -8  -1   2  797.22   31.20
   8  -1  -2  841.12   31.80
  -8  -1   2  878.81   30.60
   8  -1  -2  850.11   31.60
  -8   1   2  883.41   29.20
   8   1  -2  721.53   29.30
   8   1  -2  887.81   31.00
   8   1  -2  870.21   31.90
  -8   1   2  866.91   30.20
  -8   1   2  866.71   31.20
   7  -1  -2  711.13   26.70
  -7  -1   2  653.23   26.30
   7  -1  -2  686.53   24.00
   7  -1  -2  727.03   26.80
  -7  -1   2  744.23   26.00
   7   1  -2  709.93   26.70
   7   1  -2  646.64   25.00
  -7   1   2  719.03   25.70
  -7   1   2  744.03   26.50
   7   1  -2  700.53   26.70
   7   1  -2  731.03   26.10
  -7   1   2  699.33   24.40
   6  -1  -2   -0.60    3.00
  -6  -1   2   -2.70    2.80
   6  -1  -2   -0.90    3.30
   6  -1  -2    1.80    1.70
  -6  -1   2   -0.50    2.60
   6   1  -2    1.90    2.50
  -6   1   2    3.50    3.00
  -6   1   2    3.00    2.00
   6   1  -2   -1.10    3.60
  -6   1   2    3.20    3.00
   6   1  -2   -1.70    2.30
   6   1  -2    0.90    3.30
  -5  -1   2   51.79    4.80
   5  -1  -2   50.69    5.00
   5  -1  -2   53.89    5.00
   5  -1  -2   48.70    3.30
  -5  -1   2   56.59    5.10
  -5   1   2   55.29    3.70
  -5   1   2   52.59    4.70
   5   1  -2   55.49    4.50
   5   1  -2   46.70    5.10
  -5   1   2   50.29    5.20
   5   1  -2   44.70    4.90
  -5   1   2   48.10    4.60
   5   1  -2   47.30    4.20
   4  -1  -2 1599.74   52.79
   4  -1  -2 1610.34   52.69
   4  -1  -2 1610.44   51.19
  -4  -1   2 1628.34   52.39
  -4  -1   2 1689.13   52.99
   4   1  -2 1587.54   52.89
  -4   1   2 1656.03   51.39
   4   1  -2 1592.34   51.99
  -4   1   2 1619.74   52.89
  -4   1   2 1635.84   52.69
  -4   1   2 1604.44   52.49
   4   1  -2 1682.93   52.29
   4   1  -2 1574.94   52.59
  -3  -1   2 9999.00  328.27
   3  -1  -2 9981.30  327.87
   3   1  -2 9377.66  326.07
  -3   1   2 9503.65  325.57
  -2  -1   2   -0.10    1.80
  -2  -1   2   -0.40    0.90
  -2  -1   2   -0.10    1.60
  -2  -1   2    2.80    1.90
   2  -1  -2   -1.20    1.70
   2  -1  -2    0.30    1.70
   2  -1  -2   -0.90    2.10
  -2   1   2   -2.10    1.90
   2   1  -2    0.00    1.60
  -2   1   2   -2.10    2.20
  -2   1   2    1.60    1.60
   2   1  -2   -0.10    1.70
   2   1  -2   -1.90    1.60
   2   1  -2    0.10    0.90
   1  -1  -2  710.03   23.20
  -1  -1   2  730.33   23.60
   1  -1  -2  691.53   23.00
   1  -1  -2  711.23   23.40
  -1  -1   2  710.23   22.10
   1  -1  -2  734.63   22.80
  -1  -1   2  718.63   23.10
  -1  -1   2  697.03   22.50
   1   1  -2  685.13   23.00
   1   1  -2  706.63   22.10
  -1   1   2  707.23   23.10
  -1   1   2  690.63   23.40
  -1   1   2  706.33   23.20
   1   1  -2  697.13   22.50
   0  -1   2   24.50    1.60
   0  -1   2   25.40    2.00
   0  -1  -2   26.20    2.30
   0  -1  -2   24.70    2.60
   0  -1  -2   24.70    2.10
   0  -1   2   21.70    1.60
   0  -1  -2   25.80    2.40
   0   1  -2   23.40    1.90
   0   1   2   24.80    2.20
   0   1   2   21.00    2.40
   0   1  -2   22.80    1.60
   0   1   2   22.90    2.30
   0   1   2   24.30    2.40
   0   1  -2   23.70    1.50
  -1  -1  -2   20.10    2.30
   1  -1   2   20.00    1.30
  -1  -1  -2   22.30    2.50
  -1  -1  -2   23.80    2.50
   1  -1   2   20.50    1.70
   1  -1   2   16.50    1.90
  -1  -1  -2   22.70    2.50
   1   1   2   19.40    2.30
   1   1   2   21.00    2.50
   1   1   2   20.50    2.20
  -2  -1  -2 1663.13   52.89
  -2  -1  -2 1652.13   51.89
  -2  -1  -2 1674.03   53.19
   2  -1   2 1683.13   51.99
   2   1   2 1706.83   53.19
  -2   1  -2 1617.14   51.79
  -3  -1  -2 1845.52   58.19
   3  -1   2 1880.01   59.19
  -3  -1  -2 1869.71   60.39
  -3  -1  -2 1857.31   59.89
   3  -1   2 1921.21   58.99
   3   1   2 1897.41   60.29
  -3   1  -2 1840.12   58.99
   3   1   2 1923.01   60.29
   3   1   2 1889.11   60.09
   4  -1   2  506.95   17.30
   4  -1   2  511.45   18.00
   4  -1   2  504.95   17.20
  -4  -1  -2  510.95   18.60
  -4  -1  -2  516.65   19.10
  -4  -1  -2  512.55   16.30
   4   1   2  526.65   18.80
   4   1   2  513.55   18.70
  -4   1  -2  520.65   17.70
  -4   1  -2  518.25   17.20
   4   1   2  525.85   19.10
  -5  -1  -2   29.60    3.90
   5  -1   2   28.30    3.10
  -5  -1  -2   26.80    4.10
  -5  -1  -2   32.60    1.80
   5  -1   2   29.30    3.60
   5  -1   2   29.20    3.00
   5   1   2   28.80    3.90
   5   1   2   29.80    4.10
   5   1   2   33.10    4.40
  -5   1  -2   29.50    3.40
  -5   1  -2   31.80    2.90
  -6  -1  -2   17.00    4.10
  -6  -1  -2   16.70    4.00
   6  -1   2   18.60    2.60
   6  -1   2   13.20    3.50
   6  -1   2   15.50    2.40
  -6  -1  -2   15.40    1.70
  -6  -1  -2   15.70    1.60
  -6   1  -2   17.90    3.30
  -6   1  -2   15.00    2.30
   6   1   2   18.80    3.90
   6   1   2   17.00    4.00
   6   1   2   19.30    3.70
  -7  -1  -2   96.59    6.90
   7  -1   2   92.09    5.40
   7  -1   2  107.39    8.10
  -7  -1  -2  101.29    4.30
   7  -1   2  100.29    7.10
   7   1   2   99.59    7.50
   7   1   2  104.49    7.90
   7   1   2  100.89    7.00
  -7   1  -2   99.49    5.20
  -7   1  -2  102.49    6.60
  -8  -1  -2  374.06   12.40
  -8  -1  -2  357.36   15.90
   8  -1   2  347.87   13.60
   8  -1   2  355.76   15.70
   8  -1   2  379.66   17.30
   8   1   2  380.86   16.90
   8   1   2  376.76   16.40
  -8   1  -2  361.46   13.20
  -8   1  -2  346.27   15.10
   8   1   2  328.97   15.00
  -9  -1  -2  376.76   12.40
   9  -1   2  329.07   13.70
  -9  -1  -2  339.57   15.90
   9  -1   2  373.46   16.50
   9  -1   2  369.46   17.60
   9   1   2  375.76   17.40
   9   1   2  294.47   14.80
  -9   1  -2  361.16   13.30
  -9   1  -2  350.56   15.50
   9   1   2  381.16   17.00
  10  -1   2   -2.10    1.70
 -10  -1  -2    1.00    1.40
  10  -1   2    1.00    3.50
  10  -1   2   -2.00    3.00
 -10  -1  -2    2.20    3.10
 -10   1  -2    0.70    1.80
  10   1   2    0.60    3.30
  10   1   2    0.50    3.70
 -10   1  -2   -5.70    2.30
  10   1   2   -2.00    2.70
  11  -1   2   -0.10    3.40
 -11  -1  -2   -0.30    1.10
 -11  -1  -2    0.00    1.50
  11  -1   2   -3.80    3.50
 -11  -1  -2    2.10    3.60
  11  -1   2   -1.20    2.10
 -11   1  -2    0.80    2.00
  11   1   2   -3.40    2.60
  11   1   2   -0.90    3.40
 -11   1  -2    2.00    3.30
  11   1   2    0.00    3.60
  12  -1   2   32.30    6.40
 -12  -1  -2   25.60    2.20
  12  -1   2   29.40    4.00
  12  -1   2   20.20    5.90
 -12  -1  -2   29.10    2.50
 -12  -1  -2   33.10    6.00
 -12   1  -2   28.40    5.30
  12   1   2   32.00    5.50
  12   1   2   27.10    6.70
 -12   1  -2   31.50    3.50
  12   1   2   28.30    6.30
  13  -1   2   55.49    5.50
  13  -1   2   66.19   10.10
 -13  -1  -2   55.29    7.70
  13  -1   2   52.99    8.40
  13  -1   2   64.59    8.60
  13   1   2   56.79    8.80
 -13   1  -2   58.09    7.60
  13   1   2   56.69    6.70
 -13   1  -2   55.19    4.50
  13   1   2   61.79    8.90
  14  -1   2  126.89   17.30
  14  -1   2   96.39    7.50
  14  -1   2   98.19   10.40
  14  -1   2  109.99   11.80
 -14   1  -2  101.09    5.80
  14   1   2  115.59    9.10
  14   1   2  111.99   11.50
  14   1   2  131.99   12.20
  15  -1   2   24.20    7.20
  15  -1   2   29.00    4.30
  15  -1   2   25.60    6.90
  15   1   2   25.50    5.30
  15   1   2   34.20    7.60
  15   1   2   26.60    7.40
 -15   1  -2   24.00    2.80
  16  -1   2  103.09   11.00
  16  -1   2   81.49    6.50
  16  -1   2   67.99   10.60
  16   1   2   76.09   10.60
  16   1   2   90.19    8.10
  16   1   2   81.09   11.20
  17  -1   2  178.38    9.90
  17  -1   2  246.48   17.80
  17  -1   2  212.58   15.80
  17   1   2  185.88   11.90
  17   1   2  198.18   16.30
  17   1   2  173.18   15.90
  18  -1   2    1.60    5.40
  18  -1   2    8.10    5.80
  18  -1   2   11.10    2.50
  18   1   2    2.70    5.60
  18   1   2   18.90    6.80
  18   1   2    6.70    3.70
 -18  -2   2    4.60    2.40
  18   2  -2   10.20    5.80
  18   2  -2    6.00    6.20
 -18   2   2  -10.40    3.50
 -17  -2   2   67.29    9.80
 -17  -2   2   88.79    7.50
  17  -2  -2   77.59   11.60
  17  -2  -2   99.19   11.70
 -17   2   2   66.39    7.80
  17   2  -2   84.49    8.50
  17   2  -2   64.59    9.90
  17   2  -2   80.69   12.40
 -16  -2   2   13.00    3.70
  16  -2  -2   11.00    5.80
  16  -2  -2    9.80    6.00
 -16  -2   2    5.30    5.00
  16   2  -2   15.10    4.50
  16   2  -2    7.80    6.00
 -16   2   2    5.00    4.10
  16   2  -2    8.70    5.20
 -15  -2   2  106.89   11.40
  15  -2  -2  119.09    7.20
  15  -2  -2  112.69   11.70
  15  -2  -2  119.69   11.90
  15   2  -2  119.39   12.30
  15   2  -2  117.39   11.30
  15   2  -2  114.19    9.60
 -15   2   2  114.39    8.80
 -15   2   2  116.69    9.50
  14  -2  -2   40.20    4.40
  14  -2  -2   44.70    8.10
  14  -2  -2   43.30    8.30
 -14  -2   2   57.39    8.70
 -14  -2   2   47.70    5.90
  14  -2  -2   38.10    8.00
  14   2  -2   37.60    7.00
  14   2  -2   42.30    6.80
 -14   2   2   43.50    7.40
 -14   2   2   38.70    6.30
  14   2  -2   40.60    7.70
 -14   2   2   36.50    5.40
  14   2  -2   49.00    9.00
 -13  -2   2   -1.80    4.10
  13  -2  -2    0.70    4.10
  13  -2  -2    1.70    2.10
 -13  -2   2    1.60    4.40
  13  -2  -2    3.70    4.80
  13  -2  -2    6.40    4.80
 -13  -2   2   10.50    3.60
 -13   2   2    4.50    3.40
 -13   2   2    5.30    4.10
  13   2  -2    2.00    5.00
  13   2  -2    5.60    4.30
  13   2  -2   10.70    4.40
  13   2  -2    6.70    5.60
  12  -2  -2    4.10    2.00
 -12  -2   2    2.10    3.90
 -12  -2   2    3.20    4.60
  12  -2  -2    4.60    4.40
  12  -2  -2    6.20    4.70
 -12   2   2    1.10    3.50
 -12   2   2    5.50    3.90
 -12   2   2    3.80    3.10
  12   2  -2    4.80    5.40
  12   2  -2    0.60    3.70
  12   2  -2    6.80    3.80
  12   2  -2    6.90    5.40
  11  -2  -2   29.20    6.20
 -11  -2   2   31.90    6.40
 -11  -2   2   41.30    6.70
  11  -2  -2   32.10    3.60
  11  -2  -2   28.80    6.20
  11   2  -2   25.20    5.30
  11   2  -2   27.40    6.20
 -11   2   2   36.80    5.60
 -11   2   2   34.70    5.90
  11   2  -2   28.70    6.60
 -11   2   2   30.80    4.20
  11   2  -2   28.70    5.10
 -10  -2   2  166.08   11.10
  10  -2  -2  151.28   10.70
  10  -2  -2  170.48   11.30
 -10  -2   2  147.79   12.10
  10  -2  -2  144.89    7.30
 -10   2   2  164.88   10.00
 -10   2   2  173.88    8.60
  10   2  -2  174.58   10.70
 -10   2   2  164.28   10.40
  10   2  -2  156.98    9.70
  10   2  -2  158.58   11.10
  -9  -2   2  286.37   14.50
   9  -2  -2  278.87   11.20
  -9  -2   2  293.57   14.90
   9  -2  -2  284.57   14.60
   9   2  -2  294.87   14.10
   9   2  -2  273.97   14.70
  -9   2   2  300.27   14.00
  -9   2   2  312.57   14.50
   9   2  -2  297.37   14.00
  -9   2   2  302.17   12.10
   9   2  -2  291.97   15.20
   8  -2  -2  152.58    9.80
  -8  -2   2  155.78    9.60
   8  -2  -2  138.89    6.50
  -8  -2   2  146.09    9.50
   8  -2  -2  151.28    9.60
   8   2  -2  148.99   10.00
  -8   2   2  155.08    7.30
  -8   2   2  167.58   10.90
   8   2  -2  141.09    8.70
  -8   2   2  147.39    9.20
   8   2  -2  147.99    8.80
  -7  -2   2   27.20    4.70
   7  -2  -2   29.40    2.90
  -7  -2   2   27.20    4.70
   7  -2  -2   30.90    5.10
   7  -2  -2   28.00    5.10
   7   2  -2   30.30    4.20
   7   2  -2   25.40    4.10
  -7   2   2   28.20    4.60
   7   2  -2   33.30    5.20
  -7   2   2   27.80    3.00
  -7   2   2   31.40    5.10
   6  -2  -2  130.09    8.50
   6  -2  -2  132.29    8.00
  -6  -2   2  144.29    9.00
  -6  -2   2  131.99    8.70
  -6  -2   2  122.19    7.50
   6  -2  -2  129.59    8.10
  -6   2   2  137.39    8.20
   6   2  -2  145.29    9.20
   6   2  -2  142.99    8.30
  -6   2   2  143.29    6.30
  -6   2   2  145.49    8.70
   6   2  -2  147.89    7.90
   5  -2  -2  210.58   10.20
  -5  -2   2  213.48    9.70
  -5  -2   2  229.28   10.70
   5  -2  -2  219.48   10.20
   5  -2  -2  217.78   10.50
  -5  -2   2  207.48   10.60
   5   2  -2  227.58   10.30
  -5   2   2  237.78   11.00
  -5   2   2  235.18   10.40
  -5   2   2  218.48    8.30
   5   2  -2  222.38    9.60
  -5   2   2  224.68   10.70
   5   2  -2  198.28   10.60
  -4  -2   2    0.20    1.50
  -4  -2   2    0.70    2.50
  -4  -2   2   -1.50    2.30
   4  -2  -2    2.50    2.50
   4  -2  -2    3.30    2.30
   4  -2  -2    3.30    2.40
   4   2  -2    1.00    2.20
  -4   2   2    1.10    2.50
   4   2  -2    2.70    1.60
  -4   2   2    2.10    1.20
  -4   2   2    2.80    2.30
   4   2  -2    1.30    2.10
  -4   2   2    0.90    2.40
  -3  -2   2 1067.99   35.60
  -3  -2   2 1065.09   34.60
   3  -2  -2 1061.29   35.20
   3  -2  -2 1066.99   35.80
  -3  -2   2 1068.09   35.70
   3  -2  -2 1102.69   35.70
   3   2  -2 1055.69   34.40
   3   2  -2 1059.19   35.70
   3   2  -2 1068.19   35.40
  -3   2   2 1061.29   35.40
  -3   2   2 1077.19   35.40
  -3   2   2 1103.09   36.00
   3   2  -2 1036.40   34.90
   2  -2  -2  130.19    6.30
  -2  -2   2  132.79    5.50
  -2  -2   2  132.79    6.80
   2  -2  -2  133.69    7.10
   2  -2  -2  142.09    6.70
  -2  -2   2  129.59    6.50
   2   2  -2  128.59    5.60
  -2   2   2  136.09    6.60
   2   2  -2  133.99    5.50
  -2   2   2  121.39    6.30
  -2   2   2  146.79    7.30
   2   2  -2  134.79    6.60
   2   2  -2  130.89    6.40
   1  -2  -2  128.99    6.40
   1  -2  -2  127.89    6.00
  -1  -2   2  128.79    5.90
  -1  -2   2  130.79    6.20
   1  -2  -2  123.49    6.80
  -1  -2   2  127.69    6.30
   1  -2  -2  129.49    5.80
  -1  -2   2  126.29    5.20
  -1   2   2  129.19    6.60
   1   2  -2  121.39    4.60
  -1   2   2  126.49    5.90
  -1   2   2  124.29    6.00
   1   2  -2  120.29    5.20
   1   2  -2  135.39    6.00
   0  -2   2 2120.49   66.39
   1  -2   2   14.70    1.70
   1  -2   2   11.80    2.40
   1  -2   2   12.80    1.80
  -1  -2  -2   21.40    3.00
  -1  -2  -2   16.80    2.60
  -1  -2  -2   16.70    3.00
  -1  -2  -2   15.80    2.50
   1   2   2   14.50    2.30
  -1   2  -2   17.30    2.80
  -1   2  -2   13.40    1.60
   1   2   2   12.00    2.60
   1   2   2   13.30    2.30
   2   2   2 2554.24   82.09
  -2   2  -2 2648.24   80.99
  -3  -2  -2  303.07   12.60
   3  -2   2  319.57   11.50
  -3  -2  -2  324.67   11.40
   3  -2   2  306.37   10.30
   3  -2   2  326.57   12.10
  -3  -2  -2  315.07   12.70
   3   2   2  319.17   11.30
   3   2   2  326.77   13.20
   3   2   2  331.37   12.70
  -3   2  -2  317.07   11.90
   3   2   2  329.27   12.70
  -3   2  -2  317.77   11.20
  -4  -2  -2  833.02   26.20
  -4  -2  -2  814.32   28.10
  -4  -2  -2  780.62   28.10
   4  -2   2  822.12   27.00
   4  -2   2  774.72   25.40
   4  -2   2  796.12   27.10
   4   2   2  810.02   28.10
  -4   2  -2  787.82   26.60
   4   2   2  830.32   28.30
  -4   2  -2  809.62   27.00
   4   2   2  806.22   28.30
  -5  -2  -2  192.38    7.40
  -5  -2  -2  192.28    9.80
   5  -2   2  199.18    8.90
   5  -2   2  194.78    8.80
  -5  -2  -2  176.48    9.80
   5  -2   2  188.88    6.80
  -5   2  -2  197.38    8.50
   5   2   2  192.98    9.90
  -5   2  -2  190.38    8.30
   5   2   2  202.38   10.40
   5   2   2  178.48    9.90
   6  -2   2  150.08    6.10
  -6  -2  -2  162.48    9.40
   6  -2   2  164.18    8.60
  -6  -2  -2  153.68    9.00
   6  -2   2  168.38    8.20
  -6  -2  -2  159.38    9.80
  -6  -2  -2  159.68    6.50
   6   2   2  175.68    9.60
   6   2   2  144.19    9.10
  -6   2  -2  162.68    7.70
  -6   2  -2  174.38    8.10
   6   2   2  155.68    9.50
  -7  -2  -2  822.72   30.90
   7  -2   2  850.61   29.60
  -7  -2  -2  861.51   30.40
  -7  -2  -2  835.82   26.60
   7  -2   2  788.42   28.10
   7  -2   2  772.12   26.50
  -7  -2  -2  809.32   30.00
  -7   2  -2  837.02   28.00
   7   2   2  820.92   30.40
   7   2   2  768.42   29.60
   7   2   2  871.81   30.70
   8  -2   2    4.90    2.30
  -8  -2  -2    6.40    3.30
   8  -2   2    6.20    1.60
   8  -2   2    6.30    3.60
  -8  -2  -2    4.30    3.50
  -8  -2  -2    5.80    1.50
  -8  -2  -2    3.80    3.20
   8   2   2    6.70    3.80
  -8   2  -2    7.60    2.90
   8   2   2    6.70    3.40
  -8   2  -2    6.80    2.40
   8   2   2    6.20    3.70
   9  -2   2  490.95   17.70
  -9  -2  -2  514.95   17.30
  -9  -2  -2  492.45   21.30
   9  -2   2  516.85   21.30
  -9   2  -2  501.65   20.10
  -9   2  -2  502.05   18.80
   9   2   2  524.75   21.40
   9   2   2  548.95   22.40
   9   2   2  541.25   22.40
 -10  -2  -2  109.09    8.80
 -10  -2  -2  121.99    5.50
  10  -2   2  121.19    8.90
 -10  -2  -2  120.09    5.20
  10  -2   2  109.09    5.80
  10  -2   2  125.99   10.30
 -10   2  -2  117.19    6.90
  10   2   2  114.79    9.70
  10   2   2  130.59    9.20
 -10   2  -2  120.59    8.00
  10   2   2  111.09    9.60
  11  -2   2   91.99    9.70
  11  -2   2  127.59   11.00
  11  -2   2  101.49    8.80
 -11  -2  -2   91.89    4.50
 -11  -2  -2   89.69    4.70
 -11  -2  -2   98.49    8.70
  11  -2   2   94.19    5.40
 -11   2  -2   91.09    6.30
  11   2   2   84.09    9.20
  11   2   2   96.99    8.60
 -11   2  -2   95.49    7.80
  11   2   2   83.89    9.10
 -12  -2  -2  286.47   15.90
  12  -2   2  286.97   17.40
  12  -2   2  271.27   16.70
 -12  -2  -2  288.47   10.10
 -12  -2  -2  271.97    9.90
  12  -2   2  304.77   16.30
  12  -2   2  268.87   11.30
 -12   2  -2  256.07   14.40
  12   2   2  287.17   16.90
  12   2   2  286.57   16.50
 -12   2  -2  290.37   12.30
  12   2   2  294.47   15.00
  13  -2   2  191.18   14.30
  13  -2   2  174.48   12.90
  13  -2   2  175.68    8.40
  13  -2   2  213.38   14.90
 -13  -2  -2  170.78   12.60
 -13   2  -2  186.08   11.80
  13   2   2  172.78   11.70
 -13   2  -2  172.78    9.00
  13   2   2  205.88   14.10
  13   2   2  170.38   13.40
  14  -2   2   49.90    4.40
  14  -2   2   48.80    8.00
  14  -2   2   41.00    8.10
  14   2   2   56.99    9.30
  14   2   2   44.30    6.80
 -14   2  -2   42.90    4.70
  14   2   2   49.90    8.50
  15  -2   2    3.70    4.60
  15  -2   2    9.30    5.30
  15  -2   2    2.20    2.00
  15   2   2    2.00    4.80
  15   2   2   -6.40    5.10
  15   2   2   -2.30    3.40
 -15   2  -2   -4.20    1.90
  16  -2   2  162.28   14.60
  16  -2   2  148.59    7.70
  16  -2   2  155.78   13.70
  16   2   2  151.38   14.50
  16   2   2  155.68   13.80
  16   2   2  162.58   11.60
 -16   2  -2  153.68    7.60
  17  -2   2    9.20    8.90
  17  -2   2    4.00    2.10
  17  -2   2   -2.80    4.90
  17   2   2    3.00    5.40
  17   2   2    6.60    3.80
 -17   2  -2    7.30    1.70
  17   2   2   11.80    6.50
  18  -2   2   10.00    2.30
  18  -2   2   15.70    6.90
  18  -2   2   11.30    5.90
  18   2   2   18.50    6.60
  18   2   2   36.60    8.80
 -18  -3   2  134.99    8.10
 -18  -3   2  131.19   13.40
  18  -3  -2  130.09   14.10
  18  -3  -2  161.08   14.80
  18   3  -2  124.39   12.80
  18   3  -2  118.99   13.50
 -18   3   2   98.79   10.20
 -17  -3   2    2.30    5.40
 -17  -3   2   13.80    3.30
 -17  -3   2   22.10    3.90
  17  -3  -2    8.10    6.30
  17  -3  -2    6.60    5.80
 -17   3   2    8.20    4.60
  17   3  -2   12.20    5.80
  17   3  -2    9.60    6.60
  16  -3  -2  126.49   15.50
 -16  -3   2  149.59   13.70
 -16  -3   2  155.48    9.20
 -16  -3   2  153.68    9.30
  16  -3  -2  174.68   23.90
  16   3  -2  155.68   14.50
  16   3  -2  151.58   13.00
  16   3  -2  154.38   11.60
 -16   3   2  124.09   10.50
 -15  -3   2   -7.80    4.50
 -15  -3   2    9.00    3.20
 -15  -3   2   -2.10    2.50
  15  -3  -2   -4.60    4.30
  15  -3  -2    5.90    5.30
  15   3  -2    2.80    4.00
  15   3  -2    0.70    4.20
  15   3  -2   -3.70    5.20
 -15   3   2   -4.00    3.60
 -14  -3   2   21.30    6.80
 -14  -3   2   30.20    7.20
  14  -3  -2   38.40    7.60
  14  -3  -2   46.80    8.30
  14   3  -2   23.60    7.40
  14   3  -2   31.40    6.10
  14   3  -2   35.80    6.70
 -14   3   2   30.30    5.90
  14   3  -2   37.80    7.80
 -14   3   2   28.70    4.20
 -13  -3   2  175.08   13.10
  13  -3  -2  166.88   12.70
 -13  -3   2  168.88   13.00
  13  -3  -2  166.28   12.90
 -13   3   2  166.28   11.80
  13   3  -2  161.08   13.50
  13   3  -2  147.99   13.10
  13   3  -2  177.08   12.40
 -13   3   2  172.88   11.40
 -13   3   2  180.68    9.10
  13   3  -2  151.98   11.30
 -12  -3   2   15.50    6.00
  12  -3  -2   21.80    5.90
  12  -3  -2   18.80    6.00
 -12  -3   2    9.30    5.60
  12   3  -2   17.40    6.40
 -12   3   2   14.90    3.30
  12   3  -2   21.90    6.50
 -12   3   2   16.30    4.90
 -12   3   2   14.50    4.90
  12   3  -2   18.30    5.10
  12   3  -2   18.30    5.20
  11  -3  -2  219.98   13.80
 -11  -3   2  212.38   13.90
  11  -3  -2  218.08   13.70
 -11  -3   2  197.08   13.50
  11   3  -2  230.48   12.90
 -11   3   2  221.68   12.80
 -11   3   2  214.18   12.50
 -11   3   2  230.58   10.00
  11   3  -2  212.78   14.30
  11   3  -2  224.48   13.00
  11   3  -2  219.38   14.20
 -10  -3   2    8.20    4.40
  10  -3  -2   14.80    4.80
  10  -3  -2   14.80    4.80
 -10  -3   2    7.90    4.70
  10   3  -2    4.60    4.20
 -10   3   2   12.00    4.20
  10   3  -2   13.80    4.30
 -10   3   2   13.60    2.70
  10   3  -2    9.30    3.70
  10   3  -2    9.00    5.90
  -9  -3   2  150.08   10.80
  -9  -3   2  168.38   11.20
   9  -3  -2  154.48   10.60
  -9  -3   2  173.08   10.20
   9  -3  -2  171.88   10.80
   9   3  -2  166.68   10.40
   9   3  -2  161.08    9.80
  -9   3   2  163.38   10.10
   9   3  -2  181.88   11.70
  -9   3   2  172.48    7.60
  -9   3   2  175.88   10.60
  -8  -3   2  382.36   18.50
   8  -3  -2  424.66   18.50
   8  -3  -2  436.06   18.50
  -8  -3   2  393.46   17.60
   8  -3  -2  420.36   18.00
  -8  -3   2  428.06   18.80
   8   3  -2  413.56   17.50
  -8   3   2  432.26   18.00
  -8   3   2  413.66   14.90
   8   3  -2  416.96   19.10
  -8   3   2  430.46   18.00
   8   3  -2  451.35   18.20
   7  -3  -2    2.00    3.10
  -7  -3   2    7.80    3.90
   7  -3  -2    4.40    3.30
  -7  -3   2    5.10    2.50
  -7  -3   2   -0.50    3.00
   7  -3  -2    0.30    3.20
  -7   3   2    2.70    1.50
   7   3  -2    0.10    2.80
   7   3  -2    4.20    2.50
  -7   3   2    2.20    3.20
   7   3  -2    8.10    3.90
  -7   3   2    6.00    3.20
   6  -3  -2   26.10    5.00
   6  -3  -2   33.50    5.30
   6  -3  -2   26.00    4.40
  -6  -3   2   18.80    3.50
  -6  -3   2   23.90    4.80
  -6  -3   2   32.40    5.30
  -6   3   2   28.30    2.60
   6   3  -2   27.60    4.90
   6   3  -2   33.60    4.20
   6   3  -2   31.60    4.70
  -6   3   2   31.70    4.60
  -6   3   2   28.80    4.90
  -6   3   2   24.50    4.70
   5  -3  -2   93.79    6.30
  -5  -3   2   80.29    7.00
   5  -3  -2   73.29    6.20
  -5  -3   2   87.59    5.90
  -5  -3   2   96.09    7.50
   5  -3  -2   81.99    7.30
   5   3  -2   94.59    6.00
   5   3  -2   80.29    7.30
  -5   3   2   89.99    7.30
  -5   3   2   77.99    6.90
  -5   3   2   96.59    6.70
  -5   3   2   88.59    4.30
   5   3  -2   99.59    7.10
   4  -3  -2   48.60    5.70
  -4  -3   2   43.60    5.20
  -4  -3   2   50.89    5.60
   4  -3  -2   48.80    4.70
   4  -3  -2   40.50    4.70
  -4  -3   2   41.60    3.90
   4   3  -2   43.80    5.20
  -4   3   2   42.40    5.00
  -4   3   2   43.50    4.70
   4   3  -2   48.80    5.10
  -4   3   2   42.90    5.00
   4   3  -2   50.69    4.10
  -3  -3   2  597.04   22.50
  -3  -3   2  621.44   22.70
   3  -3  -2  647.14   23.20
   3  -3  -2  623.94   21.80
  -3  -3   2  622.34   21.40
   3  -3  -2  636.34   22.50
  -3  -3   2  624.14   22.30
   3   3  -2  606.14   21.20
  -3   3   2  646.84   22.90
  -3   3   2  619.84   22.30
  -3   3   2  616.24   21.90
   3   3  -2  627.44   22.40
   3   3  -2  618.44   22.50
   2  -3  -2  286.57   12.70
   2  -3  -2  294.97   11.40
   2  -3  -2  316.87   12.40
  -2  -3   2  302.97   12.40
  -2  -3   2  304.57   12.30
  -2  -3   2  305.47   11.20
  -2  -3   2  303.27   12.30
  -2   3   2  288.87   11.50
   2   3  -2  295.77   12.10
  -2   3   2  314.27   12.70
   2   3  -2  295.17   12.10
  -2   3   2  301.77   12.10
   2   3  -2  304.97   11.20
   1  -3  -2 2309.67   73.19
   1  -3  -2 2253.97   72.69
   1  -3  -2 2256.47   73.39
  -1  -3   2 2309.37   72.79
  -1  -3   2 2283.97   72.09
   1  -3  -2 2334.37   72.19
  -1  -3   2 2342.67   72.89
   1   3  -2 2249.57   72.09
   1   3  -2 2255.97   72.59
  -1   3   2 2256.57   72.19
  -1   3   2 2318.17   73.29
   1   3  -2 2264.37   72.59
   1   3  -2 2303.27   73.09
  -1   3   2 2294.17   73.09
   0  -3   2  652.03   22.80
   0  -3   2  681.13   23.10
   0  -3  -2  636.04   22.80
   0  -3  -2  633.44   22.70
   0  -3  -2  633.04   22.20
   0  -3   2  655.63   21.80
   0  -3   2  649.64   22.00
   0  -3  -2  649.74   21.90
   0   3   2  651.53   22.40
   0   3   2  619.24   21.70
   0   3  -2  635.84   21.80
   0   3   2  656.83   22.80
   0   3   2  660.73   22.70
   0   3  -2  615.24   22.50
   1  -3   2  314.27   11.50
  -1  -3  -2  305.97   12.30
   1  -3   2  322.77   11.80
  -1  -3  -2  322.37   12.90
   1  -3   2  302.27   10.40
  -1  -3  -2  333.17   12.80
  -1  -3  -2  316.07   12.50
   1  -3   2  325.97   12.80
  -1   3  -2  316.37   12.60
  -1   3  -2  311.87   11.30
   1   3   2  322.17   12.10
   1   3   2  328.47   12.50
   1   3   2  320.07   13.00
   1   3   2  321.27   12.40
   2  -3   2   47.90    3.20
  -2  -3  -2   56.09    4.50
   2  -3   2   55.29    3.80
  -2  -3  -2   60.39    4.50
  -2  -3  -2   53.29    4.30
   2  -3   2   59.79    4.80
   2  -3   2   51.29    3.10
   2   3   2   57.29    4.50
   2   3   2   61.79    5.10
   2   3   2   48.80    5.20
  -2   3  -2   60.99    4.80
   2   3   2   61.49    4.40
  -2   3  -2   54.19    3.80
  -2   3  -2   51.59    2.90
   3  -3   2  787.42   25.40
   3  -3   2  776.82   26.70
  -3  -3  -2  804.02   28.20
   3  -3   2  819.22   26.90
  -3  -3  -2  808.52   27.90
   3  -3   2  815.52   27.70
  -3  -3  -2  807.82   27.00
   3   3   2  779.32   28.40
  -3   3  -2  794.12   27.50
   3   3   2  756.62   26.80
  -3   3  -2  821.02   26.60
   3   3   2  824.32   28.40
   3   3   2  799.52   27.80
  -4  -3  -2    0.10    3.00
   4  -3   2   -1.60    2.60
   4  -3   2    1.50    2.20
  -4  -3  -2    1.80    2.60
  -4  -3  -2    2.80    2.20
   4   3   2    2.70    3.50
  -4   3  -2   -2.10    2.40
   4   3   2    2.50    2.70
  -4   3  -2    2.80    2.10
   4   3   2   -0.20    1.70
   4   3   2   -2.60    3.10
   5  -3   2 1043.70   35.00
   5  -3   2 1024.90   34.50
  -5  -3  -2 1002.80   35.70
  -5  -3  -2 1038.10   33.60
  -5  -3  -2 1008.20   35.90
  -5  -3  -2 1031.70   36.30
   5   3   2 1036.60   36.10
  -5   3  -2 1016.40   34.60
   5   3   2  995.70   35.50
   5   3   2 1014.50   36.10
  -5   3  -2 1011.50   34.00
   6  -3   2  145.69    8.40
   6  -3   2  156.98    8.00
  -6  -3  -2  143.49    9.50
  -6  -3  -2  141.59    8.90
  -6  -3  -2  143.99    6.80
  -6  -3  -2  142.59    9.00
   6   3   2  136.09    9.40
  -6   3  -2  132.59    7.30
  -6   3  -2  137.69    7.80
   6   3   2  138.19    8.60
   6   3   2  132.99    9.10
  -7  -3  -2  683.93   27.10
  -7  -3  -2  747.23   29.80
   7  -3   2  681.13   25.70
  -7  -3  -2  724.13   27.50
  -7  -3  -2  733.03   24.10
   7  -3   2  649.34   26.60
   7  -3   2  697.53   26.10
  -7   3  -2  704.43   25.40
  -7   3  -2  739.63   25.40
   7   3   2  719.53   28.70
   7   3   2  708.53   27.50
   7   3   2  735.53   27.20
  -8  -3  -2  244.28   13.10
   8  -3   2  270.97   13.60
   8  -3   2  240.48   11.70
  -8  -3  -2  273.17   14.00
   8  -3   2  257.07   12.50
  -8  -3  -2  229.98   13.10
  -8  -3  -2  243.48    9.90
  -8   3  -2  248.68   11.50
   8   3   2  262.77   13.30
  -8   3  -2  251.97   11.40
   8   3   2  257.17   13.30
  -9  -3  -2   18.20    2.50
  -9  -3  -2   15.40    4.40
   9  -3   2   12.00    1.10
   9  -3   2   23.40    5.40
  -9  -3  -2   21.50    5.20
   9  -3   2   19.60    4.50
   9  -3   2   20.30    3.90
   9   3   2   11.40    4.00
   9   3   2   18.50    5.10
   9   3   2   13.00    4.50
  -9   3  -2   14.70    3.60
  -9   3  -2   14.20    3.50
  10  -3   2    0.70    4.40
 -10  -3  -2    5.50    4.50
  10  -3   2    3.80    1.00
  10  -3   2    4.80    2.90
  10  -3   2    0.20    3.50
 -10  -3  -2    4.90    1.90
 -10  -3  -2    6.20    3.80
  10   3   2    3.70    4.40
 -10   3  -2    4.60    3.20
  10   3   2    8.70    4.20
  10   3   2    4.90    4.20
 -10   3  -2   10.20    3.30
  11  -3   2   22.80    2.00
  11  -3   2   20.90    6.10
  11  -3   2   21.70    5.30
 -11  -3  -2   17.70    2.50
 -11  -3  -2   16.70    5.30
 -11   3  -2   28.60    4.40
  11   3   2   10.60    5.40
 -11   3  -2   22.60    4.60
  11   3   2   27.00    5.90
  11   3   2   18.70    5.40
 -12  -3  -2    3.20    1.70
 -12  -3  -2   -0.40    4.20
  12  -3   2   -2.10    4.40
 -12  -3  -2    3.20    1.70
  12  -3   2    1.80    4.40
  12  -3   2    1.80    1.20
  12   3   2    3.50    4.30
 -12   3  -2    2.50    2.90
  12   3   2   -4.10    4.60
  12   3   2    3.50    4.00
 -12   3  -2    3.70    3.70
  13  -3   2  132.59   12.50
 -13  -3  -2  134.99    5.70
  13  -3   2  157.78   12.00
  13  -3   2  128.99    5.50
 -13  -3  -2  133.49    5.60
 -13  -3  -2  128.69   11.00
  13  -3   2  137.99   12.40
  13   3   2  133.29   11.70
  13   3   2  141.59   12.20
 -13   3  -2  125.39    8.30
 -13   3  -2  128.09    9.50
  13   3   2  136.39   10.90
  14  -3   2   24.50    6.50
  14  -3   2   48.40   13.00
  14  -3   2   19.10    6.80
 -14   3  -2   21.50    4.20
  14   3   2   28.90    7.00
  14   3   2   16.50    5.10
  14   3   2   19.90    7.00
  15   3   2   53.59    8.80
  15   3   2   58.69    9.80
  15   3   2   55.39    7.50
 -15   3  -2   59.79    5.80
  16  -3   2   22.90    6.70
  16  -3   2   13.20    5.90
 -16   3  -2   14.50    3.30
  16   3   2   26.80    5.80
  16   3   2   16.20    6.40
  16   3   2   23.00    7.70
  17  -3   2   10.40    5.70
  17  -3   2   10.20    6.30
 -17   3  -2   15.00    3.10
  17   3   2    7.30    6.40
  17   3   2   12.80    6.90
 -18  -4   2    1.10    5.90
  18  -4  -2    0.60    5.30
 -18  -4   2   -5.40    3.90
  18  -4  -2   10.30    5.90
  18   4  -2    2.80    5.30
  18   4  -2   -4.70    4.60
  17  -4  -2   26.60    7.70
  17  -4  -2    9.60    6.50
 -17  -4   2    6.90    7.90
  17   4  -2   18.90    8.20
 -17   4   2   -3.20    4.30
  17   4  -2   14.70    6.20
  16  -4  -2  167.78   15.00
  16  -4  -2  170.78   14.30
 -16  -4   2  124.49   13.50
 -16  -4   2  149.59    9.30
 -16   4   2  133.89   11.30
  16   4  -2  150.68   12.80
  16   4  -2  149.79   14.50
  15  -4  -2  301.87   18.60
 -15  -4   2  252.27   18.10
  15   4  -2  274.27   16.70
  15   4  -2  280.57   17.10
  15   4  -2  293.77   19.20
 -15   4   2  271.27   15.70
  14  -4  -2   36.20    7.60
 -14  -4   2   35.70    5.30
  14  -4  -2   59.89   13.30
 -14  -4   2   26.80    7.50
 -14  -4   2   40.60    8.20
  14   4  -2   29.50    7.30
 -14   4   2   33.80    6.40
  14   4  -2   30.20    6.60
  14   4  -2   28.80    6.60
  14   4  -2   44.40    9.80
  13  -4  -2   62.99    9.00
 -13  -4   2   63.49    9.80
 -13  -4   2   57.99    6.70
  13  -4  -2   63.09    9.80
 -13  -4   2   65.79    9.30
 -13   4   2   56.09    7.80
 -13   4   2   56.79    7.50
  13   4  -2   44.80    8.60
  13   4  -2   52.09    8.40
  13   4  -2   56.19    7.90
  13   4  -2   42.50    8.80
 -12  -4   2    3.90    5.00
  12  -4  -2    2.10    4.30
  12  -4  -2    3.40    4.40
 -12  -4   2    3.40    4.60
 -12  -4   2   -1.20    2.80
  12   4  -2    3.30    3.60
  12   4  -2    1.20    5.20
 -12   4   2   -0.60    4.00
  12   4  -2   -1.30    3.80
 -12   4   2   -0.80    1.70
  12   4  -2   -0.20    4.90
 -11  -4   2    0.80    3.00
 -11  -4   2    4.90    4.70
 -11  -4   2    1.10    4.70
  11  -4  -2    6.10    4.30
  11  -4  -2    4.20    4.30
  11   4  -2    2.30    3.80
  11   4  -2    4.60    3.80
 -11   4   2    6.80    4.40
 -11   4   2    2.50    1.80
  11   4  -2    5.70    4.80
  11   4  -2    0.80    5.00
 -11   4   2    4.60    3.90
  10  -4  -2  119.49    9.80
 -10  -4   2  125.49    9.60
  10  -4  -2  126.59   10.00
 -10  -4   2  121.39    8.20
 -10  -4   2  124.39   10.60
 -10  -4   2  111.49   10.70
  10   4  -2  122.09    9.60
  10   4  -2  114.39    9.00
 -10   4   2  123.79    5.80
 -10   4   2  116.39    9.00
 -10   4   2  144.89   10.10
  10   4  -2  108.59   10.20
  -9  -4   2   22.60    5.40
   9  -4  -2   13.70    4.40
   9  -4  -2   22.50    4.90
  -9  -4   2   19.40    4.00
  -9  -4   2    9.50    3.70
   9  -4  -2   16.00    4.90
  -9  -4   2   15.70    5.60
   9   4  -2   17.00    4.60
  -9   4   2   20.40    4.70
  -9   4   2   12.90    4.50
   9   4  -2   19.30    5.60
  -9   4   2   12.40    2.00
  -8  -4   2  322.97   16.60
   8  -4  -2  339.57   16.10
   8  -4  -2  333.57   15.50
  -8  -4   2  310.37   16.20
   8  -4  -2  328.77   16.10
  -8  -4   2  341.67   14.70
   8   4  -2  338.87   15.00
  -8   4   2  353.56   17.90
   8   4  -2  338.07   16.80
  -8   4   2  335.27   11.80
   8   4  -2  323.17   15.70
  -8   4   2  330.37   15.40
  -7  -4   2  948.51   35.60
   7  -4  -2  960.70   35.10
   7  -4  -2  925.41   34.20
  -7  -4   2  892.81   35.40
   7  -4  -2  964.90   35.30
  -7  -4   2  994.50   34.00
  -7  -4   2  851.11   33.80
   7   4  -2  998.00   34.00
  -7   4   2  990.80   34.70
   7   4  -2  969.60   35.00
  -7   4   2  993.60   30.90
  -7   4   2 1013.80   35.20
   7   4  -2  962.30   35.80
  -6  -4   2   37.80    4.60
  -6  -4   2   42.80    5.10
   6  -4  -2   38.50    5.80
   6  -4  -2   39.90    5.40
  -6  -4   2   40.30    5.90
  -6  -4   2   36.00    5.90
   6  -4  -2   41.00    5.20
  -6   4   2   43.70    5.20
  -6   4   2   42.90    5.80
   6   4  -2   43.90    4.80
   6   4  -2   43.00    6.00
  -6   4   2   42.60    2.80
  -6   4   2   48.60    6.00
  -5  -4   2  546.95   21.00
   5  -4  -2  515.55   20.80
  -5  -4   2  499.55   19.50
   5  -4  -2  512.55   20.10
   5  -4  -2  457.55   18.90
  -5  -4   2  464.05   20.20
  -5  -4   2  474.25   18.90
  -5   4   2  519.25   19.70
   5   4  -2  513.85   20.20
  -5   4   2  508.55   20.20
  -5   4   2  496.35   19.70
   5   4  -2  499.95   20.20
   5   4  -2  494.25   18.80
   4  -4  -2  868.51   30.70
  -4  -4   2  876.21   31.40
  -4  -4   2  808.02   30.90
   4  -4  -2  893.21   31.90
  -4  -4   2  812.22   29.50
  -4  -4   2  906.81   30.80
   4  -4  -2  788.82   29.50
  -4   4   2  860.41   30.60
   4   4  -2  861.51   30.90
   4   4  -2  855.91   31.10
  -4   4   2  908.61   31.30
  -4   4   2  905.01   30.40
   4   4  -2  873.81   29.60
   3  -4  -2    6.90    3.90
  -3  -4   2    7.80    3.80
  -3  -4   2   10.90    3.30
  -3  -4   2    9.90    3.60
   3  -4  -2   15.30    3.90
   3  -4  -2    6.80    2.70
  -3  -4   2    7.90    2.40
  -3   4   2   12.30    3.20
   3   4  -2   12.50    3.70
   3   4  -2    9.70    2.60
  -3   4   2   12.90    3.90
  -3   4   2   10.30    3.60
   3   4  -2   10.10    3.70
   2  -4  -2  168.58    8.90
  -2  -4   2  162.58    9.00
   2  -4  -2  158.48    7.50
  -2  -4   2  146.79    7.40
   2  -4  -2  169.18    9.60
  -2  -4   2  169.28    9.00
   2  -4  -2  173.58    8.60
  -2  -4   2  163.78    8.60
   2   4  -2  163.98    8.50
  -2   4   2  148.99    7.60
  -2   4   2  163.38    8.80
  -2   4   2  168.08    9.30
   2   4  -2  158.78    7.70
   2   4  -2  152.38    8.50
  -1  -4   2 1995.40   62.39
   1  -4  -2 1817.62   60.49
   1  -4  -2 1962.80   62.19
  -1  -4   2 1930.81   61.69
  -1  -4   2 1913.01   60.89
   1  -4  -2 1939.91   61.59
  -1  -4   2 1837.52   61.59
   1   4  -2 1896.71   61.39
   1   4  -2 1825.52   58.89
   1   4  -2 1889.11   61.99
  -1   4   2 1975.20   62.19
  -1   4   2 1909.41   62.19
   1   4  -2 1846.22   60.79
  -1   4   2 1868.81   61.39
  -1   4   2 1889.71   60.59
   0  -4  -2   94.59    6.80
   0  -4  -2   85.09    6.00
   0  -4   2   94.59    5.80
   0  -4  -2   88.79    5.50
   0  -4   2  100.29    6.90
   0  -4   2   88.49    5.70
   0  -4  -2   91.69    6.20
   0  -4   2   92.39    5.40
   0  -4   2   91.59    5.90
   0   4   2   89.39    6.60
   0   4   2   79.39    5.10
   0   4  -2   94.29    5.70
   0   4  -2   85.99    6.40
   0   4   2   91.79    6.40
   0   4   2   95.09    6.30
   0   4   2   92.89    6.50
   1  -4   2  498.75   17.80
  -1  -4  -2  491.55   18.20
  -1  -4  -2  491.65   18.80
   1  -4   2  461.05   15.40
   1  -4   2  482.55   18.70
  -1  -4  -2  478.75   18.40
  -1  -4  -2  467.25   18.60
   1  -4   2  507.05   17.40
   1   4   2  462.75   17.30
   1   4   2  491.85   18.50
   1   4   2  472.25   18.70
  -1   4  -2  482.05   18.50
  -1   4  -2  487.15   17.00
   1   4   2  471.95   18.00
  -2  -4  -2 3743.03  115.49
  -2  -4  -2 3740.33  116.09
   2  -4   2 3728.73  114.79
  -2  -4  -2 3474.15  115.99
   2   4   2 3380.86  114.99
  -2   4  -2 3725.93  115.89
  -2   4  -2 3658.73  113.59
   2   4   2 3682.53  115.39
   2   4   2 3671.63  116.19
   3  -4   2    3.20    1.60
  -3  -4  -2    9.40    3.20
  -3  -4  -2    8.70    3.00
   3  -4   2    2.80    2.60
   3  -4   2    0.00    1.90
  -3  -4  -2   -0.30    3.20
   3  -4   2    8.70    3.70
   3   4   2   -0.20    2.60
  -3   4  -2    3.20    3.30
  -3   4  -2    4.30    1.40
   3   4   2    5.70    3.00
   3   4   2    5.60    3.90
   3   4   2    8.40    4.10
  -3   4  -2    2.50    2.80
  -4  -4  -2    3.80    2.60
  -4  -4  -2    5.40    3.60
  -4  -4  -2    3.40    2.80
   4  -4   2    4.30    2.40
   4  -4   2    8.20    3.00
   4  -4   2    3.10    3.40
   4   4   2    0.60    3.90
  -4   4  -2    7.20    3.40
   4   4   2    7.80    4.20
   4   4   2    6.70    2.60
  -4   4  -2    8.80    2.90
   5  -4   2  231.18   11.00
  -5  -4  -2  236.68   12.30
  -5  -4  -2  261.77   12.20
  -5  -4  -2  251.07   13.10
   5  -4   2  256.17   12.10
  -5  -4  -2  244.38   10.70
   5  -4   2  249.88   11.00
  -5   4  -2  224.78   11.40
  -5   4  -2  256.07   10.70
   5   4   2  218.48   10.20
   5   4   2  265.87   12.20
   5   4   2  256.17   12.90
   5   4   2  239.48   12.90
  -6  -4  -2   59.19    7.20
   6  -4   2   59.59    5.90
  -6  -4  -2   63.49    5.00
   6  -4   2   65.89    5.30
  -6  -4  -2   57.99    6.20
  -6  -4  -2   63.89    6.50
   6  -4   2   70.19    6.50
   6   4   2   70.09    6.40
   6   4   2   64.09    7.10
  -6   4  -2   55.69    5.80
   6   4   2   55.99    6.00
  -6   4  -2   66.79    5.10
  -7  -4  -2  550.34   20.00
   7  -4   2  532.85   21.80
  -7  -4  -2  532.25   22.60
  -7  -4  -2  549.95   22.60
   7  -4   2  536.05   21.40
   7  -4   2  535.75   21.80
  -7   4  -2  628.24   21.80
  -7   4  -2  536.55   20.50
   7   4   2  554.84   24.80
   7   4   2  574.84   23.20
   7   4   2  537.35   23.00
   8  -4   2    0.50    3.20
  -8  -4  -2    6.30    3.80
  -8  -4  -2   -0.50    4.00
  -8  -4  -2    3.20    2.20
   8  -4   2    2.80    3.60
  -8  -4  -2    2.90    3.00
   8  -4   2    1.40    2.80
   8   4   2    4.40    3.40
  -8   4  -2    0.40    2.80
  -8   4  -2    5.60    2.90
   8   4   2   -1.30    3.70
   8   4   2   -2.00    3.50
   9  -4   2  293.57   14.60
   9  -4   2  269.97   13.90
  -9  -4  -2  294.27   12.00
  -9  -4  -2  296.27   15.50
  -9  -4  -2  309.87   15.80
   9  -4   2  303.47   15.40
  -9   4  -2  278.57   13.50
  -9   4  -2  290.97   13.40
   9   4   2  293.07   15.50
   9   4   2  294.37   16.10
   9   4   2  295.87   15.20
 -10  -4  -2   46.60    4.50
  10  -4   2   48.20    6.70
 -10  -4  -2   45.30    7.40
  10  -4   2   65.99    8.70
 -10  -4  -2   48.00    6.90
  10  -4   2   46.90    6.20
  10   4   2   47.10    7.10
  10   4   2   44.20    7.70
 -10   4  -2   51.59    5.90
 -10   4  -2   41.80    5.60
  10   4   2   50.39    7.10
  11  -4   2   -0.30    4.60
 -11  -4  -2    2.80    2.30
 -11  -4  -2    1.60    3.70
 -11  -4  -2    2.40    4.40
  11  -4   2    1.60    3.20
  11  -4   2    1.60    3.40
 -11   4  -2    0.30    3.20
 -11   4  -2    0.20    3.40
  11   4   2    3.90    5.00
  11   4   2    6.80    4.30
  11   4   2    2.10    4.50
  12  -4   2  349.57   18.00
 -12  -4  -2  361.16   19.10
  12  -4   2  349.96   19.00
 -12  -4  -2  355.56   13.50
  12   4   2  347.27   19.60
 -12   4  -2  341.37   16.60
  12   4   2  385.86   19.40
  12   4   2  328.57   18.20
  13  -4   2  264.97   15.70
  13  -4   2  255.87   16.10
 -13  -4  -2  240.88    9.80
 -13  -4  -2  225.48   15.00
 -13  -4  -2  237.58    9.80
  13   4   2  229.98   15.30
 -13   4  -2  244.68   12.70
  13   4   2  247.48   16.50
 -14  -4  -2   29.90    2.70
  14  -4   2   42.00    8.50
  14  -4   2   35.20    7.10
 -14  -4  -2   25.40    2.60
  14   4   2   32.90    8.40
 -14   4  -2   24.40    4.90
  14   4   2   32.70    6.50
  14   4   2   25.20    6.70
  15  -4   2   16.20    6.80
  15  -4   2   16.90    5.90
  15   4   2   25.00    7.50
 -15   4  -2   16.50    4.40
  16  -4   2    3.40    4.60
  16  -4   2    8.70    6.10
  16   4   2   -1.60    4.60
 -16   4  -2    0.20    2.90
  16   4   2   14.00    6.60
  17  -4   2   16.70    6.00
  17  -4   2   13.70    6.40
  17   4   2   15.70    7.80
 -17   4  -2   16.00    3.70
 -17  -5   2   49.99    6.10
  17  -5  -2   64.59   10.70
 -17  -5   2   40.80    9.20
  17  -5  -2   54.29    9.90
 -17   5   2   43.70    8.20
  17   5  -2   52.49    8.80
  17   5  -2   74.69   11.80
  16  -5  -2    9.40    5.80
 -16  -5   2    3.40    3.10
  16   5  -2    7.60    6.00
 -16   5   2   -5.30    4.80
  16   5  -2   12.80    8.40
  15  -5  -2   78.09   13.40
 -15  -5   2  119.29   14.10
 -15  -5   2  110.79    8.50
  15   5  -2  117.39   11.20
  15   5  -2  116.59   12.90
 -15   5   2   94.59   10.30
 -14  -5   2  124.09   13.40
 -14  -5   2  140.79    9.40
  14  -5  -2  125.09   12.10
 -14  -5   2  142.69   12.70
  14   5  -2  123.69   11.90
  14   5  -2  119.19   11.10
 -14   5   2  119.29   11.00
 -13  -5   2   40.40    5.90
  13  -5  -2   42.10    7.70
 -13  -5   2   51.59   10.10
 -13  -5   2   51.09    9.30
  13  -5  -2   43.10    7.90
  13   5  -2   53.29    9.40
 -13   5   2   32.00    6.60
  13   5  -2   36.20    6.90
  13   5  -2   37.90    6.80
  13   5  -2   76.59   10.90
  12  -5  -2   96.49    9.80
 -12  -5   2  100.49   10.60
  12  -5  -2   97.09    9.60
 -12  -5   2   92.19   11.10
 -12   5   2   89.49    9.60
  12   5  -2   68.59   10.20
 -12   5   2   77.49    8.50
  12   5  -2   94.89    9.80
  12   5  -2   92.19    9.00
  12   5  -2   95.39   11.20
 -11  -5   2   23.40    5.70
  11  -5  -2   27.10    6.20
  11  -5  -2   35.10    6.70
 -11  -5   2   30.00    7.10
  11  -5  -2   20.40    5.90
 -11  -5   2   24.50    6.90
 -11  -5   2   24.70    4.90
  11   5  -2   22.80    6.00
 -11   5   2   25.30    6.00
  11   5  -2   32.70    7.60
  11   5  -2   24.20    5.20
 -11   5   2   25.20    6.10
  10  -5  -2  957.10   37.60
 -10  -5   2 1018.10   39.30
 -10  -5   2  977.50   39.00
 -10  -5   2 1015.30   37.60
 -10  -5   2  973.60   35.70
  10  -5  -2 1031.30   38.40
  10  -5  -2  962.70   37.10
  10   5  -2 1026.10   39.40
  10   5  -2 1005.20   36.80
  10   5  -2  934.01   37.30
 -10   5   2  960.60   37.20
 -10   5   2  973.20   37.10
  -9  -5   2  123.49   10.40
   9  -5  -2   90.89    8.50
   9  -5  -2  113.59    9.30
  -9  -5   2  130.59    8.70
  -9  -5   2  115.49    8.90
   9  -5  -2  112.89    9.90
  -9  -5   2  123.49   10.80
  -9   5   2  107.79    9.40
  -9   5   2  118.59    9.20
   9   5  -2  109.39    8.60
  -9   5   2  105.29    4.30
   9   5  -2  100.99    9.30
   9   5  -2  104.39   10.00
  -8  -5   2   44.10    7.10
  -8  -5   2   49.10    8.70
   8  -5  -2   35.00    5.30
   8  -5  -2   42.70    6.40
   8  -5  -2   32.40    6.30
  -8  -5   2   50.89    6.20
  -8  -5   2   32.70    5.00
  -8   5   2   37.80    5.70
   8   5  -2   33.10    5.20
  -8   5   2   38.80    2.50
   8   5  -2   36.90    6.60
   8   5  -2   33.90    5.90
  -8   5   2   45.90    6.60
   7  -5  -2  391.26   17.40
   7  -5  -2  374.26   18.10
  -7  -5   2  395.66   18.60
  -7  -5   2  363.56   17.90
  -7  -5   2  367.16   16.40
   7   5  -2  357.16   17.10
  -7   5   2  376.86   12.90
   7   5  -2  364.86   16.00
  -7   5   2  382.66   17.30
   7   5  -2  360.96   17.80
  -7   5   2  382.56   17.00
  -7   5   2  389.96   17.60
   6  -5  -2   93.09    8.50
   6  -5  -2   88.89    7.20
  -6  -5   2   71.29    6.10
  -6  -5   2   82.69    6.80
   6  -5  -2   69.09    6.10
  -6  -5   2   80.49   10.10
  -6  -5   2   78.09    7.10
   6   5  -2   87.49    6.50
  -6   5   2   95.59    8.00
   6   5  -2   78.59    7.70
  -6   5   2   80.79    7.20
  -6   5   2   80.79    6.90
   6   5  -2   81.19    7.40
  -5  -5   2   13.20    3.70
  -5  -5   2   12.10    3.10
   5  -5  -2    9.00    3.10
   5  -5  -2   10.40    4.40
   5  -5  -2   13.70    4.20
  -5  -5   2    6.80    4.20
  -5  -5   2   11.10    3.60
   5   5  -2    9.80    3.00
  -5   5   2    8.50    3.40
   5   5  -2    7.20    3.90
   5   5  -2    6.00    3.60
  -4  -5   2    3.80    4.00
  -4  -5   2    5.00    3.50
  -4  -5   2    3.90    2.30
   4  -5  -2    4.80    3.40
   4  -5  -2    6.30    4.30
   4  -5  -2    4.40    2.60
  -4  -5   2   -0.20    3.20
  -4   5   2    3.30    3.30
  -4   5   2    1.70    2.20
   4   5  -2    1.00    3.50
   4   5  -2    0.40    3.10
   4   5  -2    2.70    2.60
  -4   5   2    2.50    2.70
  -4   5   2    6.30    4.00
  -3  -5   2 1033.90   35.80
   3  -5  -2 1022.80   34.90
  -3  -5   2  910.11   35.10
   3  -5  -2 1024.00   36.30
  -3  -5   2 1036.80   35.60
   3  -5  -2  960.50   33.50
   3  -5  -2  996.40   35.30
  -3  -5   2  923.21   33.80
  -3   5   2 1051.89   33.80
  -3   5   2 1007.80   35.20
  -3   5   2  996.60   35.70
   3   5  -2  996.00   35.20
   3   5  -2  975.80   33.90
   3   5  -2 1017.60   35.20
  -3   5   2  958.80   33.70
   2  -5  -2  501.05   20.70
   2  -5  -2  522.15   19.70
  -2  -5   2  517.55   20.20
  -2  -5   2  534.55   20.50
  -2  -5   2  467.65   18.60
  -2  -5   2  486.15   19.80
   2  -5  -2  467.95   18.10
   2  -5  -2  504.75   20.10
  -2   5   2  486.35   18.30
  -2   5   2  488.85   19.00
  -2   5   2  521.25   20.60
   2   5  -2  505.55   19.70
   2   5  -2  493.15   18.80
   2   5  -2  508.85   20.00
   2   5  -2  521.85   20.00
  -2   5   2  514.05   20.10
   1  -5  -2  251.87   10.90
   1  -5  -2  272.47   12.30
  -1  -5   2  234.18   11.20
  -1  -5   2  272.57   12.60
   1  -5  -2  271.97   13.50
  -1  -5   2  256.97   12.50
   1  -5  -2  294.67   13.10
  -1  -5   2  261.67   12.90
  -1   5   2  284.47   13.10
  -1   5   2  253.47   12.20
  -1   5   2  265.17   12.30
   1   5  -2  270.37   12.80
  -1   5   2  252.27   10.90
   1   5  -2  255.57    8.90
   1   5  -2  286.67   12.20
   0  -5   2   91.59    6.50
   0  -5  -2   75.39    5.60
   0  -5   2   75.89    6.00
   0  -5  -2   97.19    7.80
   0  -5  -2   86.19    7.10
   0  -5   2   81.69    6.70
   0  -5   2   79.49    7.30
   0  -5  -2   96.19    7.70
   0  -5  -2   96.59    6.90
   0  -5   2   86.29    6.70
   0   5   2   89.39    5.70
   0   5   2   96.79    7.80
   0   5  -2   80.09    6.20
   0   5  -2   89.79    7.40
   0   5   2   93.19    7.30
   0   5   2   79.29    6.70
  -1  -5  -2   72.49    6.30
   1  -5   2   77.89    6.10
   1  -5   2   67.69    3.30
  -1  -5  -2   81.19    7.40
  -1  -5  -2   72.79    7.20
   1  -5   2   75.29    7.50
   1  -5   2   84.69    6.10
  -1  -5  -2   75.09    6.80
   1   5   2   77.19    6.80
  -1   5  -2   85.09    5.60
   1   5   2   79.19    6.60
  -1   5  -2   85.29    7.10
   1   5   2   73.49    7.30
   1   5   2   75.09    5.60
  -2  -5  -2  116.79    8.20
   2  -5   2  118.19    8.40
   2  -5   2  103.19    4.90
  -2  -5  -2  113.89    8.50
  -2  -5  -2  125.29    7.90
   2  -5   2  127.29    7.70
  -2  -5  -2  108.09    7.60
   2  -5   2  102.99    6.30
   2   5   2  114.79    7.00
   2   5   2  110.99    7.80
  -2   5  -2  115.39    8.30
   2   5   2  114.69    8.50
   2   5   2  113.39    7.80
  -2   5  -2  115.39    6.00
  -3  -5  -2   16.70    4.00
  -3  -5  -2   20.00    4.10
  -3  -5  -2   11.40    4.20
   3  -5   2   16.80    2.50
   3  -5   2   12.80    3.20
   3  -5   2   15.90    4.40
   3  -5   2   16.10    2.60
  -3  -5  -2    9.60    4.50
   3   5   2   19.00    4.80
   3   5   2   19.00    4.00
  -3   5  -2   18.20    4.30
  -3   5  -2   15.60    2.20
   3   5   2   11.60    3.50
  -3   5  -2   14.90    3.40
   3   5   2   18.20    4.90
  -4  -5  -2    1.20    3.20
   4  -5   2    2.80    2.00
  -4  -5  -2    1.00    2.80
   4  -5   2    3.10    3.40
  -4  -5  -2    2.00    2.80
   4  -5   2    2.90    2.80
   4   5   2    0.80    3.90
  -4   5  -2    3.00    3.20
   4   5   2    3.00    2.90
   4   5   2    2.60    3.70
   4   5   2    3.70    2.50
  -4   5  -2    2.40    1.10
   5  -5   2   66.99    5.30
  -5  -5  -2   87.49    6.40
   5  -5   2   75.69    5.70
   5  -5   2   67.99    6.80
  -5  -5  -2   73.79    6.60
  -5  -5  -2   59.19    6.60
   5   5   2   79.29    6.90
   5   5   2   61.79    5.50
  -5   5  -2   76.49    6.90
  -5   5  -2   72.39    5.60
   5   5   2   84.79    8.10
   5   5   2   72.49    7.40
  -6  -5  -2  731.23   28.60
   6  -5   2  706.03   26.20
   6  -5   2  625.14   25.30
   6  -5   2  740.43   27.50
  -6  -5  -2  719.23   25.70
  -6  -5  -2  708.73   27.40
  -6  -5  -2  697.73   28.20
   6   5   2  713.33   28.10
   6   5   2  694.13   27.90
  -6   5  -2  694.13   26.60
  -6   5  -2  722.43   25.60
   6   5   2  702.43   27.40
  -7  -5  -2   33.00    4.30
  -7  -5  -2   39.80    6.40
   7  -5   2   35.70    5.30
  -7  -5  -2   33.20    5.40
   7  -5   2   34.90    5.90
   7  -5   2   31.40    4.80
  -7  -5  -2   27.20    5.80
   7   5   2   32.50    6.10
  -7   5  -2   32.60    4.60
   7   5   2   31.70    6.10
  -7   5  -2   29.40    5.70
   7   5   2   34.90    5.30
   8  -5   2   37.90    6.30
   8  -5   2   55.29    6.90
  -8  -5  -2   55.19    7.50
   8  -5   2   45.10    5.50
  -8  -5  -2   45.80    6.40
  -8  -5  -2   52.09    5.30
   8   5   2   32.80    6.20
  -8   5  -2   43.90    6.10
   8   5   2   37.10    6.00
   8   5   2   39.50    7.00
  -8   5  -2   43.00    5.40
   9  -5   2   58.49    6.50
   9  -5   2   52.59    7.10
  -9  -5  -2   65.49    5.80
   9  -5   2   68.19    7.90
  -9  -5  -2   68.39    8.20
  -9  -5  -2   71.69    8.40
   9   5   2   59.29    7.40
   9   5   2   52.59    8.10
  -9   5  -2   58.99    6.90
   9   5   2   59.29    8.70
  -9   5  -2   69.59    6.40
 -10  -5  -2  158.88   12.10
 -10  -5  -2  158.48   11.90
  10  -5   2  169.38   11.30
  10  -5   2  177.38   11.90
  10  -5   2  147.09   12.40
 -10  -5  -2  178.68    9.10
  10   5   2  167.28   12.90
  10   5   2  170.48   12.30
 -10   5  -2  176.88   10.90
  10   5   2  170.68   12.00
 -10   5  -2  159.28    9.90
 -11  -5  -2   -0.80    2.50
 -11  -5  -2    1.00    3.80
 -11  -5  -2    4.50    4.40
  11  -5   2    1.90    3.80
  11  -5   2    6.90    5.00
  11  -5   2    1.70    3.70
 -11   5  -2   -0.30    3.50
 -11   5  -2   -1.10    3.20
  11   5   2    2.00    4.00
  11   5   2   -4.60    4.60
  11   5   2    6.60    5.00
  12  -5   2  109.89    9.40
 -12  -5  -2  125.89    7.40
  12  -5   2  135.29   11.00
  12  -5   2  130.09   11.40
 -12  -5  -2  122.39   10.80
 -12  -5  -2  121.99   11.20
  12   5   2  140.29   12.40
 -12   5  -2  116.09    9.30
  12   5   2  110.99   11.00
  12   5   2  115.69   10.80
 -12   5  -2  115.29    9.00
  13  -5   2   -0.60    4.30
  13  -5   2    6.40    5.00
 -13  -5  -2    0.30    2.30
  13   5   2    3.00    4.90
  13   5   2   -2.20    4.80
 -13   5  -2    0.10    3.50
  13   5   2   -2.10    4.10
 -14  -5  -2   32.20    3.60
  14   5   2   31.60    7.20
 -14   5  -2   23.40    4.80
  14   5   2   29.40    8.00
  15  -5   2   -3.80    3.50
  15  -5   2   -2.90    3.90
 -15  -5  -2    0.10    1.20
  15   5   2    2.50    4.90
 -15   5  -2   -5.40    3.20
  16  -5   2  147.59   23.60
  16   5   2  138.69   14.90
 -16   5  -2  134.49    9.70
  16   5   2  148.09   13.50
  17  -5   2   91.69   11.10
  17  -5   2   83.69   12.70
 -17   5  -2   85.39    7.90
  17   5   2   72.59   10.80
  17   5   2   70.99   11.70
 -17  -6   2   38.00    5.70
  17  -6  -2   48.80    9.70
  17   6  -2   42.60    9.70
  17   6  -2   33.70    8.00
 -16  -6   2   -0.60    3.30
 -16  -6   2   -8.50    4.70
  16   6  -2    5.40    5.40
 -16   6   2   -7.70    4.80
  16   6  -2   -3.20    6.40
 -15  -6   2   42.20    6.20
 -15  -6   2   35.00    9.70
  15  -6  -2   45.80    8.90
  15   6  -2   43.70    9.70
  15   6  -2   54.09    8.60
 -15   6   2   21.00    6.80
 -14  -6   2   -1.50    5.70
  14  -6  -2   -0.30    5.10
 -14  -6   2    4.20    3.90
  14   6  -2    0.90    5.50
  14   6  -2    1.80    4.10
 -13  -6   2   89.59   10.90
 -13  -6   2   84.59   11.50
  13  -6  -2  102.49   10.40
  13  -6  -2  110.09   10.80
 -13  -6   2   87.89    8.40
  13   6  -2  116.59   12.00
  13   6  -2   95.59   10.00
  13   6  -2   86.99   10.30
 -13   6   2   77.49    9.70
 -12  -6   2   34.50    7.90
 -12  -6   2   55.79    9.60
 -12  -6   2   30.90    5.60
  12  -6  -2   33.00    7.10
  12  -6  -2   30.90    7.00
 -12  -6   2   34.00    6.30
 -12   6   2   25.90    6.40
 -12   6   2   32.80    7.10
  12   6  -2   28.10    6.20
  12   6  -2   60.79   10.00
  12   6  -2   41.30    8.50
  12   6  -2   35.10    7.10
 -11  -6   2   38.70    6.60
 -11  -6   2   51.49    8.90
 -11  -6   2   46.30    6.60
  11  -6  -2   37.70    7.40
  11  -6  -2   56.79    8.00
 -11  -6   2   38.40    8.00
  11  -6  -2   41.50    7.40
  11   6  -2   42.40    7.30
  11   6  -2   37.80    6.20
 -11   6   2   39.50    7.30
 -11   6   2   37.60    6.60
  11   6  -2   56.19    8.90
 -10  -6   2  442.46   22.40
 -10  -6   2  451.25   19.80
  10  -6  -2  449.36   20.50
  10  -6  -2  429.46   21.40
  10  -6  -2  444.96   21.40
 -10  -6   2  458.25   20.80
 -10  -6   2  431.16   22.60
 -10   6   2  433.46   20.30
 -10   6   2  444.36   21.30
  10   6  -2  446.56   20.10
  10   6  -2  426.76   21.70
  10   6  -2  432.36   21.30
  -9  -6   2  743.33   29.30
  -9  -6   2  782.32   30.30
   9  -6  -2  805.32   31.90
   9  -6  -2  763.82   30.90
  -9  -6   2  738.53   32.00
  -9  -6   2  772.22   32.00
   9  -6  -2  741.63   29.50
  -9   6   2  760.42   30.00
  -9   6   2  740.93   30.60
   9   6  -2  752.52   29.40
   9   6  -2  752.52   31.80
   9   6  -2  717.93   30.50
  -8  -6   2  302.37   16.30
  -8  -6   2  278.77   14.20
   8  -6  -2  271.07   15.90
   8  -6  -2  275.67   14.80
   8  -6  -2  265.27   13.60
  -8  -6   2  245.38   15.70
  -8   6   2  270.47   15.20
  -8   6   2  275.57    9.70
  -8   6   2  266.77    9.30
   8   6  -2  268.47   15.00
   8   6  -2  257.87   13.40
  -8   6   2  257.27   14.20
   8   6  -2  260.57   15.00
  -7  -6   2    6.50    3.90
   7  -6  -2    7.40    3.60
   7  -6  -2    1.70    4.50
  -7  -6   2    7.50    4.30
  -7  -6   2    5.00    3.00
  -7  -6   2   11.60    5.10
   7  -6  -2    3.80    3.60
  -7   6   2   11.30    1.70
  -7   6   2    8.30    4.10
  -7   6   2   11.40    4.30
   7   6  -2    3.80    4.00
   7   6  -2    8.20    4.90
  -7   6   2    8.70    2.10
  -7   6   2   12.30    5.00
   6  -6  -2  110.19    7.60
   6  -6  -2  142.79    9.40
  -6  -6   2  109.29    9.10
  -6  -6   2  129.89    9.20
  -6  -6   2  118.19    8.10
   6  -6  -2  108.09    9.80
  -6  -6   2  135.89   10.70
  -6   6   2  111.09    8.40
   6   6  -2  108.09    7.80
  -6   6   2  115.89    9.60
   6   6  -2  104.09    9.10
   6   6  -2  112.49    9.10
  -6   6   2  124.29    6.30
  -6   6   2  107.29    8.40
  -5  -6   2  266.87   14.40
   5  -6  -2  268.47   14.70
   5  -6  -2  227.88   14.50
   5  -6  -2  234.08   11.40
  -5  -6   2  256.97   12.50
  -5  -6   2  262.57   13.20
  -5  -6   2  247.08   13.60
   5   6  -2  257.07   12.10
  -5   6   2  268.47   13.30
   5   6  -2  232.28   13.00
  -5   6   2  246.78   12.30
  -5   6   2  256.37   13.90
  -5   6   2  260.47   10.80
   5   6  -2  253.07   13.60
  -4  -6   2    8.30    2.80
  -4  -6   2    9.70    3.80
  -4  -6   2   11.90    4.60
   4  -6  -2    1.70    3.50
   4  -6  -2    5.10    3.00
  -4  -6   2    3.60    3.50
   4  -6  -2    7.60    2.80
   4   6  -2    7.10    2.90
   4   6  -2    4.40    3.50
   4   6  -2   11.30    3.70
  -4   6   2   11.60    2.90
  -4   6   2    7.80    3.00
  -4   6   2    4.30    3.90
  -4   6   2    4.70    3.40
   3  -6  -2   20.00    5.10
  -3  -6   2   28.80    5.10
   3  -6  -2   19.90    4.60
   3  -6  -2   24.50    4.40
   3  -6  -2   18.30    3.20
  -3  -6   2   26.10    5.60
  -3  -6   2   24.70    5.00
  -3  -6   2   26.70    4.00
  -3   6   2   28.80    4.00
   3   6  -2   18.60    4.50
  -3   6   2   19.20    3.60
   3   6  -2   24.70    5.40
   3   6  -2   19.30    3.80
  -3   6   2   25.00    4.90
  -3   6   2   17.80    4.70
   2  -6  -2   22.00    4.10
  -2  -6   2   20.30    4.70
   2  -6  -2   22.20    4.80
  -2  -6   2   14.80    3.30
  -2  -6   2   15.30    4.20
   2  -6  -2   16.20    3.20
   2  -6  -2   22.70    5.20
  -2  -6   2   19.90    4.60
   2   6  -2   16.00    3.90
  -2   6   2   20.20    3.50
   2   6  -2   21.60    2.30
   2   6  -2   15.00    3.50
  -2   6   2   17.30    3.80
  -2   6   2   20.40    4.80
   2   6  -2   12.40    4.00
  -2   6   2   22.30    4.80
  -1  -6   2    4.80    3.50
  -1  -6   2    5.90    3.50
  -1  -6   2    6.80    2.90
  -1  -6   2   12.00    4.20
   1  -6  -2    8.40    2.70
   1  -6  -2    7.40    4.30
   1  -6  -2    9.50    3.40
  -1  -6   2    9.90    3.70
   1  -6  -2    8.70    3.90
   1   6  -2    9.00    3.90
  -1   6   2    8.10    3.80
   1   6  -2    7.80    1.30
  -1   6   2    9.30    3.40
  -1   6   2    4.20    2.40
   1   6  -2   10.60    3.30
  -1   6   2    7.80    4.70
   0  -6   2    7.00    3.40
   0  -6   2    8.70    3.50
   0  -6  -2    2.60    3.60
   0  -6   2    1.90    2.60
   0  -6   2    7.00    3.70
   0  -6  -2    6.70    3.90
   0  -6   2    5.40    3.90
   0  -6  -2    8.80    4.10
   0  -6  -2    7.90    4.10
   0   6   2    6.20    2.50
   0   6  -2    6.20    2.90
   0   6   2    6.90    3.30
   0   6  -2    7.20    1.10
   0   6  -2   17.40    4.40
   0   6   2    7.00    4.50
   0   6   2    3.30    3.30
   1  -6   2  424.86   17.60
  -1  -6  -2  428.86   18.50
  -1  -6  -2  418.46   18.60
   1  -6   2  424.16   17.50
   1  -6   2  439.66   18.90
   1  -6   2  439.66   17.30
  -1  -6  -2  464.35   18.40
  -1  -6  -2  464.85   19.00
   1  -6   2  414.16   17.80
   1   6   2  430.46   16.40
   1   6   2  438.46   18.60
   1   6   2  427.96   18.60
  -1   6  -2  425.16   16.70
  -1   6  -2  417.96   18.50
   1   6   2  429.26   17.90
  -2  -6  -2   82.59    6.80
   2  -6   2   77.19    5.90
   2  -6   2   80.39    4.00
   2  -6   2   73.19    6.50
  -2  -6  -2   84.79    7.50
  -2  -6  -2   90.19    7.70
   2  -6   2   91.79    8.00
  -2  -6  -2   87.29    7.70
   2  -6   2   93.49    7.10
   2   6   2   82.89    6.90
  -2   6  -2   82.09    5.50
   2   6   2   77.39    5.90
   2   6   2   81.29    7.20
  -2   6  -2   86.29    7.60
  -3  -6  -2  577.74   24.10
   3  -6   2  617.14   24.70
  -3  -6  -2  606.74   24.20
  -3  -6  -2  610.34   23.30
  -3  -6  -2  612.14   23.60
   3  -6   2  577.54   21.00
   3  -6   2  640.14   24.50
   3  -6   2  562.64   20.10
  -3   6  -2  597.24   23.90
   3   6   2  607.44   22.30
   3   6   2  588.34   23.10
   3   6   2  603.84   24.40
  -3   6  -2  618.14   20.80
   3   6   2  531.55   22.80
  -4  -6  -2  178.38   10.20
  -4  -6  -2  170.78   10.00
   4  -6   2  154.68    7.40
   4  -6   2  158.28    9.00
  -4  -6  -2  158.98   10.50
   4  -6   2  176.98   10.90
   4   6   2  163.18    9.50
   4   6   2  170.38   11.10
  -4   6  -2  157.68   10.10
  -4   6  -2  152.38    8.80
   4   6   2  167.08   10.90
  -4   6  -2  158.48    6.80
  -5  -6  -2   75.39    9.30
   5  -6   2   75.09    5.40
   5  -6   2   93.49    7.00
  -5  -6  -2   78.19    7.00
   5  -6   2   78.29    8.90
  -5  -6  -2   86.39    7.20
   5   6   2   67.39    6.30
  -5   6  -2   83.19    7.70
  -5   6  -2   82.89    3.60
   5   6   2   79.59    7.40
   5   6   2   84.69    8.20
  -5   6  -2   79.49    6.40
   5   6   2   83.19    8.40
  -6  -6  -2   26.00    4.50
  -6  -6  -2   23.90    4.80
  -6  -6  -2   21.50    5.40
   6  -6   2   27.90    4.90
   6  -6   2   26.60    4.00
   6  -6   2   25.80    7.00
  -6   6  -2   26.60    5.40
  -6   6  -2   23.60    4.40
   6   6   2   25.70    6.00
   6   6   2   22.10    5.40
   6   6   2   27.70    5.00
  -7  -6  -2   87.69    8.10
   7  -6   2   85.19    6.80
   7  -6   2   84.89    7.40
  -7  -6  -2   73.59    8.30
   7  -6   2   88.69    8.80
  -7  -6  -2   79.09    7.10
   7   6   2   83.59    9.00
   7   6   2   80.69    9.10
  -7   6  -2   82.79    6.80
   7   6   2   84.59    8.00
  -7   6  -2   81.99    8.10
   8  -6   2   28.40    5.70
   8  -6   2   23.30    4.70
  -8  -6  -2   36.50    6.90
  -8  -6  -2   32.10    5.00
  -8  -6  -2   27.80    5.50
   8  -6   2   17.90    5.50
   8   6   2   28.60    5.70
   8   6   2   31.50    7.10
  -8   6  -2   34.70    5.40
   8   6   2   32.40    6.50
  -8   6  -2   29.90    5.70
   9  -6   2  358.26   16.40
  -9  -6  -2  326.57   14.90
  -9  -6  -2  326.47   17.50
  -9  -6  -2  339.87   18.30
   9  -6   2  281.37   16.60
   9  -6   2  347.27   16.60
   9   6   2  352.96   17.50
   9   6   2  308.27   17.80
  -9   6  -2  316.47   16.40
   9   6   2  354.86   18.80
  -9   6  -2  307.77   15.00
 -10  -6  -2    1.00    3.30
  10  -6   2    7.50    4.20
 -10  -6  -2   -3.40    3.30
 -10  -6  -2    8.10    4.90
  10  -6   2    5.60    3.90
  10  -6   2    2.70    4.20
  10   6   2    7.90    4.70
 -10   6  -2    8.90    4.50
  10   6   2    7.10    7.10
  10   6   2    4.60    5.50
 -10   6  -2    3.00    4.40
 -11  -6  -2  153.58    9.30
  11  -6   2  169.88   11.90
 -11  -6  -2  158.28   12.20
  11  -6   2  168.48   11.90
  11  -6   2  140.69   11.50
 -11  -6  -2  162.78   14.80
  11   6   2  176.28   12.60
 -11   6  -2  135.89   10.00
 -11   6  -2  155.58   11.20
  11   6   2  144.59   13.00
  11   6   2  159.18   12.60
 -12  -6  -2   47.60    8.30
 -12  -6  -2   49.90    5.70
 -12  -6  -2   40.70    7.50
  12  -6   2   41.10    6.90
  12  -6   2   51.09    7.80
  12  -6   2   50.39    7.70
  12   6   2   52.19    9.50
 -12   6  -2   36.00    6.40
  12   6   2   54.19    7.90
  12   6   2   45.60    8.20
  13  -6   2   74.79    9.80
  13  -6   2   87.69    9.20
 -13  -6  -2   78.59    6.50
  13  -6   2   92.39    9.50
  13   6   2   72.89   11.10
 -13   6  -2   74.19    8.30
  13   6   2   89.89   10.90
 -14  -6  -2   85.29    6.30
  14  -6   2   90.69   10.40
  14   6   2  112.79   12.60
 -14   6  -2   77.29    8.90
  15  -6   2   12.80    5.30
 -15  -6  -2   12.80    2.90
  15   6   2    4.00    5.00
 -15   6  -2   16.80    5.00
  15   6   2   16.00    7.20
  16  -6   2   18.70    6.30
  16   6   2    7.90    6.60
 -16   6  -2    5.70    4.30
  16  -7  -2    5.10    5.80
 -16  -7   2    3.80    3.90
 -16  -7   2    4.70    8.20
  16   7  -2   -0.80    5.00
  16   7  -2   -4.20    4.50
 -15  -7   2   23.20    5.30
  15  -7  -2   29.60    7.60
 -15  -7   2   20.90    7.90
  15   7  -2   22.30    8.30
  14  -7  -2   29.00    7.50
 -14  -7   2    2.60    6.20
 -14  -7   2   -0.70    3.80
 -14   7   2  -12.80    4.10
  14   7  -2    1.70    4.50
  14   7  -2   -0.40    6.00
  13  -7  -2   38.00    6.80
  13  -7  -2   31.10    7.60
  13  -7  -2   30.60    7.20
 -13  -7   2   44.60    8.60
 -13  -7   2   43.40    6.80
 -13  -7   2   34.20    6.50
 -13  -7   2   22.10    7.80
  13   7  -2   32.40    8.30
  13   7  -2   32.70    6.70
 -13   7   2   31.90    7.50
 -12  -7   2  209.58   16.80
  12  -7  -2  199.18   13.30
 -12  -7   2  189.58   13.50
  12  -7  -2  213.58   14.80
  12  -7  -2  204.88   14.80
 -12  -7   2  190.18   12.50
  12   7  -2  211.98   17.90
  12   7  -2  219.28   13.90
 -12   7   2  165.68   15.60
  12   7  -2  198.38   15.70
 -11  -7   2   30.00    7.70
 -11  -7   2   34.40    8.10
 -11  -7   2   42.60    6.90
 -11  -7   2   36.40    6.20
  11  -7  -2   33.40    7.10
  11  -7  -2   40.10    7.00
  11  -7  -2   41.80    8.10
  11   7  -2   40.90    8.50
 -11   7   2   32.50    7.50
 -11   7   2   38.10    7.30
  11   7  -2   40.40    6.80
  11   7  -2   35.60    7.50
 -10  -7   2  147.59   12.00
  10  -7  -2  163.98   12.10
  10  -7  -2  153.28   11.00
  10  -7  -2  135.79   12.30
 -10  -7   2  150.68   11.20
 -10  -7   2  160.68   11.10
 -10  -7   2  142.69   13.30
 -10   7   2  136.79   10.70
 -10   7   2  146.59   12.00
  10   7  -2  143.49   12.00
  10   7  -2  157.78   11.20
  10   7  -2  140.79   12.70
  -9  -7   2   92.79    8.80
  -9  -7   2   82.29    8.60
   9  -7  -2   92.99    9.30
   9  -7  -2   86.79    8.20
   9  -7  -2   93.39   10.80
  -9  -7   2   93.19   10.30
  -9  -7   2   83.99   10.50
   9   7  -2   83.69   10.10
  -9   7   2   95.09   10.00
   9   7  -2   77.69    8.30
  -9   7   2   89.79    9.90
  -8  -7   2  100.69   11.00
  -8  -7   2  102.29    9.30
   8  -7  -2   93.29   10.50
  -8  -7   2  119.79    9.20
   8  -7  -2  128.59    9.00
  -8  -7   2  113.09   10.80
   8  -7  -2  105.59    9.60
  -8   7   2  108.49    4.60
   8   7  -2  131.19    9.30
  -8   7   2   90.19    9.80
   8   7  -2  112.79   10.80
   8   7  -2  111.19   10.30
  -8   7   2  115.29    5.00
  -8   7   2   97.79    8.90
   7  -7  -2  130.59   11.70
  -7  -7   2  150.78   10.10
  -7  -7   2  117.09   10.00
   7  -7  -2  140.59   10.40
  -7  -7   2  132.59   11.90
   7  -7  -2  124.49    8.80
  -7   7   2  144.39    6.80
   7   7  -2  128.89   10.70
   7   7  -2  139.59    9.70
  -7   7   2  148.99   10.30
  -7   7   2  134.99   11.10
  -7   7   2  122.09    9.60
   7   7  -2  129.69   11.10
  -6  -7   2   12.90    5.20
  -6  -7   2    7.20    4.20
   6  -7  -2   16.30    6.20
   6  -7  -2   13.00    4.30
  -6  -7   2   14.80    4.10
   6  -7  -2    9.10    4.40
  -6  -7   2   18.00    6.00
   6   7  -2    6.20    4.10
  -6   7   2    9.30    2.80
  -6   7   2    8.90    4.30
   6   7  -2    8.90    4.10
   6   7  -2   11.00    3.90
  -6   7   2   14.60    5.40
  -6   7   2    7.80    4.00
  -5  -7   2  204.68   13.40
   5  -7  -2  194.38   13.50
   5  -7  -2  206.18   11.90
   5  -7  -2  223.88   12.50
  -5  -7   2  193.48   12.50
   5  -7  -2  202.38   10.20
  -5  -7   2  193.48   11.00
  -5  -7   2  197.48   12.20
  -5   7   2  204.88    9.90
   5   7  -2  206.78   12.80
   5   7  -2  199.98   12.40
   5   7  -2  186.58   12.00
  -5   7   2  198.18   12.60
  -5   7   2  199.48   11.00
  -5   7   2  201.88   11.90
  -4  -7   2 1191.78   42.30
  -4  -7   2 1113.39   39.70
   4  -7  -2 1171.58   42.70
   4  -7  -2 1163.88   41.40
  -4  -7   2 1170.28   41.60
   4  -7  -2 1117.49   40.60
   4  -7  -2 1075.79   38.30
  -4  -7   2 1075.69   41.40
   4   7  -2 1092.49   41.00
  -4   7   2 1143.09   38.80
  -4   7   2 1153.28   41.00
  -4   7   2 1127.69   41.70
   4   7  -2 1130.09   39.70
   4   7  -2 1109.19   41.00
  -4   7   2 1113.69   39.10
  -3  -7   2   34.50    5.90
   3  -7  -2   35.30    4.30
  -3  -7   2   31.90    5.90
   3  -7  -2   41.20    6.60
   3  -7  -2   33.90    5.40
  -3  -7   2   37.00    6.00
  -3  -7   2   36.80    5.10
   3  -7  -2   42.90    6.40
  -3   7   2   31.50    6.10
  -3   7   2   36.10    5.90
   3   7  -2   28.60    5.50
   3   7  -2   30.10    4.70
   3   7  -2   31.80    3.40
  -3   7   2   34.60    4.70
   3   7  -2   36.70    5.70
  -3   7   2   32.10    4.40
   2  -7  -2  154.78    8.30
  -2  -7   2  145.49   10.00
   2  -7  -2  152.88   11.80
   2  -7  -2  174.68   11.70
  -2  -7   2  158.58   10.20
  -2  -7   2  162.08   10.80
   2  -7  -2  173.28   10.20
  -2  -7   2  170.48   11.10
  -2  -7   2  166.78    9.50
  -2   7   2  170.18   10.60
   2   7  -2  162.08    6.60
  -2   7   2  149.99    9.40
   2   7  -2  176.08   10.90
  -2   7   2  152.78    8.30
  -2   7   2  162.48   10.90
   2   7  -2  167.58   10.20
  -1  -7   2   84.79    6.60
   1  -7  -2   82.49    7.70
  -1  -7   2   85.99    7.90
  -1  -7   2   84.79    8.10
  -1  -7   2   78.29    7.20
   1  -7  -2   68.39    5.50
   1  -7  -2   77.29    6.90
   1  -7  -2   76.79    8.20
  -1  -7   2   74.89    7.20
   1   7  -2   85.39    7.80
  -1   7   2   78.79    5.60
  -1   7   2   82.59    7.80
   1   7  -2   61.99    7.00
  -1   7   2   76.29    7.20
   1   7  -2   73.89    3.50
   0  -7   2    6.50    4.30
   0  -7   2    1.70    2.90
   0  -7  -2    2.50    4.00
   0  -7   2    6.40    3.50
   0  -7  -2    9.10    4.50
   0  -7   2   10.00    3.50
   0  -7   2    1.00    2.70
   0  -7  -2    2.00    2.90
   0  -7  -2    2.90    2.90
   0   7   2    3.20    2.40
   0   7   2    1.30    3.60
   0   7   2   -3.20    3.40
   0   7  -2    3.00    2.90
   0   7  -2    3.10    1.00
   0   7  -2    3.00    3.50
  -1  -7  -2   47.70    6.60
   1  -7   2   42.20    5.70
   1  -7   2   40.70    6.50
   1  -7   2   40.00    5.70
  -1  -7  -2   43.30    6.50
   1  -7   2   45.40    5.40
  -1  -7  -2   45.60    5.80
   1  -7   2   46.80    5.60
  -1  -7  -2   43.40    6.50
   1   7   2   39.00    6.00
  -1   7  -2   46.50    5.10
   1   7   2   41.60    6.00
   1   7   2   38.30    4.40
   1   7   2   47.00    6.40
  -1   7  -2   46.10    6.60
  -2  -7  -2    8.80    4.20
   2  -7   2    4.50    3.20
   2  -7   2    5.70    4.00
   2  -7   2    5.40    2.80
  -2  -7  -2    6.20    3.50
   2  -7   2   16.00    4.20
  -2  -7  -2    7.10    4.30
   2  -7   2    7.70    1.60
   2   7   2    4.10    3.80
   2   7   2    6.40    2.80
   2   7   2    3.50    3.60
  -2   7  -2    6.00    3.90
   2   7   2    2.00    3.30
  -2   7  -2    4.00    2.50
  -3  -7  -2  320.37   16.30
   3  -7   2  330.77   16.60
   3  -7   2  339.27   15.30
   3  -7   2  298.87   11.70
  -3  -7  -2  320.47   15.40
  -3  -7  -2  314.17   16.30
  -3  -7  -2  370.86   18.40
   3  -7   2  331.27   15.20
  -3   7  -2  311.47   15.90
   3   7   2  318.67   16.30
  -3   7  -2  327.07   13.00
   3   7   2  322.27   14.00
   3   7   2  318.27   15.30
   3   7   2  330.47   15.70
  -4  -7  -2 1164.68   41.90
   4  -7   2 1137.29   40.20
   4  -7   2 1150.68   41.90
  -4  -7  -2 1159.08   41.50
   4  -7   2 1103.09   37.20
  -4  -7  -2 1194.08   41.20
  -4  -7  -2 1183.28   43.10
  -4   7  -2 1066.39   41.30
   4   7   2 1084.09   41.70
   4   7   2 1114.39   40.70
   4   7   2 1097.49   39.40
  -4   7  -2 1125.89   37.20
   4   7   2 1155.68   40.80
  -5  -7  -2    4.60    4.10
   5  -7   2    6.10    2.40
   5  -7   2    4.80    3.70
  -5  -7  -2    7.70    3.70
   5  -7   2    5.20    4.50
  -5  -7  -2    1.60    3.10
  -5   7  -2    4.70    4.20
   5   7   2    6.50    4.80
  -5   7  -2    2.00    3.30
   5   7   2    2.00    3.40
  -5   7  -2    3.20    1.50
   5   7   2    6.10    3.80
   5   7   2   -4.30    3.60
  -6  -7  -2  834.02   33.50
   6  -7   2  791.22   29.30
   6  -7   2  841.32   31.50
   6  -7   2  837.92   33.30
  -6  -7  -2  828.92   32.40
  -6  -7  -2  844.62   31.70
   6   7   2  842.32   33.70
   6   7   2  853.81   36.80
  -6   7  -2  805.62   32.50
  -6   7  -2  840.62   30.80
   6   7   2  874.21   32.40
   7  -7   2  236.18   14.90
   7  -7   2  256.17   13.20
  -7  -7  -2  234.58   13.80
  -7  -7  -2  244.28   13.10
  -7  -7  -2  236.58   14.90
   7  -7   2  231.88   11.70
   7   7   2  227.18   15.00
   7   7   2  240.38   14.00
   7   7   2  247.38   15.40
  -7   7  -2  238.28   14.00
  -7   7  -2  249.28   12.60
  -8  -7  -2   -4.50    3.40
   8  -7   2    2.10    3.10
  -8  -7  -2    1.90    3.50
   8  -7   2    1.60    3.50
  -8  -7  -2   -2.20    3.50
   8  -7   2   -1.40    4.40
  -8   7  -2    1.20    3.30
   8   7   2   -0.90    4.90
   8   7   2   -6.50    3.50
  -8   7  -2   -2.20    4.10
   8   7   2   -1.10    4.50
   9  -7   2   -1.90    4.60
   9  -7   2   14.80    4.40
  -9  -7  -2    9.50    4.30
  -9  -7  -2   14.70    5.70
  -9  -7  -2    8.40    4.20
   9  -7   2    9.00    4.40
  -9   7  -2    8.20    4.90
   9   7   2    9.00    5.90
   9   7   2   15.30    6.20
  -9   7  -2   11.50    4.10
   9   7   2    7.90    4.80
 -10  -7  -2  352.06   17.00
  10  -7   2  361.06   19.70
 -10  -7  -2  378.56   20.90
  10  -7   2  428.96   18.70
 -10  -7  -2  384.16   20.10
  10  -7   2  399.36   19.00
 -10   7  -2  379.36   19.10
  10   7   2  388.96   21.30
  10   7   2  387.16   19.80
  10   7   2  356.66   20.40
 -10   7  -2  360.46   17.30
 -11  -7  -2  152.88   13.00
  11  -7   2  128.19   11.70
 -11  -7  -2  162.28   10.20
  11  -7   2  150.48   11.30
 -11  -7  -2  155.38   12.40
  11  -7   2  173.78   11.90
  11   7   2  154.08   13.90
 -11   7  -2  159.98   11.80
  11   7   2  163.48   12.60
 -12  -7  -2  224.28   12.60
  12  -7   2  234.08   15.50
  12  -7   2  277.37   17.00
  12  -7   2  255.27   15.40
  12   7   2  266.37   16.50
 -12   7  -2  243.68   15.10
  12   7   2  261.77   18.00
  13  -7   2   48.70    8.40
  13  -7   2   34.20    7.30
  13  -7   2   56.99    7.90
 -13  -7  -2   33.50    5.10
  13   7   2   36.40    8.50
 -13   7  -2   28.00    6.60
  13   7   2   30.40    7.10
 -14  -7  -2   10.70    3.70
  14  -7   2   20.60    6.60
  14  -7   2   17.30    5.60
 -14   7  -2   12.80    6.10
  14   7   2   16.80    7.40
  14   7   2   13.20    6.20
  15  -7   2   99.29   11.20
 -15  -7  -2   98.89    7.00
  15   7   2  119.99   12.50
 -15   7  -2  110.79   10.50
  15   7   2  114.79   13.40
 -15  -8   2    8.90    4.80
  15  -8  -2   11.50    6.50
 -15  -8   2    5.30    7.10
  15   8  -2   14.90    6.90
  15   8  -2    2.80    5.20
  14  -8  -2   -0.50    4.50
 -14  -8   2   -0.30    4.00
  14  -8  -2    5.60    5.40
 -14  -8   2   -6.60    5.70
  14   8  -2  -11.70    4.40
  14   8  -2    0.60    5.10
  13  -8  -2   98.29   10.80
  13  -8  -2   96.99   11.30
 -13  -8   2   85.59    9.30
 -13  -8   2   61.69   11.10
  13   8  -2   85.09   12.00
  13   8  -2   83.89   10.10
 -12  -8   2   88.69    9.70
 -12  -8   2  117.29   20.20
  12  -8  -2   89.09   11.50
  12  -8  -2  106.09    9.80
  12  -8  -2  104.09   11.00
 -12  -8   2  121.99   10.50
 -12  -8   2  136.59   12.70
  12   8  -2  112.09   12.70
 -12   8   2   96.49   11.10
  12   8  -2  109.59   10.60
  11  -8  -2   57.89    9.70
  11  -8  -2   47.20    8.40
 -11  -8   2   49.90    7.60
  11  -8  -2   51.29    7.40
 -11  -8   2   70.69   10.20
 -11  -8   2   44.60    9.70
 -11  -8   2   56.69    8.00
 -11   8   2   53.49    9.10
  11   8  -2   45.80    7.50
  11   8  -2   56.59   10.00
  10  -8  -2   32.80    5.90
 -10  -8   2   27.90    6.30
  10  -8  -2   29.40    7.40
 -10  -8   2   21.50    6.80
  10  -8  -2   23.70    6.30
 -10  -8   2   24.40    7.70
 -10  -8   2   22.00    5.50
 -10   8   2   18.20    6.70
  10   8  -2   14.90    6.90
  10   8  -2   38.90    6.60
  -9  -8   2   -5.40    4.00
  -9  -8   2    5.40    5.90
   9  -8  -2    0.60    4.30
   9  -8  -2    0.20    3.50
   9  -8  -2   -1.70    4.90
  -9  -8   2   -4.00    3.10
  -9  -8   2    2.70    5.00
   9   8  -2   -2.60    3.70
   9   8  -2    3.00    5.30
   9   8  -2    0.10    4.20
  -8  -8   2  201.78   12.60
  -8  -8   2  196.08   13.00
   8  -8  -2  184.18   12.90
   8  -8  -2  180.78   11.10
  -8  -8   2  202.18   15.30
   8  -8  -2  193.48   14.80
  -8  -8   2  202.48   14.40
  -8   8   2  195.88    7.60
   8   8  -2  176.98   11.70
   8   8  -2  158.08   12.80
  -8   8   2  199.08   13.90
   8   8  -2  197.48   13.30
  -8   8   2  180.78    7.10
  -8   8   2  179.38   12.60
  -7  -8   2  213.78   12.30
   7  -8  -2  182.48   12.60
   7  -8  -2  186.98   10.90
   7  -8  -2  198.88   14.80
  -7  -8   2  180.88   14.30
  -7  -8   2  211.48   13.60
  -7  -8   2  196.78   13.80
  -7   8   2  193.48    8.80
   7   8  -2  159.38   12.60
  -7   8   2  203.98   12.60
   7   8  -2  200.48   12.10
   7   8  -2  209.88   14.10
  -7   8   2  176.28   13.50
   6  -8  -2  238.88   13.80
  -6  -8   2  240.58   15.10
  -6  -8   2  248.58   13.50
  -6  -8   2  223.48   14.30
   6  -8  -2  250.57   16.40
   6  -8  -2  253.17   14.80
  -6  -8   2  239.68   15.90
   6  -8  -2  248.28   12.20
  -6   8   2  227.38   13.60
  -6   8   2  239.68   15.00
   6   8  -2  255.97   15.10
   6   8  -2  213.78   14.30
  -6   8   2  233.98   10.90
   6   8  -2  238.38   13.20
  -6   8   2  241.38   13.20
   5  -8  -2   78.79   10.00
  -5  -8   2   73.49    9.30
   5  -8  -2   66.89    6.20
  -5  -8   2   59.69    7.10
  -5  -8   2   70.19    9.10
  -5  -8   2   70.19    8.80
   5  -8  -2   70.99    8.00
   5  -8  -2   70.79    8.10
  -5   8   2   65.19    6.00
  -5   8   2   65.59    7.00
  -5   8   2   78.39    9.40
   5   8  -2   65.99    7.50
   5   8  -2   63.39    7.90
   5   8  -2   57.09    8.10
  -5   8   2   69.49    7.90
  -4  -8   2   70.19    8.30
   4  -8  -2   68.79    7.80
   4  -8  -2   61.59    8.20
  -4  -8   2   84.59    9.60
   4  -8  -2   60.89    5.80
  -4  -8   2   65.79    8.60
  -4  -8   2   63.49    6.80
   4  -8  -2   60.29    9.20
   4   8  -2   64.29    7.00
  -4   8   2   64.99    6.40
  -4   8   2   72.89    8.00
   4   8  -2   65.29    5.10
  -4   8   2   70.49    6.60
   4   8  -2   68.09    8.10
  -4   8   2   80.99    9.40
   3  -8  -2  114.99    7.20
  -3  -8   2  107.99    9.50
  -3  -8   2  106.29    9.40
  -3  -8   2  108.49    8.60
  -3  -8   2  108.19   10.30
   3  -8  -2   94.99    8.90
   3  -8  -2  130.89    9.30
   3  -8  -2  108.29   10.60
  -3  -8   2  126.09   10.60
   3   8  -2  102.29    5.70
  -3   8   2  117.39    8.50
  -3   8   2  107.99    9.90
   3   8  -2  112.49    9.50
  -3   8   2  110.59    7.40
   3   8  -2  123.49    8.80
   3   8  -2  108.79    9.40
  -3   8   2  136.29    9.90
  -2  -8   2   44.80    6.90
   2  -8  -2   45.70    7.20
   2  -8  -2   43.40    4.90
  -2  -8   2   49.20    6.00
  -2  -8   2   46.40    7.30
   2  -8  -2   53.19    8.20
   2  -8  -2   45.40    6.40
  -2  -8   2   53.49    7.40
  -2  -8   2   33.80    6.40
   2   8  -2   42.90    6.70
   2   8  -2   37.50    3.10
  -2   8   2   43.60    5.90
  -2   8   2   42.60    5.00
  -2   8   2   42.40    6.90
   2   8  -2   47.80    6.70
  -1  -8   2   56.59    6.70
   1  -8  -2   65.49    8.20
   1  -8  -2   74.69    9.20
  -1  -8   2   55.19    7.40
  -1  -8   2   70.09    8.50
   1  -8  -2   71.29    8.00
  -1  -8   2   63.39    7.40
   1  -8  -2   65.19    7.30
   1   8  -2   62.09    3.20
   1   8  -2   68.19    7.10
  -1   8   2   71.29    8.50
  -1   8   2   62.59    5.40
  -1   8   2   66.99    7.40
   1   8  -2   69.59    7.80
   0  -8  -2    5.90    3.80
   0  -8   2    1.10    3.50
   0  -8  -2    3.30    4.20
   0  -8   2    2.00    3.80
   0  -8   2    1.90    3.30
   0  -8   2   11.60    5.00
   0  -8  -2   -0.60    4.10
   0  -8  -2    4.90    5.00
   0  -8   2    1.40    3.60
   0   8   2    6.10    4.50
   0   8   2    6.00    3.80
   0   8  -2    2.20    4.00
   0   8   2    5.00    2.70
   0   8  -2    5.90    3.50
   1  -8   2  376.06   17.70
  -1  -8  -2  370.36   18.70
   1  -8   2  397.16   19.30
   1  -8   2  397.06   17.40
   1  -8   2  386.16   17.70
  -1  -8  -2  367.96   18.60
   1  -8   2  335.07   16.60
  -1  -8  -2  405.46   18.90
  -1  -8  -2  380.66   17.60
   1   8   2  381.86   18.20
   1   8   2  400.76   18.80
   1   8   2  380.46   15.30
   1   8   2  375.16   17.60
  -1   8  -2  392.66   18.80
  -1   8  -2  370.46   16.40
  -2  -8  -2  424.26   20.20
   2  -8   2  410.56   19.20
  -2  -8  -2  444.26   20.70
  -2  -8  -2  428.96   20.40
   2  -8   2  418.26   18.90
   2  -8   2  412.76   19.10
  -2  -8  -2  444.86   19.60
   2  -8   2  440.06   20.90
  -2   8  -2  446.66   20.50
   2   8   2  443.86   20.10
  -2   8  -2  423.56   17.40
   2   8   2  414.86   19.10
   2   8   2  422.16   17.00
   2   8   2  423.36   19.90
  -3  -8  -2  123.59    9.40
   3  -8   2  149.59   11.50
   3  -8   2  116.99    5.90
   3  -8   2  144.99    9.70
  -3  -8  -2  137.49   10.50
   3  -8   2  127.79    9.40
  -3  -8  -2  108.99   10.30
   3   8   2  123.39   10.50
   3   8   2  124.89    9.80
   3   8   2  127.39   10.00
  -3   8  -2  140.89   10.60
  -3   8  -2  127.79    7.60
   3   8   2  133.49    8.30
  -4  -8  -2  290.27   16.50
  -4  -8  -2  297.47   15.90
  -4  -8  -2  306.87   15.50
   4  -8   2  307.17   15.10
   4  -8   2  309.07   16.70
   4  -8   2  293.37   15.10
  -4  -8  -2  275.47   16.10
   4  -8   2  269.87   11.20
   4   8   2  280.57   16.20
   4   8   2  289.27   15.20
   4   8   2  297.97   13.80
  -4   8  -2  286.97   12.00
   4   8   2  281.17   15.20
  -4   8  -2  287.77   15.90
  -5  -8  -2   68.89    8.50
  -5  -8  -2   63.89    7.50
  -5  -8  -2   70.19    9.20
   5  -8   2   83.79    9.60
  -5  -8  -2   71.69    9.20
   5  -8   2   53.49    4.80
   5  -8   2   66.39    7.10
   5   8   2   63.39    7.70
  -5   8  -2   72.39    8.50
   5   8   2   78.49    8.60
  -5   8  -2   73.99    4.50
   5   8   2   48.00    7.60
   5   8   2   66.29    7.30
  -6  -8  -2    4.50    3.60
  -6  -8  -2   -0.80    4.10
   6  -8   2    2.00    2.50
   6  -8   2    3.10    5.00
  -6  -8  -2   -2.50    4.80
  -6  -8  -2    5.90    3.90
   6  -8   2    1.60    3.90
   6   8   2    1.00    3.90
  -6   8  -2    5.10    3.80
   6   8   2    4.10    5.50
  -6   8  -2   -0.60    4.30
  -6   8  -2    0.40    1.10
   6   8   2    1.50    3.70
   6   8   2    4.40    5.00
   7  -8   2   45.30    8.20
  -7  -8  -2   52.99    8.50
   7  -8   2   48.10    5.40
  -7  -8  -2   51.19    7.40
  -7  -8  -2   33.30    6.30
   7  -8   2   46.70    6.80
  -7   8  -2   38.10    9.90
   7   8   2   57.49    8.70
   7   8   2   41.90    6.80
  -7   8  -2   35.70    7.00
   8  -8   2  109.69   11.40
  -8  -8  -2  119.49    9.90
  -8  -8  -2  126.19   11.50
  -8  -8  -2   89.29   13.30
   8  -8   2  131.49    8.50
   8  -8   2  114.09    9.70
   8   8   2  115.19   10.60
  -8   8  -2  101.19    8.60
  -8   8  -2  118.59   10.90
   8   8   2  106.79   11.50
   8   8   2   98.39   10.70
   9  -8   2   73.49    8.00
   9  -8   2   74.19    7.30
  -9  -8  -2   73.39   10.30
  -9  -8  -2   64.29    7.90
  -9  -8  -2   55.59    8.40
   9  -8   2   69.69    9.70
   9   8   2   77.49    9.20
  -9   8  -2   59.99    8.80
  -9   8  -2   53.99    7.20
   9   8   2   61.89    9.30
   9   8   2   48.40    9.20
 -10  -8  -2   69.99    9.50
  10  -8   2   75.29    8.80
 -10  -8  -2   83.59   10.90
  10  -8   2   80.99    8.00
  10  -8   2   74.19   10.30
 -10  -8  -2   60.99    7.60
  10   8   2   71.29   10.70
 -10   8  -2   75.99    9.70
  10   8   2   68.49    9.00
  11  -8   2   37.60    7.30
  11  -8   2   40.40    6.60
 -11  -8  -2   28.20    5.60
 -11  -8  -2   45.50    8.40
  11  -8   2   24.70    7.10
  11   8   2   23.00    7.70
  11   8   2   41.30    7.70
 -11   8  -2   21.60    6.90
 -12  -8  -2   34.70    5.90
  12  -8   2   32.10    7.40
  12  -8   2   34.50    7.20
 -12   8  -2   44.50    7.80
  12   8   2   21.90    6.60
  12   8   2   41.90    9.10
 -13  -8  -2   81.59    8.10
  13  -8   2   96.69   11.00
  13  -8   2   90.19   10.30
  13  -8   2  125.79    9.70
  13   8   2   78.69   10.70
  13   8   2  109.19   14.10
 -13   8  -2   95.09   10.90
 -14  -8  -2  174.08   10.90
  14  -8   2  168.28   13.50
  14  -8   2  202.48   14.80
  14   8   2  191.08   16.60
  14   8   2  172.08   15.00
 -14   8  -2  170.88   13.50
  15  -8   2    4.10    5.30
  15  -8   2   17.70    5.20
 -15  -8  -2    2.20    4.10
  15   8   2   17.00    7.40
  15   8   2    2.60    5.90
  14  -9  -2   22.70    7.60
 -14  -9   2   11.50    7.40
  14  -9  -2   31.00    8.00
 -14  -9   2   16.40    5.70
  14   9  -2   29.60    8.80
  14   9  -2   15.20    6.00
 -13  -9   2   14.00    7.50
  13  -9  -2   13.10    6.10
 -13  -9   2   -0.90    4.40
  13   9  -2    1.50    6.10
  13   9  -2   13.40    7.40
  12  -9  -2  134.79   10.30
  12  -9  -2   86.09   10.80
 -12  -9   2  121.69   11.40
  12  -9  -2  127.59   13.30
 -12  -9   2  137.29   12.60
 -12  -9   2   93.59   13.50
  12   9  -2  116.99   11.60
  12   9  -2  121.39   13.40
 -11  -9   2   48.70    9.40
 -11  -9   2   39.70    7.50
 -11  -9   2   32.60    9.00
  11  -9  -2   34.50    8.40
 -11  -9   2   32.10    8.00
  11   9  -2   35.90    6.90
  11   9  -2   26.70    8.30
  10  -9  -2    0.50    4.40
  10  -9  -2    3.20    5.80
 -10  -9   2   -0.50    4.70
 -10  -9   2    0.80    3.80
 -10  -9   2    0.90    6.00
 -10  -9   2   -2.80    4.10
  10  -9  -2    2.80    4.10
  10   9  -2   -6.30    3.70
  10   9  -2    0.90    5.30
  -9  -9   2   71.29    9.20
  -9  -9   2   97.69   11.00
   9  -9  -2   72.29    9.60
  -9  -9   2   69.89   10.70
   9  -9  -2   66.79    7.70
  -9  -9   2   69.99    8.90
   9  -9  -2   69.59   10.70
   9   9  -2   57.19    7.80
  -9   9   2   59.09    9.80
   9   9  -2   85.49   11.30
  -8  -9   2  325.57   17.80
   8  -9  -2  341.87   16.20
   8  -9  -2  328.67   18.60
   8  -9  -2  349.96   20.60
  -8  -9   2  381.96   21.70
  -8  -9   2  332.87   20.00
  -8  -9   2  362.36   19.20
   8   9  -2  327.37   17.40
  -8   9   2  359.66   12.60
   8   9  -2  321.37   19.00
  -8   9   2  333.37   19.60
   8   9  -2  368.86   23.50
  -8   9   2  328.77   17.80
   7  -9  -2   62.39    8.10
   7  -9  -2   57.49    6.70
  -7  -9   2   59.79    9.50
  -7  -9   2   57.49    8.80
  -7  -9   2   56.19    9.50
   7  -9  -2   57.99    8.60
   7  -9  -2   46.20    9.00
  -7  -9   2   70.89    8.10
  -7   9   2   56.69    9.20
  -7   9   2   52.69    8.10
  -7   9   2   58.79    5.10
   7   9  -2   67.09    8.00
   7   9  -2   62.39    8.90
   7   9  -2   57.69    9.30
   6  -9  -2   56.19    9.70
  -6  -9   2   40.40    6.40
  -6  -9   2   61.59    9.30
   6  -9  -2   49.80    6.00
   6  -9  -2   41.80    6.90
  -6  -9   2   44.60    8.80
  -6  -9   2   48.60    8.20
   6  -9  -2   47.60    7.70
   6   9  -2   48.80    6.90
  -6   9   2   59.89    8.20
  -6   9   2   45.40    6.30
  -6   9   2   53.69    5.50
  -6   9   2   52.89    8.80
   6   9  -2   38.50    8.50
   6   9  -2   47.00    8.30
   5  -9  -2   79.19   10.90
  -5  -9   2   81.49    9.50
  -5  -9   2   94.99   10.50
  -5  -9   2   75.49    9.90
  -5  -9   2   68.79    8.00
   5  -9  -2   79.39    8.90
   5  -9  -2   83.29   10.80
  -5   9   2   90.49   12.10
  -5   9   2   75.69    7.60
  -5   9   2   75.89    8.60
   5   9  -2   72.39    5.90
   5   9  -2   61.39    8.70
  -5   9   2   85.09    7.10
   5   9  -2   70.49    8.00
  -4  -9   2  125.29   11.80
   4  -9  -2  110.79    7.80
  -4  -9   2  138.09   11.80
  -4  -9   2  118.49    9.40
   4  -9  -2  116.89    9.80
   4  -9  -2  125.79   11.00
  -4  -9   2  121.29   10.80
  -4  -9   2  128.19   11.10
   4  -9  -2  119.59   12.00
  -4   9   2  122.39    8.80
  -4   9   2  124.49    8.60
   4   9  -2  109.39    9.40
   4   9  -2  115.09    6.50
   4   9  -2  102.29   10.20
  -4   9   2  119.29   10.20
  -4   9   2  117.09   11.00
   3  -9  -2   46.90    7.00
   3  -9  -2   49.90    5.60
  -3  -9   2   47.10    8.10
  -3  -9   2   58.39    8.70
  -3  -9   2   49.40    6.70
  -3  -9   2   67.09    8.90
  -3  -9   2   60.49    8.40
   3  -9  -2   62.39    9.40
   3  -9  -2   52.19    7.90
  -3   9   2   41.20    5.90
  -3   9   2   52.79    6.00
   3   9  -2   45.30    7.20
   3   9  -2   48.90    3.80
  -3   9   2   43.70    7.90
   2  -9  -2   -0.20    5.20
  -2  -9   2   -0.40    3.50
   2  -9  -2   -7.20    3.20
   2  -9  -2    0.90    4.40
   2  -9  -2    3.40    4.80
  -2  -9   2   -0.10    4.20
  -2  -9   2   -0.50    4.60
  -2  -9   2   -3.20    3.60
  -2  -9   2    3.40    4.50
   2  -9  -2    0.80    2.70
  -2   9   2   -1.20    3.40
   2   9  -2    2.20    4.00
   2   9  -2    3.50    3.90
   2   9  -2    0.90    1.40
  -2   9   2    0.80    4.70
  -2   9   2   -1.30    2.60
  -1  -9   2  105.59   10.00
   1  -9  -2  112.49    9.80
  -1  -9   2  110.69    9.90
   1  -9  -2  120.69   10.50
   1  -9  -2  128.09   10.60
  -1  -9   2  118.69   10.10
  -1  -9   2  117.09    9.40
  -1  -9   2  116.59   11.10
   1  -9  -2  122.99   11.50
  -1   9   2  114.19    7.40
  -1   9   2  130.09   10.10
  -1   9   2  106.09   10.40
   1   9  -2  130.79   10.80
   1   9  -2  118.89    9.60
   0  -9  -2  365.46   19.40
   0  -9   2  354.46   17.00
   0  -9   2  320.27   16.90
   0  -9   2  338.07   17.80
   0  -9   2  361.06   19.10
   0  -9  -2  342.77   18.30
   0  -9   2  359.46   17.70
   0  -9  -2  356.16   17.40
   0  -9  -2  355.36   18.50
   0   9   2  370.66   18.90
   0   9   2  361.96   17.70
   0   9   2  354.56   14.60
   0   9  -2  315.27   16.20
   0   9  -2  338.17   18.30
   1  -9   2  706.23   30.20
  -1  -9  -2  702.53   29.90
  -1  -9  -2  703.63   28.40
  -1  -9  -2  736.73   29.90
   1  -9   2  702.13   28.60
   1  -9   2  694.43   28.90
   1  -9   2  712.93   28.10
  -1  -9  -2  719.23   30.20
  -1   9  -2  642.64   29.10
   1   9   2  684.23   28.70
   1   9   2  701.13   29.60
  -1   9  -2  694.73   26.90
   1   9   2  682.23   25.30
  -2  -9  -2   28.00    8.00
   2  -9   2   17.20    5.30
  -2  -9  -2   30.80    6.90
   2  -9   2   17.30    5.30
   2  -9   2   14.90    6.10
  -2  -9  -2   24.60    6.50
  -2  -9  -2   19.50    5.00
   2  -9   2   20.30    5.30
   2   9   2   27.80    6.50
   2   9   2   12.60    5.30
   2   9   2   24.70    5.70
  -2   9  -2   17.20    5.80
   2   9   2   20.30    4.00
  -3  -9  -2  179.68   13.40
   3  -9   2  188.78   12.50
   3  -9   2  174.08   11.90
  -3  -9  -2  192.08   12.20
  -3  -9  -2  199.88   13.60
  -3  -9  -2  186.58   13.40
   3  -9   2  199.38   14.20
   3  -9   2  186.78   11.80
  -3   9  -2  176.38   13.20
   3   9   2  173.38   13.00
  -3   9  -2  193.88   10.10
   3   9   2  173.88    9.90
   3   9   2  165.08   12.00
   3   9   2  194.98   13.20
  -4  -9  -2   -1.10    3.30
  -4  -9  -2    2.70    4.80
   4  -9   2    0.10    4.90
   4  -9   2   -0.20    3.60
  -4  -9  -2   -2.60    4.20
   4  -9   2    2.90    4.30
  -4  -9  -2   -0.60    5.10
   4  -9   2    0.80    1.90
   4   9   2   -1.60    4.50
   4   9   2   -1.90    4.00
  -4   9  -2   -6.60    3.90
  -4   9  -2   -1.90    2.20
   4   9   2   -0.40    3.80
   4   9   2    1.00    3.20
  -5  -9  -2   18.20    5.20
  -5  -9  -2   22.00    7.00
   5  -9   2   21.90    3.30
   5  -9   2   21.70    6.80
  -5  -9  -2   24.50    6.30
  -5  -9  -2   24.00    6.60
   5  -9   2   23.00    5.60
   5  -9   2   16.10    5.40
   5   9   2   28.60    6.30
   5   9   2   21.00    7.40
  -5   9  -2   22.10    3.10
   5   9   2   20.60    5.50
   5   9   2   15.20    5.10
  -5   9  -2   16.80    6.10
  -6  -9  -2   10.80    6.40
   6  -9   2   13.50    6.30
  -6  -9  -2   14.50    5.90
   6  -9   2   17.50    3.40
   6  -9   2   20.70    5.70
  -6  -9  -2   15.00    5.40
  -6  -9  -2   12.40    4.90
  -6   9  -2   16.30    2.10
   6   9   2   22.70    5.20
   6   9   2   16.30    5.50
   6   9   2   10.60    5.80
   7  -9   2  342.17   17.70
   7  -9   2  343.57   14.70
  -7  -9  -2  331.17   18.40
  -7  -9  -2  331.07   17.90
  -7  -9  -2  334.07   19.50
  -7  -9  -2  387.16   20.70
   7  -9   2  338.77   19.60
  -7   9  -2  342.67   19.20
   7   9   2  359.26   18.40
   7   9   2  352.76   17.40
   7   9   2  300.17   18.80
   8  -9   2  389.06   21.90
  -8  -9  -2  411.56   22.20
   8  -9   2  417.86   20.00
   8  -9   2  401.66   17.20
  -8  -9  -2  409.06   20.00
  -8  -9  -2  377.46   20.50
  -8  -9  -2  410.96   22.30
   8   9   2  400.56   20.60
  -8   9  -2  413.46   21.30
   8   9   2  392.86   22.30
   9  -9   2  101.59   11.90
   9  -9   2  107.39    8.10
  -9  -9  -2  109.49   10.20
  -9  -9  -2  124.29   11.90
   9  -9   2   96.69   10.00
   9   9   2  100.39   10.90
   9   9   2  108.39   12.30
  -9   9  -2  121.19   11.60
  10  -9   2  101.79    8.20
 -10  -9  -2  112.79   11.50
  10  -9   2   81.19   11.30
 -10  -9  -2   85.69    9.10
 -10   9  -2   86.19   10.00
  10   9   2   86.89   10.50
  10   9   2   87.69   12.20
  11  -9   2   36.60    8.60
  11  -9   2   16.40    5.70
  11  -9   2   22.80    5.20
 -11  -9  -2   21.20    5.70
  11   9   2   19.20    9.70
  11   9   2   19.90    7.30
  12  -9   2  164.68   13.20
 -12  -9  -2  141.09   11.20
  12  -9   2  182.58   14.90
  12  -9   2  200.48   12.10
  12   9   2  162.58   14.30
  12   9   2  165.18   15.50
  13  -9   2   -6.80    4.00
 -13  -9  -2    1.80    3.90
  13  -9   2    1.60    4.80
  13   9   2    5.60    5.70
 -14  -9  -2   18.50    5.00
  14  -9   2   25.20    7.20
  14  -9   2   21.90    6.50
  14   9   2   12.30    7.00
  14   9   2   41.10   10.00
  13 -10  -2  135.19   14.10
 -13 -10   2  120.39   15.20
 -13 -10   2  119.99   11.80
  13 -10  -2  138.89   13.80
  13  10  -2  135.99   14.50
  13  10  -2  126.59   12.60
 -12 -10   2    8.10    5.60
  12 -10  -2   13.40    4.60
 -12 -10   2   20.10    9.20
  12 -10  -2    9.70    5.80
  12  10  -2   11.20    7.20
  12  10  -2    7.70    7.10
 -11 -10   2   31.40    6.40
  11 -10  -2   25.70    8.10
 -11 -10   2   10.80    5.90
  11 -10  -2   10.70    5.70
 -11 -10   2    0.80    6.00
  11 -10  -2   22.00    5.40
  11  10  -2   13.70    7.30
  11  10  -2   16.70    6.00
  10 -10  -2    2.60    5.80
  10 -10  -2   11.40    4.40
  10 -10  -2    0.10    4.90
 -10 -10   2    1.00    4.70
 -10 -10   2   -9.60    5.00
  10  10  -2    4.50    4.70
  10  10  -2    5.90    6.30
   9 -10  -2   49.90    6.80
  -9 -10   2   45.20    7.40
  -9 -10   2   69.19    9.90
   9 -10  -2   45.50    8.50
   9 -10  -2   53.69   10.40
  -9 -10   2   38.30    7.90
   9  10  -2   41.30    7.10
   9  10  -2   50.09    9.80
   8 -10  -2    1.40    6.00
   8 -10  -2    2.40    3.80
  -8 -10   2    6.10    5.60
  -8 -10   2   15.00    6.20
  -8 -10   2    1.50    3.90
  -8 -10   2   -0.20    5.70
   8 -10  -2    6.90    5.20
  -8  10   2    3.00    1.70
   8  10  -2    6.50    5.70
   8  10  -2    4.40    4.50
   7 -10  -2   67.49   10.70
  -7 -10   2   68.09    8.60
  -7 -10   2   76.09   10.40
  -7 -10   2   77.29   10.60
  -7 -10   2   61.39   10.10
   7 -10  -2   71.39    7.10
   7 -10  -2   58.09    8.90
   7  10  -2   80.49    9.10
   7  10  -2   78.39    7.00
  -7  10   2   68.09    5.50
  -6 -10   2    9.30    5.90
   6 -10  -2    7.80    6.80
  -6 -10   2   25.60    6.80
   6 -10  -2    9.70    5.30
   6 -10  -2   12.80    4.20
  -6 -10   2    8.30    6.00
   6  10  -2   13.40    5.10
  -6  10   2   14.30    6.10
  -6  10   2   19.50    7.50
   6  10  -2    9.70    3.30
   6  10  -2    7.70    5.20
  -6  10   2    5.90    3.10
  -5 -10   2  197.68   14.30
  -5 -10   2  177.18   12.10
  -5 -10   2  175.68   13.60
  -5 -10   2  175.98   14.30
   5 -10  -2  173.58   14.70
   5 -10  -2  177.28   13.10
   5 -10  -2  185.38   10.20
  -5 -10   2  166.38   13.60
   5 -10  -2  179.28   12.60
   5  10  -2  170.28    8.70
  -5  10   2  130.49   12.90
   5  10  -2  190.58   13.70
  -5  10   2  190.68   14.30
   5  10  -2  161.28   11.80
  -5  10   2  180.58   11.00
   4 -10  -2    3.80    3.30
  -4 -10   2   10.10    5.70
   4 -10  -2   10.70    6.30
  -4 -10   2    7.10    5.40
  -4 -10   2   -0.70    5.20
   4 -10  -2    5.10    4.60
  -4 -10   2    3.70    5.60
   4 -10  -2   -0.80    4.30
  -4 -10   2    6.20    4.10
  -4  10   2    6.50    3.70
  -4  10   2    8.40    3.70
   4  10  -2    4.30    2.20
  -4  10   2    1.00    5.00
  -3 -10   2    6.40    5.20
  -3 -10   2    2.10    4.80
   3 -10  -2    6.50    4.60
  -3 -10   2    4.10    3.90
   3 -10  -2    8.20    3.20
   3 -10  -2    6.60    5.10
   3 -10  -2    9.20    5.30
   3 -10  -2    0.80    5.30
  -3 -10   2    5.20    5.40
  -3 -10   2    5.40    5.30
  -3  10   2   -0.60    4.70
   3  10  -2    1.50    4.10
   3  10  -2    3.90    1.80
  -3  10   2    4.40    3.30
  -3  10   2    5.50    4.00
  -2 -10   2  267.07   16.20
  -2 -10   2  262.07   16.30
  -2 -10   2  284.57   17.40
   2 -10  -2  298.67   16.90
  -2 -10   2  272.87   16.40
   2 -10  -2  253.47   16.00
  -2 -10   2  250.27   14.70
   2 -10  -2  261.37   15.60
   2 -10  -2  282.87   17.70
  -2  10   2  266.37   14.90
  -2  10   2  262.57   16.70
  -2  10   2  277.27   12.80
   2  10  -2  279.17    9.50
   2  10  -2  265.37   16.30
   2  10  -2  274.27   15.60
  -1 -10   2  211.38   13.00
   1 -10  -2  208.68   14.10
  -1 -10   2  182.58   13.20
  -1 -10   2  198.88   13.70
   1 -10  -2  210.58   15.40
  -1 -10   2  231.38   14.30
  -1 -10   2  207.58   15.20
   1 -10  -2  200.38   13.40
   1 -10  -2  237.68   14.70
   1  10  -2  202.58   14.20
   1  10  -2  204.38   13.00
  -1  10   2  196.68   14.30
  -1  10   2  198.48   13.00
  -1  10   2  193.38   10.30
   0 -10   2   12.30    5.50
   0 -10   2   12.30    6.10
   0 -10  -2    8.70    4.70
   0 -10   2   14.60    5.60
   0 -10  -2   12.10    6.40
   0 -10   2   13.60    4.90
   0 -10  -2   13.60    6.00
   0  10   2    8.00    3.20
   0  10  -2   15.80    6.30
   0  10  -2   14.50    4.80
   0  10   2   13.40    5.10
   0  10   2   14.30    5.80
   1 -10   2   -0.70    4.70
  -1 -10  -2    7.00    5.80
  -1 -10  -2   13.20    5.60
  -1 -10  -2   -4.00    3.60
  -1 -10  -2   -1.60    4.90
   1 -10   2    3.40    4.20
   1 -10   2   -1.90    5.10
   1 -10   2   -3.00    4.00
   1  10   2   -8.70    5.50
   1  10   2   -0.80    4.40
  -1  10  -2    1.50    3.40
   1  10   2   -0.10    2.70
  -1  10  -2   -3.30    4.00
  -2 -10  -2  140.89   12.00
   2 -10   2  118.29   10.10
   2 -10   2  120.09   10.40
   2 -10   2  121.49   10.90
  -2 -10  -2  100.19    9.80
  -2 -10  -2  125.19   12.20
  -2 -10  -2  124.29   11.50
   2 -10   2  125.29   12.10
   2  10   2  123.59   11.20
   2  10   2  114.29    7.80
  -2  10  -2  116.29    8.70
  -2  10  -2  113.69   10.90
   3 -10   2   41.70    8.40
  -3 -10  -2   35.70    6.70
  -3 -10  -2   44.10    8.20
  -3 -10  -2   32.00    7.00
   3 -10   2   34.50    7.00
   3 -10   2   42.40    7.10
   3 -10   2   37.00    7.50
  -3 -10  -2   50.09    8.50
  -3  10  -2   39.90    5.40
   3  10   2   36.90    6.80
   3  10   2   38.70    8.80
  -3  10  -2   40.90    8.00
   3  10   2   44.60   12.00
   3  10   2   44.90    5.60
   4 -10   2   13.40    2.40
  -4 -10  -2   17.00    6.40
  -4 -10  -2    3.10    4.30
   4 -10   2   14.70    5.10
   4 -10   2   13.70    6.60
  -4 -10  -2   12.60    5.90
   4 -10   2    4.80    4.60
  -4 -10  -2   18.20    6.80
   4 -10   2    7.00    4.40
  -4  10  -2    3.30    5.30
   4  10   2   -0.50    5.10
   4  10   2    7.50    3.90
   4  10   2    9.20    5.00
   4  10   2    8.40    5.80
  -4  10  -2   13.10    3.30
   5 -10   2    2.00    5.70
   5 -10   2    3.30    2.30
   5 -10   2    2.20    4.30
  -5 -10  -2    7.40    5.30
  -5 -10  -2    6.20    5.30
   5 -10   2    2.30    3.90
  -5 -10  -2    0.90    5.80
  -5 -10  -2   -5.00    3.50
   5  10   2    5.20    3.90
   5  10   2   -4.60    4.80
  -5  10  -2    3.60    5.10
   5  10   2   11.50    5.70
   5  10   2    1.60    4.50
  -6 -10  -2   61.59   10.00
  -6 -10  -2   45.10    8.30
   6 -10   2   51.39    7.60
   6 -10   2   44.90    8.50
  -6 -10  -2   46.20    7.60
   6 -10   2   47.40    9.30
   6 -10   2   51.59    4.90
  -6 -10  -2   60.29    9.90
  -6  10  -2   53.89    3.90
  -6  10  -2   56.29    9.00
   6  10   2   53.09    8.00
   6  10   2   53.89    7.10
  -7 -10  -2   97.79   11.90
   7 -10   2  116.09    7.30
   7 -10   2  110.19   12.70
  -7 -10  -2  131.39   12.30
   7 -10   2  115.59   10.60
  -7 -10  -2  107.59   11.00
   7  10   2  122.79   11.30
   7  10   2  101.09    9.40
  -8 -10  -2   -2.60    4.20
  -8 -10  -2    9.80    4.70
   8 -10   2   -0.90    4.00
   8 -10   2    3.90    2.80
  -8 -10  -2   -1.90    5.50
   8 -10   2   -2.70    4.90
   8  10   2    1.30    4.40
   8  10   2   -1.40    4.60
   9 -10   2   -2.10    5.10
   9 -10   2    7.60    3.40
   9 -10   2   -1.10    4.10
  -9 -10  -2    8.40    5.30
  -9 -10  -2    0.60    6.10
  -9 -10  -2    6.20    5.00
   9  10   2    6.40    4.70
   9  10   2    2.50    4.80
  10 -10   2   22.70    6.30
  10 -10   2   29.80    5.10
 -10 -10  -2   19.90    6.00
 -10 -10  -2   22.00    7.70
  10 -10   2   22.80    7.80
  10  10   2   11.90    7.30
  10  10   2   23.40    6.80
  11 -10   2   10.60    5.10
  11 -10   2   16.00    3.80
  11 -10   2    6.60    6.00
 -11 -10  -2    8.10    6.20
 -11 -10  -2   16.20    5.60
  11  10   2    2.10    5.50
  11  10   2   10.00    7.30
  12 -10   2    2.00    4.90
  12 -10   2    7.00    5.40
 -12 -10  -2   -3.00    4.10
  12  10   2   -4.20    5.10
  12  10   2   -5.10    5.30
 -13 -10  -2  106.59   10.20
  13 -10   2  129.19   13.50
  12 -11  -2   23.00   10.60
  12 -11  -2   39.50    8.90
  12  11  -2   27.70    9.10
  12  11  -2   19.60    6.50
  11 -11  -2    2.90    6.20
  11 -11  -2   10.90    5.90
 -11 -11   2    2.00    5.40
 -11 -11   2    9.70    7.10
  11 -11  -2   -2.20    3.90
  11  11  -2   -1.30    4.60
  11  11  -2   -8.60    5.80
 -10 -11   2   79.09   13.90
  10 -11  -2   67.49    8.10
 -10 -11   2   74.99   10.80
  10 -11  -2   87.29   11.90
  10 -11  -2   94.69   13.00
  10  11  -2   66.39   11.30
  10  11  -2   94.89   16.00
   9 -11  -2    4.60    6.00
   9 -11  -2    1.80    6.10
  -9 -11   2   -4.40    5.00
  -9 -11   2   26.30   10.20
   9 -11  -2   -6.80    2.90
  -9 -11   2   11.70    7.00
   9  11  -2    5.30    3.70
   9  11  -2    2.40    4.60
  -8 -11   2   -0.90    5.70
   8 -11  -2   -2.80    3.20
   8 -11  -2    2.40    4.80
  -8 -11   2    0.20    5.50
  -8 -11   2    8.70    4.70
  -8 -11   2    6.10    5.80
   8 -11  -2    7.80    6.40
   8  11  -2   -1.00    3.90
  -8  11   2    1.20    1.60
   8  11  -2    1.50    3.20
   7 -11  -2  100.59   10.90
   7 -11  -2   96.09    8.00
  -7 -11   2   87.89   11.90
  -7 -11   2   93.39   11.70
  -7 -11   2   94.89   11.10
  -7 -11   2  121.69   15.40
   7  11  -2   96.99    7.30
   7  11  -2  101.49   10.10
  -7  11   2   98.39    6.60
  -6 -11   2  254.07   17.40
  -6 -11   2  256.97   17.50
   6 -11  -2  259.27   16.60
   6 -11  -2  243.28   12.70
   6 -11  -2  256.77   18.80
  -6 -11   2  270.87   17.80
  -6 -11   2  255.67   18.20
  -6 -11   2  220.98   14.90
   6  11  -2  239.78   11.30
   6  11  -2  241.68   15.00
   5 -11  -2  121.79   13.80
  -5 -11   2  102.29   10.10
  -5 -11   2  121.49   12.80
   5 -11  -2  100.69   10.80
  -5 -11   2   95.89   11.80
  -5 -11   2  108.99   11.80
  -5 -11   2  116.99   11.90
   5 -11  -2  109.19    8.10
  -5  11   2  117.59    9.00
  -5  11   2  117.19    8.70
   5  11  -2   99.49    6.20
  -4 -11   2   17.90    5.30
  -4 -11   2   12.70    6.90
  -4 -11   2   17.50    6.70
  -4 -11   2   18.10    6.80
   4 -11  -2   13.50    6.30
   4 -11  -2   17.40    6.50
   4 -11  -2   22.70    8.00
  -4 -11   2   26.90    7.10
  -4  11   2   12.80    4.30
   4  11  -2   19.40    2.80
   4  11  -2   16.20    6.00
  -4  11   2   15.80    4.30
  -3 -11   2   26.90    7.30
   3 -11  -2   38.30    7.80
  -3 -11   2   41.80    8.10
   3 -11  -2   29.00    8.10
  -3 -11   2   36.00    7.50
  -3 -11   2   19.50    5.80
  -3 -11   2   43.20    9.30
   3 -11  -2   29.80    7.20
  -3  11   2   26.70    5.80
   3  11  -2   25.70    6.70
  -3  11   2   35.50    5.10
   3  11  -2   31.80    2.50
  -2 -11   2   40.80    8.60
  -2 -11   2   35.00    8.20
   2 -11  -2   30.30    7.60
  -2 -11   2   20.90    6.00
   2 -11  -2   27.00    8.00
  -2 -11   2   32.90    7.50
  -2  11   2   33.20    6.40
  -2  11   2   34.80    5.00
   2  11  -2   26.20   10.30
   1 -11  -2   19.10    7.00
  -1 -11   2   24.00    7.60
  -1 -11   2   11.60    5.80
   1 -11  -2   12.80    6.00
   1 -11  -2   21.60    6.80
  -1 -11   2    1.20    4.80
   1 -11  -2   11.50    7.90
  -1 -11   2   13.00    5.30
  -1  11   2   21.60    3.90
   1  11  -2    9.60    4.50
  -1  11   2    9.40    4.80
   0 -11  -2    5.80    6.10
   0 -11   2   10.60    5.80
   0 -11   2   14.70    6.30
   0 -11  -2    8.70    5.50
   0 -11  -2    5.00    5.50
   0 -11  -2    9.10    5.80
   0 -11   2    3.90    4.30
   0 -11   2   14.90    6.90
   0  11   2   11.40    3.40
   0  11   2   -4.20    4.00
   0  11  -2    9.50    4.20
   1 -11   2    0.60    4.50
   1 -11   2   -6.60    3.70
   1 -11   2   -0.90    5.30
  -1 -11  -2    0.30    5.30
  -1 -11  -2   -0.90    5.60
  -1 -11  -2   -0.30    4.00
  -1 -11  -2    2.10    5.00
   1 -11   2   -2.30    4.20
  -1  11  -2    0.90    3.30
   1  11   2  -10.90    6.00
   1  11   2   -7.20    4.80
   1  11   2    0.60    2.60
  -2 -11  -2   53.29    9.00
   2 -11   2   33.70    6.70
  -2 -11  -2   44.10    8.80
   2 -11   2   45.40    7.80
   2 -11   2   39.90    8.70
   2 -11   2   41.30    7.40
  -2 -11  -2   41.10    8.70
   2  11   2   42.70    8.30
   2  11   2   39.20    7.50
   2  11   2   41.70    5.20
  -2  11  -2   39.10    5.70
   3 -11   2   55.79    8.70
   3 -11   2   43.90    7.50
  -3 -11  -2   59.89    9.90
  -3 -11  -2   55.89    9.20
   3 -11   2   41.80    9.00
   3 -11   2   48.90    8.20
  -3 -11  -2   47.40    9.00
   3  11   2   45.50    5.70
   3  11   2   51.09    8.80
   3  11   2   43.70    8.10
  -3  11  -2   48.00    5.90
   4 -11   2  181.08   15.70
   4 -11   2  158.48   12.80
  -4 -11  -2  181.68   14.60
  -4 -11  -2  186.28   14.80
   4 -11   2  175.88   13.50
  -4 -11  -2  176.68   14.40
  -4  11  -2  186.58   10.10
   4  11   2  199.68   14.40
   4  11   2  178.08   13.40
   4  11   2  182.38   10.70
   5 -11   2  171.48   13.30
  -5 -11  -2  193.88   15.40
  -5 -11  -2  199.68   15.30
   5 -11   2  188.18   13.40
  -5 -11  -2  186.48   14.40
   5 -11   2  171.88   15.20
   5  11   2  180.78   10.90
  -5  11  -2  183.08    9.30
   5  11   2  174.98   13.60
  -6 -11  -2   76.09   11.40
   6 -11   2   83.79    5.60
  -6 -11  -2   78.49   11.40
   6 -11   2   85.49   11.90
  -6 -11  -2   81.69   10.60
   6  11   2   79.89    9.90
  -6  11  -2   78.09    5.00
   6  11   2   78.19    7.90
  -7 -11  -2   21.20    8.00
  -7 -11  -2   17.70    6.50
  -7 -11  -2   24.30    6.50
   7 -11   2   20.30    5.80
   7 -11   2   20.40    3.70
   7 -11   2   11.60    7.10
   7  11   2   17.10    5.90
   7  11   2   15.50    5.20
   8 -11   2   85.09   15.00
  -8 -11  -2   98.89   11.80
   8 -11   2   95.49   10.10
  -8 -11  -2  121.39   11.90
  -8 -11  -2  123.19   12.20
   8  11   2  123.69   11.90
   8  11   2  104.79    9.70
  -9 -11  -2   55.49    9.00
  -9 -11  -2   62.19   10.50
   9 -11   2   57.19    6.10
   9 -11   2   54.19    8.80
   9 -11   2   59.79   10.90
   9  11   2   62.49    9.70
   9  11   2   47.50    7.80
  10 -11   2    9.70    5.60
  10 -11   2   13.10    7.10
  10 -11   2   16.60    4.10
 -10 -11  -2   18.80    7.70
 -10 -11  -2   12.50    5.70
  10  11   2    7.70    5.80
  10  11   2   16.10    5.40
  11 -11   2   14.90    7.00
 -11 -11  -2    5.70    6.00
  11 -11   2   20.10    4.50
 -11 -11  -2   12.60    6.00
  11 -11   2   18.10    6.60
  11  11   2   19.30    6.30
  11  11   2   11.60   10.00
 -10 -12   2  199.88   16.70
  10 -12  -2  183.58   16.90
 -10 -12   2  187.68   15.70
  10 -12  -2  176.08   15.10
  10  12  -2  160.28   11.00
  10  12  -2  164.48   13.70
  -9 -12   2   52.79   10.30
  -9 -12   2   46.10    9.00
   9 -12  -2   31.00   11.10
   9 -12  -2   41.90    8.60
   9 -12  -2   35.60    5.90
   9  12  -2   31.00    5.30
   9  12  -2   37.50    7.00
   8 -12  -2    7.20    6.00
  -8 -12   2    6.80    6.40
  -8 -12   2   -2.60    5.70
   8 -12  -2    1.40    6.30
   8 -12  -2    0.60    3.40
   8  12  -2    5.20    5.50
   8  12  -2    6.30    3.50
  -8  12   2    6.10    1.90
   7 -12  -2   10.60    5.90
   7 -12  -2    2.80    6.30
  -7 -12   2    2.00    6.10
   7 -12  -2    7.80    3.60
   7  12  -2    1.10    2.60
   7  12  -2    4.40    4.40
  -7  12   2    5.10    2.40
   6 -12  -2   47.00    5.70
   6 -12  -2   29.00    9.00
  -6 -12   2   25.70    8.30
  -6 -12   2   46.50    8.60
  -6 -12   2   34.20   10.00
   6 -12  -2   24.30    7.50
  -6  12   2   34.30    5.20
   6  12  -2   32.00    4.00
   5 -12  -2  134.39   14.70
  -5 -12   2  103.39   12.30
   5 -12  -2  113.99    7.80
  -5 -12   2  120.09   12.20
   5 -12  -2   88.69   11.10
   5 -12  -2  112.99   13.60
  -5  12   2  101.59    8.70
   5  12  -2  103.89    5.80
   5  12  -2  140.99    6.80
  -4 -12   2   88.79   10.70
   4 -12  -2   80.79   11.30
   4 -12  -2   94.89   13.00
  -4 -12   2   98.99   11.50
   4 -12  -2   73.19   10.70
  -4  12   2   98.99    7.90
   4  12  -2   89.79    4.00
  -4  12   2   75.39    8.40
   3 -12  -2  420.06   24.70
  -3 -12   2  413.46   23.00
  -3 -12   2  444.06   30.20
  -3 -12   2  396.66   22.50
   3 -12  -2  406.76   22.40
   3 -12  -2  389.86   22.20
  -3  12   2  400.26   19.70
  -3  12   2  418.76   17.70
  -2 -12   2    3.20    4.80
   2 -12  -2    0.00    5.20
  -2 -12   2   -5.00    4.90
  -2 -12   2   -6.80    8.10
   2 -12  -2    2.60    5.50
  -2  12   2   -4.50    3.40
   2  12  -2   -1.40    4.10
  -2  12   2    4.50    2.80
   1 -12  -2   14.90    6.70
   1 -12  -2   18.20    8.80
  -1 -12   2   24.10    7.00
  -1 -12   2   27.70    8.20
   1 -12  -2   17.80    6.50
  -1  12   2   23.30    4.00
   1  12  -2   13.10    5.30
  -1  12   2   25.50   10.60
   0 -12   2   -5.40    4.70
   0 -12   2   11.20    5.60
   0 -12  -2    1.50    5.90
   0 -12  -2    4.70    4.90
   0 -12  -2    1.00    5.60
   0  12   2    0.70    2.50
   0  12  -2   -1.30    4.20
   0  12   2   -4.80    4.20
   1 -12   2   16.40    5.90
  -1 -12  -2   24.10    6.80
  -1 -12  -2   17.70    7.20
  -1 -12  -2    8.20    6.70
   1 -12   2   16.20    6.50
   1  12   2   19.90    3.80
  -1  12  -2   16.30    4.80
   1  12   2   14.80    5.80
  -2 -12  -2  105.59   12.10
  -2 -12  -2  101.09   12.80
  -2 -12  -2  122.39   12.10
   2 -12   2  120.89   11.90
   2 -12   2   94.89   12.90
  -2  12  -2  102.59    9.00
   2  12   2  105.89    7.40
   3 -12   2  126.59   11.80
  -3 -12  -2  130.49   13.20
  -3 -12  -2  124.19   13.70
  -3 -12  -2  118.09   12.30
   3 -12   2   97.39   13.10
   3 -12   2  115.19   11.20
   3  12   2  133.59    9.20
  -3  12  -2  140.59    9.50
  -4 -12  -2   23.70    7.80
   4 -12   2   19.30    6.20
   4 -12   2   14.70    5.90
  -4 -12  -2   32.60    7.60
   4 -12   2    7.60    7.00
  -4 -12  -2   14.90    7.50
  -4  12  -2   15.10    3.80
   4  12   2   15.60    4.10
   5 -12   2   72.69    9.90
  -5 -12  -2   59.79   10.20
   5 -12   2   78.09   11.90
   5 -12   2   79.19   10.30
  -5 -12  -2   93.59   16.70
  -5 -12  -2   73.69   11.40
   5  12   2   66.99    9.30
   5  12   2   66.49    7.10
   6 -12   2   -6.60    4.20
   6 -12   2    1.40    6.00
   6 -12   2   -3.30    3.90
  -6 -12  -2   -3.30    4.90
  -6 -12  -2   -3.50    5.70
   6  12   2    3.10    3.80
   6  12   2    0.90    4.80
  -6  12  -2    1.00    1.70
   7 -12   2   47.90   10.30
  -7 -12  -2   42.70    8.90
  -7 -12  -2   36.10    9.10
   7 -12   2   50.29    8.70
   7 -12   2   53.39    4.50
   7  12   2   53.99    8.80
   7  12   2   43.60    6.70
   8 -12   2    8.00    6.90
  -8 -12  -2   10.70    6.30
  -8 -12  -2   15.60    7.30
   8 -12   2   13.60    6.30
   8 -12   2    6.90    2.90
   8  12   2   11.60    4.70
   8  12   2    6.60    5.30
  -9 -12  -2   19.00    7.90
   9 -12   2    7.50    3.10
  -9 -12  -2   11.30    6.40
   9 -12   2    7.40    5.40
   9  12   2   12.60    5.20
  -7 -13   2   35.10    9.50
   7 -13  -2   45.90    9.10
  -7 -13   2   49.40   11.40
  -7 -13   2   75.19   12.30
   7 -13  -2   29.00    9.30
   7  13  -2   41.00    4.40
  -6 -13   2   -3.50    5.30
   6 -13  -2    2.20    6.30
  -6 -13   2    9.30    7.20
   6 -13  -2    4.60    6.90
  -6  13   2   -2.80    2.60
   6  13  -2    4.10    1.80
   5 -13  -2    0.50    5.70
  -5 -13   2    9.30    6.90
   5 -13  -2    3.10    5.40
   5 -13  -2    3.60    6.90
  -5 -13   2    5.70    6.60
  -5  13   2    8.10    4.20
   4 -13  -2    7.20    5.40
  -4 -13   2   19.10    7.50
   4 -13  -2    5.90    6.40
  -4 -13   2    5.10    6.30
  -4  13   2    4.50    4.10
  -3 -13   2   13.20    6.90
   3 -13  -2   19.30    7.90
  -3 -13   2    5.30    6.50
   3 -13  -2    5.20    6.00
   3 -13  -2    9.40    6.50
  -3 -13   2   33.70    6.80
  -3  13   2   25.50    4.10
  -3  13   2   10.90    5.60
  -2 -13   2  109.69   13.90
   2 -13  -2  127.49   14.50
  -2 -13   2  160.88   13.50
   2 -13  -2  133.89   13.10
   2 -13  -2  119.39   12.20
  -2 -13   2  112.79   12.60
  -2  13   2  130.99    8.00
  -2  13   2  101.19   10.80
  -1 -13   2   10.00    6.60
   1 -13  -2    4.00    6.30
   1 -13  -2    9.30    6.40
   1 -13  -2    9.70    5.50
  -1 -13   2    9.00    7.20
  -1 -13   2   23.40    6.40
  -1  13   2   12.80    3.10
   0 -13   2    3.50    6.30
   0 -13  -2   17.70    7.70
   0 -13  -2   11.80    5.90
   0 -13   2    6.30    7.00
   0 -13  -2    9.70    7.40
   0 -13   2   17.20    5.80
   0  13   2   12.80    3.10
   0  13  -2    7.50    4.90
  -1 -13  -2   26.10    8.50
   1 -13   2   41.70    8.20
   1 -13   2   26.70    8.50
  -1 -13  -2   50.69    8.40
  -1 -13  -2   19.80    9.10
   1 -13   2   34.70    8.10
   1  13   2   36.10    4.60
  -1  13  -2   23.70    5.20
   2 -13   2   10.20    5.40
   2 -13   2    8.90    5.90
   2 -13   2   10.20    7.20
  -2 -13  -2    7.20    6.80
   2  13   2   10.90    3.20
  -2  13  -2    2.30    3.30
  -3 -13  -2   16.90    5.60
   3 -13   2   -1.50    4.90
   3 -13   2    2.60    6.80
   3 -13   2   12.70    5.40
  -3 -13  -2    4.40    6.10
   3  13   2   12.70    5.30
  -3  13  -2    2.70    3.50
   4 -13   2   60.19    9.50
  -4 -13  -2   45.50    9.80
  -4  13  -2   80.29    7.00
   4  13   2   54.79    6.10
   5 -13   2   34.20    8.10
  -5 -13  -2   21.60    9.80
   5 -13   2   25.70    8.50
   5 -13   2   23.70    6.90
  -5 -13  -2   22.50    8.10
   5  13   2   24.80    4.70
  -5  13  -2   25.90    4.10
   6 -13   2   91.39   13.40
  -6 -13  -2   76.09   11.30
   6 -13   2   78.79   10.70
   6 -13   2   82.29   11.10
  -6 -13  -2   89.49   13.20
   6  13   2   82.69    7.70
  -6  13  -2   82.59    5.50
   6  13   2   81.69   16.00
  -7 -13  -2   94.79   12.70
   7 -13   2  109.49   12.00
   7 -13   2  101.09   14.10
  -7 -13  -2  146.69   14.80
   7 -13   2  123.59   12.50
   7  13   2  145.69   13.30
   7  13   2  114.89    9.40
  -3 -14   2  153.18   15.20
  -3 -14   2  150.48   16.10
   3 -14  -2  159.88   15.10
   3 -14  -2  170.98   17.20
   3 -14  -2  177.78   15.10
  -3  14   2  207.28   13.90
   2 -14  -2   -9.50    4.80
   2 -14  -2   25.40    6.30
   2 -14  -2    0.10    5.40
  -2 -14   2   -6.40    5.60
  -2 -14   2   -6.00    6.20
   1 -14  -2  104.29   11.20
   1 -14  -2   62.19   12.10
  -1 -14   2   91.49   12.70
  -1 -14   2  125.89   10.90
  -1  14   2  117.89    6.50
   0 -14   2   26.90    7.80
   0 -14   2   14.70    8.20
   0 -14  -2   17.20    9.10
   0 -14  -2   47.70    8.80
   0 -14  -2   29.20    9.20
   1 -14   2  109.49   13.60
   1 -14   2   98.89   14.50
  -1 -14  -2  109.69   13.20
  -1 -14  -2  129.89   14.70
  -1 -14  -2  106.29   14.30
   1  14   2  141.49    7.20
   2 -14   2    3.50    5.50
  -2 -14  -2   -3.20    5.50
  -2 -14  -2   -7.70    5.30
   2 -14   2    2.50    6.90
   2 -14   2   13.00    4.30
  -2  14  -2    3.70    4.00
   3 -14   2   40.80    9.00
  -3 -14  -2   38.70   10.00
   3 -14   2   53.59    8.40
   3 -14   2   32.60    9.90
  -3 -14  -2   34.20    9.30
   3  14   2   65.89    5.30
  18   0  -3   -7.20    4.30
 -18   0   3   -5.00    3.10
 -18   0   3    1.70    4.40
  18   0  -3    8.20    3.40
  18   0  -3    2.90    4.50
 -17   0   3   -1.40    4.30
  17   0  -3    1.40    6.20
  17   0  -3    1.80    2.80
 -17   0   3    2.20    3.40
  16   0  -3    1.40    4.60
  16   0  -3   -1.20    4.80
  16   0  -3    0.80    2.60
 -16   0   3   -1.30    4.00
 -16   0   3    8.40    4.00
  15   0  -3    0.70    2.80
  15   0  -3    3.20    5.30
 -15   0   3    0.60    3.20
  15   0  -3    1.20    4.30
 -15   0   3   -0.90    4.20
  14   0  -3   -1.80    4.10
  14   0  -3    0.80    2.70
  14   0  -3   -6.60    4.40
 -14   0   3   -5.70    2.90
  14   0  -3    3.50    4.40
 -14   0   3   -2.70    3.50
 -14   0   3    1.60    3.50
 -13   0   3   -2.00    3.20
 -13   0   3    3.10    3.90
  13   0  -3    3.60    7.70
  13   0  -3    2.00    3.90
  13   0  -3   -0.80    4.60
  13   0  -3    4.70    2.90
 -13   0   3    4.60    4.30
 -12   0   3    1.10    3.60
 -12   0   3    5.10    4.30
  12   0  -3   -0.80    3.50
 -12   0   3   -1.40    3.50
  12   0  -3    0.20    4.50
  12   0  -3   -0.30    2.60
  12   0  -3    2.60    4.40
 -11   0   3    5.10    3.70
  11   0  -3    0.90    3.20
 -11   0   3   -3.00    3.00
 -11   0   3    3.40    3.20
  11   0  -3   -7.80    3.60
  11   0  -3   -3.70    3.90
  11   0  -3    1.60    2.80
 -10   0   3    1.30    2.90
 -10   0   3    3.40    3.50
 -10   0   3    4.10    2.90
  10   0  -3    1.30    2.20
  10   0  -3   -1.70    3.20
   9   0  -3    4.20    2.40
   9   0  -3    1.70    3.50
  -9   0   3    4.60    3.50
   9   0  -3   -1.00    2.60
  -9   0   3    3.50    2.90
  -9   0   3   -0.50    2.60
   9   0  -3   -1.10    3.30
   8   0  -3    2.30    3.40
   8   0  -3    1.00    3.70
  -8   0   3    1.50    2.90
  -8   0   3    1.90    2.80
   8   0  -3    1.50    2.10
   8   0  -3   -2.00    2.50
  -8   0   3    1.40    3.00
  -7   0   3    2.30    3.10
   7   0  -3   -1.80    3.60
   7   0  -3   -0.10    2.20
  -7   0   3    0.30    2.70
   7   0  -3   -1.10    3.50
   6   0  -3   -0.50    2.00
   6   0  -3   -3.00    3.00
  -6   0   3   -0.80    2.10
   6   0  -3   -2.70    2.80
  -6   0   3    2.30    2.40
   5   0  -3   -1.30    2.50
  -5   0   3   -3.70    2.50
   5   0  -3    1.00    2.90
  -5   0   3   -1.00    2.00
   5   0  -3   -0.60    1.70
  -5   0   3    1.90    2.70
  -4   0   3   -0.70    1.90
   4   0  -3   -0.90    2.00
  -4   0   3   -2.50    2.20
   4   0  -3   -1.30    1.40
  -4   0   3   -2.00    1.90
   4   0  -3   -2.50    2.30
  -3   0   3   -1.80    2.00
  -3   0   3   -0.50    1.60
   3   0  -3   -1.40    1.40
   3   0  -3   -1.10    2.10
   3   0  -3   -2.40    2.00
  -3   0   3   -0.60    2.00
   2   0  -3   -0.90    1.90
   2   0  -3   -2.70    1.50
   2   0  -3    0.70    1.90
  -2   0   3   -3.10    1.80
  -2   0   3    0.50    1.50
  -2   0   3    1.80    1.80
  -1   0   3    0.50    1.70
   1   0  -3   -0.60    1.60
  -1   0   3    0.20    0.60
   1   0  -3    1.10    0.60
   0   0  -3    0.10    0.80
   0   0  -3    0.80    1.50
   0   0   3    0.60    1.50
   0   0  -3   -0.10    0.90
   0   0   3    0.10    1.10
   0   0   3    0.20    0.80
   1   0   3    1.90    1.10
  -1   0  -3    2.30    1.10
   1   0   3    0.10    1.20
  -1   0  -3   -0.60    1.30
   1   0   3    0.20    1.40
  -1   0  -3   -0.40    0.90
   2   0   3    0.40    1.30
   2   0   3    0.30    1.80
  -2   0  -3   -0.10    1.10
  -2   0  -3    0.10    1.70
  -3   0  -3    0.10    1.30
   3   0   3    1.20    2.00
  -3   0  -3    1.70    1.90
   3   0   3    0.00    0.60
   3   0   3    1.20    1.80
   4   0   3   -1.30    1.60
   4   0   3   -0.30    2.40
  -4   0  -3    0.60    1.60
  -5   0  -3   -0.60    1.90
   5   0   3    2.60    3.00
   5   0   3    1.40    2.40
   5   0   3   -0.50    2.30
   6   0   3    0.60    2.40
   6   0   3   -0.10    3.20
  -6   0  -3    2.10    2.60
   6   0   3    0.00    2.60
   7   0   3   -3.10    2.10
  -7   0  -3   -0.80    2.30
   7   0   3    1.60    2.50
   7   0   3   -0.20    3.10
  -8   0  -3    0.90    2.10
  -8   0  -3   -0.50    0.60
   8   0   3   -0.50    2.20
   9   0   3    1.50    2.90
   9   0   3    1.30    3.10
   9   0   3    2.10    2.40
  -9   0  -3    0.50    0.70
  -9   0  -3   -1.10    2.50
  10   0   3    0.80    3.70
 -10   0  -3   -0.70    2.80
  10   0   3   -0.10    2.50
  10   0   3    1.30    3.40
  11   0   3   -1.20    2.80
  11   0   3    1.80    3.80
  11   0   3    1.10    3.80
 -11   0  -3   -1.60    3.00
 -12   0  -3   -2.50    2.70
  12   0   3   -0.70    3.90
  12   0   3   -0.70    3.80
  12   0   3    2.50    4.60
  13   0   3   -2.70    3.90
  13   0   3    1.10    3.00
  13   0   3    1.70    5.00
 -13   0  -3    0.60    3.30
  14   0   3    2.90    4.80
  14   0   3   -5.60    3.90
  14   0   3    0.10    2.80
  15   0   3   -0.50    4.90
  15   0   3    2.20    4.90
  15   0   3    0.30    3.00
  16   0   3   -1.70    4.90
  16   0   3   -2.60    4.00
  16   0   3   -0.10    2.80
  17   0   3    3.00    3.00
  17   0   3   -8.00    4.30
  18   0   3   -7.60    3.90
  18   0   3   -0.80    5.00
  18  -1  -3   25.70    4.50
  18  -1  -3   33.30    8.80
 -18  -1   3   30.90    5.30
 -18  -1   3   26.40    6.80
  18  -1  -3   21.80    7.30
 -18   1   3   23.80    5.50
  18   1  -3   18.30    4.40
  18   1  -3   31.40    8.20
  18   1  -3   33.50    7.90
  17  -1  -3   15.90    3.70
  17  -1  -3   15.60    6.80
 -17  -1   3   10.80    5.90
  17  -1  -3   26.20    8.30
 -17  -1   3   20.80    4.50
  17   1  -3    9.90    6.90
 -17   1   3   13.10    4.80
  17   1  -3   10.00    3.90
 -17   1   3   14.80    4.90
 -16  -1   3  105.99   11.10
  16  -1  -3   97.39    7.30
  16  -1  -3  102.39   11.50
  16  -1  -3  100.69   11.80
 -16  -1   3  100.19    8.40
 -16   1   3   90.79    8.70
  16   1  -3   91.99    8.60
  16   1  -3  102.99   11.80
 -16   1   3   87.79    9.40
  16   1  -3  109.19   11.10
 -15  -1   3   23.10    4.90
  15  -1  -3   25.60    7.30
 -15  -1   3   25.20    6.50
 -15  -1   3   19.30    6.10
  15  -1  -3   16.80    5.90
  15  -1  -3   17.10    3.90
  15   1  -3   20.20    4.70
 -15   1   3   23.70    5.60
  15   1  -3   29.20    6.50
 -15   1   3   21.10    5.20
  15   1  -3   21.70    7.20
 -14  -1   3  432.26   22.80
  14  -1  -3  473.35   19.10
  14  -1  -3  455.85   23.70
  14  -1  -3  507.05   24.60
  14  -1  -3  462.45   23.20
 -14  -1   3  431.06   20.00
 -14  -1   3  524.45   22.90
  14   1  -3  483.25   24.60
  14   1  -3  483.35   20.60
 -14   1   3  496.05   26.90
 -14   1   3  471.75   21.10
  14   1  -3  473.15   23.70
  14   1  -3  496.15   23.10
 -14   1   3  449.26   22.70
 -13  -1   3   64.49    7.10
  13  -1  -3   58.69    9.00
  13  -1  -3   73.89    9.30
 -13  -1   3   57.59    7.80
 -13  -1   3   74.59    9.30
  13  -1  -3   68.19    9.10
  13  -1  -3   58.49    5.80
  13   1  -3   62.79    7.00
  13   1  -3   72.89   15.10
  13   1  -3   60.99    9.40
 -13   1   3   58.79    8.30
 -13   1   3   73.29    7.70
 -13   1   3   59.19    7.30
  13   1  -3   62.19    8.10
  12  -1  -3  354.96   18.40
  12  -1  -3  329.47   14.20
 -12  -1   3  311.97   17.40
 -12  -1   3  304.27   15.20
  12  -1  -3  338.57   17.70
 -12  -1   3  339.27   16.90
  12  -1  -3  351.56   18.60
 -12   1   3  346.97   17.50
  12   1  -3  350.76   18.70
  12   1  -3  334.77   15.60
  12   1  -3  306.57   17.80
 -12   1   3  366.56   15.90
  12   1  -3  339.27   17.40
 -12   1   3  321.87   16.00
  11  -1  -3  142.39   10.90
 -11  -1   3  141.39   10.10
  11  -1  -3  136.29    7.70
 -11  -1   3  145.79   11.90
  11  -1  -3  128.89   10.60
 -11  -1   3  132.99    9.00
  11  -1  -3  133.99   10.40
 -11   1   3  133.09   10.00
  11   1  -3  140.69   10.00
  11   1  -3  132.79    8.80
  11   1  -3  135.89   11.10
  11   1  -3  138.29   11.20
 -11   1   3  143.09    9.00
 -11   1   3  150.78    9.80
  10  -1  -3   47.80    4.60
 -10  -1   3   69.99    7.00
 -10  -1   3   62.99    7.20
  10  -1  -3   50.19    7.10
  10  -1  -3   61.99    7.80
  10   1  -3   64.69    8.10
 -10   1   3   59.69    6.80
 -10   1   3   62.09    5.80
  10   1  -3   56.99    7.60
 -10   1   3   56.29    6.40
  10   1  -3   63.89    6.60
  10   1  -3   56.89    6.20
   9  -1  -3   82.79    5.40
   9  -1  -3   91.19    8.10
   9  -1  -3   77.39    7.60
  -9  -1   3   87.09    7.40
   9   1  -3   87.79    6.50
  -9   1   3   86.09    7.20
   9   1  -3   85.69    7.50
  -9   1   3   86.09    6.20
  -9   1   3   87.39    7.50
   9   1  -3   80.39    7.90
   9   1  -3   81.79    7.10
  -8  -1   3  208.88   11.70
   8  -1  -3  206.68    9.50
  -8  -1   3  245.18   11.50
   8  -1  -3  241.58   12.40
   8  -1  -3  242.48   12.50
  -8   1   3  237.18   10.30
   8   1  -3  200.78   10.40
   8   1  -3  233.58   12.50
  -8   1   3  225.08   11.30
  -8   1   3  196.58   11.30
   8   1  -3  220.48   11.10
   7  -1  -3   48.00    4.20
   7  -1  -3   56.39    6.40
  -7  -1   3   59.69    6.00
   7  -1  -3   68.09    7.00
  -7  -1   3   56.29    6.10
  -7   1   3   53.59    5.90
   7   1  -3   57.09    6.50
   7   1  -3   60.99    5.30
   7   1  -3   55.39    5.50
  -7   1   3   59.49    4.90
  -7   1   3   57.89    6.10
   7   1  -3   66.19    6.80
   6  -1  -3 1090.69   37.90
  -6  -1   3 1101.59   40.10
  -6  -1   3 1210.28   39.60
   6  -1  -3 1176.38   40.40
   6  -1  -3 1153.98   40.00
  -6   1   3 1206.98   40.70
  -6   1   3 1095.59   39.80
  -6   1   3 1222.58   39.90
   6   1  -3 1133.29   39.00
  -6   1   3 1186.78   38.40
   6   1  -3 1199.68   40.50
   6   1  -3 1157.48   40.00
   6   1  -3 1193.38   39.10
  -5  -1   3  241.48   11.50
   5  -1  -3  257.07   11.60
   5  -1  -3  247.68   11.30
  -5  -1   3  248.68   10.90
   5  -1  -3  244.98    9.80
  -5   1   3  263.77   11.50
   5   1  -3  260.57   10.50
   5   1  -3  274.67   11.00
   5   1  -3  261.57   11.40
  -5   1   3  245.58   11.20
  -5   1   3  261.87   11.90
   5   1  -3  251.47   11.70
  -5   1   3  259.97   10.10
  -4   1   3 3833.12  120.79
  -3  -1   3 1222.68   40.50
  -3  -1   3 1286.47   40.60
  -3  -1   3 1219.38   40.80
   3  -1  -3 1228.38   40.80
   3  -1  -3 1269.37   40.70
   3   1  -3 1241.28   40.40
  -3   1   3 1265.87   41.10
  -3   1   3 1235.98   39.80
   3   1  -3 1188.48   40.70
  -3   1   3 1269.57   40.90
   3   1  -3 1255.07   40.40
  -3   1   3 1252.07   40.80
   3   1  -3 1236.48   39.40
  -2  -1   3   89.89    3.50
  -2  -1   3   92.39    5.00
  -2  -1   3   86.89    4.70
  -2  -1   3   88.59    5.00
   2  -1  -3   92.39    5.20
   2  -1  -3   96.89    5.20
   2   1  -3   90.69    3.40
  -2   1   3   92.29    5.40
  -2   1   3   89.29    5.10
   2   1  -3   87.29    4.80
   2   1  -3   98.39    4.70
  -2   1   3   81.29    5.50
   2   1  -3   87.59    4.90
  -1  -1   3   32.90    2.80
  -1  -1   3   33.20    1.50
   1  -1  -3   45.30    3.30
  -1  -1   3   32.80    3.10
   1  -1  -3   37.20    3.40
  -1  -1   3   34.30    2.90
  -1   1   3   44.60    3.00
  -1   1   3   37.80    3.70
   1   1  -3   34.60    3.10
   1   1  -3   33.50    2.70
  -1   1   3   47.10    3.80
   0  -1  -3 5654.93  191.88
   0  -1   3 5633.04  181.28
   0   1   3 5660.83  192.28
  -1  -1  -3   89.19    4.60
  -1  -1  -3  101.09    4.70
  -1  -1  -3   97.29    4.90
   1   1   3   90.49    5.50
   1   1   3   90.29    4.60
   1   1   3  101.49    5.00
  -2  -1  -3  748.23   25.90
   2  -1   3  761.72   24.20
   2  -1   3  766.82   25.00
  -2  -1  -3  772.92   25.40
   2   1   3  770.92   25.90
   2   1   3  776.72   24.70
   2   1   3  785.62   25.60
  -3  -1  -3  112.89    6.30
   3  -1   3  109.89    4.70
   3  -1   3  100.59    4.60
  -3  -1  -3   97.69    5.30
   3   1   3  107.49    5.60
  -3   1  -3  103.59    4.30
   3   1   3  111.39    6.20
   3   1   3  102.89    3.90
  -4  -1  -3  326.37   12.70
   4  -1   3  321.27   11.30
  -4  -1  -3  316.57   13.40
  -4   1  -3  319.27   11.50
   4   1   3  324.87   13.40
   4   1   3  334.17   13.20
   4   1   3  327.57   12.80
  -4   1  -3  308.87   11.20
   5  -1   3  190.38    7.80
   5  -1   3  191.18    8.40
  -5  -1  -3  199.78    9.30
   5  -1   3  198.18    8.90
  -5  -1  -3  207.08   10.40
  -5   1  -3  212.48    8.60
   5   1   3  196.38    9.90
   5   1   3  203.28   10.30
  -5   1  -3  212.58    7.70
   5   1   3  203.28   10.00
   6  -1   3    0.40    3.50
   6  -1   3    4.70    2.80
  -6  -1  -3   -0.10    2.80
   6  -1   3   -0.60    2.00
   6  -1   3    0.10    1.60
  -6  -1  -3    2.50    2.60
  -6   1  -3    3.60    2.40
   6   1   3   -0.50    2.90
   6   1   3   -1.50    2.90
   6   1   3    3.30    3.10
  -6   1  -3    3.80    1.50
   7  -1   3    2.10    3.30
   7  -1   3    1.20    1.90
   7  -1   3   -0.70    1.30
   7  -1   3    0.30    2.30
   7   1   3    6.10    2.90
   7   1   3    5.60    3.60
  -7   1  -3   -1.30    2.40
  -7   1  -3   -1.50    1.20
   7   1   3   -1.40    2.60
   8  -1   3  568.84   21.30
   8  -1   3  660.63   28.00
  -8  -1  -3  606.84   23.30
   8  -1   3  595.04   25.00
  -8   1  -3  588.74   22.30
   8   1   3  567.64   22.80
  -8   1  -3  609.04   20.20
   8   1   3  657.03   27.40
  -9  -1  -3   46.90    5.40
   9  -1   3   41.80    5.60
   9  -1   3   42.20    4.30
   9  -1   3   49.99    6.90
  -9   1  -3   44.40    5.00
   9   1   3   31.00    5.40
   9   1   3   38.80    6.00
   9   1   3   38.60    5.10
  -9   1  -3   44.00    3.20
 -10  -1  -3   23.50    4.90
  10  -1   3   17.30    4.60
  10  -1   3   24.50    5.30
  10  -1   3   19.10    3.20
  10   1   3   31.40    5.70
 -10   1  -3   24.70    2.80
  10   1   3   20.80    5.50
 -10   1  -3   23.10    4.20
  11  -1   3   66.19    7.40
  11  -1   3   64.19    8.80
  11  -1   3   53.29    5.40
 -11  -1  -3   61.19    7.10
  11   1   3   60.39    8.20
  11   1   3   65.59    8.10
  11   1   3   66.69    7.10
 -11   1  -3   67.39    4.00
 -11   1  -3   57.09    6.50
  12  -1   3   21.80    5.50
  12  -1   3   19.50    6.00
 -12  -1  -3   16.10    4.70
  12  -1   3   15.20    3.40
 -12   1  -3   13.10    5.00
  12   1   3   16.20    5.90
  12   1   3   13.20    5.40
 -12   1  -3   19.60    2.40
  12   1   3   19.20    4.40
  13  -1   3   62.19    9.40
  13  -1   3   59.39    5.90
  13  -1   3   57.19    8.20
 -13  -1  -3   58.69    7.70
 -13   1  -3   61.19    3.40
 -13   1  -3   58.79    7.10
  13   1   3   61.19    7.10
  13   1   3   89.49    9.50
  13   1   3   57.09    8.60
  14  -1   3   20.90    4.70
  14  -1   3   22.60    6.80
  14  -1   3   24.50    6.80
  14   1   3   27.20    7.00
  14   1   3   31.10    7.30
  14   1   3   18.50    5.10
  15  -1   3   10.30    6.00
  15  -1   3    7.90    5.60
  15  -1   3   14.10    3.50
  15   1   3    7.10    5.30
  15   1   3    6.70    3.90
  15   1   3    5.30    5.20
  16  -1   3  137.69   13.50
  16  -1   3   97.09    7.30
  16  -1   3  115.89   11.90
  16   1   3  106.29    9.00
  16   1   3  108.19   12.20
  16   1   3  100.49   12.00
  17  -1   3   16.60    3.40
  17   1   3   21.10   12.00
  17   1   3   12.80    8.40
  17   1   3   12.50    4.30
  18  -1   3   11.00    6.10
  18  -1   3   18.60    7.80
  18  -1   3   13.20    2.90
  18   1   3   15.60    7.30
  18   1   3   15.20    6.70
  18   1   3    3.30    3.80
 -18  -2   3   -0.60    5.10
  18  -2  -3    3.00    4.60
 -18  -2   3    0.30    3.00
  18  -2  -3    6.50    5.90
  18   2  -3    0.50    5.60
 -18   2   3   -7.30    3.70
  18   2  -3   -7.50    3.90
  17  -2  -3   19.60    6.30
  17  -2  -3   12.00    6.60
 -17  -2   3   26.30    4.50
 -17  -2   3   22.70    7.20
 -17   2   3   10.10    5.20
  17   2  -3   16.90    6.90
  17   2  -3   10.80    4.20
 -17   2   3   14.80    5.10
 -16  -2   3    9.70    3.40
  16  -2  -3   -0.20    4.50
 -16  -2   3   -2.00    4.50
  16  -2  -3   -0.20    5.00
 -16   2   3    2.90    3.70
  16   2  -3    3.60    3.60
  16   2  -3    5.00    6.00
  16   2  -3    3.90    4.40
 -16   2   3    4.70    4.30
 -15  -2   3   81.69   11.80
 -15  -2   3   92.99    7.90
 -15  -2   3   82.49   10.10
  15  -2  -3   74.59   10.00
  15  -2  -3   92.89   11.80
  15   2  -3   77.89    8.30
 -15   2   3   84.79    8.60
  15   2  -3   87.89   11.70
  15   2  -3   91.99   10.20
 -15   2   3   80.09    7.80
 -14  -2   3   45.80    6.20
  14  -2  -3   40.40    7.60
 -14  -2   3   43.20    7.60
  14  -2  -3   41.20    8.20
  14  -2  -3   40.60    7.80
  14  -2  -3   38.20    4.60
 -14  -2   3   49.10    8.10
  14   2  -3   42.70    7.40
 -14   2   3   41.30    6.80
 -14   2   3   43.70    7.60
  14   2  -3   41.60    8.40
  14   2  -3   43.20    6.30
  14   2  -3   61.99    9.30
 -14   2   3   52.79    6.20
  13  -2  -3    5.90    5.00
  13  -2  -3    4.30    4.80
 -13  -2   3    4.20    5.00
  13  -2  -3    4.20    2.30
 -13  -2   3    5.60    4.80
  13   2  -3   10.30    4.40
 -13   2   3   12.10    3.90
  13   2  -3    8.00    5.70
  13   2  -3    8.60    6.40
 -13   2   3    3.00    4.60
  13   2  -3    5.50    4.20
 -13   2   3    7.60    4.40
  12  -2  -3 1111.09   39.60
  12  -2  -3 1205.28   45.40
  12  -2  -3 1142.69   44.70
 -12  -2   3 1197.48   45.00
 -12  -2   3 1192.58   44.00
  12   2  -3 1224.38   43.80
  12   2  -3 1131.09   44.80
  12   2  -3 1208.98   45.80
 -12   2   3 1202.38   44.30
  12   2  -3 1196.98   42.70
 -12   2   3 1209.78   41.00
 -12   2   3 1176.38   42.90
 -11  -2   3  333.37   16.80
 -11  -2   3  333.97   17.30
  11  -2  -3  308.97   13.10
  11  -2  -3  314.47   17.10
  11  -2  -3  335.57   17.60
 -11   2   3  334.57   14.20
 -11   2   3  320.57   16.00
  11   2  -3  337.27   15.80
 -11   2   3  341.67   17.00
  11   2  -3  332.07   16.30
  11   2  -3  316.27   17.60
  11   2  -3  323.07   17.40
 -10  -2   3  140.39   10.60
  10  -2  -3  189.18   11.70
 -10  -2   3  174.98   13.10
  10  -2  -3  159.68   11.20
  10  -2  -3  147.99    7.60
 -10   2   3  175.98    8.80
  10   2  -3  171.88   11.80
 -10   2   3  178.08   10.70
 -10   2   3  177.38   10.90
  10   2  -3  157.88   10.30
  10   2  -3  153.78    9.70
  10   2  -3  159.58   11.30
   9  -2  -3    1.00    1.50
   9  -2  -3    0.40    3.30
  -9  -2   3    1.80    4.00
  -9  -2   3    7.50    3.70
   9  -2  -3   -1.10    3.10
   9   2  -3    0.40    2.50
  -9   2   3   -0.60    2.90
  -9   2   3   -1.20    2.90
   9   2  -3   -1.60    2.70
  -9   2   3   -0.20    1.90
   9   2  -3   -2.40    3.00
   9   2  -3   -0.30    2.30
   8  -2  -3  568.24   23.00
   8  -2  -3  563.14   22.70
  -8  -2   3  559.64   22.40
  -8  -2   3  517.15   22.60
  -8   2   3  563.14   24.40
  -8   2   3  587.04   22.40
   8   2  -3  526.65   21.40
   8   2  -3  543.75   23.10
  -8   2   3  576.14   20.10
   8   2  -3  571.14   21.60
   7  -2  -3   15.30    4.50
   7  -2  -3   14.50    3.80
  -7  -2   3   14.50    4.00
  -7  -2   3   12.50    4.20
   7   2  -3    9.60    3.50
  -7   2   3   13.50    4.20
  -7   2   3   15.60    2.70
  -7   2   3   14.20    3.80
   7   2  -3   12.90    4.20
   7   2  -3   11.40    3.00
  -7   2   3   14.30    4.30
   7   2  -3   15.30    4.30
   6  -2  -3  391.86   16.60
  -6  -2   3  369.16   15.20
  -6  -2   3  368.16   16.60
  -6  -2   3  410.96   16.60
   6  -2  -3  385.96   16.30
   6   2  -3  399.06   15.30
  -6   2   3  392.56   14.30
   6   2  -3  399.26   17.00
  -6   2   3  347.57   15.90
  -6   2   3  380.26   16.90
   6   2  -3  408.46   16.50
  -6   2   3  409.26   16.60
   6   2  -3  409.26   16.10
  -5  -2   3 1565.14   52.89
   5  -2  -3 1619.14   53.89
  -5  -2   3 1565.64   54.39
   5  -2  -3 1628.04   54.39
   5  -2  -3 1648.64   54.29
  -5  -2   3 1645.54   54.09
  -5   2   3 1696.53   54.49
   5   2  -3 1634.14   52.79
  -5   2   3 1670.33   54.29
  -5   2   3 1664.23   52.19
   5   2  -3 1638.34   54.49
  -5   2   3 1641.34   54.39
   5   2  -3 1677.43   53.89
   5   2  -3 1627.84   53.79
  -4  -2   3  502.75   18.10
  -4  -2   3  539.65   19.60
  -4  -2   3  494.55   19.50
   4  -2  -3  513.75   19.50
   4  -2  -3  495.15   19.50
   4  -2  -3  525.95   19.20
   4   2  -3  542.95   19.30
   4   2  -3  521.95   18.00
  -4   2   3  531.75   19.60
   4   2  -3  532.15   18.90
  -4   2   3  525.15   17.90
   4   2  -3  537.25   19.70
  -4   2   3  528.35   19.50
  -4   2   3  545.85   19.90
   3  -2  -3  924.91   31.10
  -3  -2   3  934.81   31.10
  -3  -2   3  914.41   31.00
  -3  -2   3  922.31   29.60
   3  -2  -3  929.41   31.50
   3  -2  -3  912.71   30.70
   3   2  -3  900.61   30.90
   3   2  -3  892.51   30.10
  -3   2   3  905.51   30.80
  -3   2   3  905.71   31.00
  -3   2   3  913.61   31.40
   3   2  -3  887.41   29.30
   3   2  -3  929.81   30.80
  -2  -2   3   82.69    5.00
   2  -2  -3   84.09    4.70
  -2  -2   3   80.99    3.70
   2  -2  -3   76.99    5.20
   2  -2  -3   82.39    5.00
  -2  -2   3   80.59    5.10
  -2  -2   3   79.49    4.20
   2  -2  -3   72.49    5.70
   2   2  -3   84.49    5.10
   2   2  -3   78.79    4.00
  -2   2   3   79.99    5.00
  -2   2   3   82.09    4.80
   2   2  -3   80.69    3.60
  -2   2   3   84.79    5.70
   2   2  -3   77.79    4.80
  -1  -2   3  761.12   25.80
   1  -2  -3  861.91   26.10
  -1  -2   3  754.52   26.00
   1  -2  -3  777.72   26.80
   1  -2  -3  789.42   26.40
  -1  -2   3  762.12   24.90
   1  -2  -3  781.72   26.10
  -1  -2   3  757.02   24.90
  -1   2   3  785.12   26.80
  -1   2   3  742.63   26.00
   1   2  -3  737.53   24.80
  -1   2   3  823.42   26.10
   1   2  -3  798.22   26.00
  -1   2   3  806.32   26.50
   0  -2   3   39.80    4.00
   0  -2   3   37.20    3.20
   0  -2   3   41.50    2.30
   0  -2  -3   41.20    3.60
   0  -2   3   43.10    2.80
   0  -2  -3   36.20    3.90
   0  -2  -3   44.60    4.00
   0  -2  -3   36.50    4.20
   0   2   3   45.00    3.60
   0   2   3   42.80    4.00
   0   2   3   43.10    3.80
   0   2   3   43.40    4.20
   0   2  -3   38.20    3.10
  -1  -2  -3   34.70    3.40
   1  -2   3   29.70    3.50
  -1  -2  -3   25.90    3.10
   1  -2   3   30.80    2.60
  -1  -2  -3   34.90    3.70
  -1  -2  -3   30.80    3.50
  -1   2  -3   32.80    2.50
   1   2   3   37.10    3.50
   1   2   3   35.30    3.80
   1   2   3   34.90    3.60
   1   2   3   31.10    3.70
  -2  -2  -3 3210.48  127.49
   2  -2   3 3051.89  105.39
   2   2   3 2997.60  123.09
  -2   2  -3 3088.59  105.49
   3  -2   3  980.30   31.70
  -3  -2  -3  979.00   33.60
  -3  -2  -3  962.60   33.80
   3  -2   3 1022.00   32.20
   3  -2   3 1009.30   33.00
  -3  -2  -3 1010.70   32.30
   3   2   3 1025.00   33.90
   3   2   3 1004.10   34.30
   3   2   3  953.70   32.10
   3   2   3 1019.90   33.90
  -3   2  -3 1006.00   32.90
  -3   2  -3 1036.90   31.80
  -4  -2  -3 1712.23   56.29
  -4  -2  -3 1760.72   56.79
  -4  -2  -3 1698.13   54.19
   4  -2   3 1756.92   55.19
   4  -2   3 1709.73   54.89
   4   2   3 1769.72   56.99
   4   2   3 1632.14   53.99
  -4   2  -3 1699.23   54.99
   4   2   3 1738.93   56.49
  -4   2  -3 1750.72   54.39
   4   2   3 1725.83   56.59
  -5  -2  -3  222.08   10.90
  -5  -2  -3  235.28    8.50
   5  -2   3  232.88    9.90
   5  -2   3  225.68    8.60
   5  -2   3  230.48    9.80
  -5  -2  -3  235.68   11.60
  -5   2  -3  237.18    9.70
   5   2   3  235.88   11.30
   5   2   3  244.88   11.80
   5   2   3  243.78   11.60
  -5   2  -3  228.18    9.30
  -6  -2  -3 2255.57   71.89
   6  -2   3 2032.70   69.09
  -6  -2  -3 2186.68   67.49
   6  -2   3 2212.18   69.99
   6  -2   3 1976.80   67.99
  -6  -2  -3 2194.28   71.09
  -6   2  -3 2247.38   68.99
  -6   2  -3 2249.18   69.29
   6   2   3 2274.57   71.49
   6   2   3 2057.09   71.09
   6   2   3 2172.48   71.49
  -7  -2  -3    9.90    1.30
   7  -2   3    6.80    2.50
  -7  -2  -3    4.40    3.40
  -7  -2  -3   10.00    3.60
   7  -2   3   10.80    1.90
   7  -2   3    6.70    3.00
   7   2   3   10.40    3.80
  -7   2  -3    9.70    2.70
  -7   2  -3    9.70    2.40
   7   2   3    9.90    4.00
   7   2   3    9.80    3.50
   8  -2   3    0.00    2.80
   8  -2   3    2.00    2.00
  -8  -2  -3    3.20    0.80
  -8  -2  -3    2.90    0.80
  -8  -2  -3    4.50    3.00
  -8  -2  -3    6.20    3.10
   8  -2   3    3.70    1.60
   8   2   3    3.00    3.00
  -8   2  -3    5.60    2.00
   8   2   3    0.50    3.10
  -8   2  -3    5.90    2.60
   8   2   3    4.90    3.50
   9  -2   3   30.60    6.30
   9  -2   3   25.30    4.60
   9  -2   3   29.40    3.60
   9  -2   3   30.10    3.10
  -9  -2  -3   34.20    5.60
  -9   2  -3   35.40    3.80
   9   2   3   28.50    5.10
   9   2   3   32.50    5.70
   9   2   3   30.80    5.60
  -9   2  -3   28.70    4.30
  10  -2   3    2.60    3.90
  10  -2   3   -1.80    2.90
  10  -2   3   -0.10    1.70
 -10  -2  -3    1.00    3.40
 -10   2  -3    3.20    2.20
  10   2   3    0.40    3.50
 -10   2  -3    0.80    2.70
  10   2   3   -3.20    3.00
  10   2   3   -1.20    3.80
  11  -2   3  189.78   12.00
  11  -2   3  216.88   14.20
  11  -2   3  200.08    8.90
 -11  -2  -3  193.98   12.20
  11   2   3  207.08   13.40
  11   2   3  209.28   12.30
 -11   2  -3  206.38    9.10
 -11   2  -3  202.28   11.20
  11   2   3  199.88   13.50
  12  -2   3  144.89    7.40
  12  -2   3  144.19   12.50
  12  -2   3  139.79   11.10
  12   2   3  163.38   10.90
  12   2   3  148.09   11.90
  12   2   3  159.58   12.10
 -12   2  -3  152.68    7.50
  13  -2   3  472.65   23.50
  13  -2   3  436.66   16.80
  13  -2   3  467.85   24.00
  13  -2   3  424.56   21.30
 -13  -2  -3  441.56   21.50
 -13   2  -3  440.96   16.60
  13   2   3  447.66   20.50
  13   2   3  494.65   23.60
 -13   2  -3  428.46   19.90
  13   2   3  464.15   23.10
  14  -2   3  239.68   10.60
  14  -2   3  252.17   15.80
  14  -2   3  260.77   17.50
  14   2   3  244.18   16.50
  14   2   3  275.17   16.90
 -14   2  -3  242.28   10.00
  14   2   3  219.48   13.90
  15  -2   3   47.70    4.30
 -15   2  -3   48.00    3.40
  15   2   3   51.59    9.30
  15   2   3   42.50    6.70
  15   2   3   45.60    8.70
  16  -2   3   25.00    3.30
  16  -2   3   24.70    6.80
  16  -2   3   29.90    7.70
  16   2   3   27.10    7.30
  16   2   3   14.80    6.60
  16   2   3   24.70    5.70
  17  -2   3   13.30    6.70
  17  -2   3   10.90    6.20
  17  -2   3    8.70    2.30
  17   2   3   15.60    4.70
 -18  -3   3   40.00   10.50
 -18  -3   3   73.19    6.70
  18  -3  -3   38.30   11.90
  18  -3  -3   44.90   10.00
 -18  -3   3   55.99    6.10
  18   3  -3   68.59   11.60
  18   3  -3   35.00    7.70
 -18   3   3   52.19    8.10
  17  -3  -3   14.90    7.20
 -17  -3   3   18.20    4.00
 -17  -3   3    9.10    6.40
 -17  -3   3   29.00    4.60
  17  -3  -3    9.60    5.90
 -17   3   3    8.00    4.80
  16  -3  -3   43.40   10.00
 -16  -3   3   62.69    6.40
  16  -3  -3   39.30   14.40
 -16  -3   3   57.99    9.50
  16   3  -3   43.80    9.60
  16   3  -3   33.00    6.20
  16   3  -3   28.30    6.70
 -16   3   3   35.10    7.10
 -15  -3   3  188.98   14.60
 -15  -3   3  196.08   11.30
  15  -3  -3  203.78   15.20
  15  -3  -3  184.18   14.70
  15   3  -3  170.48   12.30
  15   3  -3  170.68   13.10
 -15   3   3  187.68   10.30
 -15   3   3  164.88   12.20
  15   3  -3  176.58   15.10
  14  -3  -3   -5.00    4.10
 -14  -3   3    3.60    5.10
 -14  -3   3   13.10    5.40
  14  -3  -3   11.60    4.90
 -14   3   3    3.30    4.50
  14   3  -3   -0.30    5.40
 -14   3   3    1.70    3.00
  14   3  -3    3.40    3.90
  14   3  -3    6.30    4.90
  14   3  -3    0.60    3.80
 -14   3   3   -1.40    4.20
 -13  -3   3   37.50    7.30
  13  -3  -3   40.50    7.70
  13  -3  -3   38.80    7.20
 -13  -3   3   50.19    8.00
  13   3  -3   29.50    5.70
  13   3  -3   32.30    6.20
 -13   3   3   34.80    6.40
 -13   3   3   30.10    4.40
 -13   3   3   33.00    6.60
  13   3  -3   34.80    7.40
  13   3  -3   27.10    7.60
  12  -3  -3   48.20    7.80
 -12  -3   3   45.10    7.60
 -12  -3   3   46.10    8.10
  12  -3  -3   51.89    8.20
 -12   3   3   51.49    5.40
  12   3  -3   61.19    7.70
 -12   3   3   59.89    7.70
  12   3  -3   58.29    9.00
 -12   3   3   44.20    7.10
  12   3  -3   59.99    9.10
  12   3  -3   66.89    7.90
 -11  -3   3   63.79    8.30
  11  -3  -3   74.09    8.90
  11  -3  -3   66.59    8.90
 -11  -3   3   76.89    9.30
 -11   3   3   51.99    7.20
  11   3  -3   42.90    6.40
  11   3  -3   58.29    7.00
  11   3  -3   63.19    8.90
  11   3  -3   48.90    8.20
 -11   3   3   49.00    5.10
 -11   3   3   68.19    7.80
  10  -3  -3  291.77   15.50
 -10  -3   3  294.07   15.90
  10  -3  -3  301.57   16.00
 -10  -3   3  288.47   16.00
 -10   3   3  299.87   12.30
  10   3  -3  297.97   16.50
 -10   3   3  301.87   15.20
  10   3  -3  284.17   15.80
  10   3  -3  303.27   16.50
 -10   3   3  324.67   15.60
  10   3  -3  311.77   15.20
   9  -3  -3  179.48   11.40
   9  -3  -3  172.18   10.80
  -9  -3   3  168.28   11.30
  -9   3   3  181.48   11.10
   9   3  -3  191.78   12.10
   9   3  -3  157.58   10.90
   9   3  -3  176.68   10.10
  -9   3   3  182.78    8.20
   9   3  -3  186.88   10.80
  -8  -3   3  463.35   19.80
  -8  -3   3  464.85   21.30
   8  -3  -3  507.65   20.90
   8  -3  -3  487.55   21.20
  -8  -3   3  504.35   21.40
   8   3  -3  538.55   27.20
  -8   3   3  521.75   17.90
   8   3  -3  513.55   21.90
   8   3  -3  517.55   20.70
  -8   3   3  516.65   21.10
  -8   3   3  511.25   20.80
   8   3  -3  485.85   19.60
   7  -3  -3 1253.17   43.40
   7  -3  -3 1217.48   43.60
  -7  -3   3 1265.17   44.10
  -7  -3   3 1223.58   44.30
  -7  -3   3 1164.68   42.50
   7  -3  -3 1297.57   44.20
  -7   3   3 1319.07   44.10
   7   3  -3 1276.67   44.60
   7   3  -3 1239.08   45.30
  -7   3   3 1277.07   40.70
  -7   3   3 1280.77   43.70
  -7   3   3 1276.27   44.40
   7   3  -3 1245.78   42.30
   7   3  -3 1226.38   43.40
  -6  -3   3  157.08    9.70
   6  -3  -3  122.89    8.80
  -6  -3   3  146.79    7.80
   6  -3  -3  140.79    8.90
   6  -3  -3  129.39    8.30
  -6  -3   3  131.59    8.50
   6   3  -3  130.29    9.10
   6   3  -3  135.09    8.40
  -6   3   3  135.89    6.20
  -6   3   3  130.79    9.00
   6   3  -3  135.99    8.60
  -6   3   3  130.59    8.30
  -6   3   3  140.09    9.10
   5  -3  -3  153.48    8.90
  -5  -3   3  131.09    9.00
  -5  -3   3  159.98    9.50
   5  -3  -3  162.78    9.20
   5  -3  -3  164.48    9.70
  -5  -3   3  154.58    7.80
  -5   3   3  143.49    9.20
  -5   3   3  163.68    9.90
   5   3  -3  158.38    9.50
  -5   3   3  152.88    8.80
   5   3  -3  151.08    8.50
   5   3  -3  164.78    9.00
  -5   3   3  159.58    6.80
   5   3  -3  162.78    7.70
  -4  -3   3  119.39    7.80
   4  -3  -3  113.49    8.20
  -4  -3   3  106.79    5.90
   4  -3  -3  116.09    7.00
   4  -3  -3  117.99    7.00
  -4  -3   3  103.99    7.40
   4   3  -3  116.79    7.40
   4   3  -3  116.29    5.90
  -4   3   3  114.79    7.40
   4   3  -3  114.89    6.60
   4   3  -3  115.39    7.60
  -4   3   3  117.29    7.40
  -4   3   3  115.49    8.20
   3  -3  -3  541.05   20.20
   3  -3  -3  546.15   19.60
  -3  -3   3  544.65   20.20
   3  -3  -3  562.24   20.90
  -3  -3   3  527.55   18.50
  -3  -3   3  513.55   20.00
  -3   3   3  556.44   20.60
   3   3  -3  541.05   19.90
  -3   3   3  556.14   20.00
   3   3  -3  528.85   19.90
  -3   3   3  551.44   19.80
   3   3  -3  533.25   18.50
   3   3  -3  540.75   18.70
   2  -3  -3  948.01   33.00
  -2  -3   3  952.70   32.30
  -2  -3   3  922.01   30.80
  -2  -3   3  953.30   32.50
  -2  -3   3  928.31   32.00
   2  -3  -3  980.10   32.00
   2  -3  -3  966.30   31.70
   2  -3  -3  939.21   32.50
   2   3  -3  951.90   30.80
   2   3  -3  936.21   31.90
  -2   3   3  953.30   32.70
  -2   3   3  983.50   32.50
   2   3  -3  914.51   30.40
   2   3  -3  956.60   32.00
  -2   3   3  941.61   31.80
  -1  -3   3 1007.60   33.80
   1  -3  -3  985.50   32.90
  -1  -3   3 1013.50   32.30
   1  -3  -3 1003.30   34.20
   1  -3  -3  977.60   33.20
  -1  -3   3 1018.60   33.30
   1  -3  -3  992.00   33.80
  -1   3   3  994.70   33.90
  -1   3   3  972.80   33.20
  -1   3   3 1013.30   33.70
   1   3  -3 1020.90   33.10
   1   3  -3  958.10   31.00
  -1   3   3  972.20   32.90
   0  -3  -3  508.65   19.30
   0  -3  -3  523.85   18.70
   0  -3   3  515.35   18.10
   0  -3   3  535.55   18.40
   0  -3   3  528.35   19.20
   0  -3  -3  512.95   19.20
   0  -3  -3  526.25   18.60
   0   3   3  523.55   19.30
   0   3   3  521.65   18.70
   0   3  -3  524.85   18.10
   0   3   3  532.45   18.50
   0   3   3  515.85   19.00
   1  -3   3  596.84   21.40
  -1  -3  -3  628.34   21.70
  -1  -3  -3  606.44   21.60
   1  -3   3  588.44   20.10
  -1  -3  -3  571.74   21.10
   1  -3   3  584.64   20.00
  -1  -3  -3  618.54   21.20
  -1   3  -3  566.64   19.90
  -1   3  -3  567.54   21.10
   1   3   3  616.04   21.20
   1   3   3  594.54   21.10
   1   3   3  602.64   21.00
   2  -3   3  628.74   20.80
  -2  -3  -3  602.84   22.10
   2  -3   3  656.43   22.30
  -2  -3  -3  639.74   22.50
  -2  -3  -3  609.34   21.70
  -2  -3  -3  631.84   22.60
   2  -3   3  640.44   20.60
   2   3   3  618.44   22.90
   2   3   3  603.94   22.10
  -2   3  -3  625.54   22.10
   2   3   3  606.14   22.50
   2   3   3  597.74   21.50
  -2   3  -3  606.44   20.30
  -3  -3  -3  132.19    7.30
   3  -3   3  125.39    7.20
   3  -3   3  124.39    5.00
  -3  -3  -3  112.59    6.40
   3  -3   3  124.29    5.90
  -3  -3  -3  129.59    7.50
   3   3   3  112.69    8.20
   3   3   3  115.09    6.20
  -3   3  -3  116.09    5.50
   3   3   3  129.79    7.30
  -3   3  -3  107.39    6.60
   3   3   3  125.39    7.60
   4  -3   3  331.07   10.90
  -4  -3  -3  330.47   14.30
  -4  -3  -3  328.77   14.30
   4  -3   3  339.57   12.60
  -4  -3  -3  340.07   12.60
  -4   3  -3  338.47   13.50
   4   3   3  321.37   14.00
   4   3   3  318.37   14.80
   4   3   3  339.97   14.60
  -4   3  -3  335.17   12.20
   4   3   3  296.07   12.20
   5  -3   3  259.67   11.40
  -5  -3  -3  253.67   12.20
   5  -3   3  262.37   10.80
  -5  -3  -3  257.17   10.10
   5  -3   3  237.18    8.30
  -5  -3  -3  247.28   12.20
   5   3   3  226.28    9.70
   5   3   3  260.27   13.00
  -5   3  -3  266.57   10.20
   5   3   3  260.77   12.30
   5   3   3  252.37   12.50
  -5   3  -3  268.07   11.20
   6  -3   3  678.03   25.70
  -6  -3  -3  722.33   24.20
   6  -3   3  739.13   25.80
  -6  -3  -3  740.03   32.80
  -6  -3  -3  707.83   27.10
   6   3   3  728.63   27.70
  -6   3  -3  731.73   25.60
  -6   3  -3  716.03   24.90
   6   3   3  740.73   27.60
   6   3   3  749.53   27.40
   7  -3   3  576.54   23.70
   7  -3   3  563.34   21.90
  -7  -3  -3  603.54   24.00
  -7  -3  -3  588.04   23.50
  -7  -3  -3  607.04   20.10
  -7   3  -3  589.64   21.30
   7   3   3  597.74   24.30
  -7   3  -3  598.34   21.60
   7   3   3  608.14   24.00
   7   3   3  580.74   25.20
  -8  -3  -3    3.00    1.60
  -8  -3  -3    2.90    3.00
   8  -3   3    5.80    0.90
   8  -3   3    4.50    2.70
   8  -3   3    7.20    3.10
  -8  -3  -3    4.00    3.30
  -8   3  -3    2.40    2.40
   8   3   3    2.70    3.60
   8   3   3    5.00    3.30
  -8   3  -3    2.80    2.30
   8   3   3    8.50    4.10
   9  -3   3    3.60    3.30
  -9  -3  -3    2.00    3.30
  -9  -3  -3    5.50    3.70
   9  -3   3   -0.30    2.40
  -9  -3  -3    5.00    1.60
   9  -3   3    4.40    1.00
   9   3   3    1.80    3.50
  -9   3  -3    4.00    2.60
  -9   3  -3    4.20    2.50
   9   3   3    5.30    3.80
   9   3   3    5.40    4.10
 -10  -3  -3  394.46   13.10
  10  -3   3  360.46   12.70
  10  -3   3  407.86   18.00
  10  -3   3  341.47   15.60
 -10  -3  -3  390.66   19.30
 -10  -3  -3  398.66   18.60
 -10   3  -3  388.76   15.60
  10   3   3  413.16   19.30
  10   3   3  398.66   18.60
  10   3   3  389.96   19.10
 -10   3  -3  379.76   16.40
  11  -3   3   17.70    6.10
  11  -3   3   11.60    1.60
 -11  -3  -3   14.60    5.00
  11  -3   3   12.90    4.40
  11   3   3   14.90    5.60
  11   3   3    4.70    4.50
 -11   3  -3   10.90    3.20
  11   3   3    8.00    4.60
 -11   3  -3   10.50    3.90
  12  -3   3  159.98   11.60
 -12  -3  -3  155.68   11.50
  12  -3   3  148.49   13.00
  12  -3   3  157.78    6.10
  12  -3   3  193.58   13.40
  12   3   3  156.98   11.50
  12   3   3  144.89   11.90
 -12   3  -3  157.48   10.00
  12   3   3  160.98   12.70
 -12   3  -3  159.18    8.70
  13  -3   3   75.59    8.90
  13  -3   3   75.89    3.70
 -13  -3  -3   77.39    8.70
  13  -3   3   76.29   10.20
  13  -3   3   95.09   11.90
  13   3   3   79.29    8.70
  13   3   3   70.59   10.00
 -13   3  -3   78.09    6.20
 -13   3  -3   74.89    7.40
  13   3   3   70.19    9.30
  14  -3   3   54.79    9.20
  14  -3   3   46.20    7.80
  14   3   3   31.50    7.10
  14   3   3   70.09    9.60
  14   3   3   41.10    8.40
 -14   3  -3   48.50    5.10
  15  -3   3    9.30    5.50
  15  -3   3   17.50    5.20
  15   3   3    6.80    4.30
  15   3   3   15.10    7.90
 -15   3  -3   11.10    2.70
  16  -3   3    4.30    5.00
  16  -3   3    5.80    5.20
  16   3   3    2.40    4.70
 -16   3  -3   10.70    2.20
  16   3   3    2.50    5.20
  16   3   3    6.30    5.50
  17  -3   3  237.38   18.50
  17  -3   3  219.08   16.30
  17   3   3  187.28   19.00
  17   3   3  222.48   17.50
 -18  -4   3   78.39    6.90
  18  -4  -3   57.99   10.10
  18  -4  -3   71.69   11.60
 -18  -4   3   51.79    9.70
  18   4  -3   58.69    9.60
  18   4  -3   61.89   11.50
 -18   4   3   48.50    8.60
  17  -4  -3  192.88   16.00
  17  -4  -3  200.38   16.60
 -17  -4   3  188.18   11.20
 -17  -4   3  211.18   11.30
  17   4  -3  185.78   19.00
  17   4  -3  186.08   14.60
  16  -4  -3   84.09   11.70
 -16  -4   3   62.19   10.10
 -16  -4   3   76.19    7.30
  16   4  -3   57.09   10.40
  16   4  -3   59.49    8.60
 -16   4   3   63.89    8.70
 -15  -4   3   33.10    8.10
 -15  -4   3   36.80    5.80
  15  -4  -3   40.70    8.80
  15   4  -3   24.30    8.80
 -15   4   3   41.30    7.10
  15   4  -3   47.10    9.30
  15   4  -3   29.70    6.30
 -14  -4   3  121.79   12.80
 -14  -4   3  139.09    9.50
  14  -4  -3  147.29   12.80
 -14  -4   3  142.59   13.00
  14   4  -3  165.08   14.00
 -14   4   3  130.39   11.10
  14   4  -3  145.89   11.70
  14   4  -3  144.49   11.50
  14   4  -3  160.38   13.40
 -14   4   3  135.09    7.50
 -13  -4   3  103.79   11.60
 -13  -4   3   99.39   10.60
 -13  -4   3   95.79    8.00
  13  -4  -3   95.39   10.30
  13  -4  -3  110.99   10.60
 -13   4   3   89.79    9.20
 -13   4   3   85.19    9.50
 -13   4   3  103.29    6.20
  13   4  -3   93.39    9.30
  13   4  -3   99.49   11.40
  13   4  -3  100.19   10.90
  12  -4  -3  231.08   14.30
  12  -4  -3  249.08   15.20
 -12  -4   3  231.68   15.30
 -12  -4   3  226.48   15.30
  12   4  -3  225.48   13.80
 -12   4   3  223.08   15.60
  12   4  -3  216.58   14.90
  12   4  -3  226.88   14.90
 -12   4   3  211.38   13.60
  12   4  -3  220.78   13.30
 -12   4   3  214.68    9.80
  11  -4  -3    0.80    4.10
 -11  -4   3   -0.20    4.00
 -11  -4   3    3.60    4.80
  11  -4  -3    5.30    4.30
 -11   4   3    8.50    4.40
 -11   4   3    8.70    4.90
 -11   4   3    5.40    2.30
  11   4  -3    6.10    4.50
  11   4  -3    5.90    5.20
  11   4  -3    4.60    4.10
  11   4  -3    4.20    3.60
 -10  -4   3  138.39   11.10
 -10  -4   3  137.59   11.30
  10  -4  -3  149.69   10.60
  10  -4  -3  126.79   10.40
 -10  -4   3  138.39    9.70
  10   4  -3  137.69   10.90
 -10   4   3  140.09    6.80
 -10   4   3  135.69    9.90
  10   4  -3  137.59    9.50
  10   4  -3  136.09   11.50
  10   4  -3  149.29   10.60
 -10   4   3  145.49   10.60
   9  -4  -3  232.28   12.90
   9  -4  -3  233.88   13.40
  -9  -4   3  228.98   12.40
  -9  -4   3  246.08   14.10
  -9  -4   3  227.18   13.90
  -9   4   3  239.08    9.50
   9   4  -3  213.58   13.00
   9   4  -3  234.38   13.00
  -9   4   3  225.38   13.20
   9   4  -3  230.28   13.90
  -9   4   3  239.88   13.00
   9   4  -3  242.48   12.10
  -8  -4   3    7.40    3.90
   8  -4  -3   11.90    4.20
  -8  -4   3   10.10    4.50
   8  -4  -3   10.40    4.00
  -8  -4   3    7.00    2.90
   8  -4  -3    6.20    4.00
   8   4  -3    5.40    3.40
  -8   4   3    5.00    3.40
  -8   4   3    6.20    3.80
   8   4  -3   10.30    4.10
  -8   4   3    9.10    2.00
   8   4  -3   10.80    3.20
   8   4  -3    9.90    3.90
  -7  -4   3 1169.48   42.70
   7  -4  -3 1267.17   44.40
  -7  -4   3 1176.18   44.40
  -7  -4   3 1254.87   46.90
   7  -4  -3 1272.97   44.50
   7   4  -3 1294.47   45.90
   7   4  -3 1202.68   43.20
  -7   4   3 1274.67   40.40
  -7   4   3 1248.58   44.30
   7   4  -3 1266.67   42.50
   7   4  -3 1265.77   44.80
  -7   4   3 1305.57   44.10
  -6  -4   3  104.69    7.50
   6  -4  -3   99.39    7.20
  -6  -4   3   99.09    8.10
  -6  -4   3  123.29    8.90
   6  -4  -3   95.29    8.60
  -6  -4   3   93.19    6.60
   6  -4  -3  110.99    8.10
  -6   4   3  112.89    7.80
   6   4  -3  112.99    6.80
  -6   4   3  124.09    8.70
   6   4  -3  115.49    8.20
   6   4  -3  111.29    8.40
  -6   4   3  110.29    5.30
  -6   4   3   98.19    7.90
   6   4  -3  107.09    7.40
  -5  -4   3  471.05   18.60
  -5  -4   3  533.85   21.00
   5  -4  -3  452.85   19.00
  -5  -4   3  475.25   20.30
   5  -4  -3  513.05   21.10
   5  -4  -3  512.05   20.30
  -5  -4   3  536.65   20.00
   5   4  -3  488.65   18.90
  -5   4   3  484.25   20.50
  -5   4   3  512.55   20.00
  -5   4   3  503.95   20.00
   5   4  -3  519.25   20.20
   5   4  -3  504.25   20.40
   5   4  -3  506.35   18.50
   4  -4  -3   45.60    5.50
   4  -4  -3   39.60    4.90
  -4  -4   3   51.89    6.10
  -4  -4   3   45.40    4.40
   4  -4  -3   39.60    6.20
  -4  -4   3   42.10    5.60
  -4  -4   3   45.60    5.70
   4   4  -3   46.80    5.70
   4   4  -3   51.29    5.80
  -4   4   3   57.39    6.70
  -4   4   3   52.19    5.80
   4   4  -3   49.50    4.60
   4   4  -3   40.20    4.60
  -4   4   3   50.09    5.80
  -3  -4   3  116.99    8.00
   3  -4  -3  122.99    8.00
  -3  -4   3  105.69    7.40
   3  -4  -3  112.29    9.00
  -3  -4   3  105.09    6.10
   3  -4  -3  120.79    7.00
  -3  -4   3  114.39    8.00
   3   4  -3  119.19    6.40
   3   4  -3  115.79    5.90
  -3   4   3  117.09    8.40
  -3   4   3  109.99    7.70
   3   4  -3  110.39    7.40
   3   4  -3  100.39    7.70
  -3   4   3  120.19    7.30
  -2  -4   3  489.95   18.10
   2  -4  -3  452.25   18.10
  -2  -4   3  443.86   16.40
   2  -4  -3  467.85   17.60
  -2  -4   3  438.46   17.50
   2  -4  -3  480.65   19.10
   2  -4  -3  424.66   16.70
  -2  -4   3  473.35   18.20
  -2   4   3  463.75   18.30
   2   4  -3  458.85   17.50
   2   4  -3  464.95   17.40
  -2   4   3  435.96   17.00
   2   4  -3  447.36   15.20
   2   4  -3  453.35   16.50
  -2   4   3  422.36   17.80
   1  -4  -3  444.86   18.00
   1  -4  -3  450.65   17.00
  -1  -4   3  432.96   16.70
   1  -4  -3  456.35   17.60
  -1  -4   3  450.55   17.00
  -1  -4   3  427.66   15.90
  -1  -4   3  430.06   17.40
   1  -4  -3  411.96   16.20
   1   4  -3  438.26   16.60
  -1   4   3  444.06   17.50
  -1   4   3  443.56   16.40
  -1   4   3  445.66   17.10
  -1   4   3  434.36   17.30
   1   4  -3  424.06   17.50
   0  -4  -3  421.66   16.80
   0  -4  -3  457.95   18.10
   0  -4  -3  450.45   17.40
   0  -4   3  466.55   18.10
   0  -4  -3  486.75   18.00
   0  -4   3  442.56   16.80
   0  -4   3  445.86   16.50
   0  -4   3  439.06   16.90
   0   4   3  463.15   17.90
   0   4   3  455.65   16.80
   0   4  -3  465.85   16.70
   0   4   3  469.45   17.60
   0   4  -3  448.66   17.80
   0   4   3  446.66   17.90
   1  -4   3 1057.89   35.20
   1  -4   3 1049.00   35.40
  -1  -4  -3 1119.49   36.80
  -1  -4  -3 1014.70   36.70
   1  -4   3 1084.49   36.80
  -1  -4  -3 1077.59   36.30
   1  -4   3 1082.09   35.40
  -1  -4  -3 1100.99   37.00
   1  -4   3  986.70   33.10
   1   4   3 1113.09   36.50
   1   4   3 1085.79   36.40
  -1   4  -3 1041.70   36.50
   1   4   3 1069.29   35.80
   1   4   3 1080.39   37.00
  -1   4  -3 1032.50   34.90
   2  -4   3 1174.18   37.30
   2  -4   3 1134.29   36.70
  -2  -4  -3 1155.78   38.40
  -2  -4  -3 1160.28   38.40
   2  -4   3 1065.59   35.80
   2  -4   3 1156.38   38.70
  -2  -4  -3 1161.68   39.00
  -2  -4  -3 1085.19   38.70
   2   4   3 1042.10   37.80
  -2   4  -3 1112.09   38.40
   2   4   3 1123.09   39.30
   2   4   3 1110.99   38.00
  -2   4  -3 1120.99   36.30
   2   4   3 1159.08   38.40
  -3  -4  -3  574.24   23.40
   3  -4   3  571.34   21.20
   3  -4   3  651.93   23.40
   3  -4   3  623.24   21.80
  -3  -4  -3  638.14   22.70
   3  -4   3  626.74   20.80
  -3  -4  -3  645.14   23.30
  -3  -4  -3  634.54   23.80
   3   4   3  632.24   24.30
   3   4   3  648.94   23.30
  -3   4  -3  613.34   23.00
  -3   4  -3  626.24   20.50
   3   4   3  601.74   22.40
   3   4   3  638.34   23.90
  -4  -4  -3   75.79    6.40
  -4  -4  -3   74.09    5.80
   4  -4   3   68.49    5.30
  -4  -4  -3   64.29    6.50
   4  -4   3   84.79    5.40
   4  -4   3   92.69    7.00
   4  -4   3   72.19    3.50
   4   4   3   78.39    7.50
   4   4   3   72.49    7.10
   4   4   3   65.29    5.30
  -4   4  -3   62.29    5.90
  -4   4  -3   68.99    5.00
   4   4   3   80.19    6.70
   5  -4   3   42.20    5.10
  -5  -4  -3   41.90    4.50
   5  -4   3   43.10    4.80
  -5  -4  -3   35.80    7.40
   5  -4   3   44.20    4.40
  -5  -4  -3   43.10    5.70
   5   4   3   42.20    4.10
   5   4   3   42.60    5.30
   5   4   3   46.30    9.70
  -5   4  -3   46.10    5.30
  -5   4  -3   41.50    4.20
   5   4   3   47.70    6.00
  -6  -4  -3   43.30    5.60
  -6  -4  -3   37.60    4.20
   6  -4   3   41.00    5.50
   6  -4   3   34.30    4.80
   6  -4   3   39.20    4.40
  -6  -4  -3   40.60    5.80
   6   4   3   39.10    5.50
  -6   4  -3   35.90    4.60
   6   4   3   34.60    5.70
   6   4   3   41.10    5.80
  -6   4  -3   39.50    3.90
   7  -4   3    4.10    3.20
  -7  -4  -3    0.60    2.70
  -7  -4  -3    0.90    2.00
  -7  -4  -3    1.40    3.30
   7  -4   3    1.50    2.90
   7  -4   3   -0.90    2.10
   7   4   3    0.90    3.50
  -7   4  -3   -1.40    2.30
   7   4   3    3.60    3.00
  -7   4  -3    5.30    2.50
   7   4   3   -1.40    2.90
   8  -4   3  318.67   15.40
  -8  -4  -3  303.67   15.80
   8  -4   3  298.87   14.50
  -8  -4  -3  314.37   12.40
   8  -4   3  316.87   14.40
  -8  -4  -3  328.07   16.00
   8   4   3  315.47   15.60
   8   4   3  331.67   16.30
  -8   4  -3  297.07   13.80
   8   4   3  321.87   16.30
  -8   4  -3  310.67   13.20
   9  -4   3   55.39    6.40
   9  -4   3   53.69    6.30
   9  -4   3   59.39    7.60
  -9  -4  -3   52.69    7.30
  -9  -4  -3   47.90    4.40
  -9  -4  -3   40.70    6.40
   9   4   3   46.30    6.90
  -9   4  -3   58.39    5.40
   9   4   3   51.09    7.30
   9   4   3   55.99    7.90
  -9   4  -3   51.59    5.90
 -10  -4  -3    6.60    3.90
  10  -4   3    4.00    3.80
  10  -4   3    4.00    3.30
 -10  -4  -3    9.00    4.90
  10  -4   3    6.50    4.60
 -10  -4  -3    6.20    2.30
 -10   4  -3   -0.40    3.00
  10   4   3   10.00    5.20
  10   4   3    1.80    4.60
  10   4   3    4.00    4.10
 -10   4  -3    7.10    3.30
  11  -4   3   66.59    7.70
  11  -4   3   61.49    8.70
 -11  -4  -3   67.89    9.20
 -11  -4  -3   72.39    9.00
 -11  -4  -3   69.49    4.40
  11  -4   3   56.99    6.40
 -11   4  -3   66.69    6.50
  11   4   3   60.39    8.30
  11   4   3   69.59    9.40
 -11   4  -3   69.29    6.60
  11   4   3   62.19    8.10
  12  -4   3   10.60    3.70
 -12  -4  -3   10.10    1.80
 -12  -4  -3    7.00    4.70
  12  -4   3   13.00    5.20
  12  -4   3   15.10    6.00
 -12   4  -3   11.70    4.30
  12   4   3   12.10    5.80
  12   4   3    7.70    5.20
 -12   4  -3   15.90    3.90
  12   4   3    4.00    4.80
  13  -4   3   51.49    8.60
  13  -4   3   52.69    7.90
  13  -4   3   74.69   10.20
  13   4   3   52.99    9.00
  13   4   3   48.20    7.80
 -13   4  -3   50.69    6.00
  13   4   3   56.99    8.80
  14  -4   3   15.00    6.00
  14  -4   3   10.40    6.30
  14   4   3   13.00    6.50
 -14   4  -3   20.50    5.80
  14   4   3    5.30    4.60
  14   4   3   16.90    6.30
  15  -4   3    7.20    5.50
  15  -4   3   12.40    6.00
 -15   4  -3   10.10    3.90
  15   4   3   15.60    8.20
  15   4   3    6.40    5.10
  16  -4   3    3.60    5.50
  16  -4   3    6.80    6.00
  16   4   3    5.30    5.40
  16   4   3    6.10    5.40
  17  -4   3   20.80    6.60
  17  -4   3   15.50    7.10
  17   4   3   27.90    8.20
 -17   4  -3   22.70    3.40
  17   4   3   21.10    7.40
  17  -5  -3   -5.00    5.80
 -17  -5   3   -2.80    2.90
 -17  -5   3    7.50    6.40
  17   5  -3   14.80    6.90
  17   5  -3   -1.20    4.40
 -17   5   3   -3.90    5.40
 -16  -5   3   16.50   12.80
  16  -5  -3   24.90    7.70
 -16  -5   3   32.90    5.70
  16   5  -3   33.60    6.90
 -16   5   3   21.70    6.60
  16   5  -3   40.70    9.30
 -15  -5   3    2.70    6.00
 -15  -5   3    2.50    3.40
  15   5  -3   -2.60    3.50
 -15   5   3   -3.10    4.80
  15   5  -3    7.70    4.80
 -14  -5   3   47.10    8.80
 -14  -5   3   53.89    6.80
  14  -5  -3   58.59    9.60
 -14  -5   3   34.90    8.10
  14   5  -3   33.30    8.50
 -14   5   3   46.80    8.10
  14   5  -3   35.30    6.90
 -13  -5   3   62.39    9.40
 -13  -5   3   74.59   10.20
 -13  -5   3   59.09    7.10
  13  -5  -3   73.79    9.70
  13  -5  -3   64.39    9.40
  13   5  -3   65.49    8.20
  13   5  -3   58.99   10.00
 -13   5   3   51.89    7.90
  13   5  -3   68.89    8.80
  13   5  -3   55.69    9.00
 -12  -5   3   10.10    5.50
 -12  -5   3   18.10    6.30
  12  -5  -3   18.20    6.40
  12  -5  -3    6.80    5.10
 -12  -5   3   13.30    4.30
  12   5  -3    7.60    4.70
 -12   5   3    7.00    4.90
  12   5  -3   12.80    6.00
  12   5  -3    7.60    6.10
  12   5  -3    5.90    4.40
 -12   5   3   11.10    5.30
 -12   5   3   11.60    1.80
  11  -5  -3   73.29    8.80
  11  -5  -3   78.09    8.70
 -11  -5   3   75.39    7.90
  11  -5  -3   71.29    8.90
 -11  -5   3   83.29    9.00
 -11  -5   3   80.89    7.80
 -11  -5   3   69.99    9.60
  11   5  -3   87.09   10.60
  11   5  -3   87.09    9.10
  11   5  -3   78.39    8.90
 -11   5   3   69.89    8.20
 -11   5   3   81.09    9.40
 -11   5   3   76.19    4.40
  11   5  -3   92.89    8.50
  10  -5  -3  475.35   22.40
  10  -5  -3  470.55   22.20
 -10  -5   3  484.15   23.50
  10  -5  -3  493.55   21.80
 -10  -5   3  502.25   21.60
 -10  -5   3  502.75   23.50
  10   5  -3  478.85   20.80
  10   5  -3  463.45   21.70
 -10   5   3  483.15   16.70
 -10   5   3  497.85   22.10
 -10   5   3  489.05   21.80
  10   5  -3  463.75   22.00
   9  -5  -3  251.77   14.10
  -9  -5   3  227.48   14.70
   9  -5  -3  231.88   14.20
  -9  -5   3  256.77   14.80
   9  -5  -3  243.08   13.30
  -9  -5   3  230.18   12.70
  -9  -5   3  230.78   12.50
  -9   5   3  233.08   13.10
   9   5  -3  229.98   13.50
  -9   5   3  237.88    9.10
   9   5  -3  213.88   14.10
   9   5  -3  217.68   12.00
  -9   5   3  242.48   14.00
   9   5  -3  225.78   13.40
  -8  -5   3    8.80    4.70
   8  -5  -3   11.60    4.80
  -8  -5   3   10.10    3.50
  -8  -5   3    9.00    4.40
   8  -5  -3   10.10    4.20
   8  -5  -3    7.30    3.80
  -8  -5   3   10.90    4.10
  -8   5   3   11.20    4.30
   8   5  -3    9.40    4.70
  -8   5   3   10.70    4.50
  -8   5   3   11.10    1.90
   8   5  -3   11.20    4.30
   8   5  -3    7.10    3.20
   8   5  -3   13.70    4.40
  -8   5   3   12.80    4.70
  -7  -5   3  627.04   24.10
  -7  -5   3  610.74   23.40
   7  -5  -3  623.44   23.70
  -7  -5   3  566.74   25.00
  -7  -5   3  641.04   25.80
   7  -5  -3  572.74   25.50
   7  -5  -3  612.54   24.80
  -7   5   3  606.54   24.70
  -7   5   3  611.74   24.30
   7   5  -3  613.74   25.20
  -7   5   3  607.74   24.90
  -7   5   3  584.24   20.40
   7   5  -3  586.84   24.40
   7   5  -3  599.34   22.90
   6  -5  -3   98.89    8.90
  -6  -5   3  104.59    7.90
  -6  -5   3   97.49    7.00
   6  -5  -3  105.49    7.40
  -6  -5   3  103.09    8.80
  -6  -5   3   99.69    8.40
   6  -5  -3  114.59    8.40
   6   5  -3  110.99    8.20
  -6   5   3  119.69    8.30
  -6   5   3  114.49    8.30
  -6   5   3  103.89    8.60
   6   5  -3   90.79    8.20
   6   5  -3  112.79    7.10
  -5  -5   3 1161.78   39.30
  -5  -5   3 1052.59   37.60
   5  -5  -3 1130.29   40.50
  -5  -5   3 1128.29   40.00
   5  -5  -3 1005.90   37.70
   5  -5  -3 1135.39   39.60
  -5  -5   3 1049.40   39.50
   5   5  -3 1131.79   37.60
  -5   5   3 1118.49   39.70
   5   5  -3 1095.09   39.50
   5   5  -3 1116.89   39.30
  -5   5   3 1129.79   38.80
  -4  -5   3  290.67   13.50
  -4  -5   3  292.27   14.00
  -4  -5   3  251.37   11.60
   4  -5  -3  276.67   14.40
   4  -5  -3  256.67   11.90
   4  -5  -3  292.07   13.60
  -4  -5   3  251.87   13.20
   4   5  -3  280.97   13.40
   4   5  -3  270.37   11.80
  -4   5   3  266.17   13.10
  -4   5   3  269.67   12.40
  -4   5   3  311.47   16.00
   4   5  -3  272.77   13.40
  -3  -5   3   58.29    6.60
   3  -5  -3   59.69    6.40
   3  -5  -3   61.19    5.90
  -3  -5   3   51.79    6.10
   3  -5  -3   53.39    5.20
  -3  -5   3   57.59    5.00
   3  -5  -3   52.99    6.80
  -3  -5   3   55.29    6.30
   3   5  -3   46.00    5.70
  -3   5   3   54.09    6.10
  -3   5   3   45.90    5.30
   3   5  -3   43.90    5.30
   3   5  -3   56.99    4.10
  -3   5   3   56.09    6.60
   3   5  -3   54.99    5.10
   2  -5  -3 1073.19   36.60
  -2  -5   3 1053.99   36.50
   2  -5  -3 1144.39   38.00
  -2  -5   3 1018.20   37.60
   2  -5  -3 1154.38   39.40
  -2  -5   3 1104.39   38.50
   2  -5  -3 1126.99   38.50
  -2  -5   3 1139.79   38.30
   2   5  -3 1099.59   37.50
   2   5  -3 1084.59   36.60
  -2   5   3 1100.29   38.60
   2   5  -3 1093.19   37.50
  -2   5   3 1025.50   37.90
  -2   5   3 1056.29   36.70
   2   5  -3 1059.39   34.60
   1  -5  -3    5.20    3.20
   1  -5  -3    6.30    3.90
  -1  -5   3    6.30    3.20
  -1  -5   3    8.30    3.60
   1  -5  -3    6.30    2.90
  -1  -5   3    7.60    2.80
   1  -5  -3    6.10    4.20
  -1  -5   3    5.90    3.70
  -1   5   3    5.60    3.70
  -1   5   3    5.30    2.70
   1   5  -3    8.10    3.20
   1   5  -3    4.90    3.50
  -1   5   3    9.20    3.60
  -1   5   3    9.50    4.10
   0  -5   3  215.88   10.20
   0  -5  -3  217.58   10.40
   0  -5  -3  236.98   12.20
   0  -5   3  228.98   10.80
   0  -5  -3  218.38   11.80
   0  -5   3  231.18   10.80
   0  -5   3  210.78   10.70
   0  -5  -3  214.38   10.90
   0  -5   3  228.88   11.90
   0   5   3  210.68   11.10
   0   5  -3  233.68   11.70
   0   5   3  247.38   12.00
   0   5   3  228.38   10.20
   0   5  -3  219.68   10.20
   0   5   3  227.58   11.70
   0   5   3  227.78   11.30
  -1  -5  -3   76.59    7.60
   1  -5   3   82.39    7.60
   1  -5   3   86.09    6.40
  -1  -5  -3   77.89    7.40
   1  -5   3   74.99    5.80
  -1  -5  -3   94.79    6.80
   1  -5   3   88.49    6.20
  -1  -5  -3   83.09    7.10
   1   5   3   83.69    6.90
   1   5   3   87.09    6.30
  -1   5  -3   89.09    7.20
   1   5   3   79.49    6.90
   1   5   3   83.19    7.90
  -1   5  -3   86.39    5.60
   2  -5   3 1429.36   48.10
   2  -5   3 1569.04   52.09
   2  -5   3 1526.25   50.49
   2  -5   3 1527.35   49.80
  -2  -5  -3 1582.84   52.39
  -2  -5  -3 1605.74   51.79
  -2  -5  -3 1588.54   51.69
  -2  -5  -3 1449.85   52.09
   2   5   3 1589.74   52.59
   2   5   3 1388.86   50.99
   2   5   3 1578.44   51.59
  -2   5  -3 1540.15   49.40
  -2   5  -3 1552.34   51.89
   2   5   3 1555.24   50.79
  -3  -5  -3   54.89    5.70
   3  -5   3   52.49    4.10
   3  -5   3   64.89    5.30
  -3  -5  -3   65.99    6.90
  -3  -5  -3   57.59    5.70
   3  -5   3   52.39    3.70
   3  -5   3   64.19    6.50
  -3  -5  -3   59.19    6.10
   3   5   3   51.89    6.00
   3   5   3   55.39    5.50
  -3   5  -3   52.49    5.90
   3   5   3   62.59    7.00
   3   5   3   49.40    5.90
  -3   5  -3   49.00    3.50
   4  -5   3  193.98    8.80
  -4  -5  -3  200.18   10.80
  -4  -5  -3  199.28   10.20
  -4  -5  -3  195.98   11.20
   4  -5   3  185.08    7.80
   4  -5   3  211.28   11.30
   4  -5   3  212.38    9.80
   4   5   3  203.48   11.90
   4   5   3  202.98   10.00
  -4   5  -3  202.08   10.90
   4   5   3  195.08   11.40
   4   5   3  216.58   11.10
  -4   5  -3  213.48    9.60
  -4   5  -3  189.08    7.40
  -5  -5  -3  665.23   27.60
   5  -5   3  642.24   23.90
  -5  -5  -3  668.73   24.50
   5  -5   3  718.43   26.00
  -5  -5  -3  653.33   28.60
  -5   5  -3  688.53   25.70
   5   5   3  672.23   26.60
   5   5   3  646.84   24.20
   5   5   3  683.03   32.30
  -5   5  -3  657.03   23.70
   5   5   3  678.63   27.00
  -6  -5  -3   14.10    4.20
   6  -5   3    9.30    3.10
  -6  -5  -3    6.70    2.80
   6  -5   3    4.70    2.90
   6  -5   3    8.90    4.00
  -6  -5  -3    8.00    3.50
  -6   5  -3    7.00    3.50
   6   5   3   10.50    4.60
  -6   5  -3   10.10    2.90
   6   5   3    8.30    3.50
   6   5   3   12.30    4.60
   7  -5   3  145.99    8.60
   7  -5   3  131.59    8.80
  -7  -5  -3  153.28    8.30
   7  -5   3  153.48    9.90
  -7  -5  -3  150.68   10.40
  -7  -5  -3  128.49    9.60
   7   5   3  140.09   10.60
  -7   5  -3  155.78    8.30
  -7   5  -3  149.69    9.50
   7   5   3  140.49   10.90
   7   5   3  152.48   10.00
   8  -5   3    7.10    3.50
  -8  -5  -3    6.40    2.80
   8  -5   3    5.60    3.90
  -8  -5  -3    0.70    3.90
  -8  -5  -3    6.00    3.70
   8  -5   3    6.40    3.70
   8   5   3    7.90    5.00
  -8   5  -3    9.70    4.60
   8   5   3   10.30    5.00
   8   5   3    9.20    4.10
  -8   5  -3    4.50    2.90
   9  -5   3   -0.80    3.10
   9  -5   3   -1.00    3.80
  -9  -5  -3   -3.50    3.50
   9  -5   3   -0.30    3.70
  -9  -5  -3   -2.50    3.60
  -9  -5  -3   -0.90    2.40
   9   5   3   -2.20    3.60
  -9   5  -3    2.70    3.50
   9   5   3   -0.10    4.80
  -9   5  -3   -0.10    2.90
   9   5   3    0.40    4.20
 -10  -5  -3   35.60    6.70
 -10  -5  -3   33.60    4.20
 -10  -5  -3   35.40    6.70
  10  -5   3   39.50    6.30
  10  -5   3   38.30    6.40
  10  -5   3   42.50    7.10
  10   5   3   34.10    6.60
 -10   5  -3   35.10    5.10
  10   5   3   38.50    7.10
 -10   5  -3   42.20    6.00
  10   5   3   35.80    7.50
 -11  -5  -3   10.90    4.60
  11  -5   3   12.80    4.90
 -11  -5  -3    9.40    2.80
  11  -5   3   14.40    5.50
 -11   5  -3    6.70    3.70
  11   5   3    9.00    5.20
 -11   5  -3    4.60    3.70
  11   5   3   19.90    7.30
  11   5   3   14.40    5.30
 -12  -5  -3   60.09    8.80
  12  -5   3   68.99    9.10
  12  -5   3   64.19    7.50
  12  -5   3   76.49    8.00
 -12  -5  -3   67.39    5.10
 -12  -5  -3   56.29    8.30
  12   5   3   57.99    8.70
  12   5   3   65.39    9.00
 -12   5  -3   61.89    7.20
 -12   5  -3   57.99    7.00
  12   5   3   76.79   10.30
  13  -5   3   36.20    6.00
  13  -5   3   31.80    6.40
  13  -5   3   48.00    7.90
 -13  -5  -3   33.10    3.40
  13   5   3   36.20    7.60
 -13   5  -3   32.80    5.80
  13   5   3   29.20    7.10
  13   5   3   37.90    8.60
  14  -5   3  185.38   13.60
  14   5   3  180.68   14.50
 -14   5  -3  194.78   11.30
  14   5   3  181.88   15.10
  15  -5   3  102.99   13.40
  15  -5   3  112.19   11.30
  15   5   3  116.29   12.70
  15   5   3  109.99   11.80
 -15   5  -3  101.19    8.10
  16  -5   3   22.10    6.70
  16  -5   3   20.20    7.40
  16   5   3   23.20    9.40
 -16   5  -3   26.00    4.30
  16   5   3   36.20    9.40
  17  -6  -3   39.40    9.60
 -17  -6   3   27.40    5.60
  17   6  -3   22.00    6.80
  17   6  -3   42.00   10.30
 -16  -6   3   -6.40    5.20
  16  -6  -3    7.80    6.00
 -16  -6   3    1.50    3.80
  16   6  -3   -0.90    5.40
 -16   6   3  -15.60    4.90
 -15  -6   3    1.00    5.90
 -15  -6   3    2.50    3.70
  15  -6  -3    3.70    5.40
  15   6  -3   -6.30    3.80
 -15   6   3   -9.40    4.50
  15   6  -3    8.30    6.80
 -14  -6   3  126.39   13.80
 -14  -6   3  101.99   11.30
  14  -6  -3  111.09   11.60
 -14  -6   3   99.79    9.10
  14   6  -3  102.59   10.20
 -14   6   3   87.29   10.80
  14   6  -3  102.99   12.20
 -13  -6   3  276.77   18.40
 -13  -6   3  266.67   18.30
  13  -6  -3  280.57   16.40
  13  -6  -3  263.47   17.60
 -13  -6   3  256.57   14.50
 -13   6   3  254.27   17.80
  13   6  -3  252.07   17.90
  13   6  -3  294.27   17.60
  13   6  -3  268.67   15.60
 -12  -6   3   19.30    6.80
 -12  -6   3   18.30    6.40
 -12  -6   3   22.10    5.30
  12  -6  -3   21.30    6.00
  12  -6  -3   15.80    6.10
  12  -6  -3   14.30    6.20
 -12  -6   3   29.70    5.60
  12   6  -3   20.20    6.20
  12   6  -3   16.40    5.20
  12   6  -3   17.70    7.00
 -12   6   3   20.80    6.70
 -12   6   3   12.00    5.30
  12   6  -3   17.50    5.60
 -11  -6   3   68.59    9.90
  11  -6  -3   63.79    8.60
 -11  -6   3   57.49    7.30
  11  -6  -3   56.89    8.60
 -11  -6   3   55.59    9.40
 -11  -6   3   60.59    7.90
  11  -6  -3   52.99    8.90
  11   6  -3   63.09    8.60
  11   6  -3   50.89    8.00
  11   6  -3   52.99    7.00
 -11   6   3   55.99    8.60
 -11   6   3   55.19    8.00
  11   6  -3   44.00    8.60
 -10  -6   3   -6.30    4.50
  10  -6  -3    5.80    4.20
  10  -6  -3   -4.80    4.50
 -10  -6   3    1.90    4.70
[truncated: 2,216,466 more chars]
