# Supplementary material for: Regio- and stereospecific assembly of di­spiro­[indoline-3,3′-pyrrolizine-1′,5′′-thia­zolidines] from simple precursors using a one-pot procedure: synthesis, spectroscopic and structural characterization, and a proposed mechanism of formation
Source: Acta Crystallogr C Struct Chem. 2020 Jul 22;76(Pt 8):779–85. doi: 10.1107/S2053229620009791 (PMC7404731; doi:10.1107/S2053229620009791)
Supplement: Supplementary file 2 [file c-76-00779-Isup2.hkl]

data_I                                                                          
_shelx_title ' 08cg'                                                            
_shelx_refln_list_code          4                                               
_shelx_F_calc_maximum      233.25                                               
_exptl_crystal_F_000      1136.00                                               
_reflns_d_resolution_high  0.7495                                               
                                                                                
loop_                                                                           
 _space_group_symop_operation_xyz                                               
 'x, y, z'                                                                      
 '-x, y+1/2, -z+1/2'                                                            
 '-x, -y, -z'                                                                   
 'x, -y-1/2, z-1/2'                                                             
                                                                                
_cell_length_a    14.1669                                                       
_cell_length_b    10.7145                                                       
_cell_length_c    17.1350                                                       
_cell_angle_alpha  90.000                                                       
_cell_angle_beta   98.654                                                       
_cell_angle_gamma  90.000                                                       
                                                                                
_shelx_F_squared_multiplier     1.000                                           
                                                                                
loop_                                                                           
 _refln_index_h                                                                 
 _refln_index_k                                                                 
 _refln_index_l                                                                 
 _refln_F_squared_calc                                                          
 _refln_F_squared_meas                                                          
 _refln_F_squared_sigma                                                         
 _refln_observed_status                                                         
   2   0   0       1826.48       1860.36        31.60 o                         
   3   0   0        198.84        381.83        11.28 o                         
   4   0   0      14388.08      13889.78       219.68 o                         
   5   0   0       1113.36       1107.28        20.74 o                         
   6   0   0        573.91        596.73        14.81 o                         
   7   0   0       7980.67       7993.44       108.74 o                         
   8   0   0       6585.57       6267.58        88.75 o                         
   9   0   0        297.73        264.36        12.37 o                         
  10   0   0        136.68        138.35         9.96 o                         
  11   0   0       2546.67       2572.00        42.16 o                         
  12   0   0       1164.20       1211.50        27.11 o                         
  13   0   0        403.80        452.92        18.51 o                         
  14   0   0         19.41         22.10         8.61 o                         
  15   0   0          0.09          9.48         9.23 o                         
  16   0   0        217.76        248.87        17.88 o                         
  17   0   0         92.12         91.83        12.14 o                         
  18   0   0        781.50        835.23        29.89 o                         
   1   1   0         79.09         85.52         2.38 o                         
   2   1   0        110.18        126.98         3.57 o                         
   3   1   0        175.98        190.45         4.60 o                         
   4   1   0       1191.74       1229.73        15.03 o                         
   5   1   0        810.70        747.71        10.89 o                         
   6   1   0        451.90        392.62         9.63 o                         
   7   1   0        195.07        172.08         7.32 o                         
   8   1   0          0.10         -0.88         4.25 o                         
   9   1   0        393.86        454.70        10.22 o                         
  10   1   0        378.48        356.27        10.38 o                         
  11   1   0         39.98         31.15         5.35 o                         
  12   1   0        659.49        605.22        13.62 o                         
  13   1   0        149.66        173.38         9.15 o                         
  14   1   0          7.75          5.05         6.39 o                         
  15   1   0        179.39        157.54        10.43 o                         
  16   1   0        339.76        341.26        15.49 o                         
  17   1   0         96.77         96.77         7.96 o                         
  18   1   0        775.02        728.90        23.96 o                         
   0   2   0         84.78        121.70         4.26 o                         
   1   2   0       2698.49       2629.68        22.48 o                         
   2   2   0       1201.17       1205.41        12.78 o                         
   3   2   0       2363.50       2499.56        24.74 o                         
   4   2   0        825.65        793.23        10.67 o                         
   5   2   0       5428.16       5595.49        52.27 o                         
   6   2   0       9582.65      10023.52        90.79 o                         
   7   2   0         47.60         83.15         4.90 o                         
   8   2   0          5.17          5.71         3.82 o                         
   9   2   0       1726.71       1666.67        25.36 o                         
  10   2   0         27.82         37.70         5.34 o                         
  11   2   0         13.98          3.00         5.31 o                         
  12   2   0        500.28        506.98        12.97 o                         
  13   2   0       1685.12       1645.34        25.82 o                         
  14   2   0        119.46        135.20         7.64 o                         
  15   2   0         69.49         61.36         6.90 o                         
  16   2   0         30.91         39.51         7.16 o                         
  17   2   0        156.97        145.17         8.66 o                         
  18   2   0         54.61         61.63        16.29 o                         
   1   3   0        865.85        927.65        10.40 o                         
   2   3   0       5750.57       5809.62        51.37 o                         
   3   3   0       1282.00       1312.99        14.35 o                         
   4   3   0        579.59        639.05         9.02 o                         
   5   3   0       2053.38       2142.52        29.12 o                         
   6   3   0       2103.69       2220.53        35.06 o                         
   7   3   0        119.68        155.49         7.25 o                         
   8   3   0        867.03        903.10        15.79 o                         
   9   3   0        328.10        347.85        10.78 o                         
  10   3   0        635.05        633.83        15.44 o                         
  11   3   0        479.92        500.82        14.56 o                         
  12   3   0        309.63        291.93        13.78 o                         
  13   3   0        353.57        381.93        12.96 o                         
  14   3   0       1093.05       1082.18        21.13 o                         
  15   3   0         14.99         24.37         6.92 o                         
  16   3   0        163.35        192.28        11.54 o                         
  17   3   0        345.44        322.52        15.55 o                         
  18   3   0         44.45         50.52        21.21 o                         
   0   4   0       2600.92       2654.46        34.71 o                         
   1   4   0       1766.00       1725.48        16.31 o                         
   2   4   0       2752.01       2713.09        26.10 o                         
   3   4   0        141.05        160.19         5.84 o                         
   4   4   0        968.59        977.15        14.06 o                         
   5   4   0       1233.92       1229.15        17.71 o                         
   6   4   0         31.17         55.36         6.24 o                         
   7   4   0       3295.09       3219.68        47.59 o                         
   8   4   0        351.44        318.00        10.79 o                         
   9   4   0       7768.37       7598.21        77.34 o                         
  10   4   0       1270.69       1243.52        20.78 o                         
  11   4   0       2405.85       2414.95        32.31 o                         
  12   4   0        255.79        279.82        12.82 o                         
  13   4   0        222.86        240.46        12.56 o                         
  14   4   0         11.96          2.51         7.63 o                         
  15   4   0          5.34          8.34         7.22 o                         
  16   4   0         93.32        104.86         9.89 o                         
  17   4   0        671.12        676.17        21.12 o                         
   1   5   0       4819.85       4918.12        42.90 o                         
   2   5   0        268.68        308.41         7.66 o                         
   3   5   0        688.97        755.91        11.69 o                         
   4   5   0        582.31        670.97        11.13 o                         
   5   5   0        179.24        143.18         6.23 o                         
   6   5   0          4.45         20.52         5.38 o                         
   7   5   0       1362.78       1350.17        21.73 o                         
   8   5   0          0.20          3.96         5.34 o                         
   9   5   0        425.73        375.05        12.69 o                         
  10   5   0        286.07        269.75        11.28 o                         
  11   5   0        648.54        612.32        16.50 o                         
  12   5   0         50.32         49.62         7.62 o                         
  13   5   0         27.36         23.05         8.12 o                         
  14   5   0        101.79        114.18        13.92 o                         
  15   5   0       1143.77       1144.71        33.62 o                         
  16   5   0          8.89         12.18        10.02 o                         
  17   5   0        267.64        251.05        16.48 o                         
   0   6   0      13702.01      14167.07       163.21 o                         
   1   6   0       3832.89       3926.24        37.26 o                         
   2   6   0        207.27        208.39         6.76 o                         
   3   6   0        198.78        196.86         6.52 o                         
   4   6   0         54.02         76.27         5.22 o                         
   5   6   0          3.51         -0.37         4.05 o                         
   6   6   0        395.68        395.19         9.56 o                         
   7   6   0       1392.93       1347.95        21.45 o                         
   8   6   0        188.49        222.69        10.22 o                         
   9   6   0        323.91        359.54        12.76 o                         
  10   6   0        179.32        196.14        10.57 o                         
  11   6   0        660.70        636.74        16.60 o                         
  12   6   0       2449.89       2301.10        35.06 o                         
  13   6   0         52.69         54.09         8.89 o                         
  14   6   0        226.18        224.90        16.96 o                         
  15   6   0        187.06        205.54        17.79 o                         
  16   6   0          9.52         33.84        12.67 o                         
   1   7   0       4622.44       4591.75        47.05 o                         
   2   7   0        252.93        246.97         7.80 o                         
   3   7   0        157.46        183.79         6.68 o                         
   4   7   0        906.25        932.49        13.60 o                         
   5   7   0       1421.80       1346.10        19.85 o                         
   6   7   0        155.25        170.91         7.88 o                         
   7   7   0       1692.18       1632.12        26.50 o                         
   8   7   0         24.62         18.27         6.75 o                         
   9   7   0       1231.61       1138.04        25.12 o                         
  10   7   0        795.58        780.54        18.40 o                         
  11   7   0        276.93        272.22        13.36 o                         
  12   7   0         88.32         90.62        10.76 o                         
  13   7   0        921.43        910.29        29.61 o                         
  14   7   0        133.86        116.93        14.37 o                         
  15   7   0       1725.98       1767.91        71.27 o                         
  16   7   0        203.85        177.32        20.22 o                         
   0   8   0        612.65        582.87        16.93 o                         
   1   8   0        436.28        411.40        10.52 o                         
   2   8   0       1130.49       1090.24        15.56 o                         
   3   8   0        269.01        281.01         8.88 o                         
   4   8   0         66.08         75.35         5.85 o                         
   5   8   0       2091.28       2111.99        26.40 o                         
   6   8   0       1240.63       1210.20        19.76 o                         
   7   8   0         15.89         10.68         7.13 o                         
   8   8   0         55.33         43.99         7.72 o                         
   9   8   0        910.90        947.64        20.50 o                         
  10   8   0       1549.72       1591.54        31.51 o                         
  11   8   0        149.02        156.45        11.79 o                         
  12   8   0        313.63        368.29        18.80 o                         
  13   8   0         27.59         21.72        12.68 o                         
  14   8   0         35.66         19.34        21.08 o                         
  15   8   0         22.58         12.94        13.34 o                         
   1   9   0         60.44         72.09         6.58 o                         
   2   9   0       1607.53       1490.48        21.45 o                         
   3   9   0       1516.78       1442.49        20.00 o                         
   4   9   0        316.28        307.49        10.62 o                         
   5   9   0        726.04        707.07        14.82 o                         
   6   9   0         79.58         83.93         7.20 o                         
   7   9   0        203.78        208.50         9.10 o                         
   8   9   0        197.78        193.58        11.70 o                         
   9   9   0        134.54        152.00        11.66 o                         
  10   9   0        950.19        986.95        25.32 o                         
  11   9   0        732.83        730.22        24.88 o                         
  12   9   0         63.23         77.86        19.03 o                         
  13   9   0         11.16         22.17        14.41 o                         
  14   9   0         49.63         40.10        17.16 o                         
   0  10   0          1.77          7.97         7.32 o                         
   1  10   0        178.10        197.64         9.19 o                         
   2  10   0         59.68         63.86         7.39 o                         
   3  10   0       1594.79       1592.00        26.41 o                         
   4  10   0       2203.76       2086.72        30.15 o                         
   5  10   0       1555.62       1505.40        25.72 o                         
   6  10   0         53.54         39.31         7.87 o                         
   7  10   0       1209.75       1156.94        22.36 o                         
   8  10   0        881.60        881.30        24.35 o                         
   9  10   0        172.77        155.75        20.22 o                         
  10  10   0        669.72        718.11        25.01 o                         
  11  10   0        579.52        563.88        30.20 o                         
  12  10   0       1277.86       1244.73        35.82 o                         
  13  10   0         48.63         53.65        15.03 o                         
   1  11   0         66.19         64.05         7.17 o                         
   2  11   0        900.02        913.97        19.86 o                         
   3  11   0       1387.10       1413.36        25.84 o                         
   4  11   0        140.94        132.22         9.97 o                         
   5  11   0        501.68        561.84        18.79 o                         
   6  11   0          0.16         -2.02         7.18 o                         
   7  11   0         68.44         80.47        10.06 o                         
   8  11   0        559.96        564.80        21.84 o                         
   9  11   0         90.61         81.51        12.73 o                         
  10  11   0        491.78        458.34        22.49 o                         
  11  11   0         34.40         48.53        11.73 o                         
   0  12   0        309.84        348.19        18.40 o                         
   1  12   0        227.66        255.39        13.48 o                         
   2  12   0        612.43        598.72        19.54 o                         
   3  12   0        192.79        176.67        12.69 o                         
   4  12   0        163.45        166.82        13.09 o                         
   5  12   0        293.83        280.31        15.86 o                         
   6  12   0        109.84        119.53        11.12 o                         
   7  12   0          7.62         20.58        13.17 o                         
   8  12   0        516.63        454.14        22.98 o                         
   9  12   0        321.30        267.14        18.53 o                         
  10  12   0         20.87          6.14        10.65 o                         
   1  13   0        444.12        413.22        23.01 o                         
   2  13   0          4.14         16.45        13.89 o                         
   3  13   0         16.00         42.93        10.59 o                         
   4  13   0         93.74        109.49        12.51 o                         
   5  13   0        122.37        150.96        15.73 o                         
   6  13   0          0.37         -1.57        10.20 o                         
   7  13   0         29.31         18.48         7.85 o                         
   0  14   0        126.16        180.91        49.68 o                         
   1  14   0        260.52        236.75        23.56 o                         
   2  14   0       1023.56       1042.12        34.81 o                         
   3  14   0         95.78        100.40        26.53 o                         
 -18   1   1          3.33         18.08         6.76 o                         
 -17   1   1        540.28        571.33        19.03 o                         
 -16   1   1         81.21         68.40         8.89 o                         
 -15   1   1       1065.47       1067.86        32.09 o                         
 -14   1   1       3828.73       3816.26        42.60 o                         
 -13   1   1         34.18         32.22         6.16 o                         
 -12   1   1         49.10         56.60         6.17 o                         
 -11   1   1       2711.25       2680.39        30.78 o                         
 -10   1   1        647.45        718.85        13.06 o                         
  -9   1   1        775.85        844.67        15.27 o                         
  -8   1   1        639.31        616.50        14.09 o                         
  -7   1   1        245.24        243.02         8.26 o                         
  -6   1   1         66.41         81.17         5.42 o                         
  -5   1   1        174.76        180.42         5.94 o                         
  -4   1   1        603.19        615.20         8.86 o                         
  -3   1   1      21516.04      21425.94       398.60 o                         
  -2   1   1        211.69        229.57         5.01 o                         
  -1   1   1       6212.74       6081.76        96.69 o                         
   0   1   1       8156.49       8387.69       326.94 o                         
   1   1   1       8413.25       8383.39       156.45 o                         
   2   1   1       1218.40       1333.17        14.73 o                         
   3   1   1       1397.85       1425.98        15.53 o                         
   4   1   1       1849.66       1843.40        21.86 o                         
   5   1   1      22988.38      22592.16       290.00 o                         
   6   1   1      11491.38      11500.68       111.65 o                         
   7   1   1        503.85        615.23        12.21 o                         
   8   1   1        216.97        264.40         7.92 o                         
   9   1   1       2412.03       2482.59        30.62 o                         
  10   1   1         82.41         83.38         6.19 o                         
  11   1   1       1069.13       1031.42        17.41 o                         
  12   1   1        803.64        739.78        15.66 o                         
  13   1   1        133.89        151.58         8.49 o                         
  14   1   1        328.44        365.70        12.13 o                         
  15   1   1        129.02        136.02         7.69 o                         
  16   1   1        218.58        205.73        13.80 o                         
  17   1   1        241.94        256.40        13.31 o                         
  18   1   1        150.92        167.65        16.00 o                         
 -18   2   1        297.45        319.62        16.06 o                         
 -17   2   1         79.07         90.03        16.47 o                         
 -16   2   1          8.14          5.68         5.90 o                         
 -15   2   1       1148.77       1162.47        24.06 o                         
 -14   2   1       2110.14       2111.54        29.24 o                         
 -13   2   1       3410.41       3322.74        38.10 o                         
 -12   2   1         27.16         21.78         5.53 o                         
 -11   2   1        189.92        212.15         9.26 o                         
 -10   2   1        217.49        219.33         8.94 o                         
  -9   2   1         99.23        126.14         7.14 o                         
  -8   2   1        326.69        341.31         9.34 o                         
  -7   2   1        586.51        588.50        10.72 o                         
  -6   2   1        596.03        488.60         9.45 o                         
  -5   2   1        923.86        815.20        12.35 o                         
  -4   2   1       6916.12       6915.18        63.23 o                         
  -3   2   1        193.60        238.57         6.30 o                         
  -2   2   1       3502.79       3447.93        33.90 o                         
  -1   2   1      11127.43      11042.68       349.63 o                         
   0   2   1      12315.71      12405.15       281.56 o                         
   1   2   1       9999.95       9762.38       154.34 o                         
   2   2   1         76.28         62.81         2.75 o                         
   3   2   1       3931.69       3954.95        38.77 o                         
   4   2   1          6.86         10.93         3.48 o                         
   5   2   1        177.99        210.82         5.94 o                         
   6   2   1       2330.57       2761.97        29.98 o                         
   7   2   1          3.63         -2.86         3.49 o                         
   8   2   1       1743.33       1622.06        20.91 o                         
   9   2   1          6.90          7.13         4.08 o                         
  10   2   1        923.67        913.02        16.07 o                         
  11   2   1       2047.86       2065.79        25.75 o                         
  12   2   1        260.70        260.42         8.92 o                         
  13   2   1       1052.85        999.35        17.65 o                         
  14   2   1          3.05         -0.67         5.39 o                         
  15   2   1        940.36        909.36        19.79 o                         
  16   2   1        439.25        435.00        18.49 o                         
  17   2   1        197.72        188.28        12.00 o                         
  18   2   1        847.69        841.48        28.99 o                         
 -18   3   1          0.25         -7.67        11.59 o                         
 -17   3   1        199.40        195.66        13.84 o                         
 -16   3   1         41.26         49.04         8.05 o                         
 -15   3   1         93.00        100.35         9.28 o                         
 -14   3   1        779.58        779.40        17.84 o                         
 -13   3   1       1188.19       1155.19        22.60 o                         
 -12   3   1       3002.39       2884.20        43.52 o                         
 -11   3   1        662.22        721.39        17.90 o                         
 -10   3   1         11.10         13.48         5.69 o                         
  -9   3   1        206.91        225.80         9.31 o                         
  -8   3   1        143.71        145.68         7.32 o                         
  -7   3   1        607.20        658.40        13.58 o                         
  -6   3   1        120.02         95.68         5.27 o                         
  -5   3   1       3784.96       3624.91        35.19 o                         
  -4   3   1       4373.79       4150.80        40.61 o                         
  -3   3   1       5928.89       6023.94        55.92 o                         
  -2   3   1         72.84         85.25         4.02 o                         
  -1   3   1        150.41        145.38         4.43 o                         
   0   3   1      15001.45      15454.71       243.63 o                         
   1   3   1      11280.47      11444.81        97.14 o                         
   2   3   1       3934.97       4101.57        36.03 o                         
   3   3   1       5469.65       5553.34        49.64 o                         
   4   3   1       3635.25       3531.47        36.73 o                         
   5   3   1        262.63        306.70         9.02 o                         
   6   3   1       1271.39       1285.74        18.04 o                         
   7   3   1       4926.61       4838.18        50.55 o                         
   8   3   1        575.97        543.56        11.85 o                         
   9   3   1         49.67         63.59         5.86 o                         
  10   3   1          0.53         -2.40         4.81 o                         
  11   3   1       3610.51       3720.76        47.49 o                         
  12   3   1         45.04         45.31         7.52 o                         
  13   3   1         60.46         82.16         7.21 o                         
  14   3   1       2769.62       2727.19        40.79 o                         
  15   3   1       2763.72       2834.03        46.92 o                         
  16   3   1        377.74        365.43        24.23 o                         
  17   3   1         55.86         36.61        24.22 o                         
  18   3   1        232.12        205.04        18.90 o                         
 -18   4   1          7.26         18.43         8.20 o                         
 -17   4   1         51.36         48.05        18.56 o                         
 -16   4   1          2.44          4.54         7.08 o                         
 -15   4   1        443.98        438.86        17.01 o                         
 -14   4   1        156.02        151.95        11.55 o                         
 -13   4   1        288.94        284.87        13.52 o                         
 -12   4   1       5382.71       5286.40        65.15 o                         
 -11   4   1       1124.18       1132.72        22.53 o                         
 -10   4   1        131.08        125.43         8.42 o                         
  -9   4   1         49.11         35.04         5.99 o                         
  -8   4   1          1.10          0.52         4.94 o                         
  -7   4   1       1207.93       1186.22        20.62 o                         
  -6   4   1        369.62        398.08         9.17 o                         
  -5   4   1       1307.64       1403.74        19.22 o                         
  -4   4   1        503.09        458.48         9.46 o                         
  -3   4   1       5833.18       6081.98        55.17 o                         
  -2   4   1         40.35         55.65         4.02 o                         
  -1   4   1        669.95        659.80         9.11 o                         
   0   4   1         72.17         68.54         3.55 o                         
   1   4   1       9499.16       9783.67        76.74 o                         
   2   4   1        384.45        335.14         6.91 o                         
   3   4   1       5739.62       6183.92        56.31 o                         
   4   4   1       1117.90       1020.80        16.53 o                         
   5   4   1         21.61         45.52         5.39 o                         
   6   4   1         14.39          4.51         4.66 o                         
   7   4   1         38.35         61.79         5.99 o                         
   8   4   1       1791.11       1801.58        24.39 o                         
   9   4   1         12.71         16.38         5.51 o                         
  10   4   1        483.16        497.39        13.11 o                         
  11   4   1       1502.56       1464.44        23.31 o                         
  12   4   1       2869.91       2707.26        38.83 o                         
  13   4   1        246.46        258.06        13.02 o                         
  14   4   1         77.16         79.57         9.74 o                         
  15   4   1         38.36         31.94         7.27 o                         
  16   4   1        316.05        329.91        16.57 o                         
  17   4   1        174.53        137.58        24.71 o                         
 -17   5   1         29.14         21.25        10.39 o                         
 -16   5   1        102.94        100.32        14.36 o                         
 -15   5   1       2184.50       2182.19        46.89 o                         
 -14   5   1        451.07        412.07        21.06 o                         
 -13   5   1         30.06         23.74         8.24 o                         
 -12   5   1        546.50        563.77        17.37 o                         
 -11   5   1        685.21        654.69        16.26 o                         
 -10   5   1        323.88        319.32        12.54 o                         
  -9   5   1       3710.95       3650.76        44.77 o                         
  -8   5   1        413.62        401.86        12.26 o                         
  -7   5   1        138.73        140.54         7.78 o                         
  -6   5   1        619.44        610.01        10.83 o                         
  -5   5   1        434.17        466.68         9.94 o                         
  -4   5   1       9291.58       9446.72        84.16 o                         
  -3   5   1       1328.92       1240.93        15.78 o                         
  -2   5   1        526.77        433.29         8.88 o                         
  -1   5   1         48.75         58.74         4.40 o                         
   0   5   1          0.64          2.55         3.79 o                         
   1   5   1        432.35        416.22         8.21 o                         
   2   5   1        417.08        369.98         7.72 o                         
   3   5   1          1.83          1.05         3.92 o                         
   4   5   1       3014.70       3040.94        39.87 o                         
   5   5   1        949.82       1063.22        15.67 o                         
   6   5   1        217.04        253.04         9.10 o                         
   7   5   1       1004.26       1014.38        18.05 o                         
   8   5   1         68.68         58.16         6.54 o                         
   9   5   1       2342.58       2329.64        30.85 o                         
  10   5   1        231.08        232.78        11.62 o                         
  11   5   1          0.22          3.91         6.16 o                         
  12   5   1          4.03          6.59         6.26 o                         
  13   5   1       1354.61       1381.29        29.34 o                         
  14   5   1        307.36        338.97        19.00 o                         
  15   5   1        181.23        162.44        19.81 o                         
  16   5   1          0.26         21.42        10.03 o                         
  17   5   1          0.17          7.71        14.61 o                         
 -17   6   1         47.43        101.65        26.39 o                         
 -16   6   1        359.47        327.73        21.79 o                         
 -15   6   1       1802.93       1808.31        47.53 o                         
 -14   6   1        865.61        856.61        31.24 o                         
 -13   6   1        874.53        874.08        23.18 o                         
 -12   6   1        253.57        240.47        13.63 o                         
 -11   6   1         14.92         17.96         6.99 o                         
 -10   6   1       2132.86       2107.72        30.85 o                         
  -9   6   1         18.37          9.73         6.53 o                         
  -8   6   1        820.12        807.52        16.89 o                         
  -7   6   1       2643.76       2670.86        30.69 o                         
  -6   6   1          0.06         -1.25         4.20 o                         
  -5   6   1          6.88         10.59         4.33 o                         
  -4   6   1       6463.44       6699.91        62.57 o                         
  -3   6   1        417.41        432.43         9.35 o                         
  -2   6   1         71.29        108.50         5.43 o                         
  -1   6   1        121.64        111.33         5.65 o                         
   0   6   1       5624.35       5882.48        54.85 o                         
   1   6   1       6335.64       6481.76        54.23 o                         
   2   6   1        314.70        351.57         8.21 o                         
   3   6   1        362.15        341.41         8.66 o                         
   4   6   1       8860.84       8596.66        82.75 o                         
   5   6   1        848.67        907.97        14.20 o                         
   6   6   1       5839.25       5901.66        62.03 o                         
   7   6   1        529.23        515.22        13.25 o                         
   8   6   1        211.03        208.86         9.97 o                         
   9   6   1        680.04        769.00        17.68 o                         
  10   6   1       1247.90       1293.59        23.72 o                         
  11   6   1        537.07        536.69        15.59 o                         
  12   6   1       1069.70       1121.23        23.91 o                         
  13   6   1        487.19        462.22        19.25 o                         
  14   6   1        211.93        204.03        16.94 o                         
  15   6   1        226.80        202.85        17.16 o                         
  16   6   1        887.58        925.02        24.57 o                         
 -16   7   1        356.40        335.49        25.40 o                         
 -15   7   1        204.79        195.26        17.52 o                         
 -14   7   1          5.98        -10.20        10.20 o                         
 -13   7   1        309.66        322.48        25.47 o                         
 -12   7   1       4136.53       4183.22        57.33 o                         
 -11   7   1        923.41        901.79        21.38 o                         
 -10   7   1          5.78         11.33         6.99 o                         
  -9   7   1        224.91        262.22        13.04 o                         
  -8   7   1        185.32        199.67        10.40 o                         
  -7   7   1        933.58        991.13        17.00 o                         
  -6   7   1         23.03         24.13         5.57 o                         
  -5   7   1       1698.86       1617.03        21.50 o                         
  -4   7   1       1567.37       1505.46        19.74 o                         
  -3   7   1       2459.76       2574.89        26.93 o                         
  -2   7   1       5830.17       5805.81        52.12 o                         
  -1   7   1        582.12        524.29        10.29 o                         
   0   7   1         34.08         38.02         4.57 o                         
   1   7   1          0.15         -0.60         3.72 o                         
   2   7   1        712.20        664.08        11.44 o                         
   3   7   1        115.38        116.92         6.49 o                         
   4   7   1       3287.82       3188.93        34.30 o                         
   5   7   1       7186.81       6999.41        69.38 o                         
   6   7   1       3985.09       3949.23        44.60 o                         
   7   7   1        124.07        122.80         9.12 o                         
   8   7   1        117.51        121.39         9.62 o                         
   9   7   1        846.25        816.75        18.57 o                         
  10   7   1        258.25        268.51        12.44 o                         
  11   7   1         33.13         37.37         8.85 o                         
  12   7   1        284.15        301.02        16.78 o                         
  13   7   1        148.29        184.65        16.08 o                         
  14   7   1        634.18        666.87        27.56 o                         
  15   7   1         87.80         95.85        14.63 o                         
  16   7   1        849.29        889.21        47.95 o                         
 -15   8   1          4.43         15.92        22.66 o                         
 -14   8   1        564.01        574.30        25.77 o                         
 -13   8   1         28.77         32.98        10.57 o                         
 -12   8   1         45.80         47.95        13.41 o                         
 -11   8   1        270.50        297.25        15.80 o                         
 -10   8   1       2204.44       2259.76        36.97 o                         
  -9   8   1        736.98        687.39        17.52 o                         
  -8   8   1        294.94        302.43        12.77 o                         
  -7   8   1        510.85        490.39        12.86 o                         
  -6   8   1        265.68        287.00        10.73 o                         
  -5   8   1        712.25        660.53        13.62 o                         
  -4   8   1          2.46         -4.46         4.46 o                         
  -3   8   1        849.08        829.12        13.77 o                         
  -2   8   1        449.27        437.93        10.39 o                         
  -1   8   1       2475.61       2476.67        28.21 o                         
   0   8   1        134.46        132.88         6.64 o                         
   1   8   1        633.06        629.85        12.57 o                         
   2   8   1        131.13        122.82         6.27 o                         
   3   8   1       1089.97       1011.14        16.35 o                         
   4   8   1          1.07         -4.61         4.61 o                         
   5   8   1         53.29         53.52         6.02 o                         
   6   8   1        514.83        516.60        12.86 o                         
   7   8   1       1032.02       1002.17        20.11 o                         
   8   8   1         17.41         15.85         7.15 o                         
   9   8   1         11.43         13.47         7.32 o                         
  10   8   1        393.92        421.02        17.91 o                         
  11   8   1         51.47         37.65         9.68 o                         
  12   8   1         49.62         61.48        11.56 o                         
  13   8   1        320.51        296.51        19.42 o                         
  14   8   1         10.33         14.75        13.08 o                         
  15   8   1        263.01        275.98        22.45 o                         
 -14   9   1         82.46         84.18        15.40 o                         
 -13   9   1        747.60        770.02        30.12 o                         
 -12   9   1        199.69        203.26        16.04 o                         
 -11   9   1        112.92        137.35        18.63 o                         
 -10   9   1        188.18        208.75        13.58 o                         
  -9   9   1         14.27         14.20         8.12 o                         
  -8   9   1        141.29        179.75        11.34 o                         
  -7   9   1       1200.84       1261.62        20.75 o                         
  -6   9   1        923.68        926.98        18.21 o                         
  -5   9   1       1059.34       1022.08        16.82 o                         
  -4   9   1        350.42        329.60        10.46 o                         
  -3   9   1          2.49          5.75         4.90 o                         
  -2   9   1        374.07        378.75        10.82 o                         
  -1   9   1         79.73         79.70         6.31 o                         
   0   9   1       2760.44       2741.75        32.03 o                         
   1   9   1         84.83         77.86         6.52 o                         
   2   9   1       1158.08       1059.68        18.37 o                         
   3   9   1         13.49         19.35         5.81 o                         
   4   9   1       1354.93       1247.47        19.42 o                         
   5   9   1         16.12         15.03         5.51 o                         
   6   9   1        303.80        324.14        11.20 o                         
   7   9   1         59.96         78.33         8.27 o                         
   8   9   1        747.25        749.80        21.21 o                         
   9   9   1       2258.69       2287.90        39.06 o                         
  10   9   1        221.17        227.78        14.98 o                         
  11   9   1        850.00        884.44        28.90 o                         
  12   9   1        663.76        666.24        26.00 o                         
  13   9   1         62.87         79.97        14.31 o                         
  14   9   1        147.25         97.62        17.46 o                         
 -13  10   1        274.34        223.73        20.90 o                         
 -12  10   1       1206.53       1124.09        37.25 o                         
 -11  10   1        706.11        636.72        28.75 o                         
 -10  10   1          0.38         -3.23        10.01 o                         
  -9  10   1         39.28         48.68        15.23 o                         
  -8  10   1        141.24        169.44        11.95 o                         
  -7  10   1        116.03        135.51         9.67 o                         
  -6  10   1       1402.16       1366.33        22.68 o                         
  -5  10   1         79.21         94.14         7.98 o                         
  -4  10   1         78.84         83.96         8.22 o                         
  -3  10   1         84.52         95.74         7.34 o                         
  -2  10   1         45.63         48.49         6.27 o                         
  -1  10   1        960.43        932.66        17.44 o                         
   0  10   1       1938.33       1850.84        25.54 o                         
   1  10   1         81.53         76.65         8.10 o                         
   2  10   1       4280.79       4185.69        52.29 o                         
   3  10   1       3376.34       3140.73        38.97 o                         
   4  10   1          6.85          2.33         5.54 o                         
   5  10   1         24.95         23.65         6.28 o                         
   6  10   1        134.18        162.19         8.97 o                         
   7  10   1         34.64         17.03         5.47 o                         
   8  10   1       1407.46       1469.25        31.37 o                         
   9  10   1         34.65         37.70         9.12 o                         
  10  10   1       1667.30       1640.63        40.79 o                         
  11  10   1        194.84        228.68        19.61 o                         
  12  10   1          1.88         -1.25        11.73 o                         
  13  10   1          2.85        -11.60        12.12 o                         
 -12  11   1         22.53         12.16        13.11 o                         
 -11  11   1        724.78        708.77        28.20 o                         
 -10  11   1        733.58        674.29        24.42 o                         
  -9  11   1        256.65        244.22        16.29 o                         
  -8  11   1         28.45         51.07         9.66 o                         
  -7  11   1        244.70        256.74        13.39 o                         
  -6  11   1        517.96        560.23        18.59 o                         
  -5  11   1        404.15        410.35        14.81 o                         
  -4  11   1       1104.25       1114.95        23.62 o                         
  -3  11   1        853.31        877.43        19.04 o                         
  -2  11   1        794.97        817.67        20.84 o                         
  -1  11   1          4.48          1.30         5.30 o                         
   0  11   1        247.41        277.85        12.89 o                         
   1  11   1       1037.30        976.99        20.51 o                         
   2  11   1         86.05         84.38         8.74 o                         
   3  11   1        362.15        401.60        14.62 o                         
   4  11   1          7.64          8.99         7.01 o                         
   5  11   1        939.77        967.41        23.43 o                         
   6  11   1         64.47         70.62         9.13 o                         
   7  11   1          2.28          8.03         5.73 o                         
   8  11   1        341.63        336.39        18.64 o                         
   9  11   1        375.71        374.48        19.00 o                         
  10  11   1         68.90         42.96        11.77 o                         
  11  11   1          1.32         -0.72         9.58 o                         
 -10  12   1         51.23         37.06        11.02 o                         
  -9  12   1         47.07         65.14        12.15 o                         
  -8  12   1        157.78        147.21        14.19 o                         
  -7  12   1         87.16        113.09        13.58 o                         
  -6  12   1        403.84        452.03        22.46 o                         
  -5  12   1        196.33        239.38        14.50 o                         
  -4  12   1          0.11          3.96         7.34 o                         
  -3  12   1        315.92        345.39        14.73 o                         
  -2  12   1        492.83        498.35        19.62 o                         
  -1  12   1        152.28        172.00        13.16 o                         
   0  12   1          2.51         -2.08         7.41 o                         
   1  12   1        597.42        625.00        20.92 o                         
   2  12   1         70.04         69.20         9.84 o                         
   3  12   1         43.34         72.01        10.27 o                         
   4  12   1          0.08          8.08         7.91 o                         
   5  12   1         40.45         56.44        11.19 o                         
   6  12   1         17.97         10.68         7.51 o                         
   7  12   1          8.00          7.97         6.51 o                         
   8  12   1        614.67        561.38        23.74 o                         
   9  12   1          1.10         -2.10         9.43 o                         
  -7  13   1        260.82        277.18        17.25 o                         
  -6  13   1          4.12          9.92         8.25 o                         
  -5  13   1       1493.28       1540.34        52.21 o                         
  -4  13   1        109.22        149.93        15.94 o                         
  -3  13   1        384.54        410.38        31.60 o                         
  -2  13   1         51.28         45.90        14.78 o                         
  -1  13   1        935.28       1041.39        32.56 o                         
   0  13   1       1373.34       1358.27        30.65 o                         
   1  13   1        122.98        164.04        14.77 o                         
   2  13   1         65.53         65.60        10.64 o                         
   3  13   1        807.63        807.91        23.45 o                         
   4  13   1       1149.00       1166.78        29.85 o                         
   5  13   1        236.63        261.73        18.88 o                         
   6  13   1       1215.48       1186.83        35.76 o                         
   7  13   1       1073.99        956.03        23.63 o                         
  -3  14   1         90.44        108.22        16.88 o                         
  -2  14   1        310.40        385.73        49.78 o                         
  -1  14   1         58.20         67.12        22.46 o                         
   0  14   1         17.33         52.40        31.98 o                         
   1  14   1        331.70        393.68        41.25 o                         
   2  14   1         29.44         39.16        14.00 o                         
   3  14   1         16.21        -13.78        13.91 o                         
 -18   0   2          6.87          9.99        12.90 o                         
 -17   0   2        395.59        419.58        21.27 o                         
 -16   0   2        309.25        339.17        19.68 o                         
 -15   0   2        412.12        435.67        21.25 o                         
 -14   0   2        308.74        386.62        18.49 o                         
 -13   0   2        925.03        845.05        25.40 o                         
 -12   0   2         35.24         18.30         7.76 o                         
 -11   0   2       8746.31       8897.15       116.59 o                         
 -10   0   2       2575.01       2613.21        41.84 o                         
  -9   0   2      12853.98      12746.99       158.85 o                         
  -8   0   2       1915.32       1779.81        31.93 o                         
  -7   0   2       4501.94       4510.88        60.97 o                         
  -6   0   2       8290.16       8158.61       121.09 o                         
  -5   0   2          0.84          8.90         5.33 o                         
  -4   0   2      24552.62      24882.15       666.98 o                         
  -3   0   2       2605.95       2510.35        36.15 o                         
  -2   0   2        543.26        515.95        11.05 o                         
  -1   0   2      11181.41      11817.83       304.93 o                         
   0   0   2      22142.94      21271.37       488.81 o                         
   1   0   2       1665.19       1610.39        24.21 o                         
   2   0   2      42665.42      41975.79       961.98 o                         
   3   0   2      14695.83      15179.53       337.58 o                         
   4   0   2       3402.01       3640.91        55.03 o                         
   5   0   2      13087.09      13484.07       191.58 o                         
   6   0   2       1907.85       2019.27        35.13 o                         
   7   0   2         56.53         19.95         5.41 o                         
   8   0   2         60.90         99.72         7.76 o                         
   9   0   2        710.79        725.46        27.68 o                         
  10   0   2       2346.35       2325.25        43.33 o                         
  11   0   2      10695.08      10405.65       156.92 o                         
  12   0   2        184.27        172.34        12.54 o                         
  13   0   2       1686.44       1538.92        33.87 o                         
  14   0   2       1222.43       1264.92        32.26 o                         
  15   0   2        914.24        929.93        39.37 o                         
  16   0   2         12.41         35.31        13.66 o                         
  17   0   2        608.26        620.19        50.34 o                         
  18   0   2        732.36        787.97        38.04 o                         
 -18   1   2        256.59        267.59        16.58 o                         
 -17   1   2        127.83        116.08        10.90 o                         
 -16   1   2        312.08        318.39        13.18 o                         
 -15   1   2        775.12        767.81        20.38 o                         
 -14   1   2         28.40         17.02         6.18 o                         
 -13   1   2       1407.17       1345.13        22.25 o                         
 -12   1   2        461.04        466.86        12.16 o                         
 -11   1   2       1609.47       1631.52        22.05 o                         
 -10   1   2        329.50        355.37        10.89 o                         
  -9   1   2       3284.45       3278.66        37.20 o                         
  -8   1   2       4775.54       4682.47        60.14 o                         
  -7   1   2       3797.79       3908.93        41.30 o                         
  -6   1   2          8.91          3.83         4.11 o                         
  -5   1   2        276.74        283.09         6.90 o                         
  -4   1   2       8863.36       8981.04        80.41 o                         
  -3   1   2      54403.72      53788.84       904.47 o                         
  -2   1   2          0.84         -1.37         2.19 o                         
  -1   1   2       3967.03       3912.35        33.89 o                         
   0   1   2        121.58        132.25         2.91 o                         
   1   1   2        108.71        113.30         3.54 o                         
   2   1   2       9219.50       9218.48       118.54 o                         
   3   1   2      10346.23      10404.82       109.88 o                         
   4   1   2       2748.20       2849.85        29.92 o                         
   5   1   2        153.10        169.15         5.26 o                         
   6   1   2         83.35         90.28         4.19 o                         
   7   1   2        610.79        553.39        10.88 o                         
   8   1   2       2089.27       1996.84        26.07 o                         
   9   1   2       1944.67       1969.44        39.14 o                         
  10   1   2          0.24         -3.58         3.96 o                         
  11   1   2         10.90         -2.30         3.57 o                         
  12   1   2        146.44        158.20         6.58 o                         
  13   1   2        322.85        317.57        12.31 o                         
  14   1   2        627.65        594.93        22.41 o                         
  15   1   2        155.11        145.47        10.22 o                         
  16   1   2        485.69        467.50        22.93 o                         
  17   1   2       1089.24       1079.13        49.41 o                         
  18   1   2         10.01         47.74        11.61 o                         
 -18   2   2         10.01          8.93        22.34 o                         
 -17   2   2        417.63        441.13        20.21 o                         
 -16   2   2         50.98         53.97         9.43 o                         
 -15   2   2        630.52        641.94        18.38 o                         
 -14   2   2        217.82        235.74        10.31 o                         
 -13   2   2         21.96         23.53         5.88 o                         
 -12   2   2         16.84         22.11         5.76 o                         
 -11   2   2        169.92        175.02         8.58 o                         
 -10   2   2        859.41        891.45        16.64 o                         
  -9   2   2       1636.37       1618.59        23.03 o                         
  -8   2   2        821.72        826.33        14.68 o                         
  -7   2   2        194.33        159.96         6.94 o                         
  -6   2   2        731.23        764.05        12.91 o                         
  -5   2   2       1247.85       1219.66        15.56 o                         
  -4   2   2          5.21          8.75         3.02 o                         
  -3   2   2       5796.23       5913.16        54.26 o                         
  -2   2   2        639.96        736.73         9.71 o                         
  -1   2   2        626.31        701.93         8.62 o                         
   0   2   2      11687.41      11732.59       367.33 o                         
   1   2   2         81.74         82.01         3.57 o                         
   2   2   2      14111.06      14400.76       318.99 o                         
   3   2   2       1791.46       1767.42        18.98 o                         
   4   2   2       4122.65       4459.35        45.45 o                         
   5   2   2       1107.39       1060.85        14.57 o                         
   6   2   2        858.01        889.33        13.07 o                         
   7   2   2       4452.76       4545.99        48.44 o                         
   8   2   2         31.93         33.05         4.02 o                         
   9   2   2       2828.03       2840.58        36.96 o                         
  10   2   2        627.80        654.80        12.23 o                         
  11   2   2        483.48        520.60        11.34 o                         
  12   2   2       1591.78       1559.89        21.62 o                         
  13   2   2       1021.19       1003.19        22.55 o                         
  14   2   2        287.27        262.16        13.23 o                         
  15   2   2          0.53         -0.17         9.72 o                         
  16   2   2        871.73        853.95        22.29 o                         
  17   2   2         40.18         31.22         8.09 o                         
  18   2   2         87.61         84.13        18.98 o                         
 -18   3   2        784.26        713.34        27.83 o                         
 -17   3   2         53.02         69.64        10.26 o                         
 -16   3   2        799.16        825.67        22.26 o                         
 -15   3   2          5.27         -1.61         8.76 o                         
 -14   3   2        177.72        179.97        11.25 o                         
 -13   3   2        890.05        931.84        20.00 o                         
 -12   3   2         99.16         93.07         8.59 o                         
 -11   3   2       1234.65       1215.54        21.62 o                         
 -10   3   2         56.73         62.03         7.20 o                         
  -9   3   2        933.49        928.34        16.95 o                         
  -8   3   2       2506.34       2327.24        28.53 o                         
  -7   3   2          4.99         18.43         4.34 o                         
  -6   3   2        173.22        157.11         6.55 o                         
  -5   3   2        448.48        489.55        10.97 o                         
  -4   3   2        246.57        252.51         7.70 o                         
  -3   3   2       3326.49       3450.11        34.15 o                         
  -2   3   2       1577.45       1667.08        18.41 o                         
  -1   3   2      12428.43      12661.41       107.54 o                         
   0   3   2       3557.39       3569.68        33.06 o                         
   1   3   2       1666.84       1761.11        17.95 o                         
   2   3   2        264.49        304.15         6.15 o                         
   3   3   2       4233.67       4424.83        41.88 o                         
   4   3   2          2.08          4.04         4.03 o                         
   5   3   2       5306.81       5647.69        58.68 o                         
   6   3   2        719.65        783.07        13.85 o                         
   7   3   2       3667.29       3933.77        42.54 o                         
   8   3   2       1490.77       1394.59        20.53 o                         
   9   3   2         84.07         83.12         5.78 o                         
  10   3   2         42.69         25.80         3.91 o                         
  11   3   2        110.67        119.58         7.03 o                         
  12   3   2         29.34         10.69         4.01 o                         
  13   3   2        681.77        738.66        13.35 o                         
  14   3   2        122.94        130.73        15.63 o                         
  15   3   2        337.03        318.16        20.79 o                         
  16   3   2        125.85        104.45        11.97 o                         
  17   3   2         69.30         68.20        12.21 o                         
 -18   4   2          1.27          0.78        11.26 o                         
 -17   4   2         53.52         60.02        19.34 o                         
 -16   4   2        789.84        826.68        26.46 o                         
 -15   4   2       1561.98       1543.18        39.40 o                         
 -14   4   2        176.05        195.72        12.67 o                         
 -13   4   2        298.21        315.48        13.93 o                         
 -12   4   2          0.53          4.59         5.66 o                         
 -11   4   2         28.80         19.41         5.65 o                         
 -10   4   2        693.08        676.60        14.36 o                         
  -9   4   2         74.77         89.44         6.34 o                         
  -8   4   2       1801.55       1844.36        24.62 o                         
  -7   4   2       5510.87       5319.82        52.89 o                         
  -6   4   2        228.36        231.92         7.55 o                         
  -5   4   2       2707.22       2767.73        30.43 o                         
  -4   4   2       4473.68       4778.78        47.01 o                         
  -3   4   2         51.25         56.61         5.02 o                         
  -2   4   2        952.17        892.99        12.45 o                         
  -1   4   2       9771.74      10513.75        87.62 o                         
   0   4   2        552.03        502.58         8.31 o                         
   1   4   2       2751.23       2666.04        26.43 o                         
   2   4   2      19985.33      20190.03       212.78 o                         
   3   4   2         33.78         22.12         4.34 o                         
   4   4   2         46.27         29.92         5.05 o                         
   5   4   2       1178.76       1357.43        19.25 o                         
   6   4   2        375.32        349.57         9.53 o                         
   7   4   2       2885.76       3058.44        36.75 o                         
   8   4   2         20.68         11.40         4.97 o                         
   9   4   2       1666.00       1617.39        24.12 o                         
  10   4   2        265.92        267.69        10.70 o                         
  11   4   2          2.72         11.15         5.92 o                         
  12   4   2       2095.07       1950.89        34.32 o                         
  13   4   2       1384.52       1341.55        25.43 o                         
  14   4   2        138.24        160.42        10.38 o                         
  15   4   2        104.90        100.77        15.99 o                         
  16   4   2         23.33         20.25        13.48 o                         
  17   4   2         75.18         86.68        14.70 o                         
 -17   5   2        315.50        296.21        19.40 o                         
 -16   5   2         30.98         24.64        15.08 o                         
 -15   5   2        619.20        598.53        30.94 o                         
 -14   5   2        720.52        714.13        23.95 o                         
 -13   5   2        239.64        250.15        16.84 o                         
 -12   5   2        477.84        502.97        17.21 o                         
 -11   5   2        153.50        145.26         9.68 o                         
 -10   5   2       5479.43       5457.00        60.16 o                         
  -9   5   2        635.61        614.51        13.31 o                         
  -8   5   2        209.77        216.57         8.54 o                         
  -7   5   2       1984.75       2078.57        26.81 o                         
  -6   5   2        496.52        453.06        11.00 o                         
  -5   5   2         49.83         55.07         5.95 o                         
  -4   5   2         29.31         17.34         4.44 o                         
  -3   5   2       5401.85       5504.79        49.76 o                         
  -2   5   2       2851.99       2777.85        27.09 o                         
  -1   5   2       1214.73       1464.27        18.51 o                         
   0   5   2        474.40        480.49         9.50 o                         
   1   5   2        475.53        422.16         8.81 o                         
   2   5   2        645.24        627.10        10.66 o                         
   3   5   2         89.58         88.32         4.93 o                         
   4   5   2          7.47         13.43         3.77 o                         
   5   5   2        459.74        405.04        10.66 o                         
   6   5   2       3844.99       3899.70        43.09 o                         
   7   5   2        183.88        183.49         8.56 o                         
   8   5   2        279.63        249.90        10.27 o                         
   9   5   2        407.25        348.02        12.06 o                         
  10   5   2       1025.71        929.68        18.92 o                         
  11   5   2          6.26          7.08         6.22 o                         
  12   5   2        690.48        675.06        16.73 o                         
  13   5   2          5.45          2.88         7.75 o                         
  14   5   2        173.60        165.34        14.03 o                         
  15   5   2          7.83         -7.28         7.28 o                         
  16   5   2        778.39        774.42        36.96 o                         
  17   5   2        449.97        455.40        25.74 o                         
 -17   6   2        267.72        221.49        21.27 o                         
 -16   6   2          4.95        -11.78        11.78 o                         
 -15   6   2        230.83        232.25        18.90 o                         
 -14   6   2         16.42          7.13        11.60 o                         
 -13   6   2        476.88        524.80        20.23 o                         
 -12   6   2        170.74        200.85        12.58 o                         
 -11   6   2        252.71        241.60        11.65 o                         
 -10   6   2       2541.79       2442.54        33.68 o                         
  -9   6   2       4231.79       4183.46        48.93 o                         
  -8   6   2       1488.97       1490.06        20.53 o                         
  -7   6   2         30.72         46.47         4.85 o                         
  -6   6   2        652.10        650.33        14.76 o                         
  -5   6   2       1372.50       1400.38        19.13 o                         
  -4   6   2         26.28         39.78         4.85 o                         
  -3   6   2        121.49        127.35         6.24 o                         
  -2   6   2        123.10        105.30         5.24 o                         
  -1   6   2         36.07         44.03         4.04 o                         
   0   6   2         36.31         38.07         3.81 o                         
   1   6   2       2149.67       2393.70        25.67 o                         
   2   6   2        437.09        458.33         9.45 o                         
   3   6   2       3023.51       3299.44        33.88 o                         
   4   6   2        952.30        900.31        14.81 o                         
   5   6   2        467.32        448.14         9.95 o                         
   6   6   2        111.25        140.84         8.34 o                         
   7   6   2        412.29        460.12        13.07 o                         
   8   6   2        164.21        164.35         9.45 o                         
   9   6   2       1964.04       1823.68        34.34 o                         
  10   6   2         24.58         24.01         7.12 o                         
  11   6   2        912.71        865.98        19.44 o                         
  12   6   2        277.34        260.15        12.91 o                         
  13   6   2        442.42        451.17        18.65 o                         
  14   6   2        549.31        491.15        32.66 o                         
  15   6   2         71.27         68.98        10.98 o                         
  16   6   2         47.57         55.97        19.84 o                         
 -16   7   2         19.65          7.58        12.38 o                         
 -15   7   2        154.94        133.90        19.15 o                         
 -14   7   2          0.20         10.84        19.68 o                         
 -13   7   2        159.07        194.66        12.76 o                         
 -12   7   2       1124.84       1110.36        25.61 o                         
 -11   7   2        216.02        208.18        11.68 o                         
 -10   7   2        791.26        825.44        18.74 o                         
  -9   7   2        488.19        488.03        15.68 o                         
  -8   7   2        615.55        615.56        14.66 o                         
  -7   7   2        723.09        750.77        15.12 o                         
  -6   7   2         62.14         60.29         6.28 o                         
  -5   7   2       1161.65       1113.35        16.92 o                         
  -4   7   2       6369.87       6251.46        58.04 o                         
  -3   7   2        145.90        190.40         7.10 o                         
  -2   7   2        892.73        896.85        13.41 o                         
  -1   7   2        429.93        428.01         9.16 o                         
   0   7   2         22.16         17.99         3.60 o                         
   1   7   2        277.94        241.00         8.30 o                         
   2   7   2         27.38         35.35         4.49 o                         
   3   7   2       1822.82       1792.27        22.35 o                         
   4   7   2       6358.97       6271.64        62.17 o                         
   5   7   2          5.26         20.66         4.67 o                         
   6   7   2       4559.64       4621.47        54.03 o                         
   7   7   2       1374.06       1331.63        22.92 o                         
   8   7   2          0.53         -5.70         6.14 o                         
   9   7   2         49.05         52.92         7.89 o                         
  10   7   2       2223.80       2104.04        32.12 o                         
  11   7   2        867.15        866.74        22.06 o                         
  12   7   2       1469.00       1382.38        35.14 o                         
  13   7   2        228.85        215.15        19.31 o                         
  14   7   2         75.16         81.63        12.40 o                         
  15   7   2        588.33        588.10        24.89 o                         
 -15   8   2         51.37         46.54        14.54 o                         
 -14   8   2          0.23        -11.64        11.64 o                         
 -13   8   2        484.17        480.57        24.07 o                         
 -12   8   2        617.62        598.45        20.86 o                         
 -11   8   2        260.90        295.29        15.00 o                         
 -10   8   2        138.05        149.01        11.41 o                         
  -9   8   2          4.16         -3.39         7.28 o                         
  -8   8   2       1009.54       1043.82        16.86 o                         
  -7   8   2       1058.78       1074.96        19.84 o                         
  -6   8   2       1285.19       1326.11        19.81 o                         
  -5   8   2        333.73        375.44        11.11 o                         
  -4   8   2        395.35        373.64        10.42 o                         
  -3   8   2        627.01        625.39        11.66 o                         
  -2   8   2        253.66        241.55         8.26 o                         
  -1   8   2        384.92        358.16         9.57 o                         
   0   8   2         13.66         21.61         5.57 o                         
   1   8   2       2060.79       2107.74        25.34 o                         
   2   8   2       2363.87       2368.17        28.68 o                         
   3   8   2        696.94        712.53        13.91 o                         
   4   8   2       1674.51       1605.34        21.77 o                         
   5   8   2        405.12        374.12        11.10 o                         
   6   8   2          8.55         10.29         4.28 o                         
   7   8   2        227.58        252.89        12.58 o                         
   8   8   2        644.67        632.28        17.26 o                         
   9   8   2        329.52        364.18        14.30 o                         
  10   8   2        396.52        406.15        16.96 o                         
  11   8   2        150.22        189.49        17.59 o                         
  12   8   2        194.14        195.76        16.12 o                         
  13   8   2        458.42        541.88        27.93 o                         
  14   8   2        969.93        990.47        30.92 o                         
  15   8   2         28.03         45.81        18.86 o                         
 -14   9   2        138.22        115.43        16.58 o                         
 -13   9   2         30.72         39.41        18.14 o                         
 -12   9   2        637.94        664.40        27.69 o                         
 -11   9   2        225.94        201.92        16.93 o                         
 -10   9   2          0.67         -1.71         8.24 o                         
  -9   9   2        428.58        396.37        16.49 o                         
  -8   9   2       1901.59       1902.17        27.84 o                         
  -7   9   2        280.66        329.39        11.82 o                         
  -6   9   2        289.81        273.19        10.54 o                         
  -5   9   2        446.82        428.93        12.67 o                         
  -4   9   2        705.11        658.42        13.29 o                         
  -3   9   2        265.38        282.21         9.81 o                         
  -2   9   2          2.70         -0.06         4.38 o                         
  -1   9   2        735.76        653.16        14.68 o                         
   0   9   2       2074.16       1933.32        25.97 o                         
   1   9   2       3928.44       3865.34        43.97 o                         
   2   9   2        111.93        117.40         8.58 o                         
   3   9   2       1085.51       1021.70        18.12 o                         
   4   9   2          1.16         -3.68         4.99 o                         
   5   9   2        104.56        118.91         7.59 o                         
   6   9   2         83.22         89.71         7.15 o                         
   7   9   2       1974.62       1896.04        30.34 o                         
   8   9   2       2224.76       2228.96        36.13 o                         
   9   9   2        548.38        601.19        20.70 o                         
  10   9   2        463.82        515.71        21.48 o                         
  11   9   2        127.98        126.34        14.71 o                         
  12   9   2        915.96        945.73        37.69 o                         
  13   9   2          1.19          0.48        12.48 o                         
  14   9   2        142.04        127.31        20.26 o                         
 -13  10   2        735.53        716.06        30.53 o                         
 -12  10   2         68.49         62.78        13.84 o                         
 -11  10   2         66.75         96.78        16.05 o                         
 -10  10   2         13.19         12.94        10.48 o                         
  -9  10   2        270.25        271.02        16.01 o                         
  -8  10   2         30.35         23.09         6.55 o                         
  -7  10   2        421.58        394.40        14.37 o                         
  -6  10   2         66.12         63.50         7.76 o                         
  -5  10   2       1035.41        974.74        17.61 o                         
  -4  10   2         32.35         27.07         6.17 o                         
  -3  10   2         10.83         25.38         5.43 o                         
  -2  10   2       1594.05       1502.55        21.36 o                         
  -1  10   2       1146.01       1137.69        19.97 o                         
   0  10   2         71.06         68.84         8.11 o                         
   1  10   2          1.11         -0.94         6.37 o                         
   2  10   2        633.85        661.22        16.54 o                         
   3  10   2        185.62        223.38        10.71 o                         
   4  10   2         42.68         55.76         6.90 o                         
   5  10   2         20.41         14.11         6.39 o                         
   6  10   2        284.18        290.30        11.07 o                         
   7  10   2        643.54        627.79        20.21 o                         
   8  10   2          6.21          5.06         8.11 o                         
   9  10   2         18.70         20.61         9.03 o                         
  10  10   2        103.79        128.77        13.62 o                         
  11  10   2         47.79         59.83        11.17 o                         
  12  10   2          5.04         -4.42        12.09 o                         
  13  10   2        755.59        640.90        62.52 o                         
 -12  11   2        137.66        156.05        23.12 o                         
 -11  11   2          6.91          7.31        11.71 o                         
 -10  11   2        466.23        435.57        23.87 o                         
  -9  11   2         17.98         13.94        14.35 o                         
  -8  11   2          0.99          9.71         5.97 o                         
  -7  11   2        573.71        543.44        17.30 o                         
  -6  11   2       1417.91       1371.55        26.94 o                         
  -5  11   2        585.05        603.94        16.11 o                         
  -4  11   2        110.40         98.66         8.26 o                         
  -3  11   2        163.16        177.91         9.69 o                         
  -2  11   2        169.93        177.72        13.02 o                         
  -1  11   2         62.58         80.41         9.67 o                         
   0  11   2         66.78         42.76         8.17 o                         
   1  11   2          0.16         -6.63         6.63 o                         
   2  11   2        228.43        230.67        12.11 o                         
   3  11   2        283.55        270.53        13.03 o                         
   4  11   2       1013.56       1002.62        22.85 o                         
   5  11   2       1009.43       1013.34        23.76 o                         
   6  11   2        414.27        444.31        15.38 o                         
   7  11   2         96.21        105.16        11.04 o                         
   8  11   2        539.02        604.68        30.11 o                         
   9  11   2        338.42        313.19        17.79 o                         
  10  11   2         46.82         75.88        11.72 o                         
  11  11   2         87.51         85.49        12.92 o                         
 -10  12   2        927.40        973.83        32.42 o                         
  -9  12   2        199.42        212.24        15.46 o                         
  -8  12   2         22.88         23.41         7.23 o                         
  -7  12   2         33.69         25.48         7.59 o                         
  -6  12   2        186.90        199.46        15.21 o                         
  -5  12   2        612.70        641.96        25.87 o                         
  -4  12   2        465.02        492.94        16.86 o                         
  -3  12   2       2213.31       2267.58        43.22 o                         
  -2  12   2          0.30         -2.39         8.30 o                         
  -1  12   2        103.08        115.29        12.34 o                         
   0  12   2          2.82          3.26         8.22 o                         
   1  12   2         90.68         96.00        10.89 o                         
   2  12   2        560.57        596.44        21.97 o                         
   3  12   2        713.34        700.79        22.30 o                         
   4  12   2         87.34         97.83        11.26 o                         
   5  12   2        371.63        397.66        19.69 o                         
   6  12   2          0.14         -4.95         6.70 o                         
   7  12   2        266.97        272.11        15.23 o                         
   8  12   2         53.33         54.47        10.28 o                         
   9  12   2         86.70         58.45        11.91 o                         
  -7  13   2        238.09        248.32        26.97 o                         
  -6  13   2          5.66         10.03         9.43 o                         
  -5  13   2         41.37         28.32        12.80 o                         
  -4  13   2         39.85         42.31        13.78 o                         
  -3  13   2         52.89        100.91        18.55 o                         
  -2  13   2        636.77        699.13        28.80 o                         
  -1  13   2         38.00         65.21        10.99 o                         
   0  13   2         28.70         61.30        10.37 o                         
   1  13   2        178.65        189.58        17.49 o                         
   2  13   2         33.20         44.47        10.21 o                         
   3  13   2         18.65         38.21        13.23 o                         
   4  13   2        304.21        356.49        38.87 o                         
   5  13   2        115.91        142.54        13.02 o                         
   6  13   2        470.19        457.85        18.46 o                         
   7  13   2        709.73        666.81        37.50 o                         
  -3  14   2        984.94        962.16        40.55 o                         
  -2  14   2          0.53          7.87        28.48 o                         
  -1  14   2        394.06        611.84        53.33 o                         
   0  14   2        175.01        164.51        27.05 o                         
   1  14   2        599.86        698.73        41.07 o                         
   2  14   2          5.44         13.75        11.81 o                         
   3  14   2        223.86        298.85        33.84 o                         
 -18   1   3        165.76        147.41        10.98 o                         
 -17   1   3         55.72         84.87         9.23 o                         
 -16   1   3        525.94        543.04        16.75 o                         
 -15   1   3        121.23        120.96         9.19 o                         
 -14   1   3       2683.39       2622.94        33.31 o                         
 -13   1   3        375.33        354.66        11.93 o                         
 -12   1   3       1878.36       1856.55        24.82 o                         
 -11   1   3        802.66        765.15        14.56 o                         
 -10   1   3        288.80        326.47        10.45 o                         
  -9   1   3        481.60        470.05        11.65 o                         
  -8   1   3       1213.71       1235.66        26.78 o                         
  -7   1   3        256.52        319.27         9.13 o                         
  -6   1   3       6540.39       6444.82        61.26 o                         
  -5   1   3       1235.54       1414.01        16.96 o                         
  -4   1   3      21459.17      21208.50       668.33 o                         
  -3   1   3       7102.54       6884.89        62.19 o                         
  -2   1   3        483.80        500.89         7.12 o                         
  -1   1   3        193.32        203.12         7.54 o                         
   0   1   3      34162.13      31255.54       601.41 o                         
   1   1   3        530.57        526.87        12.33 o                         
   2   1   3       4393.92       4255.72        52.75 o                         
   3   1   3        504.70        581.80         9.65 o                         
   4   1   3       1549.91       1781.02        24.14 o                         
   5   1   3        993.44       1115.71        15.71 o                         
   6   1   3          8.92          8.28         3.83 o                         
   7   1   3         10.66          2.82         4.37 o                         
   8   1   3       3228.11       3338.42        55.75 o                         
   9   1   3        238.29        235.55         8.98 o                         
  10   1   3        155.32        128.27         8.07 o                         
  11   1   3        345.19        348.79        11.76 o                         
  12   1   3         92.77         98.76         7.67 o                         
  13   1   3        346.60        344.16        11.73 o                         
  14   1   3        175.94        130.84        13.57 o                         
  15   1   3         52.10         51.08        10.46 o                         
  16   1   3        611.58        599.06        23.95 o                         
  17   1   3         63.06         85.60        13.76 o                         
  18   1   3         45.07         66.36        10.60 o                         
 -18   2   3          5.42         -7.07         9.14 o                         
 -17   2   3         80.09         98.31        10.65 o                         
 -16   2   3          0.74         18.12         7.76 o                         
 -15   2   3        475.23        469.55        16.56 o                         
 -14   2   3        229.47        246.69        10.30 o                         
 -13   2   3         34.32         35.89         6.69 o                         
 -12   2   3       6646.32       6546.76        69.56 o                         
 -11   2   3       1854.28       1811.33        25.80 o                         
 -10   2   3        868.83        912.65        20.60 o                         
  -9   2   3          2.08          0.99         4.03 o                         
  -8   2   3       3091.22       3090.99        39.00 o                         
  -7   2   3         95.05         76.30         5.97 o                         
  -6   2   3       2183.27       2161.84        24.69 o                         
  -5   2   3       8835.69       9062.82        79.65 o                         
  -4   2   3       2920.15       2900.93        28.28 o                         
  -3   2   3       5254.17       5053.09        47.10 o                         
  -2   2   3        474.63        446.36         6.63 o                         
  -1   2   3       4145.97       4326.45        38.79 o                         
   0   2   3        238.79        227.87         5.26 o                         
   1   2   3        192.26        180.11         5.44 o                         
   2   2   3      16593.84      17065.63       315.57 o                         
   3   2   3       5751.79       5540.82        52.59 o                         
   4   2   3       9814.04       9533.53        92.58 o                         
   5   2   3       1496.48       1290.62        16.80 o                         
   6   2   3      11569.06      12016.88       137.81 o                         
   7   2   3         62.25         51.95         4.09 o                         
   8   2   3         18.03         18.72         2.67 o                         
   9   2   3        162.85        169.99         7.75 o                         
  10   2   3          1.67          1.32         5.00 o                         
  11   2   3       1148.41       1121.45        21.07 o                         
  12   2   3        847.51        831.79        20.50 o                         
  13   2   3       2434.78       2486.22        35.97 o                         
  14   2   3       1365.77       1356.79        28.30 o                         
  15   2   3        261.79        262.29        12.77 o                         
  16   2   3        127.98        136.70        12.29 o                         
  17   2   3         56.20         61.62        10.41 o                         
 -18   3   3        281.16        312.95        26.57 o                         
 -17   3   3         64.71         98.76        17.03 o                         
 -16   3   3        212.00        254.28        21.33 o                         
 -15   3   3       1020.55       1013.42        23.71 o                         
 -14   3   3         19.38         16.40         7.13 o                         
 -13   3   3        174.74        193.57        10.81 o                         
 -12   3   3        307.66        300.33        12.62 o                         
 -11   3   3        263.83        328.18        16.28 o                         
 -10   3   3       1678.20       1662.40        25.62 o                         
  -9   3   3        835.22        985.51        19.48 o                         
  -8   3   3       2838.08       2780.42        33.36 o                         
  -7   3   3       6699.80       6945.41        64.43 o                         
  -6   3   3        662.92        753.71        12.84 o                         
  -5   3   3        771.53        865.87        12.84 o                         
  -4   3   3        642.14        633.22        10.90 o                         
  -3   3   3       2961.89       2996.69        30.25 o                         
  -2   3   3       5243.28       5247.73        45.57 o                         
  -1   3   3       5346.75       5502.73        50.87 o                         
   0   3   3       2764.23       2891.98        29.94 o                         
   1   3   3       3203.88       3293.02        33.42 o                         
   2   3   3       3328.89       3435.76        33.46 o                         
   3   3   3        652.57        671.21        11.76 o                         
   4   3   3       1761.29       1822.87        21.86 o                         
   5   3   3       1362.65       1401.65        17.40 o                         
   6   3   3       4062.63       4010.51        46.59 o                         
   7   3   3       3197.15       3274.81        39.89 o                         
   8   3   3         26.04         26.15         3.39 o                         
   9   3   3         18.13         21.31         3.62 o                         
  10   3   3       2199.62       2132.71        27.55 o                         
  11   3   3         76.75         63.58         6.18 o                         
  12   3   3        935.98        880.91        17.73 o                         
  13   3   3        441.43        424.63        12.54 o                         
  14   3   3        282.84        272.37        23.11 o                         
  15   3   3         25.61         63.87        10.51 o                         
  16   3   3         26.42         38.68         8.76 o                         
  17   3   3       1197.16       1209.49        49.06 o                         
 -18   4   3        356.07        357.52        21.00 o                         
 -17   4   3       1155.35       1084.73        31.53 o                         
 -16   4   3        366.32        378.51        22.45 o                         
 -15   4   3        224.35        203.50        15.50 o                         
 -14   4   3        806.10        785.48        19.48 o                         
 -13   4   3        533.47        544.14        15.53 o                         
 -12   4   3       1270.54       1240.40        23.05 o                         
 -11   4   3         28.33         26.20         6.50 o                         
 -10   4   3        808.17        772.66        15.88 o                         
  -9   4   3       1309.10       1292.14        20.22 o                         
  -8   4   3         52.69         46.73         5.20 o                         
  -7   4   3       6735.49       6921.20        70.15 o                         
  -6   4   3        625.30        597.97        11.47 o                         
  -5   4   3       2704.64       2772.55        29.37 o                         
  -4   4   3        247.55        259.48         8.00 o                         
  -3   4   3        657.94        630.57        10.79 o                         
  -2   4   3       2279.55       2513.34        24.79 o                         
  -1   4   3       2379.12       2424.41        25.12 o                         
   0   4   3       2546.90       2513.55        25.66 o                         
   1   4   3       5677.91       5898.84        51.35 o                         
   2   4   3       5942.54       6232.77        56.05 o                         
   3   4   3       3383.44       3449.48        33.43 o                         
   4   4   3        418.19        407.85        10.52 o                         
   5   4   3        232.07        238.36         8.18 o                         
   6   4   3        170.13        214.22         8.22 o                         
   7   4   3          0.33          6.67         4.40 o                         
   8   4   3       1681.92       1736.14        24.54 o                         
   9   4   3        224.70        288.91        10.45 o                         
  10   4   3         16.64         28.35         6.00 o                         
  11   4   3        348.29        367.03        11.85 o                         
  12   4   3         60.30         59.30         6.51 o                         
  13   4   3        311.28        302.83        16.79 o                         
  14   4   3         75.90         73.96        13.08 o                         
  15   4   3         31.62         54.69        13.04 o                         
  16   4   3         25.32         30.01        15.38 o                         
  17   4   3         93.15        121.93        13.73 o                         
 -17   5   3         21.77          2.22        14.85 o                         
 -16   5   3        168.14        167.76        18.19 o                         
 -15   5   3         26.25          6.66        10.41 o                         
 -14   5   3        265.44        253.09        18.44 o                         
 -13   5   3        337.27        351.18        15.41 o                         
 -12   5   3         62.17         60.18         6.55 o                         
 -11   5   3        448.43        435.77        11.80 o                         
 -10   5   3       2622.35       2677.18        34.23 o                         
  -9   5   3       1306.76       1294.95        19.15 o                         
  -8   5   3         58.57         57.47         5.32 o                         
  -7   5   3       3253.34       3345.89        35.64 o                         
  -6   5   3        620.18        589.05        12.35 o                         
  -5   5   3       6013.85       6116.01        62.38 o                         
  -4   5   3       1509.07       1518.20        22.07 o                         
  -3   5   3        279.50        300.08         8.02 o                         
  -2   5   3       5698.65       6025.44        53.52 o                         
  -1   5   3         35.74         37.15         4.97 o                         
   0   5   3       1157.56       1243.04        15.30 o                         
   1   5   3        463.93        466.35         9.95 o                         
   2   5   3       8032.42       8496.69        76.49 o                         
   3   5   3        277.36        307.30         7.66 o                         
   4   5   3       1040.54       1108.15        14.57 o                         
   5   5   3       3605.78       3706.37        43.50 o                         
   6   5   3         40.81         49.03         5.74 o                         
   7   5   3        880.33        810.79        15.70 o                         
   8   5   3         29.64         35.89         6.22 o                         
   9   5   3          2.04         -4.29         5.66 o                         
  10   5   3        186.89        205.29        10.14 o                         
  11   5   3         27.66         57.93         7.93 o                         
  12   5   3        341.99        360.96        12.83 o                         
  13   5   3        211.55        193.66        11.41 o                         
  14   5   3       1069.99       1035.63        36.99 o                         
  15   5   3        625.16        594.92        26.99 o                         
  16   5   3        116.00        142.06        16.16 o                         
 -17   6   3        194.59        172.84        25.56 o                         
 -16   6   3          6.07        -15.79        18.40 o                         
 -15   6   3          3.39         -4.38        13.52 o                         
 -14   6   3        573.70        574.90        23.08 o                         
 -13   6   3       1409.82       1485.19        31.30 o                         
 -12   6   3         71.22        108.45         9.13 o                         
 -11   6   3        308.97        315.52        12.75 o                         
 -10   6   3          4.15          4.81         4.29 o                         
  -9   6   3       1780.24       1694.39        23.23 o                         
  -8   6   3        602.55        605.38        12.96 o                         
  -7   6   3        240.94        250.10         9.98 o                         
  -6   6   3          0.04         18.94         5.99 o                         
  -5   6   3      11237.56      11148.48       100.18 o                         
  -4   6   3        416.67        341.31         9.15 o                         
  -3   6   3        222.94        319.37         9.01 o                         
  -2   6   3         44.93         25.60         3.44 o                         
  -1   6   3       2173.27       2160.28        34.90 o                         
   0   6   3       1546.63       1637.59        20.28 o                         
   1   6   3       1405.03       1417.03        17.80 o                         
   2   6   3       2184.38       2270.17        26.45 o                         
   3   6   3        975.40        996.62        16.38 o                         
   4   6   3       2482.32       2303.82        25.60 o                         
   5   6   3       2093.15       2088.92        27.10 o                         
   6   6   3       1959.49       1901.19        26.69 o                         
   7   6   3       1280.13       1255.33        21.07 o                         
   8   6   3       1104.04       1168.74        20.90 o                         
   9   6   3        566.47        563.29        15.13 o                         
  10   6   3        329.53        315.19        12.91 o                         
  11   6   3        272.00        321.87        12.79 o                         
  12   6   3        899.42        885.70        23.49 o                         
  13   6   3        651.12        709.12        32.00 o                         
  14   6   3         54.23         52.72         8.90 o                         
  15   6   3       2110.08       2169.02        67.73 o                         
  16   6   3        150.52        169.28        19.27 o                         
 -16   7   3        580.69        614.36        52.81 o                         
 -15   7   3         88.63         93.17        17.40 o                         
 -14   7   3        247.80        212.37        18.65 o                         
 -13   7   3        157.85        166.52        12.48 o                         
 -12   7   3        170.75        189.97        13.26 o                         
 -11   7   3          0.03         -0.93         6.65 o                         
 -10   7   3         23.32         17.73         7.01 o                         
  -9   7   3        110.12        131.72         6.78 o                         
  -8   7   3        223.96        216.53         8.38 o                         
  -7   7   3       4041.53       4079.84        43.60 o                         
  -6   7   3        810.39        747.66        14.77 o                         
  -5   7   3         99.42        111.79         6.75 o                         
  -4   7   3         82.59        107.93         6.62 o                         
  -3   7   3        139.06        137.04         6.56 o                         
  -2   7   3        650.54        618.56        10.62 o                         
  -1   7   3       2646.05       2798.49        31.60 o                         
   0   7   3        117.32        121.88         6.60 o                         
   1   7   3       2987.96       3019.77        31.79 o                         
   2   7   3        249.34        239.25         8.58 o                         
   3   7   3       1200.23       1164.00        16.83 o                         
   4   7   3        272.44        297.93        10.41 o                         
   5   7   3        605.72        606.22        12.44 o                         
   6   7   3        941.03        918.03        16.73 o                         
   7   7   3        552.43        552.30        14.93 o                         
   8   7   3        191.58        139.41         9.26 o                         
   9   7   3        245.69        250.52        11.72 o                         
  10   7   3        329.08        386.90        14.16 o                         
  11   7   3         67.53         60.74         9.86 o                         
  12   7   3        158.70        155.90        13.07 o                         
  13   7   3       1191.52       1190.44        30.41 o                         
  14   7   3        507.74        500.11        24.29 o                         
  15   7   3        391.68        408.16        21.37 o                         
 -15   8   3        931.63        881.74        34.85 o                         
 -14   8   3        227.98        232.54        26.62 o                         
 -13   8   3        129.36        166.99        15.58 o                         
 -12   8   3         13.77         32.90        12.27 o                         
 -11   8   3        117.89        144.71        12.13 o                         
 -10   8   3       1648.92       1652.26        29.10 o                         
  -9   8   3          8.85          6.47         4.16 o                         
  -8   8   3         27.76         24.41         6.05 o                         
  -7   8   3       1024.12        983.04        17.72 o                         
  -6   8   3        670.62        690.71        14.55 o                         
  -5   8   3         33.07         25.41         5.82 o                         
  -4   8   3         11.42         14.70         5.05 o                         
  -3   8   3       3874.90       3786.67        38.19 o                         
  -2   8   3       1252.46       1242.24        18.99 o                         
  -1   8   3         37.40         25.08         5.86 o                         
   0   8   3       3275.29       3373.87        37.08 o                         
   1   8   3       9321.71       9160.70        82.06 o                         
   2   8   3        321.95        344.57        10.90 o                         
   3   8   3        139.71        126.34         6.66 o                         
   4   8   3         26.45         28.17         5.43 o                         
   5   8   3       1873.33       1739.67        24.84 o                         
   6   8   3       1245.61       1202.75        21.73 o                         
   7   8   3        279.06        299.66        13.04 o                         
   8   8   3        322.20        303.77        12.85 o                         
   9   8   3       2309.08       2305.53        46.08 o                         
  10   8   3        767.58        775.97        22.31 o                         
  11   8   3        717.24        718.83        25.82 o                         
  12   8   3        121.68         96.98        13.52 o                         
  13   8   3       1320.75       1486.51        38.27 o                         
  14   8   3        387.74        366.65        24.08 o                         
 -14   9   3        215.92        228.33        19.75 o                         
 -13   9   3         70.70         71.06        14.94 o                         
 -12   9   3         47.74         34.68        10.99 o                         
 -11   9   3        659.12        731.07        22.82 o                         
 -10   9   3          0.14          2.44         7.75 o                         
  -9   9   3        147.77        189.28        10.20 o                         
  -8   9   3         10.13         14.10         5.80 o                         
  -7   9   3        388.15        352.90        11.41 o                         
  -6   9   3        169.50        168.46         8.56 o                         
  -5   9   3       1040.91        965.84        16.37 o                         
  -4   9   3         54.75         37.60         5.38 o                         
  -3   9   3          0.33         -3.90         3.90 o                         
  -2   9   3       1334.07       1285.49        21.04 o                         
  -1   9   3          8.04          9.41         5.91 o                         
   0   9   3         97.01        127.29         8.24 o                         
   1   9   3         68.27         74.84         7.25 o                         
   2   9   3        550.52        567.08        13.99 o                         
   3   9   3        638.55        668.38        14.94 o                         
   4   9   3        757.92        705.36        14.24 o                         
   5   9   3         38.52         38.00         5.85 o                         
   6   9   3        173.46        166.31         8.21 o                         
   7   9   3         17.07         17.91         7.17 o                         
   8   9   3        199.79        198.62        13.93 o                         
   9   9   3        213.48        218.20        13.45 o                         
  10   9   3          9.90          7.54         8.68 o                         
  11   9   3        490.78        514.97        21.80 o                         
  12   9   3        250.57        249.49        20.61 o                         
  13   9   3          6.48          0.70        12.12 o                         
 -13  10   3        556.65        553.50        27.87 o                         
 -12  10   3         68.12         67.27        14.65 o                         
 -11  10   3        111.19        128.42        23.02 o                         
 -10  10   3         10.02         12.96        10.14 o                         
  -9  10   3        894.18        870.21        21.53 o                         
  -8  10   3        360.98        357.93        14.25 o                         
  -7  10   3        303.30        345.95        13.16 o                         
  -6  10   3        654.44        594.29        14.10 o                         
  -5  10   3        115.18        105.70         6.90 o                         
  -4  10   3         13.22         13.69         4.90 o                         
  -3  10   3         42.88         37.45         7.31 o                         
  -2  10   3       1296.48       1392.95        24.28 o                         
  -1  10   3       1491.88       1434.13        22.75 o                         
   0  10   3         87.13         92.57         8.23 o                         
   1  10   3        457.55        422.50        13.45 o                         
   2  10   3        980.83        908.65        19.95 o                         
   3  10   3        601.63        583.25        16.14 o                         
   4  10   3        716.41        673.85        15.75 o                         
   5  10   3        668.92        638.01        14.96 o                         
   6  10   3         16.27         16.11         5.63 o                         
   7  10   3        847.27        810.26        23.59 o                         
   8  10   3        260.95        231.66        18.55 o                         
   9  10   3       1232.57       1259.57        33.31 o                         
  10  10   3       1345.06       1360.88        33.20 o                         
  11  10   3        470.94        442.59        22.46 o                         
  12  10   3        470.56        478.49        25.48 o                         
 -12  11   3        107.83        134.03        21.88 o                         
 -11  11   3        173.52        117.68        15.53 o                         
 -10  11   3          6.78         14.01        12.61 o                         
  -9  11   3         53.55         77.44         5.87 o                         
  -8  11   3        596.32        639.35        25.90 o                         
  -7  11   3          1.28         -4.02         7.04 o                         
  -6  11   3       1279.13       1269.18        22.94 o                         
  -5  11   3        769.93        772.87        19.39 o                         
  -4  11   3          1.79          0.97         7.70 o                         
  -3  11   3        895.04        850.60        20.85 o                         
  -2  11   3         40.48         16.77         8.06 o                         
  -1  11   3          2.37          2.84         7.15 o                         
   0  11   3        328.85        358.23        15.28 o                         
   1  11   3         16.05          5.34         7.22 o                         
   2  11   3        335.54        366.27        16.10 o                         
   3  11   3         10.54          6.73         7.06 o                         
   4  11   3        428.82        429.78        16.47 o                         
   5  11   3         59.37         53.48         9.54 o                         
   6  11   3        174.66        166.01         9.66 o                         
   7  11   3        747.23        788.44        26.72 o                         
   8  11   3        398.72        420.31        19.01 o                         
   9  11   3          7.76          8.31         9.23 o                         
  10  11   3        155.01        160.13        14.49 o                         
  11  11   3         47.10         29.06        10.58 o                         
 -10  12   3        975.10        986.91        29.43 o                         
  -9  12   3        921.70        949.31        27.26 o                         
  -8  12   3       2578.79       2618.87        55.68 o                         
  -7  12   3        168.03        164.88        11.35 o                         
  -6  12   3        279.37        293.60        17.23 o                         
  -5  12   3        764.35        842.12        31.11 o                         
  -4  12   3        245.07        273.56        16.02 o                         
  -3  12   3         67.45         71.85        12.34 o                         
  -2  12   3        411.98        428.99        18.83 o                         
  -1  12   3        694.32        714.85        23.82 o                         
   0  12   3        496.02        517.17        19.73 o                         
   1  12   3         55.84         58.45        14.78 o                         
   2  12   3        176.05        192.96        13.86 o                         
   3  12   3        181.20        212.95        14.10 o                         
   4  12   3        854.88        839.35        23.50 o                         
   5  12   3         78.26         79.61        12.19 o                         
   6  12   3         99.39        125.35        13.33 o                         
   7  12   3        622.73        553.02        26.09 o                         
   8  12   3         70.33         82.94        11.27 o                         
   9  12   3         37.65         28.85        11.76 o                         
  -7  13   3        590.82        626.81        46.81 o                         
  -6  13   3         99.02         61.32        15.16 o                         
  -5  13   3        394.68        346.59        22.64 o                         
  -4  13   3         24.28         30.23        15.61 o                         
  -3  13   3          1.12          8.28        10.56 o                         
  -2  13   3        113.83        105.34        13.91 o                         
  -1  13   3          6.66         25.13        13.12 o                         
   0  13   3       1116.90       1134.88        35.31 o                         
   1  13   3         31.11         37.78        16.14 o                         
   2  13   3       1330.19       1309.14        41.44 o                         
   3  13   3         26.50         64.46        22.35 o                         
   4  13   3          4.60          2.46         8.51 o                         
   5  13   3        291.65        257.08        16.19 o                         
   6  13   3       1035.99       1045.90        31.54 o                         
   7  13   3         58.66         49.50        35.41 o                         
  -3  14   3          0.24         12.35        17.93 o                         
  -2  14   3        109.16        355.66        60.90 o                         
  -1  14   3        833.24        973.89        38.13 o                         
   0  14   3        616.64        698.47        58.77 o                         
   1  14   3        468.07        539.58        37.68 o                         
   2  14   3          1.76         37.19        16.61 o                         
 -18   0   4         41.27         56.97        19.26 o                         
 -17   0   4          0.35         11.57        10.66 o                         
 -16   0   4         12.94         29.48        17.08 o                         
 -15   0   4         49.47         51.21        10.59 o                         
 -14   0   4       1345.86       1262.93        29.59 o                         
 -13   0   4         93.83         84.95        10.32 o                         
 -12   0   4       4553.77       4494.63        72.58 o                         
 -11   0   4       2752.36       2750.03        45.58 o                         
 -10   0   4       3165.90       3530.31        53.11 o                         
  -9   0   4      14215.22      13755.08       171.97 o                         
  -8   0   4       4881.84       4753.42        93.88 o                         
  -7   0   4        191.08        185.25        16.81 o                         
  -6   0   4       7127.08       7139.55       112.37 o                         
  -5   0   4          0.29          1.26         5.28 o                         
  -4   0   4       4911.43       4929.40        68.50 o                         
  -3   0   4       8708.56       8915.66       166.18 o                         
  -2   0   4       8628.56       8247.96       187.60 o                         
  -1   0   4       9130.01       9166.42       353.81 o                         
   0   0   4      16912.13      17106.17       423.87 o                         
   1   0   4       3955.97       4011.49        53.52 o                         
   2   0   4       1006.72        823.73        16.60 o                         
   3   0   4         79.86         72.24         6.26 o                         
   4   0   4       1250.30       1270.83        25.03 o                         
   5   0   4       2942.46       2939.67        62.78 o                         
   6   0   4       2727.19       2792.59        53.49 o                         
   7   0   4       2560.38       2234.00        46.16 o                         
   8   0   4         49.59         25.88         8.26 o                         
   9   0   4         15.00         29.46         8.64 o                         
  10   0   4          0.11         -8.08         8.22 o                         
  11   0   4       1783.21       1626.92        55.90 o                         
  12   0   4       1474.96       1411.76        47.51 o                         
  13   0   4        245.01        224.10        18.19 o                         
  14   0   4         14.46         17.50        13.87 o                         
  15   0   4         47.01         27.11        17.71 o                         
  16   0   4        426.50        466.32        48.27 o                         
  17   0   4          5.02         11.88        17.28 o                         
 -18   1   4        106.31        112.31        10.22 o                         
 -17   1   4       2147.94       2039.55        36.00 o                         
 -16   1   4        171.90        191.19        11.39 o                         
 -15   1   4        516.75        531.28        15.96 o                         
 -14   1   4        286.39        277.81        11.17 o                         
 -13   1   4        652.45        623.24        14.66 o                         
 -12   1   4        447.65        459.77        13.10 o                         
 -11   1   4        526.43        531.70        17.38 o                         
 -10   1   4        622.22        595.31        13.84 o                         
  -9   1   4        447.86        348.26        10.04 o                         
  -8   1   4         53.37         97.20         6.31 o                         
  -7   1   4        143.30        246.04         8.22 o                         
  -6   1   4       5005.11       5065.43        49.29 o                         
  -5   1   4       7651.65       7880.44        72.57 o                         
  -4   1   4        770.02        774.90        11.11 o                         
  -3   1   4       2307.51       2297.89        23.44 o                         
  -2   1   4       9259.82       9247.93       132.99 o                         
  -1   1   4      20398.58      20500.59       398.47 o                         
   0   1   4         37.33         48.33         2.82 o                         
   1   1   4        238.51        301.19        11.79 o                         
   2   1   4        596.94        514.31        10.29 o                         
   3   1   4       7317.48       7191.38        77.33 o                         
   4   1   4       2248.65       2450.60        31.06 o                         
   5   1   4        620.11        698.68        12.98 o                         
   6   1   4       2077.16       2088.09        26.65 o                         
   7   1   4        292.33        241.96         8.30 o                         
   8   1   4       1331.99       1265.39        29.63 o                         
   9   1   4       2437.37       2414.71        42.21 o                         
  10   1   4       1880.77       1925.62        31.91 o                         
  11   1   4       2908.55       2819.27        48.07 o                         
  12   1   4         89.42         78.21         9.15 o                         
  13   1   4        804.82        811.10        24.25 o                         
  14   1   4       1277.49       1225.94        36.73 o                         
  15   1   4         52.26         59.13        12.58 o                         
  16   1   4         60.93         55.39        10.02 o                         
  17   1   4        414.73        437.70        23.14 o                         
 -18   2   4        249.92        252.76        17.28 o                         
 -17   2   4        308.42        310.39        16.58 o                         
 -16   2   4          0.06          7.43         7.40 o                         
 -15   2   4        240.03        255.85        13.31 o                         
 -14   2   4       1354.92       1277.65        22.68 o                         
 -13   2   4          0.11          2.56         6.70 o                         
 -12   2   4        788.37        781.00        18.04 o                         
 -11   2   4         71.30         92.90         8.10 o                         
 -10   2   4         18.23         16.75         5.63 o                         
  -9   2   4        198.85        207.20         9.18 o                         
  -8   2   4       1036.52        954.21        17.04 o                         
  -7   2   4        244.96        233.91         8.53 o                         
  -6   2   4       6507.41       6659.58        65.84 o                         
  -5   2   4        319.05        361.21         8.64 o                         
  -4   2   4        553.21        559.51         9.18 o                         
  -3   2   4       9019.40       9106.83        78.78 o                         
  -2   2   4       9067.96       9308.19        79.79 o                         
  -1   2   4       2887.39       3033.82        27.09 o                         
   0   2   4       1605.98       1711.83        17.80 o                         
   1   2   4      12934.76      12753.14       165.17 o                         
   2   2   4         18.68         14.39         2.87 o                         
   3   2   4      13284.35      13673.92       153.17 o                         
   4   2   4       2404.20       2594.03        28.40 o                         
   5   2   4       5112.21       5255.72        56.51 o                         
   6   2   4          3.57          0.53         3.81 o                         
   7   2   4         55.70         86.89         5.61 o                         
   8   2   4        157.76        220.38         8.07 o                         
   9   2   4        118.93        105.41         6.37 o                         
  10   2   4          9.94         13.26         5.17 o                         
  11   2   4        211.73        204.55         9.97 o                         
  12   2   4        132.86        118.07         8.00 o                         
  13   2   4        161.63        185.08        11.64 o                         
  14   2   4        460.17        456.90        19.39 o                         
  15   2   4          7.43          0.62         8.43 o                         
  16   2   4        404.55        389.75        24.17 o                         
  17   2   4        134.21        129.05        11.59 o                         
 -18   3   4         27.91         26.72        12.11 o                         
 -17   3   4       1075.01       1128.58        28.01 o                         
 -16   3   4        186.42        177.33        14.55 o                         
 -15   3   4          0.65         -7.37         7.58 o                         
 -14   3   4        100.34        115.05        10.59 o                         
 -13   3   4        368.74        361.55        14.10 o                         
 -12   3   4         34.05         20.43         6.86 o                         
 -11   3   4       3072.31       3042.59        39.70 o                         
 -10   3   4        121.45        121.69         8.19 o                         
  -9   3   4        150.09        147.65         8.18 o                         
  -8   3   4       6583.46       6928.65        77.99 o                         
  -7   3   4         25.18         27.78         4.96 o                         
  -6   3   4        184.44        269.42         8.08 o                         
  -5   3   4         31.39         24.19         4.69 o                         
  -4   3   4         53.94         78.26         5.19 o                         
  -3   3   4       2200.18       2105.29        22.00 o                         
  -2   3   4        104.57        108.27         4.28 o                         
  -1   3   4        715.43        663.16         8.55 o                         
   0   3   4       1802.22       1816.47        19.66 o                         
   1   3   4       3096.76       3150.35        31.01 o                         
   2   3   4          0.59         24.60         3.92 o                         
   3   3   4        642.49        565.01        10.15 o                         
   4   3   4        352.50        332.97         7.64 o                         
   5   3   4        167.24        138.91         5.34 o                         
   6   3   4         43.84         71.23         4.02 o                         
   7   3   4        998.86       1155.74        16.80 o                         
   8   3   4         11.23          5.18         3.39 o                         
   9   3   4        457.75        465.74        11.33 o                         
  10   3   4       3608.80       3566.53        43.94 o                         
  11   3   4          3.62          5.53         4.83 o                         
  12   3   4          0.21         -4.40         4.40 o                         
  13   3   4        488.87        408.85        12.66 o                         
  14   3   4          0.03          2.75         6.52 o                         
  15   3   4        501.24        465.47        31.02 o                         
  16   3   4        112.31        102.37        24.68 o                         
  17   3   4          0.03         -6.50        12.53 o                         
 -18   4   4       1020.46        993.50        41.57 o                         
 -17   4   4         29.96          9.74        11.06 o                         
 -16   4   4         24.95         28.66        11.49 o                         
 -15   4   4         65.57         71.31        10.09 o                         
 -14   4   4         86.59         95.63        12.73 o                         
 -13   4   4         29.05         41.91         7.77 o                         
 -12   4   4        240.17        248.28        11.85 o                         
 -11   4   4        601.47        571.09        15.41 o                         
 -10   4   4        134.62        146.14         9.47 o                         
  -9   4   4       1738.95       1714.48        25.62 o                         
  -8   4   4        338.44        324.34        10.11 o                         
  -7   4   4        223.57        228.63         8.05 o                         
  -6   4   4         93.69        110.91         6.47 o                         
  -5   4   4        553.30        519.37        10.73 o                         
  -4   4   4       3345.95       3504.31        34.96 o                         
  -3   4   4        694.01        666.88        10.75 o                         
  -2   4   4      13301.82      13758.09       135.12 o                         
  -1   4   4       7780.98       8150.96        75.04 o                         
   0   4   4         73.96        113.81         6.86 o                         
   1   4   4       1026.10        956.21        12.68 o                         
   2   4   4        318.90        360.10         9.25 o                         
   3   4   4       2839.32       2817.54        30.08 o                         
   4   4   4       6053.76       6269.10        62.02 o                         
   5   4   4        155.61        229.70         9.43 o                         
   6   4   4        666.52        754.82        14.28 o                         
   7   4   4        391.31        338.52        10.24 o                         
   8   4   4        261.03        238.09         9.40 o                         
   9   4   4       1598.96       1512.72        22.76 o                         
  10   4   4        564.95        552.44        13.33 o                         
  11   4   4        974.87        967.79        21.43 o                         
  12   4   4          1.09          1.79         6.60 o                         
  13   4   4         64.26         91.30        10.78 o                         
  14   4   4         11.79         -6.92        20.28 o                         
  15   4   4        197.79        197.32        20.62 o                         
  16   4   4        243.99        276.26        30.62 o                         
  17   4   4        243.97        223.53        24.40 o                         
 -17   5   4        814.15        790.19        39.28 o                         
 -16   5   4       1787.79       1761.65        43.40 o                         
 -15   5   4       1132.24       1105.17        32.95 o                         
 -14   5   4         32.87         47.48        12.03 o                         
 -13   5   4        232.21        262.25        11.68 o                         
 -12   5   4       4709.72       4626.09        54.40 o                         
 -11   5   4        211.56        195.27         9.43 o                         
 -10   5   4         38.20         43.06         6.08 o                         
  -9   5   4        255.17        281.17         9.59 o                         
  -8   5   4       3412.73       3363.02        36.56 o                         
  -7   5   4       1905.06       1749.95        21.65 o                         
  -6   5   4       5371.45       5628.74        56.83 o                         
  -5   5   4        302.85        309.93         8.71 o                         
  -4   5   4       2474.31       2418.32        27.58 o                         
  -3   5   4        945.36        861.38        13.49 o                         
  -2   5   4          2.53          6.85         3.52 o                         
  -1   5   4       1019.16       1093.60        15.88 o                         
   0   5   4       4305.81       4351.08        42.06 o                         
   1   5   4       9319.35       9023.87        80.34 o                         
   2   5   4        645.07        592.43        10.24 o                         
   3   5   4        912.45       1086.89        21.03 o                         
   4   5   4       2046.22       1953.57        23.32 o                         
   5   5   4         15.55         20.28         3.71 o                         
   6   5   4          1.79          3.63         4.33 o                         
   7   5   4          8.70         -0.24         5.03 o                         
   8   5   4       3825.83       3811.40        47.49 o                         
   9   5   4       2114.40       2145.80        30.01 o                         
  10   5   4        529.42        520.01        14.08 o                         
  11   5   4       1353.91       1214.49        23.05 o                         
  12   5   4        658.40        659.81        25.66 o                         
  13   5   4         59.02         76.18        23.79 o                         
  14   5   4        135.47        145.45        15.50 o                         
  15   5   4          0.13         11.07         9.96 o                         
  16   5   4        110.57        105.40        21.82 o                         
 -17   6   4         36.18         16.70        13.31 o                         
 -16   6   4          6.49          5.52        14.11 o                         
 -15   6   4         17.16         12.65        11.05 o                         
 -14   6   4          1.74          6.76        16.31 o                         
 -13   6   4        550.11        568.47        19.98 o                         
 -12   6   4         87.42         89.68         7.22 o                         
 -11   6   4        397.33        390.47        11.89 o                         
 -10   6   4        534.73        472.74        12.54 o                         
  -9   6   4        443.37        431.99        11.49 o                         
  -8   6   4        958.72        968.23        16.01 o                         
  -7   6   4        154.82        179.68        10.51 o                         
  -6   6   4          4.33          2.39         4.54 o                         
  -5   6   4         94.62        120.86         6.51 o                         
  -4   6   4       1515.83       1516.94        19.29 o                         
  -3   6   4        173.69        174.35         6.76 o                         
  -2   6   4         41.56         52.72         5.42 o                         
  -1   6   4        234.78        231.86         8.37 o                         
   0   6   4       2172.21       2275.35        24.98 o                         
   1   6   4       1626.03       1654.58        21.80 o                         
   2   6   4        336.11        358.48         7.86 o                         
   3   6   4       1466.00       1536.01        19.23 o                         
   4   6   4        128.54        119.34         5.73 o                         
   5   6   4         82.57        114.52         6.40 o                         
   6   6   4        135.62        165.82         7.99 o                         
   7   6   4        568.60        551.99        14.04 o                         
   8   6   4        522.67        444.93        14.64 o                         
   9   6   4         88.03         94.75         8.16 o                         
  10   6   4          2.13         14.96         8.38 o                         
  11   6   4         99.01         84.43         8.21 o                         
  12   6   4         12.75         23.42         8.21 o                         
  13   6   4         99.40        124.63        15.81 o                         
  14   6   4          0.10          9.44        13.84 o                         
  15   6   4          9.12          3.18        15.30 o                         
  16   6   4         15.02         26.36        15.17 o                         
 -16   7   4          0.79         -1.99        13.08 o                         
 -15   7   4         41.93         31.22        13.10 o                         
 -14   7   4         24.32         18.74        15.82 o                         
 -13   7   4       1289.05       1311.51        29.43 o                         
 -12   7   4        252.33        284.91        14.17 o                         
 -11   7   4        111.31        120.09         7.55 o                         
 -10   7   4        247.42        254.96         9.39 o                         
  -9   7   4         22.09         36.39         5.39 o                         
  -8   7   4        985.60        968.96        16.10 o                         
  -7   7   4        603.07        593.18        13.11 o                         
  -6   7   4        978.35        907.08        15.48 o                         
  -5   7   4       1923.00       1914.85        22.79 o                         
  -4   7   4          2.03          7.93         4.61 o                         
  -3   7   4         59.65         78.01         4.74 o                         
  -2   7   4         23.08         69.41         6.21 o                         
  -1   7   4        471.80        520.03        11.73 o                         
   0   7   4       1034.83       1010.76        15.68 o                         
   1   7   4      12845.24      13116.00       112.33 o                         
   2   7   4       2129.50       2130.48        25.63 o                         
   3   7   4        174.32        177.02         6.80 o                         
   4   7   4        436.48        477.22        10.46 o                         
   5   7   4        154.80        166.71         8.94 o                         
   6   7   4       8764.91       8523.28        86.67 o                         
   7   7   4       1158.84       1239.98        21.12 o                         
   8   7   4        467.72        518.60        15.84 o                         
   9   7   4       2153.08       2139.34        31.99 o                         
  10   7   4        138.43        158.92        10.08 o                         
  11   7   4         12.18         11.24         8.48 o                         
  12   7   4        257.20        285.58        21.64 o                         
  13   7   4        776.46        838.57        35.83 o                         
  14   7   4        298.75        337.11        22.30 o                         
  15   7   4        695.74        732.12        73.70 o                         
 -15   8   4        278.09        298.95        30.33 o                         
 -14   8   4         16.30         24.27        12.87 o                         
 -13   8   4        123.25        139.41        15.03 o                         
 -12   8   4        127.76        151.83        13.83 o                         
 -11   8   4       1084.92       1168.21        24.62 o                         
 -10   8   4       1805.49       1729.82        24.29 o                         
  -9   8   4        805.12        796.90        15.09 o                         
  -8   8   4        485.93        494.01        13.25 o                         
  -7   8   4         97.21         90.51         7.09 o                         
  -6   8   4        785.40        819.85        14.93 o                         
  -5   8   4        842.39        707.99        13.67 o                         
  -4   8   4        267.14        260.78         8.31 o                         
  -3   8   4         84.89         88.12         4.72 o                         
  -2   8   4        696.21        698.77        14.36 o                         
  -1   8   4        250.37        283.42        10.72 o                         
   0   8   4        479.09        447.33        12.14 o                         
   1   8   4        356.16        391.34        11.06 o                         
   2   8   4       1531.98       1534.65        20.90 o                         
   3   8   4        223.57        223.88         8.83 o                         
   4   8   4        242.77        233.79         8.35 o                         
   5   8   4         96.63        137.06         7.47 o                         
   6   8   4        142.64        148.65         9.36 o                         
   7   8   4         57.22         67.47         8.22 o                         
   8   8   4       1048.32       1021.25        21.48 o                         
   9   8   4       1852.51       1795.78        30.70 o                         
  10   8   4         51.59         64.36         9.89 o                         
  11   8   4        138.47        162.81        19.41 o                         
  12   8   4        309.19        320.47        19.15 o                         
  13   8   4          3.93         14.00        10.71 o                         
  14   8   4          2.41         20.56        14.32 o                         
 -14   9   4        605.20        567.35        34.82 o                         
 -13   9   4        616.14        613.66        28.55 o                         
 -12   9   4        733.28        823.08        31.18 o                         
 -11   9   4        136.32        142.17        12.86 o                         
 -10   9   4        204.99        235.57        12.88 o                         
  -9   9   4       1356.88       1369.06        22.75 o                         
  -8   9   4       1601.43       1510.62        23.04 o                         
  -7   9   4        107.39         99.68         7.44 o                         
  -6   9   4       1067.61       1042.85        17.89 o                         
  -5   9   4       1844.54       1980.28        24.22 o                         
  -4   9   4       1174.69       1083.29        17.49 o                         
  -3   9   4         37.57         29.24         6.64 o                         
  -2   9   4       3475.83       3280.97        39.03 o                         
  -1   9   4       4430.47       4414.83        49.05 o                         
   0   9   4        136.49        156.96         8.84 o                         
   1   9   4          9.85         13.40         5.86 o                         
   2   9   4       3969.84       3819.52        47.07 o                         
   3   9   4       2132.85       2004.46        25.76 o                         
   4   9   4        533.31        489.46        11.26 o                         
   5   9   4         26.13         22.77         6.05 o                         
   6   9   4        328.13        357.79        13.03 o                         
   7   9   4        500.51        491.18        16.13 o                         
   8   9   4         71.12         75.56        11.14 o                         
   9   9   4        457.13        468.59        17.53 o                         
  10   9   4       2649.14       2606.45        48.44 o                         
  11   9   4        404.20        451.44        19.06 o                         
  12   9   4          3.39         12.02        12.88 o                         
  13   9   4         37.19         58.35        12.20 o                         
 -13  10   4       1010.04       1003.10        37.73 o                         
 -12  10   4        295.28        306.03        25.66 o                         
 -11  10   4        265.91        288.61        18.63 o                         
 -10  10   4        125.04        135.12        12.60 o                         
  -9  10   4         31.66         20.04         5.77 o                         
  -8  10   4          7.20          6.04         7.15 o                         
  -7  10   4          9.77         22.31         6.12 o                         
  -6  10   4          2.63          7.96         5.51 o                         
  -5  10   4        375.78        332.48        10.28 o                         
  -4  10   4        217.30        212.42        11.04 o                         
  -3  10   4        380.77        352.16        13.52 o                         
  -2  10   4        171.49        148.50        10.50 o                         
  -1  10   4         32.33         25.33         7.12 o                         
   0  10   4         80.14         84.56         8.62 o                         
   1  10   4          1.97          2.56         6.05 o                         
   2  10   4         45.24         50.65         7.38 o                         
   3  10   4       1449.02       1404.60        23.86 o                         
   4  10   4         15.27         20.09         6.23 o                         
   5  10   4         68.60         77.11         6.15 o                         
   6  10   4       1222.07       1230.89        24.12 o                         
   7  10   4         17.08         10.78         8.20 o                         
   8  10   4        173.70        178.46        13.28 o                         
   9  10   4          0.31         -5.01         8.22 o                         
  10  10   4          0.62         11.82         8.64 o                         
  11  10   4        102.28        106.39        12.36 o                         
  12  10   4         34.89         48.22        11.93 o                         
 -11  11   4        526.47        600.37        37.97 o                         
 -10  11   4        101.60        106.84        18.07 o                         
  -9  11   4        404.62        462.38        18.05 o                         
  -8  11   4         57.75         86.84        11.73 o                         
  -7  11   4        424.90        456.72        16.98 o                         
  -6  11   4         53.84         54.67         6.55 o                         
  -5  11   4        297.00        308.45        14.95 o                         
  -4  11   4       1146.51       1190.69        24.33 o                         
  -3  11   4        969.35        938.72        21.98 o                         
  -2  11   4         38.02         32.85         8.44 o                         
  -1  11   4         24.60         29.66         7.92 o                         
   0  11   4         19.46         30.35         8.22 o                         
   1  11   4          5.33         -2.80         7.22 o                         
   2  11   4        133.21        142.27        10.55 o                         
   3  11   4         10.26         12.95         7.04 o                         
   4  11   4       1198.08       1187.57        25.45 o                         
   5  11   4          1.04         10.73         7.49 o                         
   6  11   4       1813.82       1796.03        40.01 o                         
   7  11   4        316.49        292.14        18.05 o                         
   8  11   4          6.04         -5.06         8.05 o                         
   9  11   4         31.97          5.71        12.74 o                         
  10  11   4         19.39         18.76         9.33 o                         
 -10  12   4        374.49        389.61        20.17 o                         
  -9  12   4        620.07        593.80        29.47 o                         
  -8  12   4         56.87         66.20        11.00 o                         
  -7  12   4        396.75        370.05        17.77 o                         
  -6  12   4        795.99        785.75        28.42 o                         
  -5  12   4          0.01          0.65         8.45 o                         
  -4  12   4        342.29        360.45        18.52 o                         
  -3  12   4         93.65         94.80        11.95 o                         
  -2  12   4         23.77         30.39         9.38 o                         
  -1  12   4       1255.20       1203.96        29.23 o                         
   0  12   4       2054.28       2055.31        39.08 o                         
   1  12   4          1.75         11.16         8.78 o                         
   2  12   4        928.83        935.93        25.45 o                         
   3  12   4          2.43         -0.07         8.57 o                         
   4  12   4         12.58          7.02        10.86 o                         
   5  12   4          4.73          2.18         7.38 o                         
   6  12   4         97.53        104.34        13.32 o                         
   7  12   4        288.15        282.77        19.51 o                         
   8  12   4        312.51        311.89        16.91 o                         
   9  12   4         71.03         67.26        11.67 o                         
  -7  13   4        205.91        199.78        18.14 o                         
  -6  13   4          2.77        -13.39        13.39 o                         
  -5  13   4         28.61         34.75        11.75 o                         
  -4  13   4          5.73         -2.71        10.69 o                         
  -3  13   4        115.46        127.67        14.43 o                         
  -2  13   4        112.00        142.20        15.63 o                         
  -1  13   4         23.12         27.01        12.03 o                         
   0  13   4        719.51        719.80        24.64 o                         
   1  13   4        394.06        376.07        18.65 o                         
   2  13   4        144.69        165.57        15.32 o                         
   3  13   4          8.86         10.72        10.98 o                         
   4  13   4        156.75        135.86        12.75 o                         
   5  13   4         78.61         74.46        10.64 o                         
   6  13   4        634.68        607.15        26.21 o                         
  -2  14   4        197.37        218.96        28.83 o                         
  -1  14   4        139.20        115.61        22.56 o                         
   0  14   4        409.56        533.56        53.94 o                         
   1  14   4         89.38        142.03        24.19 o                         
 -18   1   5          2.65          9.03         8.71 o                         
 -17   1   5        210.58        200.31        12.58 o                         
 -16   1   5        265.70        263.49        16.01 o                         
 -15   1   5        972.36       1001.69        20.48 o                         
 -14   1   5        255.07        234.58        10.72 o                         
 -13   1   5        784.76        752.27        15.84 o                         
 -12   1   5       1718.61       1692.23        24.77 o                         
 -11   1   5          0.59         -5.46         5.46 o                         
 -10   1   5        241.91        280.53        10.32 o                         
  -9   1   5        509.83        490.35        12.70 o                         
  -8   1   5        939.66       1048.81        16.09 o                         
  -7   1   5        491.96        393.53         9.66 o                         
  -6   1   5        405.62        356.04         9.23 o                         
  -5   1   5      11838.17      12475.90       111.98 o                         
  -4   1   5       7199.86       7133.74        65.73 o                         
  -3   1   5      15024.62      14856.72       472.46 o                         
  -2   1   5          4.38          5.19         3.09 o                         
  -1   1   5        131.45        139.26         4.10 o                         
   0   1   5        487.84        513.01         7.69 o                         
   1   1   5       8779.98       9091.84        91.91 o                         
   2   1   5        246.35        265.60         7.70 o                         
   3   1   5        670.66        722.17        15.21 o                         
   4   1   5       1087.83       1320.02        18.09 o                         
   5   1   5      10633.18      10756.79       123.21 o                         
   6   1   5         31.17         39.26         5.17 o                         
   7   1   5       1505.25       1479.10        24.44 o                         
   8   1   5        552.36        600.21        14.92 o                         
   9   1   5       1157.15       1156.43        23.83 o                         
  10   1   5         92.69         89.12         8.55 o                         
  11   1   5        470.21        461.47        15.67 o                         
  12   1   5       3190.01       3060.72        47.10 o                         
  13   1   5       1122.81       1175.57        28.18 o                         
  14   1   5        299.40        274.62        16.94 o                         
  15   1   5        317.96        331.05        18.29 o                         
  16   1   5        291.37        244.40        16.29 o                         
  17   1   5        985.82       1030.48        33.61 o                         
 -18   2   5        147.70        152.05        16.56 o                         
 -17   2   5        160.40        174.20        13.57 o                         
 -16   2   5        299.30        300.87        15.14 o                         
 -15   2   5          5.95         18.73         7.46 o                         
 -14   2   5         77.79         93.06         8.82 o                         
 -13   2   5        693.65        677.18        19.77 o                         
 -12   2   5        799.61        806.29        18.41 o                         
 -11   2   5        730.13        734.43        17.63 o                         
 -10   2   5       1124.28       1024.33        19.04 o                         
  -9   2   5        420.20        439.36        12.23 o                         
  -8   2   5       3993.51       4102.47        47.11 o                         
  -7   2   5        279.26        325.57         9.63 o                         
  -6   2   5          8.73         31.18         5.02 o                         
  -5   2   5       1339.94       1512.11        18.90 o                         
  -4   2   5       3546.55       3446.23        36.17 o                         
  -3   2   5      15737.46      15784.61       176.79 o                         
  -2   2   5       1584.66       1618.38        18.38 o                         
  -1   2   5      10813.29      10765.41        92.03 o                         
   0   2   5       1196.26       1182.07        13.58 o                         
   1   2   5       3524.37       3584.46        37.30 o                         
   2   2   5       2942.70       2892.60        32.45 o                         
   3   2   5         33.38         29.96         4.52 o                         
   4   2   5       4058.97       4185.99        54.95 o                         
   5   2   5       1161.56       1072.98        16.29 o                         
   6   2   5       1294.11       1119.59        19.25 o                         
   7   2   5         99.56         47.31         5.59 o                         
   8   2   5       2940.20       2834.12        35.99 o                         
   9   2   5        461.91        467.61        12.56 o                         
  10   2   5        137.54        134.42         9.42 o                         
  11   2   5          7.08          6.88         6.53 o                         
  12   2   5        528.92        456.63        15.93 o                         
  13   2   5         70.02         60.18         9.20 o                         
  14   2   5        982.87        993.42        27.87 o                         
  15   2   5       1136.92       1277.38        36.87 o                         
  16   2   5         28.78         38.25        11.26 o                         
  17   2   5        101.16        120.01        12.38 o                         
 -18   3   5        180.04        132.52        21.72 o                         
 -17   3   5        294.23        365.66        26.90 o                         
 -16   3   5        890.29        927.83        25.82 o                         
 -15   3   5        476.62        434.62        18.31 o                         
 -14   3   5        926.57        945.22        22.53 o                         
 -13   3   5       1527.05       1491.64        27.71 o                         
 -12   3   5       1032.09        988.69        20.59 o                         
 -11   3   5       3500.06       3512.78        46.36 o                         
 -10   3   5         58.64         65.71         7.28 o                         
  -9   3   5       3154.22       3251.91        39.20 o                         
  -8   3   5       1037.56       1040.23        17.38 o                         
  -7   3   5        367.25        376.20        10.26 o                         
  -6   3   5          5.06         12.85         4.15 o                         
  -5   3   5       1533.00       1451.32        20.95 o                         
  -4   3   5       5561.00       5622.05        53.77 o                         
  -3   3   5        812.31        846.45        11.36 o                         
  -2   3   5        313.21        306.40         7.19 o                         
  -1   3   5       2798.37       2736.28        25.74 o                         
   0   3   5       1913.86       1908.90        21.74 o                         
   1   3   5        201.83        203.47         6.29 o                         
   2   3   5        611.23        580.13        14.13 o                         
   3   3   5      11959.30      12155.48       123.63 o                         
   4   3   5       4086.44       4228.06        45.02 o                         
   5   3   5        719.19        756.14        12.43 o                         
   6   3   5       4340.49       4478.44        51.42 o                         
   7   3   5       2497.01       2535.96        29.87 o                         
   8   3   5       2071.99       2053.96        37.73 o                         
   9   3   5       4119.00       4009.00        47.76 o                         
  10   3   5         72.58         61.74         5.81 o                         
  11   3   5        462.02        434.46        11.95 o                         
  12   3   5         28.04         24.57         6.54 o                         
  13   3   5        243.65        254.12        16.86 o                         
  14   3   5        756.79        757.82        22.39 o                         
  15   3   5         38.30         25.20        13.31 o                         
  16   3   5        502.47        496.01        71.38 o                         
  17   3   5         16.73         30.75        16.53 o                         
 -18   4   5         23.27         30.11        12.82 o                         
 -17   4   5        124.61        100.41        15.34 o                         
 -16   4   5        450.58        411.41        21.30 o                         
 -15   4   5        179.05        171.25        14.64 o                         
 -14   4   5        145.63        164.92        12.40 o                         
 -13   4   5        215.26        230.26        11.87 o                         
 -12   4   5         42.64         49.12         8.11 o                         
 -11   4   5       1012.96        976.11        20.68 o                         
 -10   4   5       1153.03       1129.38        20.75 o                         
  -9   4   5        613.22        617.68        14.16 o                         
  -8   4   5        223.84        267.75         8.92 o                         
  -7   4   5       2690.41       2964.96        33.67 o                         
  -6   4   5       4079.86       3994.78        42.03 o                         
  -5   4   5       1016.56       1239.77        20.06 o                         
  -4   4   5        164.30        182.34         6.78 o                         
  -3   4   5       3262.87       3447.15        34.00 o                         
  -2   4   5       8091.81       8343.22        77.01 o                         
  -1   4   5       6289.06       6730.36        59.97 o                         
   0   4   5        102.11         92.84         5.05 o                         
   1   4   5        160.48        160.29         6.56 o                         
   2   4   5       2262.86       2191.59        26.46 o                         
   3   4   5         39.60         27.24         4.55 o                         
   4   4   5        117.65        112.14         5.93 o                         
   5   4   5       1304.13       1287.77        18.34 o                         
   6   4   5       3046.57       2903.01        32.06 o                         
   7   4   5       2808.86       2870.53        34.61 o                         
   8   4   5         29.54         30.30         5.34 o                         
   9   4   5        124.84        116.21         7.09 o                         
  10   4   5       1065.50        983.87        20.61 o                         
  11   4   5        168.45        218.87        11.87 o                         
  12   4   5         68.34         59.90         8.19 o                         
  13   4   5        512.91        570.95        23.20 o                         
  14   4   5        619.61        649.52        46.24 o                         
  15   4   5          0.22         -4.91        12.74 o                         
  16   4   5         73.46         64.80        17.38 o                         
 -17   5   5        103.41         82.51        33.58 o                         
 -16   5   5         27.30         17.11         7.85 o                         
 -15   5   5         34.77         21.50         8.88 o                         
 -14   5   5       1116.29       1133.57        25.63 o                         
 -13   5   5        761.69        806.27        18.44 o                         
 -12   5   5       1898.69       1881.29        28.65 o                         
 -11   5   5        457.88        459.34        14.65 o                         
 -10   5   5        224.58        239.00        10.19 o                         
  -9   5   5        819.51        829.92        15.46 o                         
  -8   5   5          3.15          8.15         4.69 o                         
  -7   5   5       1231.73       1225.56        17.34 o                         
  -6   5   5         45.35         29.39         4.91 o                         
  -5   5   5       1764.27       1750.50        22.26 o                         
  -4   5   5       1239.95       1225.78        18.03 o                         
  -3   5   5        164.34        166.29         6.59 o                         
  -2   5   5          0.78          2.95         3.49 o                         
  -1   5   5         73.94         87.65         5.76 o                         
   0   5   5       1554.23       1573.09        19.96 o                         
   1   5   5          9.27          8.31         4.44 o                         
   2   5   5        111.93        151.90         5.82 o                         
   3   5   5       4239.58       4183.82        42.68 o                         
   4   5   5       2539.76       2661.55        31.08 o                         
   5   5   5         31.07         42.17         4.85 o                         
   6   5   5        186.37        163.98        10.16 o                         
   7   5   5        860.65        911.42        16.87 o                         
   8   5   5         59.47         54.10         6.72 o                         
   9   5   5         77.71         82.24         7.25 o                         
  10   5   5         41.78         48.61         6.60 o                         
  11   5   5          9.95         16.63         4.76 o                         
  12   5   5         18.76         -7.81         7.81 o                         
  13   5   5         20.91         52.07         9.17 o                         
  14   5   5        516.18        632.34        47.52 o                         
  15   5   5         32.89         43.19        18.28 o                         
  16   5   5          0.03          0.48        23.80 o                         
 -17   6   5        412.60        432.82        30.03 o                         
 -16   6   5        459.75        475.04        45.16 o                         
 -15   6   5        511.54        433.44        24.97 o                         
 -14   6   5          2.59          2.30        11.18 o                         
 -13   6   5        504.26        507.82        20.77 o                         
 -12   6   5         16.49         15.25         6.34 o                         
 -11   6   5        115.43        129.03         8.48 o                         
 -10   6   5        471.06        514.00        13.24 o                         
  -9   6   5        841.91        822.25        16.59 o                         
  -8   6   5       1666.94       1678.01        22.43 o                         
  -7   6   5          8.45          3.29         5.20 o                         
  -6   6   5          9.45         12.60         4.79 o                         
  -5   6   5        370.51        351.19         9.50 o                         
  -4   6   5        173.27        150.40         6.55 o                         
  -3   6   5       3144.90       3285.45        34.35 o                         
  -2   6   5       3597.69       3497.42        43.05 o                         
  -1   6   5         38.88         79.40         6.19 o                         
   0   6   5        819.23        789.42        13.42 o                         
   1   6   5        277.86        266.25         8.65 o                         
   2   6   5         54.68         64.47         5.52 o                         
   3   6   5          0.03          4.60         3.71 o                         
   4   6   5        706.11        741.82        18.78 o                         
   5   6   5        284.70        264.70         8.76 o                         
   6   6   5       6534.80       6351.62        66.27 o                         
   7   6   5       4659.92       4464.04        49.87 o                         
   8   6   5        556.75        517.80        14.04 o                         
   9   6   5        142.19        144.82         9.40 o                         
  10   6   5        136.20        109.17         8.53 o                         
  11   6   5         92.67        119.98         9.27 o                         
  12   6   5        358.33        386.56        16.58 o                         
  13   6   5       1054.95       1155.35        31.45 o                         
  14   6   5        405.31        448.47        22.26 o                         
  15   6   5       1322.81       1441.54        74.65 o                         
 -16   7   5        171.52        185.53        20.08 o                         
 -15   7   5          0.16         -9.40        11.79 o                         
 -14   7   5        269.49        318.71        30.03 o                         
 -13   7   5        555.75        496.40        26.91 o                         
 -12   7   5        467.96        437.47        19.00 o                         
 -11   7   5        107.42        111.03         8.22 o                         
 -10   7   5         57.45         52.29         7.46 o                         
  -9   7   5          3.39          5.22         5.21 o                         
  -8   7   5        501.70        474.40        13.64 o                         
  -7   7   5          4.02          8.22         5.50 o                         
  -6   7   5       2527.97       2413.21        28.36 o                         
  -5   7   5       4199.27       4146.25        43.40 o                         
  -4   7   5        408.78        351.36         9.58 o                         
  -3   7   5       1452.39       1461.10        17.71 o                         
  -2   7   5       1320.36       1260.75        20.23 o                         
  -1   7   5          0.85          7.08         4.94 o                         
   0   7   5        660.90        697.30        14.87 o                         
   1   7   5         12.21         18.80         4.98 o                         
   2   7   5       1822.01       1863.11        22.68 o                         
   3   7   5        498.50        448.17        12.34 o                         
   4   7   5        265.91        252.56         8.29 o                         
   5   7   5         47.53         41.67         5.66 o                         
   6   7   5         11.81         16.40         6.18 o                         
   7   7   5        441.90        396.99        12.89 o                         
   8   7   5        366.21        402.52        14.13 o                         
   9   7   5          4.82          5.28         6.01 o                         
  10   7   5        457.26        511.44        16.26 o                         
  11   7   5        718.73        722.86        22.51 o                         
  12   7   5       1408.22       1477.00        33.37 o                         
  13   7   5         85.55         95.70         9.79 o                         
  14   7   5        548.65        638.89        30.71 o                         
  15   7   5         38.34         57.29        26.14 o                         
 -15   8   5         17.15         -4.22        12.21 o                         
 -14   8   5        514.63        540.61        28.76 o                         
 -13   8   5         60.05         82.48        13.50 o                         
 -12   8   5       1065.10       1083.81        30.93 o                         
 -11   8   5         58.94         77.34         8.02 o                         
 -10   8   5        716.19        724.64        15.40 o                         
  -9   8   5        937.14        879.62        15.85 o                         
  -8   8   5       2962.15       2845.95        35.12 o                         
  -7   8   5         54.67         48.15         7.02 o                         
  -6   8   5        184.01        150.82         7.91 o                         
  -5   8   5         22.58         29.95         5.92 o                         
  -4   8   5        429.18        404.26         9.89 o                         
  -3   8   5         40.46         71.46         7.93 o                         
  -2   8   5       1099.97       1093.16        18.77 o                         
  -1   8   5       1599.12       1584.20        22.27 o                         
   0   8   5         34.85         64.22         6.64 o                         
   1   8   5       2019.59       1990.20        26.23 o                         
   2   8   5        202.90        223.55         8.98 o                         
   3   8   5        969.88        904.05        16.27 o                         
   4   8   5       2794.18       2788.57        31.75 o                         
   5   8   5        207.54        214.11         9.92 o                         
   6   8   5        391.97        347.77        12.34 o                         
   7   8   5        137.41        123.04         8.83 o                         
   8   8   5       1079.27       1044.01        21.96 o                         
   9   8   5        340.06        304.64        14.66 o                         
  10   8   5         15.14          0.31         8.96 o                         
  11   8   5       1188.02       1246.63        30.62 o                         
  12   8   5       1106.22       1087.61        32.62 o                         
  13   8   5         19.25         40.74         9.97 o                         
  14   8   5          6.39         13.95        18.29 o                         
 -14   9   5         28.44         16.01        14.71 o                         
 -13   9   5        663.39        676.16        40.75 o                         
 -12   9   5        220.10        211.41        16.61 o                         
 -11   9   5        773.40        784.93        16.37 o                         
 -10   9   5        357.67        374.37        13.13 o                         
  -9   9   5        179.10        224.25        10.03 o                         
  -8   9   5        987.03        954.80        19.33 o                         
  -7   9   5       1007.23       1029.73        17.71 o                         
  -6   9   5         46.24         17.46         5.89 o                         
  -5   9   5        551.94        572.16        12.38 o                         
  -4   9   5         11.67          8.30         6.53 o                         
  -3   9   5        532.67        463.67        14.02 o                         
  -2   9   5        788.37        785.59        16.91 o                         
  -1   9   5       1016.27       1023.73        19.23 o                         
   0   9   5       3868.84       3754.15        43.34 o                         
   1   9   5        120.85        149.49         9.07 o                         
   2   9   5       2706.46       2607.06        32.05 o                         
   3   9   5       1481.39       1437.42        21.10 o                         
   4   9   5        198.69        180.01         8.54 o                         
   5   9   5          0.00          2.74         5.70 o                         
   6   9   5       1012.97       1018.37        19.97 o                         
   7   9   5       1259.08       1331.27        25.26 o                         
   8   9   5         17.52         23.83         8.04 o                         
   9   9   5         30.86         50.26         9.34 o                         
  10   9   5         28.60         43.66        12.55 o                         
  11   9   5         10.79         23.70        10.32 o                         
  12   9   5        197.91        208.65        19.34 o                         
  13   9   5         12.50          6.10        12.31 o                         
 -13  10   5        477.54        417.67        27.74 o                         
 -12  10   5       1252.91       1376.28        57.67 o                         
 -11  10   5       1270.25       1317.29        46.26 o                         
 -10  10   5         11.39         16.70         6.06 o                         
  -9  10   5          0.19         -2.01         5.78 o                         
  -8  10   5         77.51         80.61         8.34 o                         
  -7  10   5        295.80        284.24        12.21 o                         
  -6  10   5        736.66        683.93        14.93 o                         
  -5  10   5         28.67         22.74         7.69 o                         
  -4  10   5       1498.11       1542.85        24.36 o                         
  -3  10   5       1329.82       1277.33        23.28 o                         
  -2  10   5         38.29         25.43         7.21 o                         
  -1  10   5        713.15        737.32        17.28 o                         
   0  10   5          0.63          0.23         6.39 o                         
   1  10   5         75.98         75.48         7.96 o                         
   2  10   5        609.92        550.64        14.09 o                         
   3  10   5        889.37        815.35        18.28 o                         
   4  10   5       2558.13       2603.43        34.68 o                         
   5  10   5        522.65        552.80        15.23 o                         
   6  10   5        424.29        410.91        19.49 o                         
   7  10   5       1078.80       1056.59        26.63 o                         
   8  10   5        518.17        531.74        20.15 o                         
   9  10   5         96.95        112.88        12.13 o                         
  10  10   5        138.94        127.84        14.82 o                         
  11  10   5        262.93        324.09        17.71 o                         
  12  10   5          1.19         -2.11        11.21 o                         
 -11  11   5       2106.08       2027.60        53.89 o                         
 -10  11   5        126.40        116.33        12.33 o                         
  -9  11   5        257.37        253.12        14.54 o                         
  -8  11   5        188.87        197.99        11.69 o                         
  -7  11   5        255.85        268.66        11.33 o                         
  -6  11   5          7.95         -0.69         8.20 o                         
  -5  11   5          1.81          0.04         7.63 o                         
  -4  11   5       1020.97       1120.00        25.09 o                         
  -3  11   5       1926.52       1877.25        32.20 o                         
  -2  11   5        109.95        101.92        11.12 o                         
  -1  11   5        893.89        863.45        23.02 o                         
   0  11   5         46.21         42.79         8.57 o                         
   1  11   5         20.14         11.45         7.49 o                         
   2  11   5        435.11        395.24        14.71 o                         
   3  11   5         84.21         80.52         8.97 o                         
   4  11   5        201.91        217.22        14.00 o                         
   5  11   5        296.11        304.47        14.17 o                         
   6  11   5        148.42        177.45        13.50 o                         
   7  11   5         26.70         17.01         8.61 o                         
   8  11   5         42.57         26.19         8.77 o                         
   9  11   5        227.46        195.15        15.99 o                         
  10  11   5         27.22         37.47         9.91 o                         
  -9  12   5        172.22        172.17        13.43 o                         
  -8  12   5        155.14        146.78        11.72 o                         
  -7  12   5          8.14         26.06         9.54 o                         
  -6  12   5        553.90        618.45        23.17 o                         
  -5  12   5        937.12        967.23        26.94 o                         
  -4  12   5         51.58         64.07        14.35 o                         
  -3  12   5          7.58         14.49         9.17 o                         
  -2  12   5        380.42        388.12        15.98 o                         
  -1  12   5        125.34        115.59        10.84 o                         
   0  12   5         81.37         89.51        12.32 o                         
   1  12   5        309.82        330.01        20.33 o                         
   2  12   5        447.66        447.23        18.90 o                         
   3  12   5        157.72        175.54        13.36 o                         
   4  12   5         14.82         15.86         7.83 o                         
   5  12   5        117.75        121.11        11.71 o                         
   6  12   5        698.68        639.87        28.01 o                         
   7  12   5         52.45         48.29        11.81 o                         
   8  12   5         73.72         86.46        13.44 o                         
  -7  13   5         24.35         31.12        16.14 o                         
  -6  13   5        145.06        131.04        14.76 o                         
  -5  13   5       1386.47       1467.90        56.01 o                         
  -4  13   5         39.01         47.96        14.76 o                         
  -3  13   5        334.44        309.33        27.34 o                         
  -2  13   5        200.33        167.07        19.58 o                         
  -1  13   5        562.89        621.59        28.91 o                         
   0  13   5        150.29        164.83        14.23 o                         
   1  13   5         18.28         41.52        11.80 o                         
   2  13   5         31.96         23.73        10.10 o                         
   3  13   5        508.57        513.68        21.47 o                         
   4  13   5        129.35        150.94        13.15 o                         
   5  13   5        748.55        712.79        26.10 o                         
 -18   0   6       1806.93       1883.55        47.68 o                         
 -17   0   6        915.71        890.01        31.51 o                         
 -16   0   6        931.79       1009.05        32.35 o                         
 -15   0   6        115.50        100.74        12.46 o                         
 -14   0   6        813.47        815.21        24.45 o                         
 -13   0   6         18.21         11.95         8.39 o                         
 -12   0   6       1839.68       1966.51        37.08 o                         
 -11   0   6       3666.86       3531.01        55.64 o                         
 -10   0   6       1160.98       1097.89        24.52 o                         
  -9   0   6       4032.93       4171.78        71.74 o                         
  -8   0   6       2379.10       2420.71        46.30 o                         
  -7   0   6        645.39        608.71        18.03 o                         
  -6   0   6       5123.18       5513.44        79.32 o                         
  -5   0   6       1989.29       2185.09        36.41 o                         
  -4   0   6       1144.70       1120.08        24.39 o                         
  -3   0   6       2195.73       2284.43        34.85 o                         
  -2   0   6      12300.90      12999.62       400.28 o                         
  -1   0   6      16701.10      17572.16      1059.73 o                         
   0   0   6       8046.85       8443.53       110.44 o                         
   1   0   6        527.38        693.27        13.02 o                         
   2   0   6       8319.25       7867.72       103.53 o                         
   3   0   6       1595.83       1502.88        29.79 o                         
   4   0   6         79.87         63.38         7.01 o                         
   5   0   6        234.94        204.38         9.16 o                         
   6   0   6       2275.54       2415.48        69.64 o                         
   7   0   6       7038.33       6703.52       121.40 o                         
   8   0   6        737.97        743.33        25.72 o                         
   9   0   6       1273.92       1345.16        34.93 o                         
  10   0   6       6841.75       6800.48       123.53 o                         
  11   0   6       7837.24       7511.08       134.02 o                         
  12   0   6          4.86         23.86        10.14 o                         
  13   0   6        220.40        175.31        21.80 o                         
  14   0   6        229.04        226.72        22.00 o                         
  15   0   6        243.89        297.19        25.40 o                         
  16   0   6        839.88        802.32        50.84 o                         
  17   0   6       2211.65       2324.54        95.36 o                         
 -18   1   6         33.54         91.60        12.60 o                         
 -17   1   6         36.02         54.65        13.36 o                         
 -16   1   6         51.24         57.86         9.12 o                         
 -15   1   6       1745.95       1680.63        27.53 o                         
 -14   1   6        131.10        140.07         8.92 o                         
 -13   1   6          9.38          3.64         5.60 o                         
 -12   1   6       2419.36       2371.72        31.07 o                         
 -11   1   6          0.06          1.16         5.43 o                         
 -10   1   6         10.48          5.79         5.51 o                         
  -9   1   6        175.25        157.40         7.64 o                         
  -8   1   6        354.39        386.08        11.04 o                         
  -7   1   6        227.70        183.74         8.25 o                         
  -6   1   6        140.66        115.05         6.36 o                         
  -5   1   6       3184.52       3559.90        39.10 o                         
  -4   1   6       2473.82       2642.72        28.87 o                         
  -3   1   6       1054.25       1158.15        15.88 o                         
  -2   1   6       2529.83       2442.87        31.70 o                         
  -1   1   6        131.70        142.33         5.34 o                         
   0   1   6          8.04          3.66         2.53 o                         
   1   1   6       1340.51       1257.76        16.32 o                         
   2   1   6        401.70        360.03         7.94 o                         
   3   1   6       1213.64       1221.18        20.98 o                         
   4   1   6         81.13         77.44         5.13 o                         
   5   1   6       2316.21       2534.09        29.62 o                         
   6   1   6          4.20          4.99         3.92 o                         
   7   1   6        123.03        104.03         6.04 o                         
   8   1   6         15.89         14.83         5.63 o                         
   9   1   6          1.44         -3.13         5.62 o                         
  10   1   6          6.88         -1.09         6.19 o                         
  11   1   6       1073.86       1081.39        24.12 o                         
  12   1   6        217.88        232.78        12.51 o                         
  13   1   6       1177.08       1151.03        31.13 o                         
  14   1   6          5.65         10.16         9.24 o                         
  15   1   6        117.91        104.48        12.60 o                         
  16   1   6         59.80        100.64        16.46 o                         
  17   1   6        105.09        114.17        12.45 o                         
 -18   2   6         97.46        125.50        15.01 o                         
 -17   2   6        138.35        144.53        13.74 o                         
 -16   2   6        241.16        239.99        22.14 o                         
 -15   2   6        114.81        150.19        11.06 o                         
 -14   2   6        372.42        363.07        14.63 o                         
 -13   2   6        233.68        233.27        12.90 o                         
 -12   2   6       1413.76       1472.57        25.37 o                         
 -11   2   6         26.48         16.26         6.55 o                         
 -10   2   6          3.29         17.55         5.94 o                         
  -9   2   6        863.41        829.82        15.90 o                         
  -8   2   6       2383.28       2431.07        30.18 o                         
  -7   2   6        100.75         88.14         6.29 o                         
  -6   2   6       5417.71       5623.30        54.94 o                         
  -5   2   6       3196.36       3455.04        35.74 o                         
  -4   2   6          2.92         -4.45         4.45 o                         
  -3   2   6         55.80         59.06         5.24 o                         
  -2   2   6        362.64        351.10         7.57 o                         
  -1   2   6        508.64        528.86         8.79 o                         
   0   2   6        603.52        616.53         9.54 o                         
   1   2   6        304.97        287.03         7.48 o                         
   2   2   6        172.06        243.52         9.90 o                         
   3   2   6         32.82         41.00         6.77 o                         
   4   2   6       2617.50       2577.54        36.44 o                         
   5   2   6       1176.19       1125.82        19.07 o                         
   6   2   6          0.71          2.66         4.03 o                         
   7   2   6        406.35        391.15        12.06 o                         
   8   2   6       2279.89       2356.11        31.24 o                         
   9   2   6         55.20         60.67         6.31 o                         
  10   2   6        608.78        526.61        15.66 o                         
  11   2   6         74.41         92.87         8.91 o                         
  12   2   6       1033.83       1033.66        23.18 o                         
  13   2   6        355.62        347.81        18.02 o                         
  14   2   6        238.73        260.03        22.93 o                         
  15   2   6         50.90         34.08        12.62 o                         
  16   2   6       1271.37       1189.44        36.36 o                         
  17   2   6         83.60         81.38        11.10 o                         
 -18   3   6         11.91         25.80        13.35 o                         
 -17   3   6        203.91        189.16        17.53 o                         
 -16   3   6        215.10        228.75        16.07 o                         
 -15   3   6        945.65        936.20        26.92 o                         
 -14   3   6        950.51        966.92        22.55 o                         
 -13   3   6         65.28         63.35         8.85 o                         
 -12   3   6        599.22        636.88        17.75 o                         
 -11   3   6       1212.41       1238.36        22.43 o                         
 -10   3   6         45.27         57.86         7.04 o                         
  -9   3   6       1057.19       1165.00        19.42 o                         
  -8   3   6         76.17        119.67         8.89 o                         
  -7   3   6       4341.82       4410.94        51.82 o                         
  -6   3   6       9066.85       9128.53        88.79 o                         
  -5   3   6        250.54        319.39        10.80 o                         
  -4   3   6        326.46        307.04         7.36 o                         
  -3   3   6         79.62         84.42         5.19 o                         
  -2   3   6       1256.15       1359.64        16.02 o                         
  -1   3   6       3533.06       3567.56        34.11 o                         
   0   3   6          2.17          2.80         3.98 o                         
   1   3   6       1047.73       1048.27        14.73 o                         
   2   3   6       7493.98       8162.70        80.82 o                         
   3   3   6       5010.41       5454.94        59.03 o                         
   4   3   6        354.91        291.63         8.42 o                         
   5   3   6       1323.31       1505.60        21.08 o                         
   6   3   6         46.71         77.91         4.58 o                         
   7   3   6        370.04        396.78        11.97 o                         
   8   3   6        487.11        472.18        12.22 o                         
   9   3   6         28.09         53.85         5.92 o                         
  10   3   6        684.51        680.13        15.24 o                         
  11   3   6        493.99        441.08        13.08 o                         
  12   3   6         99.61        117.17         9.09 o                         
  13   3   6        560.91        577.83        21.11 o                         
  14   3   6          4.60          7.94         5.96 o                         
  15   3   6        162.86        168.36        18.46 o                         
  16   3   6         18.43         18.91        13.90 o                         
 -18   4   6          0.10         12.73        33.75 o                         
 -17   4   6        431.85        432.72        31.77 o                         
 -16   4   6       1657.85       1639.09        43.05 o                         
 -15   4   6       1780.93       1694.80        37.56 o                         
 -14   4   6       1132.78       1089.81        26.83 o                         
 -13   4   6         51.85         55.67         8.06 o                         
 -12   4   6         51.20         75.26         8.40 o                         
 -11   4   6       3754.14       3815.07        48.27 o                         
 -10   4   6       2164.72       2139.72        29.86 o                         
  -9   4   6       3231.50       3155.26        38.32 o                         
  -8   4   6       4025.25       3964.06        42.73 o                         
  -7   4   6       4045.43       4031.01        42.84 o                         
  -6   4   6         46.37         48.90         5.22 o                         
  -5   4   6        230.96        240.78         7.92 o                         
  -4   4   6        578.94        607.36        10.98 o                         
  -3   4   6        244.99        276.50         8.32 o                         
  -2   4   6        186.68        236.13         6.80 o                         
  -1   4   6         25.83          2.92         3.19 o                         
   0   4   6       4691.16       4410.33        43.52 o                         
   1   4   6       3466.41       3345.83        34.34 o                         
   2   4   6       1490.36       1526.08        19.25 o                         
   3   4   6        462.93        461.61        11.76 o                         
   4   4   6         67.67         56.21         5.04 o                         
   5   4   6        608.77        625.20        12.07 o                         
   6   4   6         72.75         71.12         5.13 o                         
   7   4   6         35.63         31.60         4.17 o                         
   8   4   6       2283.13       2201.75        27.14 o                         
   9   4   6       2376.18       2273.44        42.59 o                         
  10   4   6        892.73        862.37        28.91 o                         
  11   4   6        380.91        378.49        16.41 o                         
  12   4   6          5.04         -1.95         7.52 o                         
  13   4   6        130.26        114.45        15.58 o                         
  14   4   6        800.94        798.99        35.87 o                         
  15   4   6         30.81          8.53        24.20 o                         
  16   4   6        243.65        222.90        22.83 o                         
 -17   5   6         22.37         23.86        11.25 o                         
 -16   5   6          9.32          2.10         8.48 o                         
 -15   5   6         76.02         89.63        10.51 o                         
 -14   5   6         11.18         22.28         9.08 o                         
 -13   5   6        390.11        412.23        15.54 o                         
 -12   5   6        963.59        946.15        20.65 o                         
 -11   5   6        830.18        785.65        19.11 o                         
 -10   5   6        133.70        142.46         9.16 o                         
  -9   5   6          6.71          2.55         5.21 o                         
  -8   5   6        397.00        391.24        11.05 o                         
  -7   5   6        925.57        878.40        15.74 o                         
  -6   5   6        258.68        228.48         8.26 o                         
  -5   5   6         20.72          7.10         3.76 o                         
  -4   5   6        252.70        253.79         7.96 o                         
  -3   5   6        191.05        174.67         6.85 o                         
  -2   5   6        240.69        262.88         7.63 o                         
  -1   5   6        198.70        196.69         7.76 o                         
   0   5   6        623.24        728.30        12.82 o                         
   1   5   6         99.89        104.27         5.02 o                         
   2   5   6       2393.66       2631.91        31.14 o                         
   3   5   6       3502.62       3537.49        40.79 o                         
   4   5   6       1297.90       1272.83        31.25 o                         
   5   5   6        132.02        147.44         7.90 o                         
   6   5   6         23.65         32.42         4.92 o                         
   7   5   6          6.18          4.47         4.06 o                         
   8   5   6        715.23        765.51        17.33 o                         
   9   5   6        336.81        292.24        10.91 o                         
  10   5   6          2.46          3.35         6.09 o                         
  11   5   6        342.66        386.94        15.61 o                         
  12   5   6       1100.44       1062.57        25.15 o                         
  13   5   6         72.60        104.24        22.03 o                         
  14   5   6         27.42         25.36        14.32 o                         
  15   5   6         83.67         90.80        20.77 o                         
  16   5   6          5.78         16.84        18.45 o                         
 -16   6   6        595.84        506.53        28.05 o                         
 -15   6   6        666.00        664.03        42.50 o                         
 -14   6   6       1286.47       1301.06        31.76 o                         
 -13   6   6        298.48        311.33        14.78 o                         
 -12   6   6        548.89        544.12        16.30 o                         
 -11   6   6          0.05          3.44         5.86 o                         
 -10   6   6        312.21        369.66        11.70 o                         
  -9   6   6        340.83        347.46        10.97 o                         
  -8   6   6          5.02          0.75         4.91 o                         
  -7   6   6       1110.34       1053.16        16.84 o                         
  -6   6   6        322.02        331.76        10.11 o                         
  -5   6   6         70.47         91.40         5.99 o                         
  -4   6   6        992.24        980.45        17.32 o                         
  -3   6   6       1522.81       1474.48        20.79 o                         
  -2   6   6        564.59        509.75        13.83 o                         
  -1   6   6       3344.87       3331.05        39.48 o                         
   0   6   6        204.58        198.60         8.22 o                         
   1   6   6         20.61         24.63         4.84 o                         
   2   6   6         20.00         18.62         2.85 o                         
   3   6   6         52.41         48.01         4.66 o                         
   4   6   6        141.72        168.03         7.77 o                         
   5   6   6         22.77         18.56         4.86 o                         
   6   6   6        286.55        316.69         9.74 o                         
   7   6   6        435.38        387.47        12.03 o                         
   8   6   6        317.99        309.66        12.69 o                         
   9   6   6        216.40        241.72        11.35 o                         
  10   6   6        711.72        679.29        17.55 o                         
  11   6   6       1004.54        988.36        25.23 o                         
  12   6   6         28.33         40.40        12.05 o                         
  13   6   6          0.05         -8.77        10.44 o                         
  14   6   6        249.59        290.30        28.35 o                         
  15   6   6        194.70        202.61        22.60 o                         
 -16   7   6        106.37         95.24        19.19 o                         
 -15   7   6          2.76          4.48        11.75 o                         
 -14   7   6         16.15         14.01        13.80 o                         
 -13   7   6        205.70        256.11        24.77 o                         
 -12   7   6         32.12         44.21         8.32 o                         
 -11   7   6          7.15          6.98         6.84 o                         
 -10   7   6       1733.38       1662.84        23.82 o                         
  -9   7   6        294.23        312.68        11.61 o                         
  -8   7   6       1428.04       1370.05        21.23 o                         
  -7   7   6          0.15         -5.13         5.13 o                         
  -6   7   6          5.02         17.95         5.38 o                         
  -5   7   6       1250.36       1304.05        18.61 o                         
  -4   7   6         47.82         44.28         5.60 o                         
  -3   7   6       5373.01       5286.05        57.19 o                         
  -2   7   6       3442.02       3603.16        41.81 o                         
  -1   7   6        191.61        202.50         9.31 o                         
   0   7   6        453.45        510.00        12.48 o                         
   1   7   6       2622.80       2729.54        32.21 o                         
   2   7   6        593.65        574.62        12.88 o                         
   3   7   6       2954.09       2967.16        30.65 o                         
   4   7   6        978.25        882.83        15.78 o                         
   5   7   6       1433.19       1464.50        21.33 o                         
   6   7   6       3061.52       2988.13        35.01 o                         
   7   7   6        189.23        211.51        10.73 o                         
   8   7   6       3602.46       3570.74        45.89 o                         
   9   7   6        583.39        669.64        17.60 o                         
  10   7   6         33.98         52.78         8.81 o                         
  11   7   6        870.14        964.29        23.86 o                         
  12   7   6        615.79        714.68        27.45 o                         
  13   7   6         27.90         26.67        19.41 o                         
  14   7   6         55.22         67.43        15.76 o                         
 -15   8   6         33.80         21.10        20.26 o                         
 -14   8   6          0.01         -3.25        12.22 o                         
 -13   8   6        799.87        843.94        30.61 o                         
 -12   8   6        188.06        204.49        10.44 o                         
 -11   8   6         33.51         40.24         6.54 o                         
 -10   8   6        263.32        273.10        10.72 o                         
  -9   8   6         83.75         84.86         7.07 o                         
  -8   8   6        930.28        959.07        18.40 o                         
  -7   8   6       1879.56       1885.58        25.55 o                         
  -6   8   6       1326.48       1261.35        19.21 o                         
  -5   8   6         54.13         32.82         5.54 o                         
  -4   8   6        359.52        343.73         9.44 o                         
  -3   8   6        105.30        136.84         8.69 o                         
  -2   8   6        206.09        183.54         9.32 o                         
  -1   8   6        197.16        192.17         9.14 o                         
   0   8   6       4052.73       4084.74        45.26 o                         
   1   8   6       3238.79       3167.47        35.81 o                         
   2   8   6         61.41         45.90         6.28 o                         
   3   8   6        175.71        193.49         9.18 o                         
   4   8   6         40.34         34.48         5.26 o                         
   5   8   6       1496.45       1410.62        21.88 o                         
   6   8   6         13.91         25.22         6.56 o                         
   7   8   6       1071.28       1078.92        20.47 o                         
   8   8   6         63.49         88.68         9.65 o                         
   9   8   6          6.63          0.53         8.20 o                         
  10   8   6         95.44        126.40        11.92 o                         
  11   8   6        194.32        202.45        16.19 o                         
  12   8   6        155.91        178.26        13.73 o                         
  13   8   6        112.65        175.88        36.22 o                         
 -14   9   6        272.24        256.49        26.01 o                         
 -13   9   6          7.79         11.68        12.78 o                         
 -12   9   6          2.68          8.33         9.78 o                         
 -11   9   6         14.07         23.46         7.52 o                         
 -10   9   6         36.72         37.87         6.24 o                         
  -9   9   6        685.79        716.17        22.06 o                         
  -8   9   6        106.23        107.25         9.28 o                         
  -7   9   6        576.70        608.48        13.96 o                         
  -6   9   6        502.44        549.04        14.05 o                         
  -5   9   6        120.67        108.35         6.64 o                         
  -4   9   6          3.53         -5.86         5.86 o                         
  -3   9   6         42.07         72.94         8.20 o                         
  -2   9   6          8.73         -0.92         6.26 o                         
  -1   9   6       3333.12       3245.72        40.85 o                         
   0   9   6        324.02        339.30        12.84 o                         
   1   9   6       3372.47       3417.61        39.33 o                         
   2   9   6         28.16         35.44         6.55 o                         
   3   9   6         85.32        109.17         7.85 o                         
   4   9   6         43.32         41.24         5.91 o                         
   5   9   6        273.23        298.07        10.18 o                         
   6   9   6          0.02         -0.02         7.21 o                         
   7   9   6        886.88        892.98        20.40 o                         
   8   9   6         82.11        110.01        10.69 o                         
   9   9   6       1282.69       1370.30        32.44 o                         
  10   9   6        294.14        272.88        17.01 o                         
  11   9   6         33.92         46.71        10.89 o                         
  12   9   6        137.82        129.71        18.16 o                         
 -13  10   6         73.16         55.83        14.47 o                         
 -12  10   6        848.85        821.24        31.53 o                         
 -11  10   6       1175.90       1203.03        24.65 o                         
 -10  10   6        451.90        494.19        24.70 o                         
  -9  10   6       1261.21       1285.60        24.47 o                         
  -8  10   6          1.68          6.01         7.53 o                         
  -7  10   6         92.15         96.72         8.66 o                         
  -6  10   6        666.53        643.48        14.17 o                         
  -5  10   6       3503.17       3424.25        46.32 o                         
  -4  10   6        192.06        209.54        12.09 o                         
  -3  10   6         64.98         88.44         8.53 o                         
  -2  10   6        481.46        488.48        15.02 o                         
  -1  10   6        629.29        594.66        15.93 o                         
   0  10   6         11.24         13.70         6.66 o                         
   1  10   6       1211.97       1188.69        21.55 o                         
   2  10   6       1681.32       1626.50        24.71 o                         
   3  10   6        109.86        154.52        10.00 o                         
   4  10   6        398.66        394.81        14.11 o                         
   5  10   6        189.89        190.74        12.31 o                         
   6  10   6       1876.29       1967.08        35.66 o                         
   7  10   6        293.14        257.83        14.41 o                         
   8  10   6        114.55        108.25        11.30 o                         
   9  10   6        112.11        116.59        12.07 o                         
  10  10   6        215.15        294.11        27.55 o                         
  11  10   6         88.90         87.26        17.53 o                         
 -11  11   6         60.57         44.42        10.36 o                         
 -10  11   6        105.31        119.95        10.47 o                         
  -9  11   6        136.77        141.25        11.39 o                         
  -8  11   6        278.51        350.30        23.08 o                         
  -7  11   6        539.81        527.72        18.52 o                         
  -6  11   6         52.12         48.16        10.73 o                         
  -5  11   6         14.20         13.37         8.32 o                         
  -4  11   6         71.42         98.53        10.13 o                         
  -3  11   6       1368.11       1361.40        27.08 o                         
  -2  11   6        223.26        216.51        16.87 o                         
  -1  11   6        830.47        808.07        20.65 o                         
   0  11   6         15.12         15.96         7.78 o                         
   1  11   6        221.31        231.49        12.38 o                         
   2  11   6         71.68         61.43         9.19 o                         
   3  11   6          0.03          7.02         7.08 o                         
   4  11   6        247.53        264.84        14.81 o                         
   5  11   6         29.21         19.00         9.66 o                         
   6  11   6        157.12        190.28        15.22 o                         
   7  11   6        520.19        527.24        20.93 o                         
   8  11   6       1887.10       1867.82        54.44 o                         
   9  11   6          1.36         -2.34         7.72 o                         
  10  11   6         13.31         10.79         8.13 o                         
  -9  12   6        913.10        976.43        61.86 o                         
  -8  12   6          0.50          0.73         9.75 o                         
  -7  12   6        579.07        613.48        29.18 o                         
  -6  12   6        506.03        479.48        23.38 o                         
  -5  12   6        190.24        177.78        14.77 o                         
  -4  12   6       1751.72       1737.25        35.63 o                         
  -3  12   6        243.95        273.08        14.92 o                         
  -2  12   6         16.09          9.62         8.18 o                         
  -1  12   6         39.35         48.55         9.15 o                         
   0  12   6        517.07        518.97        20.96 o                         
   1  12   6        999.08        952.99        25.64 o                         
   2  12   6        872.78        944.27        30.77 o                         
   3  12   6        828.98        855.52        26.63 o                         
   4  12   6         52.73         63.43         9.52 o                         
   5  12   6        332.29        270.40        18.43 o                         
   6  12   6        196.41        197.08        16.46 o                         
   7  12   6         17.79          9.64        10.42 o                         
   8  12   6         10.43          8.31        10.90 o                         
  -6  13   6         51.48         54.89        19.26 o                         
  -5  13   6        119.06        140.03        21.33 o                         
  -4  13   6         25.65         10.56        16.21 o                         
  -3  13   6         96.48        109.84        19.35 o                         
  -2  13   6        520.07        576.40        44.68 o                         
  -1  13   6         22.10         25.77        11.03 o                         
   0  13   6        125.70        133.67        20.68 o                         
   1  13   6        113.27         77.18        12.28 o                         
   2  13   6         25.17         15.96         9.31 o                         
   3  13   6        339.66        337.69        19.79 o                         
   4  13   6        591.42        594.72        22.78 o                         
   5  13   6         58.63         79.74        13.13 o                         
 -18   1   7        435.92        490.65        29.00 o                         
 -17   1   7         16.76         26.75         9.66 o                         
 -16   1   7         17.35         23.43         9.37 o                         
 -15   1   7        422.43        446.31        17.04 o                         
 -14   1   7        606.33        569.41        16.96 o                         
 -13   1   7        935.95        932.75        18.92 o                         
 -12   1   7       2037.64       2038.76        31.09 o                         
 -11   1   7       1982.55       1960.86        29.49 o                         
 -10   1   7        154.75        181.95        10.33 o                         
  -9   1   7        265.12        239.33         9.71 o                         
  -8   1   7         52.70         39.95         5.49 o                         
  -7   1   7        540.20        551.49        12.13 o                         
  -6   1   7        920.13        893.88        14.24 o                         
  -5   1   7        158.98        260.78         8.09 o                         
  -4   1   7       3026.20       2859.48        29.75 o                         
  -3   1   7        594.78        697.71        13.56 o                         
  -2   1   7        340.85        399.18         8.74 o                         
  -1   1   7       1874.73       1809.97        21.10 o                         
   0   1   7       1555.06       1507.52        18.23 o                         
   1   1   7       3136.47       3286.24        38.57 o                         
   2   1   7        355.48        387.78         8.94 o                         
   3   1   7       5102.40       5135.44        61.83 o                         
   4   1   7       1772.29       1625.75        23.57 o                         
   5   1   7        590.15        557.00         8.84 o                         
   6   1   7        463.63        446.87         9.29 o                         
   7   1   7        208.70        166.87         9.98 o                         
   8   1   7         49.43         59.53         6.78 o                         
   9   1   7       1381.15       1305.96        24.36 o                         
  10   1   7        571.59        617.89        17.05 o                         
  11   1   7         71.73         66.23         8.33 o                         
  12   1   7        177.08        207.69        12.16 o                         
  13   1   7        399.30        382.60        19.09 o                         
  14   1   7        296.23        312.90        18.10 o                         
  15   1   7        702.28        748.39        25.64 o                         
  16   1   7       2752.15       2696.21       108.94 o                         
 -18   2   7        496.50        517.09        28.07 o                         
 -17   2   7        231.20        205.82        26.62 o                         
 -16   2   7         45.37         59.19        11.39 o                         
 -15   2   7        913.90        894.76        29.58 o                         
 -14   2   7        555.77        583.29        19.16 o                         
 -13   2   7        673.05        695.71        18.09 o                         
 -12   2   7       1352.93       1384.49        25.94 o                         
 -11   2   7         85.96         97.61         8.52 o                         
 -10   2   7        439.25        452.71        13.18 o                         
  -9   2   7       1164.81       1146.71        21.92 o                         
  -8   2   7         93.94        155.92         7.90 o                         
  -7   2   7       2109.16       2006.80        25.62 o                         
  -6   2   7       3849.12       3920.38        40.90 o                         
  -5   2   7       2713.84       2688.12        29.36 o                         
  -4   2   7        296.19        241.36         8.30 o                         
  -3   2   7        593.92        579.00        11.89 o                         
  -2   2   7        380.00        490.06         9.46 o                         
  -1   2   7       4418.84       4434.51        42.31 o                         
   0   2   7        266.21        265.04        11.06 o                         
   1   2   7       1914.53       2048.13        25.22 o                         
   2   2   7        299.73        318.10        10.40 o                         
   3   2   7       2688.25       2939.10        36.17 o                         
   4   2   7       5730.14       5907.02        70.96 o                         
   5   2   7         21.23         20.47         4.14 o                         
   6   2   7       2416.44       2387.12        31.40 o                         
   7   2   7        442.32        449.72        10.54 o                         
   8   2   7       1708.21       1594.61        23.51 o                         
   9   2   7          4.22          1.66         4.75 o                         
  10   2   7        943.11        936.82        20.73 o                         
  11   2   7         87.86         69.64         8.34 o                         
  12   2   7         46.96         39.14         8.32 o                         
  13   2   7         77.81         76.79        10.91 o                         
  14   2   7          5.33         15.58         9.38 o                         
  15   2   7        131.96        135.95        12.78 o                         
  16   2   7         15.49         22.23        12.96 o                         
 -18   3   7       1222.76       1270.18        46.28 o                         
 -17   3   7        153.37        128.17        15.60 o                         
 -16   3   7         95.13        106.90        14.31 o                         
 -15   3   7         18.58         23.24         9.86 o                         
 -14   3   7        892.42        887.96        22.25 o                         
 -13   3   7        775.21        799.50        21.38 o                         
 -12   3   7         74.79         85.11        12.31 o                         
 -11   3   7       4753.44       4736.21        54.30 o                         
 -10   3   7       6877.91       6909.26        72.93 o                         
  -9   3   7         83.15        102.26         7.44 o                         
  -8   3   7       2084.93       2178.76        29.46 o                         
  -7   3   7       2298.71       2252.28        28.26 o                         
  -6   3   7      14488.48      14844.26       134.28 o                         
  -5   3   7       1734.22       1817.86        22.15 o                         
  -4   3   7       5122.59       5362.17        57.51 o                         
  -3   3   7      10787.99      10556.30       104.06 o                         
  -2   3   7       1873.86       1768.11        19.52 o                         
  -1   3   7        155.54        204.76         7.46 o                         
   0   3   7       1642.16       1732.66        24.94 o                         
   1   3   7        423.17        378.73        11.07 o                         
   2   3   7       1005.23        991.35        14.19 o                         
   3   3   7         16.74         44.61         4.68 o                         
   4   3   7        306.99        430.08        10.09 o                         
   5   3   7       2929.56       2824.16        37.55 o                         
   6   3   7        236.91        168.02         8.60 o                         
   7   3   7       4288.58       4291.23        75.19 o                         
   8   3   7        576.52        580.06        12.80 o                         
   9   3   7       1153.20       1125.20        19.45 o                         
  10   3   7        109.36         87.89         8.94 o                         
  11   3   7         41.92         47.87         6.44 o                         
  12   3   7         38.19         41.34         7.74 o                         
  13   3   7        682.11        671.63        21.63 o                         
  14   3   7       1830.29       1802.91        38.59 o                         
  15   3   7       1040.01       1042.57        55.08 o                         
  16   3   7        165.29        142.14        19.53 o                         
 -17   4   7         17.56         26.88        12.91 o                         
 -16   4   7        150.29        155.76        37.69 o                         
 -15   4   7        602.45        541.75        30.64 o                         
 -14   4   7        105.06        114.73        12.45 o                         
 -13   4   7        269.62        272.96        13.64 o                         
 -12   4   7        473.80        496.97        15.81 o                         
 -11   4   7        294.43        321.85        12.89 o                         
 -10   4   7        361.53        360.12        12.80 o                         
  -9   4   7         92.28        116.29         8.64 o                         
  -8   4   7          6.43         10.64         5.25 o                         
  -7   4   7        220.08        265.96         9.14 o                         
  -6   4   7          4.69          8.31         3.97 o                         
  -5   4   7       2812.63       2766.43        31.64 o                         
  -4   4   7        195.40        188.09         7.02 o                         
  -3   4   7        150.71        223.24         7.87 o                         
  -2   4   7        289.80        272.85         7.10 o                         
  -1   4   7       2560.86       2609.30        25.23 o                         
   0   4   7        306.86        345.46         8.59 o                         
   1   4   7       2300.22       2477.74        28.45 o                         
   2   4   7         56.34         46.73         4.61 o                         
   3   4   7        257.56        245.18         7.42 o                         
   4   4   7         10.10          9.60         5.75 o                         
   5   4   7       1641.53       1605.60        25.01 o                         
   6   4   7         96.10         97.03         5.91 o                         
   7   4   7        258.18        285.90        10.17 o                         
   8   4   7        843.04        758.90        15.12 o                         
   9   4   7        242.84        240.12         8.24 o                         
  10   4   7        442.48        417.50        11.72 o                         
  11   4   7        108.47         91.98         9.05 o                         
  12   4   7        752.93        751.90        20.69 o                         
  13   4   7        454.93        354.75        32.34 o                         
  14   4   7          3.07         11.64        13.23 o                         
  15   4   7        244.04        192.38        43.49 o                         
  16   4   7         44.04         38.52        15.29 o                         
 -17   5   7        486.11        459.17        21.50 o                         
 -16   5   7       1669.00       1631.77        39.48 o                         
 -15   5   7        454.29        446.54        24.38 o                         
 -14   5   7        578.77        567.28        25.12 o                         
 -13   5   7         58.96         60.22         9.88 o                         
 -12   5   7         44.77         62.59         8.21 o                         
 -11   5   7        912.47        889.04        20.45 o                         
 -10   5   7          0.15         -3.01         5.96 o                         
  -9   5   7       1893.61       1879.48        25.90 o                         
  -8   5   7        199.41        185.60         8.52 o                         
  -7   5   7       1950.35       1885.32        24.99 o                         
  -6   5   7        246.12        250.56         8.61 o                         
  -5   5   7        799.45        844.21        13.70 o                         
  -4   5   7         54.71         38.50         4.86 o                         
  -3   5   7        373.00        353.45         9.21 o                         
  -2   5   7        815.74        762.60        13.00 o                         
  -1   5   7         92.97        122.15         5.63 o                         
   0   5   7          3.08          4.62         3.52 o                         
   1   5   7       2748.56       2910.74        31.64 o                         
   2   5   7       2631.64       2597.35        29.95 o                         
   3   5   7         81.08         92.20         6.63 o                         
   4   5   7        135.72        116.40         6.76 o                         
   5   5   7        134.94        121.60         7.62 o                         
   6   5   7        374.59        355.03        10.42 o                         
   7   5   7       2264.79       2116.15        28.16 o                         
   8   5   7        744.20        734.82        17.82 o                         
   9   5   7          1.57          2.42         7.33 o                         
  10   5   7         85.11         86.10        10.12 o                         
  11   5   7         20.16         32.53        11.45 o                         
  12   5   7         23.13         20.94         9.56 o                         
  13   5   7        132.90        129.70        14.71 o                         
  14   5   7        284.78        320.71        35.80 o                         
  15   5   7         44.80         56.00        17.09 o                         
 -16   6   7          0.07          5.12        11.44 o                         
 -15   6   7          9.40         46.01         9.61 o                         
 -14   6   7        348.95        350.71        18.16 o                         
 -13   6   7       1534.66       1597.25        32.74 o                         
 -12   6   7        741.93        647.25        19.52 o                         
 -11   6   7       1977.51       1873.74        27.84 o                         
 -10   6   7          6.49          4.21         5.66 o                         
  -9   6   7         36.06         22.01         5.87 o                         
  -8   6   7          1.90          2.27         4.88 o                         
  -7   6   7          6.66          0.09         4.99 o                         
  -6   6   7       1310.45       1191.04        17.68 o                         
  -5   6   7       2215.17       2114.06        25.91 o                         
  -4   6   7         41.76         36.64         5.14 o                         
  -3   6   7        154.89        154.20         6.95 o                         
  -2   6   7         34.33         45.81         5.78 o                         
  -1   6   7        248.90        280.24         9.36 o                         
   0   6   7        614.37        608.72        12.71 o                         
   1   6   7       2531.71       2488.93        30.41 o                         
   2   6   7       2219.33       2110.60        26.53 o                         
   3   6   7       2718.50       2570.24        30.89 o                         
   4   6   7        213.03        209.21         9.32 o                         
   5   6   7        582.69        600.08        14.00 o                         
   6   6   7        398.52        356.45        11.39 o                         
   7   6   7        626.23        552.89        12.43 o                         
   8   6   7        652.75        725.93        18.76 o                         
   9   6   7       1980.77       1973.16        31.57 o                         
  10   6   7         36.94         57.14         8.19 o                         
  11   6   7       1364.69       1449.41        36.82 o                         
  12   6   7        239.23        238.17        29.34 o                         
  13   6   7        204.83        214.02        17.01 o                         
  14   6   7        480.81        593.00        45.50 o                         
  15   6   7        186.55        219.36        19.99 o                         
 -16   7   7         81.23         52.24        15.46 o                         
 -15   7   7        109.17        102.86        11.06 o                         
 -14   7   7        259.15        258.45        18.81 o                         
 -13   7   7        619.62        649.17        24.35 o                         
 -12   7   7        867.95        878.12        26.86 o                         
 -11   7   7        738.23        718.99        16.80 o                         
 -10   7   7       1265.60       1234.38        20.21 o                         
  -9   7   7        337.06        323.91        11.09 o                         
  -8   7   7        200.28        214.74         9.90 o                         
  -7   7   7        111.34        109.04         7.84 o                         
  -6   7   7          0.04         -4.74         4.74 o                         
  -5   7   7        342.72        379.14        10.92 o                         
  -4   7   7        589.98        567.84        12.16 o                         
  -3   7   7        449.37        438.87        12.71 o                         
  -2   7   7       2442.41       2475.03        32.15 o                         
  -1   7   7        939.71        977.17        22.01 o                         
   0   7   7       2017.15       1915.70        23.69 o                         
   1   7   7        539.28        502.71        11.83 o                         
   2   7   7          0.56         -4.56         5.09 o                         
   3   7   7        446.03        455.23         9.62 o                         
   4   7   7       7448.11       7098.83        72.71 o                         
   5   7   7       4718.44       4608.34        51.01 o                         
   6   7   7       1896.38       1918.05        28.64 o                         
   7   7   7        527.09        573.63        18.06 o                         
   8   7   7        584.45        549.35        16.68 o                         
   9   7   7        101.00         96.39        10.65 o                         
  10   7   7         20.28         31.91         8.75 o                         
  11   7   7         12.50         40.19         8.52 o                         
  12   7   7       1297.96       1377.29        43.54 o                         
  13   7   7        491.48        515.14        33.16 o                         
  14   7   7       1015.93       1086.53        33.75 o                         
 -15   8   7         16.95         54.94        24.16 o                         
 -14   8   7         54.61         52.44        15.36 o                         
 -13   8   7        626.78        601.30        22.12 o                         
 -12   8   7       1767.36       1770.67        32.62 o                         
 -11   8   7        116.24        151.57        11.23 o                         
 -10   8   7         65.66         68.28         7.75 o                         
  -9   8   7        179.68        134.04         8.73 o                         
  -8   8   7        376.48        354.28        12.44 o                         
  -7   8   7        446.59        446.51        13.21 o                         
  -6   8   7       2420.18       2229.66        28.99 o                         
  -5   8   7        333.85        351.92        10.98 o                         
  -4   8   7       1051.39        999.32        21.37 o                         
  -3   8   7       1769.63       1602.80        24.12 o                         
  -2   8   7         40.24         53.22         7.03 o                         
  -1   8   7         31.96         29.40         6.03 o                         
   0   8   7        505.88        477.28        12.56 o                         
   1   8   7        266.96        267.49        10.15 o                         
   2   8   7          0.16          0.44         5.27 o                         
   3   8   7        301.13        313.17        11.07 o                         
   4   8   7       1493.70       1447.35        20.20 o                         
   5   8   7        195.42        177.78         8.78 o                         
   6   8   7         15.28          4.42         6.14 o                         
   7   8   7         21.41         24.84         7.54 o                         
   8   8   7         14.44         27.30         8.55 o                         
   9   8   7        647.31        679.92        22.15 o                         
  10   8   7          0.03         12.71         9.27 o                         
  11   8   7         35.52         74.62        11.84 o                         
  12   8   7        157.66        210.10        21.73 o                         
  13   8   7        283.28        274.93        21.79 o                         
 -14   9   7          2.60        -15.37        15.37 o                         
 -13   9   7        188.21        204.63        10.53 o                         
 -12   9   7          0.18         -3.28         6.35 o                         
 -11   9   7        950.68       1002.39        25.96 o                         
 -10   9   7         16.89         18.31        10.92 o                         
  -9   9   7         51.24         33.65         6.58 o                         
  -8   9   7        185.63        181.75        10.15 o                         
  -7   9   7        451.52        459.49        13.44 o                         
  -6   9   7        358.11        401.29        12.24 o                         
  -5   9   7        425.72        416.27        13.91 o                         
  -4   9   7        447.82        398.49        13.47 o                         
  -3   9   7         24.97         30.19         7.08 o                         
  -2   9   7        821.16        869.86        17.94 o                         
  -1   9   7        341.79        339.80        12.53 o                         
   0   9   7         91.56        108.16         8.39 o                         
   1   9   7         62.10         69.36         7.20 o                         
   2   9   7         48.21         69.87         7.36 o                         
   3   9   7         39.23         36.80         6.77 o                         
   4   9   7         37.06         29.80         7.33 o                         
   5   9   7         68.03         80.38         8.90 o                         
   6   9   7        157.14        216.15        10.95 o                         
   7   9   7        183.91        195.12        12.38 o                         
   8   9   7        798.14        831.98        32.31 o                         
   9   9   7        733.06        788.92        31.54 o                         
  10   9   7       1044.80       1133.45        30.84 o                         
  11   9   7        201.06        210.54        18.58 o                         
  12   9   7          5.49          7.68        11.56 o                         
 -12  10   7        128.42        125.48         8.98 o                         
 -11  10   7       1087.69       1247.83        37.71 o                         
 -10  10   7         97.74        126.87        10.55 o                         
  -9  10   7        798.06        746.66        19.77 o                         
  -8  10   7        150.03        165.13        12.46 o                         
  -7  10   7       1655.59       1731.97        30.29 o                         
  -6  10   7        324.99        335.18        15.53 o                         
  -5  10   7       1300.53       1342.69        25.97 o                         
  -4  10   7        420.59        441.74        15.78 o                         
  -3  10   7         78.66         98.10        10.03 o                         
  -2  10   7       1240.93       1221.72        23.32 o                         
  -1  10   7       3983.16       3942.38        47.46 o                         
   0  10   7       1212.26       1153.57        24.45 o                         
   1  10   7        806.36        811.42        17.94 o                         
   2  10   7         31.30         34.21         7.03 o                         
   3  10   7         14.15         15.61         7.30 o                         
   4  10   7       1505.42       1503.20        26.99 o                         
   5  10   7        494.45        472.00        17.61 o                         
   6  10   7        191.07        210.68        18.85 o                         
   7  10   7        774.85        795.05        19.64 o                         
   8  10   7        293.96        296.71        15.07 o                         
   9  10   7         17.17         24.02        11.61 o                         
  10  10   7         29.02         41.46        12.43 o                         
  11  10   7        107.24        108.94        14.88 o                         
 -11  11   7         10.26         17.99         7.44 o                         
 -10  11   7         72.14         66.28         9.59 o                         
  -9  11   7          1.84          6.33         8.83 o                         
  -8  11   7        294.73        326.20        17.88 o                         
  -7  11   7        287.94        285.30        15.95 o                         
  -6  11   7         55.21         52.39        10.12 o                         
  -5  11   7        386.73        366.39        17.94 o                         
  -4  11   7         51.29         57.05        10.22 o                         
  -3  11   7        910.31        918.13        26.15 o                         
  -2  11   7        243.95        223.15        13.64 o                         
  -1  11   7       1087.40       1031.11        23.08 o                         
   0  11   7        880.29        857.78        22.03 o                         
   1  11   7        191.35        190.01        12.15 o                         
   2  11   7       2046.78       1927.22        34.80 o                         
   3  11   7       1326.22       1296.44        25.05 o                         
   4  11   7        856.08        832.30        22.90 o                         
   5  11   7         90.77        121.05        13.09 o                         
   6  11   7        470.86        500.48        20.57 o                         
   7  11   7        905.51        906.96        26.74 o                         
   8  11   7         77.19         89.00        10.74 o                         
   9  11   7          4.26         -8.50         8.50 o                         
  -9  12   7        214.23        235.06        15.58 o                         
  -8  12   7        113.75        120.24        17.28 o                         
  -7  12   7         89.37        101.00        12.16 o                         
  -6  12   7         15.88          9.29        12.56 o                         
  -5  12   7        237.80        228.41        14.96 o                         
  -4  12   7        134.27        149.85        17.41 o                         
  -3  12   7          3.34         -6.33         8.59 o                         
  -2  12   7          0.40         10.51         9.64 o                         
  -1  12   7        524.54        517.91        18.78 o                         
   0  12   7         11.57          5.98         8.59 o                         
   1  12   7        543.05        583.48        19.93 o                         
   2  12   7          9.39         23.86         9.22 o                         
   3  12   7        251.40        234.14        14.74 o                         
   4  12   7         76.06         74.93        10.15 o                         
   5  12   7         33.67         27.45        14.53 o                         
   6  12   7          7.00          6.07        10.26 o                         
   7  12   7          5.82         -9.96         9.96 o                         
  -6  13   7       1492.33       1512.04        59.60 o                         
  -5  13   7         56.55         51.05        12.57 o                         
  -4  13   7       1426.94       1434.80        48.74 o                         
  -3  13   7        337.91        400.35        26.12 o                         
  -2  13   7       1076.88       1089.86        32.77 o                         
  -1  13   7        168.46        172.52        17.30 o                         
   0  13   7        145.46        132.96        13.13 o                         
   1  13   7       1214.76       1246.23        43.64 o                         
   2  13   7       2825.38       2684.40        55.88 o                         
   3  13   7         21.62          2.24         9.68 o                         
   4  13   7          6.89         14.03        12.86 o                         
 -18   0   8       1303.71       1307.72        56.99 o                         
 -17   0   8        118.86        151.98        29.55 o                         
 -16   0   8        796.52        884.71        31.08 o                         
 -15   0   8        355.80        436.13        22.09 o                         
 -14   0   8       1357.55       1291.05        33.22 o                         
 -13   0   8         87.54         59.46         9.96 o                         
 -12   0   8        209.56        194.74        13.61 o                         
 -11   0   8       1129.50       1062.02        26.06 o                         
 -10   0   8         30.64          9.89         7.40 o                         
  -9   0   8       1299.84       1261.52        30.76 o                         
  -8   0   8        271.37        271.17        14.32 o                         
  -7   0   8      13952.20      14031.53       207.02 o                         
  -6   0   8       1713.09       1523.71        36.90 o                         
  -5   0   8       1061.23       1066.83        25.76 o                         
  -4   0   8        775.57        890.74        19.67 o                         
  -3   0   8       2947.16       2983.90        45.00 o                         
  -2   0   8        941.05        977.69        18.31 o                         
  -1   0   8        430.66        467.72        19.79 o                         
   0   0   8        477.46        422.91        11.73 o                         
   1   0   8      13994.37      14038.99       181.48 o                         
   2   0   8      19526.47      20338.29       367.07 o                         
   3   0   8          7.71         17.79         4.74 o                         
   4   0   8        151.40        119.54         7.49 o                         
   5   0   8       1057.69       1131.46        25.96 o                         
   6   0   8       1076.88       1056.24        22.50 o                         
   7   0   8       2877.23       2866.16        54.48 o                         
   8   0   8       1419.35       1512.59        31.89 o                         
   9   0   8       5147.06       5344.06        98.19 o                         
  10   0   8       3555.80       3343.88        71.96 o                         
  11   0   8        310.93        279.54        19.87 o                         
  12   0   8        138.40        138.06        14.99 o                         
  13   0   8       1042.35        949.53        39.82 o                         
  14   0   8         15.61          6.72        13.70 o                         
  15   0   8       1132.59       1159.33        50.15 o                         
  16   0   8        695.04        637.96        51.14 o                         
 -18   1   8         76.11        102.87        16.21 o                         
 -17   1   8        917.06        967.55        29.27 o                         
 -16   1   8         39.12         60.13        12.00 o                         
 -15   1   8         61.85         84.96         9.75 o                         
 -14   1   8          4.31          7.07         8.07 o                         
 -13   1   8        116.83        120.85         9.09 o                         
 -12   1   8        168.21        192.49        11.40 o                         
 -11   1   8         17.11          6.12         6.32 o                         
 -10   1   8       2224.33       2113.47        29.29 o                         
  -9   1   8        357.18        344.68        11.22 o                         
  -8   1   8         21.39         28.42         5.15 o                         
  -7   1   8        142.91        164.82         7.39 o                         
  -6   1   8        234.08        244.40         8.37 o                         
  -5   1   8        744.00        810.04        12.61 o                         
  -4   1   8        555.66        517.10        12.54 o                         
  -3   1   8          4.68         -0.49         4.58 o                         
  -2   1   8        607.65        734.74        13.36 o                         
  -1   1   8        657.33        615.98        13.54 o                         
   0   1   8       3619.17       3702.20        39.14 o                         
   1   1   8       4142.79       4184.89        48.31 o                         
   2   1   8       5465.05       5702.21        75.00 o                         
   3   1   8        839.62        846.86        16.15 o                         
   4   1   8         87.14        110.82         7.08 o                         
   5   1   8        287.67        219.18         9.93 o                         
   6   1   8        107.61        107.72         4.42 o                         
   7   1   8       1986.60       1972.73        34.84 o                         
   8   1   8       1506.57       1545.80        22.66 o                         
   9   1   8       3069.95       3026.50        43.80 o                         
  10   1   8        123.16        117.46         9.93 o                         
  11   1   8          0.94          4.70         7.69 o                         
  12   1   8         90.41         71.24         9.67 o                         
  13   1   8        601.92        578.89        22.76 o                         
  14   1   8         21.32          4.66         9.04 o                         
  15   1   8          0.23         -9.39         9.39 o                         
  16   1   8         14.86         21.45         9.86 o                         
 -18   2   8          0.05          8.36        13.77 o                         
 -17   2   8          5.31          7.76        10.23 o                         
 -16   2   8         21.17         32.81        10.13 o                         
 -15   2   8        296.56        324.26        14.84 o                         
 -14   2   8        458.93        449.80        21.12 o                         
 -13   2   8        162.23        161.59        11.63 o                         
 -12   2   8         91.58         85.61         9.39 o                         
 -11   2   8       2021.94       1991.37        29.13 o                         
 -10   2   8        420.36        443.90        13.90 o                         
  -9   2   8         26.42         20.10         5.57 o                         
  -8   2   8          8.65          8.97         4.75 o                         
  -7   2   8         13.49          1.49         3.88 o                         
  -6   2   8       1926.35       2098.27        25.23 o                         
  -5   2   8        282.98        269.18         7.32 o                         
  -4   2   8        523.99        519.59        11.02 o                         
  -3   2   8       4318.21       4670.98        47.84 o                         
  -2   2   8       2088.47       2178.15        25.11 o                         
  -1   2   8       1006.69        850.21        12.05 o                         
   0   2   8        111.91         72.97         4.21 o                         
   1   2   8         32.65         22.97         4.22 o                         
   2   2   8       1795.91       1948.37        23.56 o                         
   3   2   8         15.05         14.62         4.66 o                         
   4   2   8         83.08         83.69         5.51 o                         
   5   2   8       1266.62       1396.89        22.55 o                         
   6   2   8         10.07         15.09         3.99 o                         
   7   2   8         11.73          7.29         5.23 o                         
   8   2   8       1368.35       1357.67        23.43 o                         
   9   2   8        293.55        288.97        10.46 o                         
  10   2   8         32.11         24.85         6.74 o                         
  11   2   8         32.41         32.44         7.19 o                         
  12   2   8         96.00         92.56         9.84 o                         
  13   2   8        199.40        190.21        15.08 o                         
  14   2   8        666.01        719.74        24.64 o                         
  15   2   8         30.21         35.51        14.64 o                         
  16   2   8        350.50        383.78        24.71 o                         
 -18   3   8        410.72        334.75        22.43 o                         
 -17   3   8        563.27        627.87        29.53 o                         
 -16   3   8         32.95         35.03        13.46 o                         
 -15   3   8         37.01         35.22         9.97 o                         
 -14   3   8        488.41        501.46        18.27 o                         
 -13   3   8         53.02         46.00         8.15 o                         
 -12   3   8        436.76        386.99        15.25 o                         
 -11   3   8        130.30        143.81         9.49 o                         
 -10   3   8       3257.70       3316.44        40.76 o                         
  -9   3   8        961.90        918.39        17.46 o                         
  -8   3   8        728.75        727.04        14.91 o                         
  -7   3   8        951.57        960.69        15.76 o                         
  -6   3   8       2199.96       2264.23        25.71 o                         
  -5   3   8        953.08       1008.36        14.82 o                         
  -4   3   8       1028.85        979.26        16.35 o                         
  -3   3   8        397.66        460.93        10.63 o                         
  -2   3   8       4684.44       4608.75        43.27 o                         
  -1   3   8       1553.34       1544.68        20.70 o                         
   0   3   8        381.27        407.58        10.23 o                         
   1   3   8        215.16        197.17        12.11 o                         
   2   3   8       3024.56       3005.94        34.08 o                         
   3   3   8          3.91          0.60         4.69 o                         
   4   3   8       4070.36       4182.45        53.03 o                         
   5   3   8        389.79        412.00        10.71 o                         
   6   3   8        152.10        133.53         7.24 o                         
   7   3   8        534.60        571.82        15.54 o                         
   8   3   8         17.92         19.15         6.41 o                         
   9   3   8        153.14        178.95         9.34 o                         
  10   3   8        935.35        841.43        15.59 o                         
  11   3   8          6.25          6.38         4.90 o                         
  12   3   8        181.05        189.65        11.54 o                         
  13   3   8        214.30        191.27        15.26 o                         
  14   3   8        132.12        129.46        11.57 o                         
  15   3   8         26.89         35.35         7.75 o                         
  16   3   8        176.23        154.40        19.90 o                         
 -17   4   8        741.65        751.39        30.66 o                         
 -16   4   8        142.85        136.66        16.06 o                         
 -15   4   8        132.70        188.75        18.39 o                         
 -14   4   8        366.00        376.97        18.47 o                         
 -13   4   8        577.74        563.34        18.07 o                         
 -12   4   8         10.34         34.15         8.45 o                         
 -11   4   8       2257.73       2204.56        39.23 o                         
 -10   4   8       2708.86       2704.22        35.53 o                         
  -9   4   8       2294.47       2328.66        31.28 o                         
  -8   4   8       1361.77       1358.85        21.39 o                         
  -7   4   8       1513.03       1583.40        21.89 o                         
  -6   4   8       1042.42       1046.98        16.94 o                         
  -5   4   8       7402.32       7250.74        69.66 o                         
  -4   4   8       1923.22       2005.04        25.90 o                         
  -3   4   8       1124.72       1188.48        15.69 o                         
  -2   4   8         73.99         82.02         4.59 o                         
  -1   4   8       5087.85       5644.89        52.46 o                         
   0   4   8       1218.10       1168.68        17.00 o                         
   1   4   8        952.10        864.94        14.61 o                         
   2   4   8       2769.12       2511.91        30.78 o                         
   3   4   8       1939.10       1768.60        26.60 o                         
   4   4   8        950.36       1005.31        17.60 o                         
   5   4   8        129.42        118.88         7.80 o                         
   6   4   8        597.90        649.77        13.80 o                         
   7   4   8        466.22        447.95        11.51 o                         
   8   4   8         41.84         61.38         6.51 o                         
   9   4   8        790.72        703.78        17.40 o                         
  10   4   8       1692.51       1651.47        24.75 o                         
  11   4   8       1293.15       1257.14        21.90 o                         
  12   4   8        696.64        699.16        22.24 o                         
  13   4   8        918.84        904.93        28.13 o                         
  14   4   8          5.62         -3.75        12.34 o                         
  15   4   8          4.70         15.93        13.48 o                         
 -17   5   8        479.95        542.02        40.30 o                         
 -16   5   8        327.21        320.02        23.60 o                         
 -15   5   8        552.11        537.64        26.00 o                         
 -14   5   8        238.76        211.71        24.03 o                         
 -13   5   8        172.18        149.65        12.49 o                         
 -12   5   8        287.95        292.83        13.07 o                         
 -11   5   8         57.42         56.64         7.72 o                         
 -10   5   8        665.00        637.04        16.58 o                         
  -9   5   8        771.80        697.33        15.91 o                         
  -8   5   8       3304.72       3218.27        37.11 o                         
  -7   5   8        243.11        223.15         8.88 o                         
  -6   5   8        770.39        779.67        13.78 o                         
  -5   5   8        420.71        436.13        10.83 o                         
  -4   5   8        149.72        128.36         6.80 o                         
  -3   5   8        200.65        181.31         6.54 o                         
  -2   5   8        897.51        871.41        13.10 o                         
  -1   5   8        386.84        351.24         9.72 o                         
   0   5   8       2896.88       2649.12        30.59 o                         
   1   5   8       1893.51       1825.45        24.56 o                         
   2   5   8        497.48        480.84        10.62 o                         
   3   5   8          3.04         -3.15         3.73 o                         
   4   5   8       1018.28        974.38        15.74 o                         
   5   5   8        803.76        716.55        14.53 o                         
   6   5   8        133.14        118.93         7.11 o                         
   7   5   8        299.18        313.51        10.73 o                         
   8   5   8        392.58        423.52        14.21 o                         
   9   5   8        156.86        151.03         6.89 o                         
  10   5   8        316.22        272.20        15.25 o                         
  11   5   8         61.60         76.14        10.77 o                         
  12   5   8         77.71         80.60        12.15 o                         
  13   5   8         15.93         36.50        10.07 o                         
  14   5   8         40.80         52.35        14.31 o                         
  15   5   8         40.16         38.21        12.73 o                         
 -16   6   8        371.12        359.80        20.33 o                         
 -15   6   8        350.46        327.38        27.27 o                         
 -14   6   8          0.05          2.36        10.46 o                         
 -13   6   8       1029.71       1000.28        25.47 o                         
 -12   6   8        233.16        254.00        13.23 o                         
 -11   6   8        511.03        503.35        15.80 o                         
 -10   6   8       2844.17       2783.08        36.98 o                         
  -9   6   8         42.53         49.71         6.20 o                         
  -8   6   8        736.56        727.92        13.89 o                         
  -7   6   8        424.54        399.36        10.92 o                         
  -6   6   8       1675.49       1711.54        22.07 o                         
  -5   6   8         19.60         18.03         5.04 o                         
  -4   6   8        145.12        166.62         7.95 o                         
  -3   6   8       1440.39       1293.00        23.34 o                         
  -2   6   8        663.86        654.88        14.75 o                         
  -1   6   8        373.72        376.47        10.61 o                         
   0   6   8        271.10        263.71         9.46 o                         
   1   6   8       4077.68       4132.51        44.55 o                         
   2   6   8       1078.75       1084.24        17.01 o                         
   3   6   8       1653.63       1646.59        21.79 o                         
   4   6   8         17.68         11.21         4.85 o                         
   5   6   8       2624.70       2631.03        34.26 o                         
   6   6   8        409.46        366.63        11.64 o                         
   7   6   8        970.79        959.33        21.60 o                         
   8   6   8       1655.33       1615.69        28.96 o                         
   9   6   8        305.97        286.09        14.79 o                         
  10   6   8         94.09        106.86        18.00 o                         
  11   6   8        158.10        211.14        17.62 o                         
  12   6   8         19.32         42.07        10.86 o                         
  13   6   8         42.65         42.47        10.96 o                         
  14   6   8         56.10         54.27        14.13 o                         
 -15   7   8         11.73         15.78        11.30 o                         
 -14   7   8        252.27        296.36        17.94 o                         
 -13   7   8        446.46        472.76        26.22 o                         
 -12   7   8          0.35         10.72         8.61 o                         
 -11   7   8        626.41        607.77        20.06 o                         
 -10   7   8        402.74        398.88        13.58 o                         
  -9   7   8        445.65        438.30        15.37 o                         
  -8   7   8       3133.98       2973.68        34.65 o                         
  -7   7   8         38.57         57.23         6.46 o                         
  -6   7   8       1529.48       1392.76        21.12 o                         
  -5   7   8       4598.85       4510.60        47.13 o                         
  -4   7   8         17.80         35.51         5.47 o                         
  -3   7   8        260.75        273.85        10.44 o                         
  -2   7   8        141.71        127.91         8.17 o                         
  -1   7   8       3212.28       3120.52        36.66 o                         
   0   7   8       2212.01       2095.87        28.63 o                         
   1   7   8          6.98          9.79         5.12 o                         
   2   7   8       2296.94       2183.38        27.89 o                         
   3   7   8         97.76        103.11         5.72 o                         
   4   7   8         54.53         60.47         5.64 o                         
   5   7   8        289.54        325.98        10.92 o                         
   6   7   8       4144.13       4020.38        48.89 o                         
   7   7   8          0.08         13.81         4.98 o                         
   8   7   8         76.62        114.66         9.47 o                         
   9   7   8         16.46         25.46         8.43 o                         
  10   7   8         44.40         96.70        25.36 o                         
  11   7   8         65.02        109.87        15.78 o                         
  12   7   8         34.82         36.35        12.51 o                         
  13   7   8        797.95        840.78        41.02 o                         
 -15   8   8        207.81        171.02        10.61 o                         
 -14   8   8        784.43        841.34        31.81 o                         
 -13   8   8         18.72         26.18        10.24 o                         
 -12   8   8         47.87         49.57         9.20 o                         
 -11   8   8        384.57        376.76        15.01 o                         
 -10   8   8        164.94        151.19        10.13 o                         
  -9   8   8        107.20        114.41         8.10 o                         
  -8   8   8        275.59        301.70        11.88 o                         
  -7   8   8          0.77          2.63         5.60 o                         
  -6   8   8         80.78        110.80         8.72 o                         
  -5   8   8        178.51        212.47         9.91 o                         
  -4   8   8        787.39        759.36        17.39 o                         
  -3   8   8         18.46          5.63         6.52 o                         
  -2   8   8        217.96        218.91        11.51 o                         
  -1   8   8        232.49        219.00         9.76 o                         
   0   8   8         19.37         22.71         6.04 o                         
   1   8   8          2.00          5.26         5.37 o                         
   2   8   8        154.16        161.66         8.47 o                         
   3   8   8       1362.71       1354.33        23.55 o                         
   4   8   8       1142.92       1084.46        16.25 o                         
   5   8   8         49.61         61.78         5.86 o                         
   6   8   8          0.48          3.41         5.28 o                         
   7   8   8        192.59        197.61        11.57 o                         
   8   8   8          1.04         17.07         7.24 o                         
   9   8   8        388.86        409.44        18.89 o                         
  10   8   8       1732.60       1775.02        38.70 o                         
  11   8   8       1372.20       1553.88        41.84 o                         
  12   8   8        425.20        431.13        29.93 o                         
  13   8   8         38.16         71.10        17.84 o                         
 -13   9   8        277.92        314.36        29.88 o                         
 -12   9   8        170.92        164.31        15.00 o                         
 -11   9   8        310.22        308.54        13.55 o                         
 -10   9   8       2392.26       2321.49        38.76 o                         
  -9   9   8        719.54        680.08        18.25 o                         
  -8   9   8        149.99        150.11        10.49 o                         
  -7   9   8        934.32        991.59        22.12 o                         
  -6   9   8        126.42        139.90         8.30 o                         
  -5   9   8        135.77        127.35         9.44 o                         
  -4   9   8        317.82        348.34        13.48 o                         
  -3   9   8        226.01        221.66        11.02 o                         
  -2   9   8       1089.49       1129.57        20.82 o                         
  -1   9   8        564.22        604.02        15.64 o                         
   0   9   8        144.28        169.02         9.33 o                         
   1   9   8        173.46        179.91         9.37 o                         
   2   9   8          0.67         -3.21         5.55 o                         
   3   9   8          2.46         -5.41         5.41 o                         
   4   9   8        455.26        473.18        15.36 o                         
   5   9   8        213.71        254.20        12.26 o                         
   6   9   8         97.83         88.05         6.69 o                         
   7   9   8          2.37         -4.32         6.40 o                         
   8   9   8        586.78        670.98        23.03 o                         
   9   9   8        266.90        280.82        18.37 o                         
  10   9   8        247.61        249.69        18.76 o                         
  11   9   8         50.01         65.80        13.97 o                         
 -12  10   8         34.89         12.83         8.51 o                         
 -11  10   8        941.28        972.55        24.01 o                         
 -10  10   8        299.80        327.00        17.33 o                         
  -9  10   8         32.47         26.72         7.54 o                         
  -8  10   8        841.23        860.15        22.95 o                         
  -7  10   8         51.34         53.24         8.30 o                         
  -6  10   8        891.07        886.50        22.84 o                         
  -5  10   8         73.68         64.43         9.21 o                         
  -4  10   8         42.21         54.94         8.74 o                         
  -3  10   8       1015.64       1006.91        21.37 o                         
  -2  10   8       2669.54       2680.40        40.69 o                         
  -1  10   8         46.82         50.77         8.68 o                         
   0  10   8        216.68        234.50        11.82 o                         
   1  10   8        152.39        146.94         9.79 o                         
   2  10   8         28.08         28.88         6.99 o                         
   3  10   8         25.13         16.69         6.95 o                         
   4  10   8         56.27         47.47         7.98 o                         
   5  10   8       1883.45       1957.27        35.64 o                         
   6  10   8        291.95        305.45        17.09 o                         
   7  10   8         67.60         66.38         6.92 o                         
   8  10   8         47.03         40.01         8.02 o                         
   9  10   8        390.52        412.69        21.55 o                         
  10  10   8        123.11        143.33        16.25 o                         
 -10  11   8        287.69        246.96        14.57 o                         
  -9  11   8         64.61         41.41        11.21 o                         
  -8  11   8        838.75        790.88        16.81 o                         
  -7  11   8        371.28        406.46        31.16 o                         
  -6  11   8          0.05          0.52         9.46 o                         
  -5  11   8        126.47        165.06        13.53 o                         
  -4  11   8        276.99        299.28        15.28 o                         
  -3  11   8       1584.91       1556.58        30.51 o                         
  -2  11   8         15.47         -3.92         8.15 o                         
  -1  11   8         20.36          6.48         8.40 o                         
   0  11   8        107.54        108.94        11.49 o                         
   1  11   8          2.84         -0.29         7.35 o                         
   2  11   8        975.08        979.51        22.49 o                         
   3  11   8          4.71          2.21         6.83 o                         
   4  11   8       2182.23       2145.21        43.70 o                         
   5  11   8       1359.12       1427.63        34.70 o                         
   6  11   8        309.13        286.87        16.47 o                         
   7  11   8         25.68         22.97        11.34 o                         
   8  11   8        210.10        221.87        16.26 o                         
  -8  12   8        392.17        301.09        19.47 o                         
  -7  12   8        179.97        207.04        16.51 o                         
  -6  12   8         24.43         41.20        19.09 o                         
  -5  12   8         45.68         52.67        11.54 o                         
  -4  12   8          0.60         -3.88        11.98 o                         
  -3  12   8         10.16         -6.53         9.84 o                         
  -2  12   8        503.82        486.80        19.60 o                         
  -1  12   8        353.72        364.78        18.30 o                         
   0  12   8          3.77          5.03         9.67 o                         
   1  12   8        141.08        120.70        11.93 o                         
   2  12   8        301.72        315.22        20.06 o                         
   3  12   8          8.15         20.30         8.53 o                         
   4  12   8         30.57         25.17        12.82 o                         
   5  12   8        111.49        109.36        13.64 o                         
   6  12   8        429.46        473.82        25.00 o                         
  -5  13   8        112.30        144.31        17.97 o                         
  -4  13   8         76.47        125.97        16.74 o                         
  -3  13   8         64.94        106.38        21.56 o                         
  -2  13   8         26.51         27.26        12.19 o                         
  -1  13   8        526.95        614.49        24.90 o                         
   0  13   8        734.47        803.82        38.42 o                         
   1  13   8        441.93        424.15        20.35 o                         
   2  13   8         54.26         64.58        13.42 o                         
   3  13   8         66.31         95.27        17.27 o                         
 -18   1   9        816.59        858.57        41.44 o                         
 -17   1   9          4.87         23.19        10.93 o                         
 -16   1   9        338.13        340.07        20.30 o                         
 -15   1   9        693.94        739.67        19.59 o                         
 -14   1   9         80.51         84.94         9.49 o                         
 -13   1   9         18.69         22.52         6.78 o                         
 -12   1   9         53.35         44.92         7.87 o                         
 -11   1   9        147.53        137.10         9.35 o                         
 -10   1   9          2.52          8.51         5.60 o                         
  -9   1   9       1799.93       1837.22        25.24 o                         
  -8   1   9         32.58         54.87         5.75 o                         
  -7   1   9        134.29        118.32         6.70 o                         
  -6   1   9        799.59        814.32        14.81 o                         
  -5   1   9       2381.07       2522.94        27.29 o                         
  -4   1   9       1266.98       1498.46        21.81 o                         
  -3   1   9       2176.63       2375.85        29.97 o                         
  -2   1   9       3193.74       3103.37        43.03 o                         
  -1   1   9       2796.76       2687.61        28.93 o                         
   0   1   9       1855.59       2073.72        24.43 o                         
   1   1   9        962.95        949.22        15.44 o                         
   2   1   9        204.60        203.41         7.16 o                         
   3   1   9        117.05        159.24         7.97 o                         
   4   1   9        519.41        476.08        12.58 o                         
   5   1   9         73.43         70.47         5.66 o                         
   6   1   9       5267.86       5175.59        64.00 o                         
   7   1   9       4253.09       4128.07        63.02 o                         
   8   1   9       1563.84       1495.65        22.43 o                         
   9   1   9       2262.01       2219.67        30.18 o                         
  10   1   9        219.29        237.37        11.01 o                         
  11   1   9         51.95         65.97         8.01 o                         
  12   1   9        729.44        785.48        18.55 o                         
  13   1   9          1.48          0.79         9.13 o                         
  14   1   9        371.72        355.53        19.31 o                         
  15   1   9         66.81         57.96        14.07 o                         
  16   1   9        136.90        113.46        18.98 o                         
 -18   2   9         46.10         62.88        12.48 o                         
 -17   2   9          8.17          9.47        10.68 o                         
 -16   2   9          0.61          0.55         9.47 o                         
 -15   2   9          0.12          5.58         7.75 o                         
 -14   2   9        830.87        780.61        24.53 o                         
 -13   2   9       3459.57       3391.78        48.88 o                         
 -12   2   9       3076.14       2939.44        39.21 o                         
 -11   2   9        381.90        406.77        13.70 o                         
 -10   2   9         13.00         23.05         6.22 o                         
  -9   2   9        644.25        629.33        14.52 o                         
  -8   2   9          7.57         15.12         5.18 o                         
  -7   2   9         65.78         76.62         6.13 o                         
  -6   2   9          0.33         -2.84         2.84 o                         
  -5   2   9       6011.26       5820.55        62.15 o                         
  -4   2   9       5995.36       6056.91        63.93 o                         
  -3   2   9       2711.86       2619.05        31.56 o                         
  -2   2   9        715.84        652.47        12.04 o                         
  -1   2   9       2089.46       2161.72        23.82 o                         
   0   2   9          4.20          1.98         2.75 o                         
   1   2   9        709.08        774.20        12.72 o                         
   2   2   9        219.61        236.20         6.91 o                         
   3   2   9       2682.83       3110.14        44.70 o                         
   4   2   9       2036.29       1926.64        29.50 o                         
   5   2   9       2046.83       1954.29        27.35 o                         
   6   2   9       7941.63       7718.52        87.11 o                         
   7   2   9         94.56         83.69         7.28 o                         
   8   2   9         40.79         25.85         6.15 o                         
   9   2   9        338.22        280.67        10.75 o                         
  10   2   9          8.08          9.63         6.93 o                         
  11   2   9        107.35        114.69         7.02 o                         
  12   2   9        442.42        428.81        16.93 o                         
  13   2   9       2419.92       2431.43        45.26 o                         
  14   2   9        162.85        178.34        13.68 o                         
  15   2   9        324.99        356.98        22.44 o                         
 -17   3   9        576.07        643.84        33.54 o                         
 -16   3   9        114.54         90.90        15.32 o                         
 -15   3   9         24.91         44.33        11.41 o                         
 -14   3   9        241.20        226.12        14.68 o                         
 -13   3   9        658.57        629.06        19.14 o                         
 -12   3   9         81.95        154.75        10.31 o                         
 -11   3   9        269.75        291.69        12.30 o                         
 -10   3   9        172.40        230.24        10.61 o                         
  -9   3   9        100.33        116.51         7.84 o                         
  -8   3   9         10.48         16.24         5.44 o                         
  -7   3   9       1331.41       1375.41        18.89 o                         
  -6   3   9       3476.53       3741.06        38.27 o                         
  -5   3   9       3426.22       3541.36        39.72 o                         
  -4   3   9        126.16        152.85         8.73 o                         
  -3   3   9        467.65        458.67        10.44 o                         
  -2   3   9        501.38        564.52         8.99 o                         
  -1   3   9        549.07        484.08         9.18 o                         
   0   3   9       1641.30       1617.25        23.92 o                         
   1   3   9       1414.66       1422.61        19.43 o                         
   2   3   9        140.24        143.24         5.39 o                         
   3   3   9          2.26          1.40         4.23 o                         
   4   3   9        637.92        651.80        14.88 o                         
   5   3   9       4902.14       4880.86        55.34 o                         
   6   3   9        200.63        230.50         8.22 o                         
   7   3   9        586.23        567.13        12.70 o                         
   8   3   9       2361.68       2352.52        35.10 o                         
   9   3   9        104.21        134.53         8.61 o                         
  10   3   9          0.05         -2.97         6.16 o                         
  11   3   9         14.76          3.22         6.00 o                         
  12   3   9         10.26         11.19         8.07 o                         
  13   3   9         30.38         19.45         7.98 o                         
  14   3   9         33.46         32.97         9.98 o                         
  15   3   9        249.27        270.77        11.40 o                         
 -17   4   9         28.11         27.82        11.29 o                         
 -16   4   9         45.89         27.08        13.00 o                         
 -15   4   9        603.75        590.23        24.82 o                         
 -14   4   9       1850.90       1742.41        38.77 o                         
 -13   4   9        943.75        892.44        23.16 o                         
 -12   4   9         39.23         46.10         7.60 o                         
 -11   4   9        434.09        457.94        14.63 o                         
 -10   4   9       8479.60       8199.72        85.38 o                         
  -9   4   9         24.20         36.70         6.57 o                         
  -8   4   9         75.19         72.35         6.86 o                         
  -7   4   9        935.02        925.42        16.73 o                         
  -6   4   9       3480.64       3530.92        40.94 o                         
  -5   4   9          1.14          2.83         5.00 o                         
  -4   4   9        528.22        563.73        10.53 o                         
  -3   4   9       1604.36       1585.22        20.14 o                         
  -2   4   9       2158.90       2324.96        28.68 o                         
  -1   4   9         73.98         75.65         4.86 o                         
   0   4   9          5.10          0.29         4.35 o                         
   1   4   9       1068.17       1018.84        16.42 o                         
   2   4   9         23.01         30.21         4.06 o                         
   3   4   9         99.97         94.38         4.60 o                         
   4   4   9         19.93         11.26         2.74 o                         
   5   4   9        115.29        120.19         7.81 o                         
   6   4   9        475.29        437.44        11.12 o                         
   7   4   9        177.05        198.89         8.66 o                         
   8   4   9         17.04         16.13         6.07 o                         
   9   4   9        101.21        150.37         8.27 o                         
  10   4   9        344.70        367.46        12.44 o                         
  11   4   9        249.29        242.41        10.48 o                         
  12   4   9         34.56         33.20         5.13 o                         
  13   4   9        117.01        122.92        19.30 o                         
  14   4   9         15.57         27.16        13.16 o                         
  15   4   9        499.55        493.87        30.19 o                         
 -17   5   9         32.94        101.25        39.28 o                         
 -16   5   9         49.94         36.03        11.33 o                         
 -15   5   9         13.78          8.68         9.82 o                         
 -14   5   9        693.85        725.61        30.02 o                         
 -13   5   9        709.89        726.11        24.05 o                         
 -12   5   9         15.82         12.39         7.44 o                         
 -11   5   9        671.58        706.27        17.36 o                         
 -10   5   9       1350.65       1344.97        23.56 o                         
  -9   5   9       1784.66       1715.63        25.01 o                         
  -8   5   9        359.95        385.89        12.08 o                         
  -7   5   9        585.11        551.21        13.44 o                         
  -6   5   9       3098.53       3074.38        38.49 o                         
  -5   5   9        536.01        512.95        11.96 o                         
  -4   5   9        134.52        133.65         6.41 o                         
  -3   5   9       2620.63       2687.31        33.74 o                         
  -2   5   9        953.44        930.96        13.48 o                         
  -1   5   9        145.50        172.98         6.90 o                         
   0   5   9        604.73        589.45        11.89 o                         
   1   5   9       1241.98       1221.54        18.53 o                         
   2   5   9        272.97        246.10         8.58 o                         
   3   5   9         57.13         50.73         5.04 o                         
   4   5   9         98.00         84.35         5.52 o                         
   5   5   9         29.21         28.29         5.72 o                         
   6   5   9        415.04        423.57        14.14 o                         
   7   5   9        349.24        341.00        11.73 o                         
   8   5   9          7.45          1.90         5.29 o                         
   9   5   9         67.77         49.73         5.61 o                         
  10   5   9        626.45        600.08        13.19 o                         
  11   5   9        565.46        577.43        22.10 o                         
  12   5   9         34.12         15.26        11.44 o                         
  13   5   9         38.45         19.27        10.42 o                         
  14   5   9         86.00         77.60        20.95 o                         
 -16   6   9          6.96          2.47        10.31 o                         
 -15   6   9        537.71        576.83        29.43 o                         
 -14   6   9        402.35        463.30        27.38 o                         
 -13   6   9        125.00        124.67        12.75 o                         
 -12   6   9        447.08        401.47        16.74 o                         
 -11   6   9       1637.66       1617.50        28.12 o                         
 -10   6   9        187.92        222.89        10.54 o                         
  -9   6   9        183.33        191.40         9.86 o                         
  -8   6   9       2399.69       2310.78        30.30 o                         
  -7   6   9        274.19        265.32         9.98 o                         
  -6   6   9         57.95         80.83         6.65 o                         
  -5   6   9        450.43        447.49        11.47 o                         
  -4   6   9       1636.24       1596.91        21.56 o                         
  -3   6   9       6213.78       5885.22        57.11 o                         
  -2   6   9       1560.38       1491.10        22.42 o                         
  -1   6   9        863.66        870.02        14.31 o                         
   0   6   9        440.58        451.21        10.42 o                         
   1   6   9        480.07        489.78        11.07 o                         
   2   6   9        126.08        152.76         7.69 o                         
   3   6   9         78.09         82.12         6.28 o                         
   4   6   9        168.23        171.85         7.73 o                         
   5   6   9       1211.66       1187.74        24.51 o                         
   6   6   9       3815.89       3712.13        60.31 o                         
   7   6   9         30.48         32.78         6.22 o                         
   8   6   9         22.13         11.54         5.11 o                         
   9   6   9        366.77        423.02        20.89 o                         
  10   6   9         37.82         43.56        10.94 o                         
  11   6   9         65.62         66.66        11.57 o                         
  12   6   9        245.27        284.77        17.74 o                         
  13   6   9       1624.30       1781.25        45.29 o                         
  14   6   9        111.81        134.55        18.24 o                         
 -15   7   9         28.84         61.35        18.80 o                         
 -14   7   9         29.69         57.53        17.95 o                         
 -13   7   9        333.45        361.13        24.29 o                         
 -12   7   9         21.60         35.13         8.38 o                         
 -11   7   9        210.44        252.61        13.66 o                         
 -10   7   9         53.43         71.38         8.08 o                         
  -9   7   9        479.31        445.01        12.28 o                         
  -8   7   9        828.30        811.17        16.82 o                         
  -7   7   9        268.75        247.86        10.34 o                         
  -6   7   9         50.67         61.84         6.70 o                         
  -5   7   9        280.43        294.04        10.59 o                         
  -4   7   9        898.31        869.14        15.40 o                         
  -3   7   9        238.83        239.93        10.12 o                         
  -2   7   9        973.26        919.32        17.91 o                         
  -1   7   9        562.67        505.49        13.02 o                         
   0   7   9        316.73        272.68        10.40 o                         
   1   7   9        856.03        823.53        15.84 o                         
   2   7   9         92.27         75.58         7.40 o                         
   3   7   9        528.05        503.00        10.90 o                         
   4   7   9       1110.61       1028.24        16.60 o                         
   5   7   9          0.87          1.10         4.64 o                         
   6   7   9       1421.96       1287.35        19.98 o                         
   7   7   9       1631.57       1580.18        26.65 o                         
   8   7   9        194.53        238.93        12.47 o                         
   9   7   9         61.40         96.54        11.85 o                         
  10   7   9          9.79         -1.96        10.16 o                         
  11   7   9        250.51        263.30        18.91 o                         
  12   7   9          9.74          4.09        10.14 o                         
  13   7   9         95.22         97.30        13.29 o                         
 -14   8   9          2.41         -8.12         8.12 o                         
 -13   8   9        442.58        469.42        44.02 o                         
 -12   8   9        128.48        141.47        15.58 o                         
 -11   8   9         52.50         57.02         8.86 o                         
 -10   8   9        322.77        347.70        19.51 o                         
  -9   8   9         23.65         29.74         6.74 o                         
  -8   8   9       2078.85       2155.49        34.04 o                         
  -7   8   9         20.01         -0.95         5.85 o                         
  -6   8   9        462.31        417.49        12.39 o                         
  -5   8   9        573.18        543.46        14.52 o                         
  -4   8   9         48.42         23.34         6.32 o                         
  -3   8   9        209.64        229.99        11.21 o                         
  -2   8   9         97.62         88.86         8.13 o                         
  -1   8   9       2359.92       2266.63        31.63 o                         
   0   8   9        763.66        703.70        15.03 o                         
   1   8   9        430.02        402.40        12.37 o                         
   2   8   9        112.10        111.55         8.62 o                         
   3   8   9        141.77        129.09         8.96 o                         
   4   8   9         66.72         86.11         5.29 o                         
   5   8   9         89.65         73.20         6.07 o                         
   6   8   9         34.11         41.29         5.80 o                         
   7   8   9       1443.64       1538.88        24.70 o                         
   8   8   9        725.48        775.02        24.06 o                         
   9   8   9          2.12          4.83         8.95 o                         
  10   8   9         14.37         21.76        13.13 o                         
  11   8   9        519.65        556.36        27.08 o                         
  12   8   9        900.41        921.17        34.32 o                         
 -13   9   9        994.95        981.54        31.63 o                         
 -12   9   9         75.79         62.77        16.83 o                         
 -11   9   9        278.35        286.39        16.58 o                         
 -10   9   9         11.52         11.53         6.93 o                         
  -9   9   9          9.53         16.81         8.37 o                         
  -8   9   9        377.01        357.12        14.02 o                         
  -7   9   9         44.58         46.35         7.46 o                         
  -6   9   9        203.76        236.70        10.00 o                         
  -5   9   9          0.15         -4.53         6.34 o                         
  -4   9   9          1.50          1.86         6.71 o                         
  -3   9   9         13.37         18.06         6.79 o                         
  -2   9   9         46.11         53.28         7.48 o                         
  -1   9   9         16.29         -2.93         6.16 o                         
   0   9   9         78.12         76.00         7.67 o                         
   1   9   9        322.78        333.40        11.99 o                         
   2   9   9        488.23        489.98        13.54 o                         
   3   9   9        491.33        509.20        16.01 o                         
   4   9   9        388.41        377.75        14.53 o                         
   5   9   9        114.89        133.31        10.37 o                         
   6   9   9         26.77         25.61         5.16 o                         
   7   9   9         15.77         23.71         8.54 o                         
   8   9   9        228.00        289.37        14.73 o                         
   9   9   9        354.13        431.82        30.35 o                         
  10   9   9        586.61        613.67        23.92 o                         
  11   9   9        393.94        379.36        24.64 o                         
 -12  10   9         27.34         21.83         9.14 o                         
 -11  10   9        104.34        109.96        10.19 o                         
 -10  10   9        242.14        224.43        13.68 o                         
  -9  10   9         12.60         23.91        10.69 o                         
  -8  10   9        293.93        289.49        13.10 o                         
  -7  10   9        469.26        458.23        21.04 o                         
  -6  10   9         15.57         17.45         8.26 o                         
  -5  10   9       2671.13       2627.68        41.58 o                         
  -4  10   9       3932.03       3860.85        51.68 o                         
  -3  10   9        160.66        151.76        12.04 o                         
  -2  10   9         46.48         44.72         9.71 o                         
  -1  10   9        253.72        235.85        12.44 o                         
   0  10   9        404.54        384.32        14.17 o                         
   1  10   9       2090.99       2072.75        31.12 o                         
   2  10   9        323.39        332.81        13.04 o                         
   3  10   9        854.69        822.11        22.06 o                         
   4  10   9       1194.53       1207.14        25.14 o                         
   5  10   9        153.84        176.31        11.95 o                         
   6  10   9         64.18         78.13        11.32 o                         
   7  10   9        462.89        466.35        18.48 o                         
   8  10   9          6.87          4.36         7.35 o                         
   9  10   9       1649.90       1743.93        42.73 o                         
  10  10   9        183.21        149.68        18.51 o                         
 -10  11   9        104.84        116.32        11.26 o                         
  -9  11   9       2108.73       2049.20        38.89 o                         
  -8  11   9         39.17         56.12        15.79 o                         
  -7  11   9        691.53        693.69        28.44 o                         
  -6  11   9        257.89        255.08        16.45 o                         
  -5  11   9         30.33         42.01        12.23 o                         
  -4  11   9        350.38        368.24        20.41 o                         
  -3  11   9        529.63        529.74        19.24 o                         
  -2  11   9        724.04        744.52        22.82 o                         
  -1  11   9        463.78        498.59        17.95 o                         
   0  11   9         22.57         21.46         8.05 o                         
   1  11   9        488.81        493.05        17.98 o                         
   2  11   9        260.86        258.30        13.19 o                         
   3  11   9        445.19        481.07        17.98 o                         
   4  11   9          5.02         -1.07         8.25 o                         
   5  11   9         18.61         16.37         9.85 o                         
   6  11   9         55.91         62.97        11.64 o                         
   7  11   9        760.71        751.28        25.42 o                         
   8  11   9          4.22         15.00         9.48 o                         
  -8  12   9          0.66         -6.76        14.70 o                         
  -7  12   9        217.11        172.47        16.26 o                         
  -6  12   9       1242.93       1248.92        31.82 o                         
  -5  12   9        346.70        344.27        20.26 o                         
  -4  12   9         74.54         77.40        21.41 o                         
  -3  12   9        266.40        302.53        23.39 o                         
  -2  12   9        831.94        839.29        25.91 o                         
  -1  12   9        117.90        124.42        14.48 o                         
   0  12   9         26.83         35.52        12.58 o                         
   1  12   9       1775.11       1805.55        38.18 o                         
   2  12   9       1186.12       1252.50        31.87 o                         
   3  12   9        291.87        305.61        16.89 o                         
   4  12   9          6.23         12.24        10.55 o                         
   5  12   9        119.09         95.29        17.67 o                         
  -3  13   9        190.38        198.61        18.97 o                         
  -2  13   9        259.62        258.50        19.24 o                         
  -1  13   9         99.76         89.30        15.12 o                         
   0  13   9        866.96        833.05        29.18 o                         
   1  13   9          0.37          8.12         9.75 o                         
 -18   0  10       2766.70       2782.98       100.22 o                         
 -17   0  10       1996.67       2018.26        67.16 o                         
 -16   0  10        341.66        336.83        28.90 o                         
 -15   0  10        211.61        185.05        20.00 o                         
 -14   0  10         14.22         15.02        10.58 o                         
 -13   0  10          7.49         11.96         9.95 o                         
 -12   0  10          7.24         10.69        10.03 o                         
 -11   0  10        645.19        632.36        21.03 o                         
 -10   0  10          2.07          9.79         8.02 o                         
  -9   0  10        595.28        538.78        22.49 o                         
  -8   0  10        250.89        343.77        19.06 o                         
  -7   0  10        276.74        338.14        16.98 o                         
  -6   0  10          0.56         -0.07         4.99 o                         
  -5   0  10       4272.00       4548.54        67.85 o                         
  -4   0  10       1492.90       1300.17        25.09 o                         
  -3   0  10       2667.96       2855.72        48.64 o                         
  -2   0  10       5710.62       5624.44        72.69 o                         
  -1   0  10       1817.59       1960.05        31.96 o                         
   0   0  10        148.86        196.55         9.09 o                         
   1   0  10         65.49         63.60         5.59 o                         
   2   0  10       1236.80       1557.25        25.92 o                         
   3   0  10       3162.13       3082.67        78.90 o                         
   4   0  10        847.16        811.98        48.45 o                         
   5   0  10        246.19        263.47         9.60 o                         
   6   0  10       4325.90       4196.09        76.77 o                         
   7   0  10         96.86        115.77         6.17 o                         
   8   0  10         37.29         32.45         7.34 o                         
   9   0  10       9109.16       8804.90       133.82 o                         
  10   0  10        120.02        133.20        12.35 o                         
  11   0  10        925.67        962.24        31.02 o                         
  12   0  10       3762.56       3723.21       100.78 o                         
  13   0  10        532.02        527.28        24.28 o                         
  14   0  10       1536.01       1603.74        48.32 o                         
  15   0  10          4.09         -9.87         9.87 o                         
 -17   1  10        218.59        190.55        17.24 o                         
 -16   1  10        589.39        565.87        24.13 o                         
 -15   1  10       1581.03       1528.26        32.10 o                         
 -14   1  10          2.56          3.16         6.85 o                         
 -13   1  10         45.59         60.94         8.35 o                         
 -12   1  10        112.31        102.18         9.26 o                         
 -11   1  10         10.26          0.34         5.98 o                         
 -10   1  10        240.87        221.88        10.23 o                         
  -9   1  10        555.73        507.01        12.83 o                         
  -8   1  10       1451.61       1370.44        21.48 o                         
  -7   1  10       3658.89       3593.31        40.50 o                         
  -6   1  10       1188.05       1185.88        16.15 o                         
  -5   1  10        807.98        857.95        16.25 o                         
  -4   1  10         53.59         76.88         6.37 o                         
  -3   1  10        109.51         87.07         6.03 o                         
  -2   1  10        170.18        221.09         6.73 o                         
  -1   1  10        896.87        946.07        13.78 o                         
   0   1  10        404.41        527.40         9.99 o                         
   1   1  10       2275.05       2200.11        28.79 o                         
   2   1  10        365.08        332.55         8.75 o                         
   3   1  10         84.26         83.94         6.38 o                         
   4   1  10        914.79        926.18        18.12 o                         
   5   1  10       2139.33       2141.39        31.81 o                         
   6   1  10        238.51        240.25         8.58 o                         
   7   1  10       1464.70       1478.80        28.88 o                         
   8   1  10       1099.78       1081.58        23.75 o                         
   9   1  10        249.25        252.25        11.97 o                         
  10   1  10        789.48        766.83        14.38 o                         
  11   1  10       1582.65       1563.31        29.41 o                         
  12   1  10         30.35         26.18         6.16 o                         
  13   1  10         22.29         26.28         7.50 o                         
  14   1  10        265.81        258.80        14.20 o                         
  15   1  10          0.14          8.44         8.65 o                         
 -17   2  10         35.51         58.65        11.75 o                         
 -16   2  10         20.02         10.88         9.81 o                         
 -15   2  10         95.84        128.96        12.62 o                         
 -14   2  10       1580.34       1507.02        30.88 o                         
 -13   2  10         34.77         33.57         8.50 o                         
 -12   2  10         18.92         35.92         9.83 o                         
 -11   2  10       1249.89       1108.72        20.97 o                         
 -10   2  10       2131.18       2149.88        30.30 o                         
  -9   2  10        212.19        241.59         9.91 o                         
  -8   2  10        138.41        128.00         7.38 o                         
  -7   2  10        102.49        104.85         5.61 o                         
  -6   2  10        389.85        375.47        10.42 o                         
  -5   2  10        231.80        291.42         9.78 o                         
  -4   2  10        300.59        385.24        10.55 o                         
  -3   2  10       1048.77       1090.70        17.73 o                         
  -2   2  10          8.13         20.98         4.25 o                         
  -1   2  10         15.48         10.87         3.96 o                         
   0   2  10       1337.52       1249.19        18.58 o                         
   1   2  10         60.43         84.07         5.31 o                         
   2   2  10       2564.95       2483.13        40.49 o                         
   3   2  10        325.17        357.36        11.58 o                         
   4   2  10        139.04        128.78         7.72 o                         
   5   2  10          1.77          2.74         5.18 o                         
   6   2  10        179.06        187.98         8.72 o                         
   7   2  10         63.19         60.70         7.00 o                         
   8   2  10        261.27        231.75        10.48 o                         
   9   2  10        172.45        136.11         8.56 o                         
  10   2  10        101.61        126.99        10.24 o                         
  11   2  10         86.00         86.01        10.20 o                         
  12   2  10        625.70        645.21        23.84 o                         
  13   2  10        143.50        130.60        12.01 o                         
  14   2  10          1.25         -8.29         8.29 o                         
  15   2  10          2.20          3.99         8.86 o                         
 -17   3  10          0.60         13.59        17.85 o                         
 -16   3  10        801.60        812.24        31.27 o                         
 -15   3  10        887.94        863.14        29.02 o                         
 -14   3  10         28.47          6.57         8.99 o                         
 -13   3  10        435.79        449.91        17.33 o                         
 -12   3  10        358.72        332.13        13.93 o                         
 -11   3  10        115.72        117.82         9.26 o                         
 -10   3  10         35.63         25.54         6.62 o                         
  -9   3  10        147.75        128.83         8.21 o                         
  -8   3  10       1313.74       1271.00        18.73 o                         
  -7   3  10        820.16        775.85        13.23 o                         
  -6   3  10        971.49        963.29        16.52 o                         
  -5   3  10          1.02         -3.90         4.70 o                         
  -4   3  10         93.33         85.64         6.18 o                         
  -3   3  10       1555.07       1621.56        22.63 o                         
  -2   3  10          0.15          4.13         4.02 o                         
  -1   3  10         44.05         60.01         4.26 o                         
   0   3  10        367.02        335.74         9.12 o                         
   1   3  10       3520.72       3586.63        44.53 o                         
   2   3  10       1044.94        979.59        17.29 o                         
   3   3  10        264.79        242.65         9.31 o                         
   4   3  10        374.10        378.96        11.11 o                         
   5   3  10        160.95        156.23         9.63 o                         
   6   3  10        140.59        155.75         7.12 o                         
   7   3  10       1292.43       1336.29        23.77 o                         
   8   3  10        695.96        675.20        17.82 o                         
   9   3  10        815.61        857.78        19.18 o                         
  10   3  10          2.67          8.85         7.36 o                         
  11   3  10          0.78         -0.07         5.86 o                         
  12   3  10        471.24        474.43        18.31 o                         
  13   3  10          9.71         -0.34         8.99 o                         
  14   3  10         11.72         20.55         9.01 o                         
  15   3  10        534.62        541.02        16.32 o                         
 -17   4  10       1375.30       1332.50        60.43 o                         
 -16   4  10         59.44         82.78        14.13 o                         
 -15   4  10         50.23         47.24        11.57 o                         
 -14   4  10        925.99        947.75        34.68 o                         
 -13   4  10        171.69        157.50        12.26 o                         
 -12   4  10          6.97          5.57         6.55 o                         
 -11   4  10         41.63         43.24         7.20 o                         
 -10   4  10          2.24         -3.47         5.88 o                         
  -9   4  10       1801.26       1806.28        25.41 o                         
  -8   4  10        409.63        419.12        11.42 o                         
  -7   4  10        551.12        540.38        13.39 o                         
  -6   4  10         75.97         67.16         6.84 o                         
  -5   4  10          0.75          0.60         5.07 o                         
  -4   4  10         15.88         17.53         5.28 o                         
  -3   4  10          1.22         -2.17         4.32 o                         
  -2   4  10        553.14        546.23        10.30 o                         
  -1   4  10       1137.14       1076.79        21.28 o                         
   0   4  10       2176.26       2101.84        31.14 o                         
   1   4  10          4.32          3.87         4.46 o                         
   2   4  10        877.84        845.00        14.31 o                         
   3   4  10       2613.20       2517.57        35.46 o                         
   4   4  10         58.68         55.58         6.50 o                         
   5   4  10       1071.40       1032.33        20.22 o                         
   6   4  10         29.41         29.48         4.61 o                         
   7   4  10         62.81         59.93         6.66 o                         
   8   4  10        650.10        603.13        19.98 o                         
   9   4  10        412.03        405.32        15.44 o                         
  10   4  10         75.95         79.95         7.44 o                         
  11   4  10        373.50        368.01        12.42 o                         
  12   4  10       1256.54       1323.34        30.32 o                         
  13   4  10        184.68        189.57        10.66 o                         
  14   4  10         84.46         45.24        15.51 o                         
 -16   5  10        781.60        740.30        56.38 o                         
 -15   5  10         11.24         16.38        11.34 o                         
 -14   5  10          5.85         13.24         9.40 o                         
 -13   5  10        751.65        719.69        26.01 o                         
 -12   5  10          0.62         -6.93         7.75 o                         
 -11   5  10         89.74         68.04         9.02 o                         
 -10   5  10        656.79        645.09        15.41 o                         
  -9   5  10        432.58        432.98        13.39 o                         
  -8   5  10       4012.15       3904.85        44.23 o                         
  -7   5  10       1926.74       1918.94        31.15 o                         
  -6   5  10       6393.73       5988.35        70.18 o                         
  -5   5  10       3814.79       3722.04        42.13 o                         
  -4   5  10        417.55        443.48        10.21 o                         
  -3   5  10         15.63         19.76         4.11 o                         
  -2   5  10        516.98        478.44         9.68 o                         
  -1   5  10       3473.18       3465.08        39.30 o                         
   0   5  10        860.44        899.95        16.71 o                         
   1   5  10         89.29        102.12         6.89 o                         
   2   5  10       4507.66       4477.69        49.66 o                         
   3   5  10       3671.26       3552.72        41.15 o                         
   4   5  10        941.38        847.45        17.12 o                         
   5   5  10        472.87        385.20         9.21 o                         
   6   5  10       1150.13       1003.83        19.32 o                         
   7   5  10        460.98        440.60        13.96 o                         
   8   5  10        395.76        405.53        11.89 o                         
   9   5  10         73.90         82.99         7.36 o                         
  10   5  10       1705.69       1644.98        32.86 o                         
  11   5  10        819.25        831.57        28.76 o                         
  12   5  10        214.94        218.53        16.14 o                         
  13   5  10          3.27         12.01        11.64 o                         
  14   5  10         24.46         18.13        15.70 o                         
 -16   6  10        205.68        166.81        15.12 o                         
 -15   6  10          9.88         10.93        13.26 o                         
 -14   6  10        536.36        587.20        24.78 o                         
 -13   6  10         34.06         32.57         9.59 o                         
 -12   6  10         12.81          1.78         7.42 o                         
 -11   6  10          9.87          7.21         6.52 o                         
 -10   6  10        688.55        698.41        17.14 o                         
  -9   6  10       1132.47       1107.26        19.79 o                         
  -8   6  10          0.31         -1.38         6.15 o                         
  -7   6  10       1537.00       1585.96        27.17 o                         
  -6   6  10        945.70        959.39        17.82 o                         
  -5   6  10         19.20         13.43         4.74 o                         
  -4   6  10       1040.71       1118.04        17.46 o                         
  -3   6  10          7.20          1.04         4.33 o                         
  -2   6  10        306.46        279.66         9.47 o                         
  -1   6  10        854.68        873.57        14.80 o                         
   0   6  10        646.79        585.72        12.52 o                         
   1   6  10        996.93        934.60        16.40 o                         
   2   6  10         39.88         45.35         5.71 o                         
   3   6  10       1344.14       1336.49        22.31 o                         
   4   6  10        185.48        199.94         8.00 o                         
   5   6  10         10.40         18.20         5.26 o                         
   6   6  10        753.67        689.28        14.53 o                         
   7   6  10         28.24         16.21         8.98 o                         
   8   6  10         13.74         17.90         5.85 o                         
   9   6  10         24.78          9.78         7.66 o                         
  10   6  10        128.52        102.45        16.09 o                         
  11   6  10        148.56        114.93        13.15 o                         
  12   6  10        428.29        404.94        20.21 o                         
  13   6  10         59.40         58.82        14.34 o                         
 -15   7  10         64.16         98.35        29.55 o                         
 -14   7  10        103.24        128.43        16.05 o                         
 -13   7  10          0.62          3.36        10.23 o                         
 -12   7  10        233.07        247.53        16.02 o                         
 -11   7  10        531.26        536.96        17.32 o                         
 -10   7  10        223.82        227.69        11.58 o                         
  -9   7  10        218.68        255.44        11.34 o                         
  -8   7  10         49.15         62.74         7.78 o                         
  -7   7  10        101.22         92.68         7.85 o                         
  -6   7  10        100.07         94.17         7.44 o                         
  -5   7  10       1478.29       1450.68        22.66 o                         
  -4   7  10       1325.55       1244.78        19.26 o                         
  -3   7  10       4416.53       4327.90        50.05 o                         
  -2   7  10       1898.11       1829.34        27.15 o                         
  -1   7  10        342.18        307.20        11.17 o                         
   0   7  10          3.37         -0.30         5.41 o                         
   1   7  10         11.16         10.80         6.00 o                         
   2   7  10       1103.21       1024.46        20.24 o                         
   3   7  10       1294.87       1237.56        19.22 o                         
   4   7  10       3003.92       2970.33        34.75 o                         
   5   7  10       1147.74       1130.63        18.31 o                         
   6   7  10         95.00        114.32         7.28 o                         
   7   7  10        285.73        235.12        12.14 o                         
   8   7  10        127.03        116.05         8.13 o                         
   9   7  10        139.78        136.28        15.07 o                         
  10   7  10        228.36        231.67        24.63 o                         
  11   7  10          3.83         -2.32         8.84 o                         
  12   7  10         12.58         24.40        12.32 o                         
 -14   8  10        230.71        234.37        15.52 o                         
 -13   8  10        377.94        396.71        20.31 o                         
 -12   8  10          6.04         15.80        10.88 o                         
 -11   8  10        354.29        412.51        16.91 o                         
 -10   8  10        259.57        293.32        13.22 o                         
  -9   8  10         14.94         27.52         8.33 o                         
  -8   8  10        718.51        705.82        17.82 o                         
  -7   8  10        116.94        111.50         8.43 o                         
  -6   8  10       1863.52       1806.77        25.61 o                         
  -5   8  10        309.20        288.00         9.95 o                         
  -4   8  10        259.68        257.56        12.01 o                         
  -3   8  10        670.65        633.94        17.04 o                         
  -2   8  10        156.72        166.24        10.45 o                         
  -1   8  10        126.49        135.31        10.42 o                         
   0   8  10        381.65        385.20        12.39 o                         
   1   8  10        405.58        416.67        13.98 o                         
   2   8  10          5.96          2.53         5.81 o                         
   3   8  10        127.41        149.58         9.89 o                         
   4   8  10        749.56        684.73        12.91 o                         
   5   8  10        527.80        489.90        12.41 o                         
   6   8  10         28.73         32.21         5.92 o                         
   7   8  10       1055.87       1041.89        25.45 o                         
   8   8  10        290.23        333.97        16.68 o                         
   9   8  10        549.61        572.58        25.94 o                         
  10   8  10        152.02        137.31        15.41 o                         
  11   8  10         26.13         46.28        21.80 o                         
 -13   9  10        164.83        148.77        22.06 o                         
 -12   9  10        251.78        249.38        15.93 o                         
 -11   9  10       1213.56       1287.09        27.68 o                         
 -10   9  10         28.17         52.00         9.67 o                         
  -9   9  10         25.64         34.01        10.11 o                         
  -8   9  10        429.09        409.72        15.98 o                         
  -7   9  10        983.22        956.72        20.38 o                         
  -6   9  10       1757.98       1743.69        30.37 o                         
  -5   9  10        340.92        331.64        14.61 o                         
  -4   9  10          1.94          5.12         6.69 o                         
  -3   9  10        436.62        421.68        15.35 o                         
  -2   9  10          3.62         11.08         6.65 o                         
  -1   9  10         12.16         15.40         6.80 o                         
   0   9  10        694.23        702.94        15.92 o                         
   1   9  10       4523.40       4491.58        51.13 o                         
   2   9  10       1692.54       1718.58        28.46 o                         
   3   9  10        193.93        199.98        10.91 o                         
   4   9  10        222.82        240.10        12.81 o                         
   5   9  10        158.94        170.25        11.03 o                         
   6   9  10         21.64         14.22         5.11 o                         
   7   9  10         76.51         88.94         6.98 o                         
   8   9  10        119.65        135.63         9.15 o                         
   9   9  10        796.85        811.05        23.88 o                         
  10   9  10        535.09        536.64        26.27 o                         
 -11  10  10          9.01         12.08        18.02 o                         
 -10  10  10        610.62        640.50        19.62 o                         
  -9  10  10         84.05         68.17        11.21 o                         
  -8  10  10        115.97        104.51        10.66 o                         
  -7  10  10          9.78          4.40         7.90 o                         
  -6  10  10       1782.10       1769.54        35.83 o                         
  -5  10  10        383.10        416.94        23.48 o                         
  -4  10  10        579.15        558.97        18.92 o                         
  -3  10  10        348.43        336.17        15.63 o                         
  -2  10  10        155.31        174.46        11.30 o                         
  -1  10  10         44.07         43.15         8.53 o                         
   0  10  10       1438.79       1472.89        27.63 o                         
   1  10  10        381.70        339.41        13.55 o                         
   2  10  10        255.57        243.63        13.23 o                         
   3  10  10        292.24        319.44        15.35 o                         
   4  10  10         26.47         30.54        11.29 o                         
   5  10  10         36.22         37.67         7.77 o                         
   6  10  10        179.85        163.64        11.13 o                         
   7  10  10        446.08        433.66        22.63 o                         
   8  10  10         61.57         67.62         9.59 o                         
   9  10  10        189.13        192.44        12.87 o                         
  -9  11  10         16.80         19.84        12.42 o                         
  -8  11  10          9.83         -5.00        10.53 o                         
  -7  11  10         80.13         72.28        13.10 o                         
  -6  11  10        224.97        233.61        15.78 o                         
  -5  11  10       1908.38       1908.42        40.60 o                         
  -4  11  10        519.37        474.98        19.96 o                         
  -3  11  10        169.21        177.40        15.99 o                         
  -2  11  10         27.02         14.08         8.77 o                         
  -1  11  10        690.36        727.73        22.33 o                         
   0  11  10         78.91         71.53         9.87 o                         
   1  11  10        537.09        565.19        20.42 o                         
   2  11  10        270.33        236.86        13.94 o                         
   3  11  10        109.88        109.06        10.82 o                         
   4  11  10        112.12        121.26        11.70 o                         
   5  11  10          2.21         -5.19         7.96 o                         
   6  11  10        707.10        797.67        28.77 o                         
   7  11  10        726.65        762.68        27.52 o                         
  -7  12  10        135.60        159.99        20.67 o                         
  -6  12  10         85.03         66.57        15.99 o                         
  -5  12  10        183.39        192.77        15.91 o                         
  -4  12  10        669.76        708.21        27.21 o                         
  -3  12  10         74.12         72.56        12.37 o                         
  -2  12  10        399.31        380.39        21.06 o                         
  -1  12  10         37.90         25.34        12.30 o                         
   0  12  10         23.89         25.56        13.32 o                         
   1  12  10          7.32          4.14        10.25 o                         
   2  12  10         59.33         70.04        11.84 o                         
   3  12  10        417.09        431.57        21.53 o                         
   4  12  10        636.63        602.75        27.16 o                         
 -17   1  11        112.57        112.89        14.29 o                         
 -16   1  11          1.29          5.04         9.60 o                         
 -15   1  11        125.03        119.33        11.92 o                         
 -14   1  11        359.80        366.17        16.91 o                         
 -13   1  11       2051.87       2038.10        39.18 o                         
 -12   1  11       1481.52       1426.17        26.37 o                         
 -11   1  11       1082.91        953.11        19.99 o                         
 -10   1  11         17.10         34.75         6.51 o                         
  -9   1  11       2800.93       2772.34        35.76 o                         
  -8   1  11          7.90          8.61         4.60 o                         
  -7   1  11        200.83        211.29         6.96 o                         
  -6   1  11       2421.63       2539.38        32.70 o                         
  -5   1  11       6186.60       6154.77        65.96 o                         
  -4   1  11        249.42        246.13         9.31 o                         
  -3   1  11        348.47        360.19        11.33 o                         
  -2   1  11         40.61         52.96         4.33 o                         
  -1   1  11        106.39        125.36         8.06 o                         
   0   1  11       3127.06       3202.21        36.42 o                         
   1   1  11         41.51         34.12         4.70 o                         
   2   1  11         53.95         71.79         5.28 o                         
   3   1  11       1696.28       1598.58        28.92 o                         
   4   1  11       2712.32       2607.54        46.60 o                         
   5   1  11         53.65         53.72         5.89 o                         
   6   1  11       2147.24       2099.05        35.20 o                         
   7   1  11         39.78         50.46         4.49 o                         
   8   1  11       1469.66       1407.92        24.89 o                         
   9   1  11        251.76        235.26        13.89 o                         
  10   1  11        600.73        557.06        16.44 o                         
  11   1  11          2.65         -5.71         8.75 o                         
  12   1  11        547.19        532.40        27.63 o                         
  13   1  11         94.27         88.81        10.64 o                         
  14   1  11        598.60        557.38        26.64 o                         
 -17   2  11          2.36         -6.14        11.46 o                         
 -16   2  11         44.84         49.48        11.56 o                         
 -15   2  11        150.56        170.67        13.64 o                         
 -14   2  11          8.59          6.44         8.69 o                         
 -13   2  11         68.59         65.56         8.58 o                         
 -12   2  11        360.67        413.96        14.70 o                         
 -11   2  11       1746.68       1740.36        29.11 o                         
 -10   2  11       8084.03       7726.76        78.48 o                         
  -9   2  11        320.62        374.59        11.78 o                         
  -8   2  11          0.19          0.96         3.67 o                         
  -7   2  11        655.98        605.73        14.01 o                         
  -6   2  11       1119.04       1142.45        19.63 o                         
  -5   2  11         34.55         50.76         6.02 o                         
  -4   2  11         99.11         83.94         6.48 o                         
  -3   2  11       5284.55       5169.47        56.16 o                         
  -2   2  11       7158.35       7067.57        70.02 o                         
  -1   2  11       6129.91       5875.39        63.22 o                         
   0   2  11        210.63        239.12         8.05 o                         
   1   2  11        665.33        732.97        13.02 o                         
   2   2  11        290.88        298.44         8.88 o                         
   3   2  11       1267.92       1256.31        28.92 o                         
   4   2  11        327.10        332.10        11.29 o                         
   5   2  11        379.06        362.30        11.86 o                         
   6   2  11       1105.73       1050.88        20.81 o                         
   7   2  11       1059.14        966.89        17.52 o                         
   8   2  11       5154.02       5214.29        72.27 o                         
   9   2  11         15.49         10.59         6.33 o                         
  10   2  11        535.65        539.72        16.81 o                         
  11   2  11          1.09         -7.10         7.10 o                         
  12   2  11         57.90         37.15        10.89 o                         
  13   2  11         99.96         89.00        10.94 o                         
  14   2  11         82.83         70.42        20.17 o                         
 -17   3  11          2.64         18.08        16.51 o                         
 -16   3  11         23.93         21.06        14.10 o                         
 -15   3  11       1779.51       1950.37        62.52 o                         
 -14   3  11       1505.62       1526.13        35.57 o                         
 -13   3  11        285.97        284.01        15.91 o                         
 -12   3  11        178.85        212.11        11.61 o                         
 -11   3  11       1276.51       1323.63        24.17 o                         
 -10   3  11        694.27        646.20        16.76 o                         
  -9   3  11        555.19        570.74        12.69 o                         
  -8   3  11        501.65        489.26        13.24 o                         
  -7   3  11         15.91         14.12         5.56 o                         
  -6   3  11        183.56        199.72         8.96 o                         
  -5   3  11        471.32        476.70        12.80 o                         
  -4   3  11         42.41         43.67         5.94 o                         
  -3   3  11       2942.79       2935.31        35.70 o                         
  -2   3  11        163.50        148.19         7.03 o                         
  -1   3  11        127.87        146.24         5.86 o                         
   0   3  11        934.93        949.77        16.53 o                         
   1   3  11         88.25         88.52         5.99 o                         
   2   3  11       1104.71       1101.00        17.64 o                         
   3   3  11       2384.81       2333.24        31.59 o                         
   4   3  11          0.28          1.30         4.90 o                         
   5   3  11        985.80        966.41        18.26 o                         
   6   3  11        537.68        498.29        13.78 o                         
   7   3  11        998.21        963.42        17.13 o                         
   8   3  11        702.71        629.77        16.98 o                         
   9   3  11         29.36         29.66         6.50 o                         
  10   3  11         71.52         68.22         8.65 o                         
  11   3  11         99.68        130.46        14.71 o                         
  12   3  11        484.83        488.64        27.18 o                         
  13   3  11       1545.61       1594.21        38.60 o                         
  14   3  11         64.40         33.00         7.74 o                         
 -16   4  11        474.49        443.81        23.26 o                         
 -15   4  11          0.12          1.16        14.32 o                         
 -14   4  11        934.14        966.32        32.77 o                         
 -13   4  11        649.30        592.96        19.72 o                         
 -12   4  11         11.83         26.86         7.87 o                         
 -11   4  11        214.59        210.04        11.24 o                         
 -10   4  11        149.25        161.22         8.96 o                         
  -9   4  11         15.00         11.85         5.00 o                         
  -8   4  11       1356.70       1303.39        22.36 o                         
  -7   4  11         19.38         20.19         6.17 o                         
  -6   4  11       2561.75       2545.75        34.81 o                         
  -5   4  11       1429.36       1377.27        21.32 o                         
  -4   4  11       5345.28       5326.84        56.63 o                         
  -3   4  11        567.74        518.10        12.54 o                         
  -2   4  11        156.34        148.12         5.89 o                         
  -1   4  11         14.48         11.13         4.40 o                         
   0   4  11        501.16        443.04        11.71 o                         
   1   4  11       2202.72       2168.69        28.23 o                         
   2   4  11        441.11        403.11         9.97 o                         
   3   4  11         17.42         41.71         6.59 o                         
   4   4  11       4867.91       4578.81        67.69 o                         
   5   4  11        133.37        105.67         7.99 o                         
   6   4  11        226.52        193.20         9.77 o                         
   7   4  11        204.25        201.68        10.40 o                         
   8   4  11        581.83        569.12        14.23 o                         
   9   4  11        362.50        295.79        12.30 o                         
  10   4  11         88.32        112.44         8.47 o                         
  11   4  11        418.44        433.55        13.86 o                         
  12   4  11        501.33        520.20        16.72 o                         
  13   4  11        103.37         88.19         8.14 o                         
  14   4  11        198.14        195.82        17.53 o                         
 -16   5  11        280.17        302.03        38.21 o                         
 -15   5  11        171.13        159.63        14.58 o                         
 -14   5  11        933.46        940.87        34.85 o                         
 -13   5  11          7.36          9.74        11.63 o                         
 -12   5  11        102.67        102.45         9.64 o                         
 -11   5  11         33.09         49.15         8.42 o                         
 -10   5  11        208.03        210.34        10.13 o                         
  -9   5  11       1763.09       1770.25        25.51 o                         
  -8   5  11        738.82        713.41        17.58 o                         
  -7   5  11         93.72         83.85         8.69 o                         
  -6   5  11        476.36        474.00        14.61 o                         
  -5   5  11        224.02        215.49         9.71 o                         
  -4   5  11        183.12        166.00         8.58 o                         
  -3   5  11        691.46        641.13        12.02 o                         
  -2   5  11        506.23        525.40        11.54 o                         
  -1   5  11        135.56        118.15         7.11 o                         
   0   5  11        385.05        375.33        11.39 o                         
   1   5  11         36.40         55.64         6.22 o                         
   2   5  11        110.95        115.44         6.55 o                         
   3   5  11        315.66        323.49        11.21 o                         
   4   5  11        228.54        261.06        11.85 o                         
   5   5  11       1221.79       1113.14        22.17 o                         
   6   5  11          0.26          4.72         6.02 o                         
   7   5  11        469.24        457.03        16.56 o                         
   8   5  11       1110.93        972.92        23.00 o                         
   9   5  11        322.56        321.73        15.02 o                         
  10   5  11         13.34         11.74         8.19 o                         
  11   5  11          0.75          4.05         7.68 o                         
  12   5  11         27.73         37.34        10.89 o                         
  13   5  11        638.87        732.04        34.55 o                         
 -15   6  11         16.86         30.38        10.25 o                         
 -14   6  11         15.41         22.72         9.31 o                         
 -13   6  11         65.41         81.93        11.89 o                         
 -12   6  11       2700.80       2678.02        46.07 o                         
 -11   6  11       1236.45       1268.31        25.42 o                         
 -10   6  11        139.04        162.07        10.72 o                         
  -9   6  11        224.21        227.11        11.64 o                         
  -8   6  11        224.28        246.53        12.30 o                         
  -7   6  11          1.16          1.79         7.43 o                         
  -6   6  11         17.24         23.03         7.53 o                         
  -5   6  11        118.01        102.97         6.87 o                         
  -4   6  11        433.69        390.49        10.76 o                         
  -3   6  11        375.51        377.73        10.49 o                         
  -2   6  11        266.10        295.89        10.42 o                         
  -1   6  11       4419.50       4274.36        47.74 o                         
   0   6  11       1393.51       1295.03        20.19 o                         
   1   6  11         55.59         52.64         6.74 o                         
   2   6  11       2850.40       2757.22        38.60 o                         
   3   6  11        608.45        585.83        12.82 o                         
   4   6  11        190.15        204.18         9.22 o                         
   5   6  11         94.67        107.46         5.71 o                         
   6   6  11         14.68          6.19         3.64 o                         
   7   6  11        521.91        524.80        18.07 o                         
   8   6  11       1322.99       1333.00        24.66 o                         
   9   6  11          2.13         -1.95         6.47 o                         
  10   6  11        444.34        421.13        18.22 o                         
  11   6  11         19.00         22.62        11.76 o                         
  12   6  11        237.60        237.32        16.92 o                         
  13   6  11          0.03         21.07        18.60 o                         
 -14   7  11          0.09         -4.35        10.22 o                         
 -13   7  11        424.93        479.18        24.64 o                         
 -12   7  11         92.22        114.94        11.27 o                         
 -11   7  11        216.57        243.63        15.96 o                         
 -10   7  11          4.28          4.61         8.18 o                         
  -9   7  11         22.80          9.32         7.26 o                         
  -8   7  11        333.60        320.22        14.80 o                         
  -7   7  11          0.83         -5.11         5.11 o                         
  -6   7  11        795.88        761.37        16.48 o                         
  -5   7  11        244.73        255.63        10.29 o                         
  -4   7  11        552.70        505.23        12.46 o                         
  -3   7  11        218.84        226.95        10.43 o                         
  -2   7  11         27.52         27.97         6.52 o                         
  -1   7  11        501.95        511.62        13.59 o                         
   0   7  11       2210.40       2173.41        27.95 o                         
   1   7  11         62.68         80.40         6.06 o                         
   2   7  11        466.66        398.87        11.47 o                         
   3   7  11          3.59          3.75         4.76 o                         
   4   7  11        298.01        340.78        10.35 o                         
   5   7  11        497.50        549.38        13.34 o                         
   6   7  11        459.24        402.53        16.46 o                         
   7   7  11         40.74         53.74         6.33 o                         
   8   7  11          8.48          5.25         5.21 o                         
   9   7  11        165.75        134.96        12.39 o                         
  10   7  11        108.37        124.13        12.52 o                         
  11   7  11        120.43        133.55        13.41 o                         
  12   7  11          0.17          0.55        12.37 o                         
 -13   8  11        717.38        782.14        30.59 o                         
 -12   8  11         95.61        111.67        11.06 o                         
 -11   8  11        283.18        345.11        17.04 o                         
 -10   8  11        559.57        588.76        21.70 o                         
  -9   8  11        211.40        205.83        18.00 o                         
  -8   8  11        175.39        195.86        11.64 o                         
  -7   8  11        828.07        851.90        18.83 o                         
  -6   8  11        526.57        507.13        13.62 o                         
  -5   8  11        109.79        110.81         7.18 o                         
  -4   8  11         52.73         59.49         7.77 o                         
  -3   8  11          0.34         -0.05         6.06 o                         
  -2   8  11        253.67        268.46        11.99 o                         
  -1   8  11        513.03        533.99        16.20 o                         
   0   8  11        125.50        130.95         8.51 o                         
   1   8  11         86.61        104.05         8.42 o                         
   2   8  11        200.56        241.10        10.55 o                         
   3   8  11       1853.36       1777.62        27.92 o                         
   4   8  11        101.71         89.45         6.60 o                         
   5   8  11          2.02         -5.07         5.07 o                         
   6   8  11         44.96         48.60         6.10 o                         
   7   8  11        203.35        183.72         9.65 o                         
   8   8  11         20.05         20.15         6.32 o                         
   9   8  11        839.30        891.29        29.16 o                         
  10   8  11        413.06        459.68        28.17 o                         
  11   8  11        397.90        389.37        20.18 o                         
 -12   9  11        556.57        604.85        28.93 o                         
 -11   9  11        350.48        398.26        26.38 o                         
 -10   9  11        290.95        280.75        16.77 o                         
  -9   9  11        459.98        503.15        25.66 o                         
  -8   9  11         43.97         50.10         8.47 o                         
  -7   9  11        180.74        169.24        11.58 o                         
  -6   9  11          0.68          4.28         7.61 o                         
  -5   9  11        593.80        542.36        18.51 o                         
  -4   9  11         61.73         94.77         9.91 o                         
  -3   9  11         88.30        108.87        11.79 o                         
  -2   9  11          6.39         11.48         7.56 o                         
  -1   9  11        408.90        430.23        14.34 o                         
   0   9  11        486.53        471.14        15.06 o                         
   1   9  11        422.85        374.91        14.08 o                         
   2   9  11          2.75          0.56         6.71 o                         
   3   9  11        311.84        324.25        14.12 o                         
   4   9  11         41.81         31.25         7.85 o                         
   5   9  11        290.15        317.55        15.27 o                         
   6   9  11          0.53          3.88         5.34 o                         
   7   9  11          3.49         14.95         6.13 o                         
   8   9  11          1.04          0.89         7.48 o                         
   9   9  11        861.77        866.20        23.39 o                         
  10   9  11        987.49       1025.03        25.86 o                         
 -11  10  11         95.02        104.82        12.13 o                         
 -10  10  11        423.96        460.78        26.21 o                         
  -9  10  11        134.52        126.57        14.04 o                         
  -8  10  11        767.48        761.36        27.02 o                         
  -7  10  11        507.76        524.04        27.69 o                         
  -6  10  11          0.27         -7.86         7.86 o                         
  -5  10  11        120.92        119.11        11.37 o                         
  -4  10  11         12.06         19.20         8.79 o                         
  -3  10  11        265.58        229.01        14.92 o                         
  -2  10  11       1234.36       1210.00        29.99 o                         
  -1  10  11         57.69         50.02         9.82 o                         
   0  10  11         58.40         70.69        10.69 o                         
   1  10  11        141.36        137.30        12.58 o                         
   2  10  11        461.68        476.32        18.55 o                         
   3  10  11        302.29        313.46        14.87 o                         
   4  10  11         99.87         95.71         9.62 o                         
   5  10  11          9.61          8.45         9.04 o                         
   6  10  11       1044.93       1047.54        25.42 o                         
   7  10  11        146.16        165.43        12.65 o                         
   8  10  11        106.97        128.24        16.30 o                         
  -9  11  11        119.61        139.67        13.44 o                         
  -8  11  11        234.11        222.19        22.63 o                         
  -7  11  11         20.13         34.21        10.09 o                         
  -6  11  11          3.14          6.69        11.84 o                         
  -5  11  11        252.61        268.14        24.58 o                         
  -4  11  11       1347.31       1248.36        35.37 o                         
  -3  11  11        163.26        160.92        13.72 o                         
  -2  11  11        221.68        239.79        20.54 o                         
  -1  11  11       1061.61       1064.20        25.73 o                         
   0  11  11         18.16         -4.39         8.58 o                         
   1  11  11          3.95         -9.13         9.13 o                         
   2  11  11        119.54        121.53        11.63 o                         
   3  11  11       1199.43       1268.16        37.35 o                         
   4  11  11        187.68        182.14        13.23 o                         
   5  11  11         90.47         87.30        16.51 o                         
   6  11  11          9.92         -2.47         9.70 o                         
  -6  12  11        862.31        945.44        45.94 o                         
  -5  12  11          2.06          2.33        11.65 o                         
  -4  12  11        438.19        439.08        22.87 o                         
  -3  12  11         11.07         -4.69        11.11 o                         
  -2  12  11        134.41        149.86        21.93 o                         
  -1  12  11        148.23        178.43        17.37 o                         
   0  12  11       2097.67       2092.26        47.66 o                         
   1  12  11        290.26        313.72        21.98 o                         
   2  12  11        129.24        153.03        14.16 o                         
   3  12  11         15.07         30.98        10.98 o                         
 -17   0  12        404.91        393.64        30.62 o                         
 -16   0  12       1229.62       1213.32        48.76 o                         
 -15   0  12       2150.02       2147.29        58.57 o                         
 -14   0  12        410.25        370.73        25.16 o                         
 -13   0  12        259.37        351.68        23.49 o                         
 -12   0  12        528.37        515.90        20.21 o                         
 -11   0  12        883.63        880.64        24.65 o                         
 -10   0  12       1914.53       1750.97        37.52 o                         
  -9   0  12        156.92        159.56        10.13 o                         
  -8   0  12       1937.53       1909.51        37.08 o                         
  -7   0  12       3097.71       2928.22        49.45 o                         
  -6   0  12        505.41        510.55        15.74 o                         
  -5   0  12         46.21         52.98         6.28 o                         
  -4   0  12        145.06        179.49        14.75 o                         
  -3   0  12        765.81        772.65        18.74 o                         
  -2   0  12        341.27        367.42        14.76 o                         
  -1   0  12        394.05        349.26        12.50 o                         
   0   0  12       4415.91       4360.06        69.05 o                         
   1   0  12       4887.35       4630.91        88.91 o                         
   2   0  12         50.67         34.45         4.95 o                         
   3   0  12        324.06        355.36        26.84 o                         
   4   0  12       3573.45       3494.35       105.21 o                         
   5   0  12       3022.18       2971.03        91.25 o                         
   6   0  12       1503.13       1559.20        36.96 o                         
   7   0  12        237.79        194.88        22.92 o                         
   8   0  12       5821.38       6198.52       237.92 o                         
   9   0  12         85.23        119.06        20.47 o                         
  10   0  12        198.93        215.12        21.33 o                         
  11   0  12        236.39        281.63        24.16 o                         
  12   0  12       1518.63       1715.12        55.53 o                         
  13   0  12        546.41        531.09        67.95 o                         
  14   0  12        128.21        185.92        22.23 o                         
 -17   1  12        465.22        472.79        23.21 o                         
 -16   1  12        322.34        336.85        27.46 o                         
 -15   1  12         96.70         89.77        11.09 o                         
 -14   1  12        191.72        171.27        12.96 o                         
 -13   1  12       2335.91       2262.88        38.85 o                         
 -12   1  12         76.61        108.30         9.80 o                         
 -11   1  12        143.47        137.30         9.42 o                         
 -10   1  12        872.03        816.39        18.88 o                         
  -9   1  12        113.97        116.29         8.43 o                         
  -8   1  12        839.40        848.19        13.98 o                         
  -7   1  12        721.64        640.97        14.62 o                         
  -6   1  12          0.86         -3.97         4.72 o                         
  -5   1  12        908.24        915.54        17.59 o                         
  -4   1  12       3589.38       3601.74        42.43 o                         
  -3   1  12        301.25        311.94        10.74 o                         
  -2   1  12        323.10        338.37         8.46 o                         
  -1   1  12        346.49        360.85         8.77 o                         
   0   1  12        403.07        413.77         8.63 o                         
   1   1  12          5.75          2.07         4.23 o                         
   2   1  12          0.55         -2.31         3.99 o                         
   3   1  12        497.68        469.60        13.07 o                         
   4   1  12       1343.13       1266.37        22.61 o                         
   5   1  12        385.52        376.15        13.78 o                         
   6   1  12        378.57        373.16        13.83 o                         
   7   1  12       1360.79       1342.67        21.00 o                         
   8   1  12         39.63         42.85         6.18 o                         
   9   1  12         26.14         40.81         9.11 o                         
  10   1  12          6.21         -3.44         5.97 o                         
  11   1  12        722.92        739.30        25.21 o                         
  12   1  12        501.56        494.46        27.63 o                         
  13   1  12        471.70        429.10        19.17 o                         
  14   1  12          4.04          6.20        10.91 o                         
 -17   2  12        393.91        369.44        21.09 o                         
 -16   2  12        132.74        135.46        16.98 o                         
 -15   2  12         34.94         53.01        11.04 o                         
 -14   2  12        150.10        153.91        16.59 o                         
 -13   2  12        553.17        542.12        21.05 o                         
 -12   2  12         89.08         81.86         8.53 o                         
 -11   2  12          7.82         13.86         6.51 o                         
 -10   2  12        417.48        465.93        12.78 o                         
  -9   2  12       2065.21       2195.72        28.79 o                         
  -8   2  12         57.96         43.62         7.03 o                         
  -7   2  12       1741.10       1808.65        26.19 o                         
  -6   2  12       2217.68       2238.86        29.65 o                         
  -5   2  12        106.06        107.01         7.44 o                         
  -4   2  12        147.62        170.23         8.50 o                         
  -3   2  12        694.47        759.23        14.88 o                         
  -2   2  12        651.38        646.53        13.25 o                         
  -1   2  12          1.25          3.98         3.39 o                         
   0   2  12        806.99        826.40        14.60 o                         
   1   2  12         24.14         21.47         4.62 o                         
   2   2  12       1032.17       1127.94        32.28 o                         
   3   2  12         34.34         30.93         5.99 o                         
   4   2  12          0.94          0.31         5.04 o                         
   5   2  12       1151.59       1171.10        21.37 o                         
   6   2  12        189.28        205.34         9.83 o                         
   7   2  12        365.63        380.84        15.70 o                         
   8   2  12        520.23        497.39        23.75 o                         
   9   2  12         43.46         50.34         7.05 o                         
  10   2  12         42.27         24.58         8.12 o                         
  11   2  12        297.48        327.90        18.37 o                         
  12   2  12        120.20        108.03        11.87 o                         
  13   2  12        469.38        445.97        28.99 o                         
  14   2  12        228.53        229.29        15.73 o                         
 -16   3  12         61.72         74.23        11.24 o                         
 -15   3  12         41.10         61.98        12.03 o                         
 -14   3  12          0.00         -1.93         9.73 o                         
 -13   3  12          2.90         -7.09         7.09 o                         
 -12   3  12          0.23         -1.24         7.07 o                         
 -11   3  12        188.78        218.89        10.17 o                         
 -10   3  12       2728.89       2655.49        33.70 o                         
  -9   3  12        349.18        326.15        12.75 o                         
  -8   3  12        666.78        698.65        15.63 o                         
  -7   3  12        114.97        122.85         8.01 o                         
  -6   3  12       1299.14       1233.19        21.54 o                         
  -5   3  12        431.26        418.46        12.54 o                         
  -4   3  12       2405.44       2428.44        33.75 o                         
  -3   3  12         58.54        115.85         7.31 o                         
  -2   3  12        840.92        813.77        15.37 o                         
  -1   3  12        396.28        361.60         8.68 o                         
   0   3  12        255.34        304.32         9.91 o                         
   1   3  12         70.72         79.40         5.87 o                         
   2   3  12       1726.95       1767.88        26.14 o                         
   3   3  12        452.47        447.93        12.75 o                         
   4   3  12        617.40        520.22        14.94 o                         
   5   3  12        921.81        809.28        16.98 o                         
   6   3  12          6.82          6.51         5.38 o                         
   7   3  12         55.39         83.01         7.37 o                         
   8   3  12          3.53          7.66         6.41 o                         
   9   3  12        216.23        200.28        12.33 o                         
  10   3  12        529.90        507.07        16.20 o                         
  11   3  12         76.13         74.25        12.66 o                         
  12   3  12        420.80        465.14        20.04 o                         
  13   3  12         86.48         69.68        11.14 o                         
 -16   4  12       1322.19       1371.39        48.11 o                         
 -15   4  12        456.75        424.11        25.52 o                         
 -14   4  12         88.37         77.42        11.09 o                         
 -13   4  12        504.77        507.58        18.64 o                         
 -12   4  12          0.15         -0.38         6.86 o                         
 -11   4  12          5.72         -5.66         5.66 o                         
 -10   4  12        771.92        694.74        15.51 o                         
  -9   4  12       4317.18       4280.44        51.09 o                         
  -8   4  12        460.48        486.00        14.39 o                         
  -7   4  12        163.04        168.44         9.22 o                         
  -6   4  12       1345.86       1303.31        22.68 o                         
  -5   4  12       1581.10       1552.33        26.07 o                         
  -4   4  12         15.96         14.91         5.71 o                         
  -3   4  12         16.92          4.93         5.30 o                         
  -2   4  12        129.25        142.77         7.45 o                         
  -1   4  12        818.50        738.32        14.72 o                         
   0   4  12        532.14        529.73        16.33 o                         
   1   4  12       4660.59       4482.76        48.38 o                         
   2   4  12       2561.85       2389.38        36.16 o                         
   3   4  12        176.03        172.15        14.49 o                         
   4   4  12        139.64        128.53         8.72 o                         
   5   4  12        174.89        188.39        10.51 o                         
   6   4  12         18.49         21.70         6.24 o                         
   7   4  12          5.50          8.65         5.55 o                         
   8   4  12       2581.43       2468.28        36.78 o                         
   9   4  12        439.65        373.61        13.18 o                         
  10   4  12        899.03        901.67        20.78 o                         
  11   4  12        736.38        745.69        24.05 o                         
  12   4  12        153.27        163.27        13.90 o                         
  13   4  12        476.11        451.36        20.86 o                         
 -15   5  12        767.56        742.55        29.11 o                         
 -14   5  12       2311.44       2371.68        46.98 o                         
 -13   5  12        178.52        160.58        11.91 o                         
 -12   5  12        361.82        393.46        15.35 o                         
 -11   5  12          8.09         20.60         8.56 o                         
 -10   5  12        421.09        452.59        21.28 o                         
  -9   5  12       1114.96       1049.45        21.17 o                         
  -8   5  12       1363.73       1314.43        23.20 o                         
  -7   5  12       1388.82       1392.63        24.99 o                         
  -6   5  12        778.86        810.46        17.55 o                         
  -5   5  12         33.31         21.75         6.15 o                         
  -4   5  12        818.32        729.44        15.38 o                         
  -3   5  12        881.23        792.31        16.20 o                         
  -2   5  12        345.62        351.51         8.67 o                         
  -1   5  12       1492.72       1490.03        20.59 o                         
   0   5  12         32.01         32.82         5.53 o                         
   1   5  12        668.49        678.23        14.81 o                         
   2   5  12         18.95          4.41         3.82 o                         
   3   5  12        189.48        190.26         9.92 o                         
   4   5  12       1218.30       1195.45        22.42 o                         
   5   5  12        113.88        125.66        10.54 o                         
   6   5  12         70.23         71.24         7.87 o                         
   7   5  12         20.94         13.32         6.35 o                         
   8   5  12        223.56        212.72        11.68 o                         
   9   5  12        123.50        122.83        12.29 o                         
  10   5  12        308.23        311.64        11.76 o                         
  11   5  12        388.06        398.91        12.79 o                         
  12   5  12        140.84        135.45         8.33 o                         
  13   5  12        558.09        593.32        36.00 o                         
 -15   6  12        644.68        626.08        29.07 o                         
 -14   6  12        168.20        172.41        24.36 o                         
 -13   6  12        238.05        212.67        13.21 o                         
 -12   6  12        117.21        125.10         9.73 o                         
 -11   6  12       2006.85       1968.12        33.54 o                         
 -10   6  12        213.82        217.25        13.87 o                         
  -9   6  12        164.11        173.25        12.35 o                         
  -8   6  12        971.81        968.77        20.20 o                         
  -7   6  12       1150.06       1132.61        23.90 o                         
  -6   6  12         69.12         99.20         8.71 o                         
  -5   6  12          9.46          6.25         6.77 o                         
  -4   6  12       6263.98       6026.11        62.15 o                         
  -3   6  12       1976.47       1886.33        24.97 o                         
  -2   6  12        105.97        120.58         7.71 o                         
  -1   6  12        488.40        471.41        12.38 o                         
   0   6  12       1793.80       1668.41        24.12 o                         
   1   6  12       2706.06       2581.10        44.54 o                         
   2   6  12        150.45        131.24         7.46 o                         
   3   6  12        136.80        171.13         7.68 o                         
   4   6  12        141.56        134.01        10.01 o                         
   5   6  12          1.73          1.31         5.80 o                         
   6   6  12         32.15         46.93         8.26 o                         
   7   6  12        193.98        163.73        10.89 o                         
   8   6  12         31.96         23.73         6.97 o                         
   9   6  12        275.61        290.58        17.32 o                         
  10   6  12          1.84          6.02         6.22 o                         
  11   6  12          1.42         -6.40        11.86 o                         
  12   6  12         29.56         23.69        14.78 o                         
 -14   7  12        707.89        780.07        25.19 o                         
 -13   7  12        102.26        116.43         9.79 o                         
 -12   7  12        873.07        863.48        23.72 o                         
 -11   7  12        627.91        622.88        23.13 o                         
 -10   7  12         69.36         70.86         9.67 o                         
  -9   7  12          0.33          5.47         7.17 o                         
  -8   7  12       1249.66       1272.41        28.22 o                         
  -7   7  12        207.22        203.99        13.62 o                         
  -6   7  12       1554.32       1507.67        22.89 o                         
  -5   7  12        320.60        286.70        10.36 o                         
  -4   7  12         14.86         14.46         6.55 o                         
  -3   7  12        538.98        513.10        14.50 o                         
  -2   7  12         83.58         74.31         7.86 o                         
  -1   7  12       1231.96       1166.69        19.94 o                         
   0   7  12          3.94          3.12         4.73 o                         
   1   7  12         99.46         91.73         7.43 o                         
   2   7  12         59.18         73.99         6.72 o                         
   3   7  12        404.89        421.00        13.96 o                         
   4   7  12         69.87         66.05         6.04 o                         
   5   7  12         34.11         35.22         4.61 o                         
   6   7  12         83.87         63.11         9.63 o                         
   7   7  12        892.78        917.66        23.81 o                         
   8   7  12       2270.12       2358.48        39.44 o                         
   9   7  12          3.66         10.01         6.21 o                         
  10   7  12          9.81          6.24         8.99 o                         
  11   7  12        136.41        110.02        16.24 o                         
 -13   8  12          1.65         24.70        12.08 o                         
 -12   8  12        103.47        111.97        15.11 o                         
 -11   8  12        333.62        348.81        17.71 o                         
 -10   8  12         60.37         62.03         9.95 o                         
  -9   8  12        591.51        584.98        19.78 o                         
  -8   8  12        144.73        170.55        14.53 o                         
  -7   8  12        624.43        576.50        20.02 o                         
  -6   8  12        220.22        216.65        10.50 o                         
  -5   8  12         56.64         51.44         7.45 o                         
  -4   8  12        295.50        315.39        13.01 o                         
  -3   8  12         68.25         62.28         7.62 o                         
  -2   8  12          6.17         -1.71         6.11 o                         
  -1   8  12       1391.01       1347.29        23.47 o                         
   0   8  12        710.27        669.62        16.45 o                         
   1   8  12       1037.13        974.62        19.11 o                         
   2   8  12        165.25        195.33        13.30 o                         
   3   8  12         68.16         90.64         5.95 o                         
   4   8  12        185.85        168.35         8.24 o                         
   5   8  12        109.18        141.38         8.19 o                         
   6   8  12        114.10        107.60         7.54 o                         
   7   8  12          0.74          0.56         6.43 o                         
   8   8  12        113.20        145.12         7.24 o                         
   9   8  12         83.68         69.82         9.06 o                         
  10   8  12       1411.50       1473.63        27.60 o                         
 -12   9  12         80.30         74.86        14.12 o                         
 -11   9  12        174.35        162.06        15.19 o                         
 -10   9  12        834.89        831.96        24.78 o                         
  -9   9  12        146.17        124.75        13.53 o                         
  -8   9  12        429.63        452.66        18.24 o                         
  -7   9  12         67.52         80.27         8.18 o                         
  -6   9  12        156.41        157.69        12.72 o                         
  -5   9  12       1696.54       1643.91        36.11 o                         
  -4   9  12        867.72        855.70        23.89 o                         
  -3   9  12          0.16         -3.39         8.50 o                         
  -2   9  12        765.49        766.33        20.42 o                         
  -1   9  12         58.63         57.08         8.69 o                         
   0   9  12        525.73        487.76        16.35 o                         
   1   9  12         11.65          9.93         6.99 o                         
   2   9  12         16.50          9.75         7.03 o                         
   3   9  12       1261.74       1273.85        27.06 o                         
   4   9  12        580.98        598.78        18.29 o                         
   5   9  12         33.11         24.09         8.63 o                         
   6   9  12         48.07         49.18         5.87 o                         
   7   9  12         44.78         37.47         7.22 o                         
   8   9  12        661.31        679.85        17.40 o                         
   9   9  12         26.74         20.79         9.28 o                         
 -10  10  12          3.15          9.69        10.08 o                         
  -9  10  12         11.59         12.40         8.63 o                         
  -8  10  12        494.21        567.93        45.24 o                         
  -7  10  12          5.22         14.59        13.91 o                         
  -6  10  12          8.04         16.50        12.42 o                         
  -5  10  12          4.16         -6.98         8.90 o                         
  -4  10  12       2514.44       2528.28        45.98 o                         
  -3  10  12         90.53        101.04        12.32 o                         
  -2  10  12         35.50         22.43         8.06 o                         
  -1  10  12          4.33         22.50         7.95 o                         
   0  10  12        342.46        351.30        16.80 o                         
   1  10  12        214.15        231.08        13.39 o                         
   2  10  12         10.77         18.28         7.68 o                         
   3  10  12         45.13         42.14         9.03 o                         
   4  10  12        606.10        633.61        18.57 o                         
   5  10  12       1063.19       1069.49        26.99 o                         
   6  10  12        442.61        438.35        19.13 o                         
   7  10  12         24.59         17.24         8.22 o                         
  -8  11  12        112.28        119.94        15.23 o                         
  -7  11  12          3.24         24.40        10.35 o                         
  -6  11  12          4.79         10.65        14.63 o                         
  -5  11  12        334.57        335.23        27.30 o                         
  -4  11  12        106.36         89.47        13.26 o                         
  -3  11  12        793.79        903.02        47.01 o                         
  -2  11  12        880.03        893.29        26.65 o                         
  -1  11  12        658.00        675.61        25.15 o                         
   0  11  12        118.93        133.25        15.71 o                         
   1  11  12        416.88        454.26        20.81 o                         
   2  11  12        115.01         97.55        14.51 o                         
   3  11  12          9.52          5.29         7.96 o                         
   4  11  12        107.83         99.51        11.91 o                         
   5  11  12          0.21          3.28        14.59 o                         
  -4  12  12        248.46        264.26        20.62 o                         
  -3  12  12        606.41        638.69        26.41 o                         
  -2  12  12        141.92        149.01        19.66 o                         
  -1  12  12         27.98         45.36        11.37 o                         
   0  12  12        636.27        649.71        30.62 o                         
   1  12  12         30.24         26.39        13.21 o                         
 -16   1  13         54.31         51.90        17.30 o                         
 -15   1  13         80.83         87.48        12.37 o                         
 -14   1  13        376.49        375.17        20.06 o                         
 -13   1  13        772.11        739.29        21.40 o                         
 -12   1  13          3.56         14.29         6.56 o                         
 -11   1  13        664.13        593.32        14.94 o                         
 -10   1  13         31.76         22.96         5.12 o                         
  -9   1  13         11.50          3.33         3.63 o                         
  -8   1  13          6.77         -0.73         5.70 o                         
  -7   1  13       1438.18       1427.92        22.72 o                         
  -6   1  13       2850.52       2827.81        36.43 o                         
  -5   1  13         54.00         54.66         6.61 o                         
  -4   1  13        373.21        379.29        11.33 o                         
  -3   1  13       1739.80       1688.31        24.23 o                         
  -2   1  13       6026.98       5928.93        66.59 o                         
  -1   1  13       1336.95       1357.58        18.77 o                         
   0   1  13         19.58         18.49         3.72 o                         
   1   1  13        404.58        398.94        10.75 o                         
   2   1  13        167.77        192.37         8.27 o                         
   3   1  13       1374.84       1295.28        23.01 o                         
   4   1  13         38.85         39.48         5.90 o                         
   5   1  13       4570.20       4352.08        61.14 o                         
   6   1  13        397.09        353.36        12.83 o                         
   7   1  13        325.02        300.81         9.01 o                         
   8   1  13         28.75         27.36         4.73 o                         
   9   1  13          0.03         -6.06         6.06 o                         
  10   1  13          2.79         -5.57         5.57 o                         
  11   1  13        150.51        136.12        12.04 o                         
  12   1  13         37.76         11.59        10.04 o                         
  13   1  13         80.28         45.37        23.00 o                         
 -16   2  13         82.41         72.05        10.83 o                         
 -15   2  13        377.59        363.05        18.74 o                         
 -14   2  13        935.20        890.48        25.68 o                         
 -13   2  13       2019.44       1955.22        40.18 o                         
 -12   2  13        331.69        359.54        14.09 o                         
 -11   2  13         56.48         44.36         6.59 o                         
 -10   2  13        323.84        374.51         9.37 o                         
  -9   2  13        339.89        345.19        13.14 o                         
  -8   2  13       1094.56       1008.22        21.91 o                         
  -7   2  13        479.71        457.70        13.33 o                         
  -6   2  13        511.38        496.80        13.94 o                         
  -5   2  13       2166.70       1985.76        27.21 o                         
  -4   2  13        281.50        314.18        10.94 o                         
  -3   2  13       1169.27       1153.78        19.34 o                         
  -2   2  13          0.28          2.59         4.65 o                         
  -1   2  13        453.39        426.15        12.93 o                         
   0   2  13        591.69        501.00        12.20 o                         
   1   2  13       1913.84       1800.11        24.39 o                         
   2   2  13          6.93          7.75         4.59 o                         
   3   2  13       1093.31       1129.37        22.90 o                         
   4   2  13        451.24        451.23        13.49 o                         
   5   2  13        421.66        405.66        12.88 o                         
   6   2  13         31.15         31.80         6.31 o                         
   7   2  13        444.80        393.28        12.74 o                         
   8   2  13         87.48         75.82         8.58 o                         
   9   2  13        162.45        169.52        13.95 o                         
  10   2  13        182.57        187.78        19.44 o                         
  11   2  13         93.29         95.37        12.45 o                         
  12   2  13         30.49         10.41        11.74 o                         
  13   2  13          1.39        -10.83        10.83 o                         
 -16   3  13         56.61         41.44        10.06 o                         
 -15   3  13         56.89         34.96        11.55 o                         
 -14   3  13        282.67        288.99        16.15 o                         
 -13   3  13        429.42        418.69        17.71 o                         
 -12   3  13        211.66        246.03        12.54 o                         
 -11   3  13       2320.17       2300.85        35.01 o                         
 -10   3  13          6.82          4.74         6.24 o                         
  -9   3  13        252.96        260.18        12.00 o                         
  -8   3  13        484.12        486.79        15.07 o                         
  -7   3  13       5927.68       5720.73        65.97 o                         
  -6   3  13       1205.20       1145.87        20.34 o                         
  -5   3  13        140.05        131.60         9.40 o                         
  -4   3  13       4038.38       3823.15        54.36 o                         
  -3   3  13        598.94        636.57        14.30 o                         
  -2   3  13        244.54        244.37         9.00 o                         
  -1   3  13        498.91        472.14        11.94 o                         
   0   3  13       4861.71       4604.36        51.32 o                         
   1   3  13       2099.22       1979.21        28.68 o                         
   2   3  13       3554.03       3387.94        40.21 o                         
   3   3  13        936.55        897.13        18.92 o                         
   4   3  13       1606.81       1519.57        25.03 o                         
   5   3  13       4253.25       4036.85        50.88 o                         
   6   3  13       2455.23       2318.73        39.21 o                         
   7   3  13       3525.64       3480.66        52.16 o                         
   8   3  13       2078.29       1914.26        39.72 o                         
   9   3  13         12.27          8.27         9.42 o                         
  10   3  13         95.89        104.13         9.61 o                         
  11   3  13         57.50         49.37         8.34 o                         
  12   3  13         23.81         32.16         8.98 o                         
  13   3  13         48.52         37.68         9.02 o                         
 -16   4  13        121.60        145.35        14.97 o                         
 -15   4  13        488.09        531.13        27.56 o                         
 -14   4  13         15.73         38.15         9.47 o                         
 -13   4  13        174.46        161.16        11.12 o                         
 -12   4  13        107.58        108.63        12.35 o                         
 -11   4  13          2.74         -7.26         7.97 o                         
 -10   4  13        485.17        467.72        17.36 o                         
  -9   4  13         20.54         25.00         6.81 o                         
  -8   4  13        430.32        407.22        13.83 o                         
  -7   4  13          1.77          1.57         6.15 o                         
  -6   4  13         56.13         39.19         7.22 o                         
  -5   4  13       2347.99       2272.28        31.93 o                         
  -4   4  13        198.63        201.92         9.87 o                         
  -3   4  13        491.72        452.82        12.67 o                         
  -2   4  13        431.53        393.67        10.92 o                         
  -1   4  13        536.69        535.52        12.53 o                         
   0   4  13         13.22          1.65         4.66 o                         
   1   4  13        142.81        123.54         7.43 o                         
   2   4  13        411.27        345.17        12.31 o                         
   3   4  13        276.38        291.78        12.45 o                         
   4   4  13          5.61          9.95         6.07 o                         
   5   4  13         54.87         77.16         7.69 o                         
   6   4  13         31.83         15.96         5.98 o                         
   7   4  13        401.96        347.31        14.35 o                         
   8   4  13          0.97          0.32         4.70 o                         
   9   4  13       1369.12       1416.31        31.03 o                         
  10   4  13         54.14         54.89        10.10 o                         
  11   4  13         99.97         96.35        11.08 o                         
  12   4  13         23.53         15.86        11.08 o                         
 -15   5  13        554.75        577.50        28.34 o                         
 -14   5  13        364.07        356.66        34.51 o                         
 -13   5  13        122.38        107.32        10.63 o                         
 -12   5  13        603.48        613.37        18.87 o                         
 -11   5  13        502.31        518.14        18.97 o                         
 -10   5  13        876.97        862.88        22.75 o                         
  -9   5  13        432.56        438.09        17.16 o                         
  -8   5  13        106.90        108.84         9.15 o                         
  -7   5  13        375.82        389.02        14.57 o                         
  -6   5  13        488.97        485.85        13.99 o                         
  -5   5  13        397.37        355.18        13.68 o                         
  -4   5  13       1887.01       1819.03        27.42 o                         
  -3   5  13       1714.05       1617.15        24.86 o                         
  -2   5  13        485.53        449.78         9.83 o                         
  -1   5  13       1581.43       1543.72        21.27 o                         
   0   5  13        447.37        399.80        11.48 o                         
   1   5  13        601.43        642.65        14.32 o                         
   2   5  13       1459.70       1360.74        21.22 o                         
   3   5  13        105.27        100.60         8.87 o                         
   4   5  13          0.43          2.25         6.50 o                         
   5   5  13         91.97        107.85         8.74 o                         
   6   5  13          0.12         -1.03         5.87 o                         
   7   5  13        848.09        863.63        22.95 o                         
   8   5  13          1.87          3.93         5.92 o                         
   9   5  13         47.02         38.62         8.93 o                         
  10   5  13          7.85          2.96        11.60 o                         
  11   5  13        267.28        232.83        16.31 o                         
  12   5  13        191.66        236.33        24.36 o                         
 -14   6  13        350.16        371.15        18.71 o                         
 -13   6  13        140.18        150.26        16.51 o                         
 -12   6  13        106.22        112.41        18.25 o                         
 -11   6  13          0.84         -7.45         7.45 o                         
 -10   6  13        449.91        450.18        17.73 o                         
  -9   6  13       1777.33       1694.54        32.27 o                         
  -8   6  13       1000.62       1024.86        23.92 o                         
  -7   6  13        241.33        231.07        12.25 o                         
  -6   6  13        590.33        587.28        17.54 o                         
  -5   6  13         22.30         19.19         6.54 o                         
  -4   6  13          0.84          4.84         5.99 o                         
  -3   6  13        118.63        107.71         8.41 o                         
  -2   6  13        137.60        126.50         6.68 o                         
  -1   6  13        627.97        701.32        15.48 o                         
   0   6  13        854.08        787.41        14.86 o                         
   1   6  13         18.74         18.62         5.27 o                         
   2   6  13        509.69        473.34        12.63 o                         
   3   6  13        852.39        824.01        24.50 o                         
   4   6  13       1171.12       1136.01        27.42 o                         
   5   6  13          1.53         -6.03         6.59 o                         
   6   6  13         50.33         34.80         7.96 o                         
   7   6  13        308.43        269.69        14.56 o                         
   8   6  13        286.56        298.26        14.38 o                         
   9   6  13        622.84        620.54        20.74 o                         
  10   6  13        211.45        209.73        11.83 o
[truncated: 120,207 more chars]
