# Supplementary material for: Regio- and stereospecific assembly of di­spiro­[indoline-3,3′-pyrrolizine-1′,5′′-thia­zolidines] from simple precursors using a one-pot procedure: synthesis, spectroscopic and structural characterization, and a proposed mechanism of formation
Source: Acta Crystallogr C Struct Chem. 2020 Jul 22;76(Pt 8):779–85. doi: 10.1107/S2053229620009791 (PMC7404731; doi:10.1107/S2053229620009791)
Supplement: Supplementary file 3 [file c-76-00779-IIsup3.hkl]

data_II                                                                         
_shelx_title ' 313cg'                                                           
_shelx_refln_list_code          4                                               
_shelx_F_calc_maximum      249.18                                               
_exptl_crystal_F_000      1168.00                                               
_reflns_d_resolution_high  0.7494                                               
                                                                                
loop_                                                                           
 _space_group_symop_operation_xyz                                               
 'x, y, z'                                                                      
 '-x, -y, z+1/2'                                                                
 '-x+1/2, y+1/2, z+1/2'                                                         
 'x+1/2, -y+1/2, z'                                                             
                                                                                
_cell_length_a     8.2419                                                       
_cell_length_b    28.0429                                                       
_cell_length_c    11.5843                                                       
_cell_angle_alpha  90.000                                                       
_cell_angle_beta   90.000                                                       
_cell_angle_gamma  90.000                                                       
                                                                                
_shelx_F_squared_multiplier     1.000                                           
                                                                                
loop_                                                                           
 _refln_index_h                                                                 
 _refln_index_k                                                                 
 _refln_index_l                                                                 
 _refln_F_squared_calc                                                          
 _refln_F_squared_meas                                                          
 _refln_F_squared_sigma                                                         
 _refln_observed_status                                                         
   2   0 -15        235.20        217.39        39.80 o                         
   1   1 -15         19.02         14.21         8.19 o                         
   2   1 -15        140.66        129.52        20.34 o                         
   1   2 -15         61.89         48.99        19.60 o                         
   1   3 -15        124.46        130.43        30.01 o                         
   2   3 -15        220.92        238.17        26.37 o                         
   1   4 -15         14.06         23.88        10.28 o                         
   2   4 -15         55.55         34.35         9.04 o                         
   0   5 -15          2.86          9.19         6.74 o                         
   1   5 -15         11.87         27.56        12.86 o                         
   2   5 -15        206.06        188.42        20.20 o                         
   1   6 -15        237.52        202.43        19.28 o                         
   0   7 -15        475.52        524.12        49.60 o                         
   1   7 -15         32.28         22.16         9.24 o                         
   1   8 -15        183.07        169.01        27.56 o                         
   2   0 -14         19.83         19.60        14.08 o                         
   4   0 -14         98.21         87.57        23.27 o                         
   1   1 -14        956.70       1012.19        52.61 o                         
   2   1 -14        152.13        141.76        20.60 o                         
   3   1 -14        176.27        129.09        41.64 o                         
   4   1 -14        518.95        490.75        35.67 o                         
   1   2 -14        385.41        363.38        30.52 o                         
   2   2 -14        286.32        279.64        20.00 o                         
   3   2 -14          4.77          7.82         7.32 o                         
   4   2 -14        213.58        250.86        25.01 o                         
   1   3 -14         40.47         37.43         9.35 o                         
   2   3 -14         39.22         40.29         9.06 o                         
   3   3 -14         23.15         20.83         7.62 o                         
   4   3 -14        213.19        188.63        18.30 o                         
   0   4 -14        492.35        495.34        45.93 o                         
   1   4 -14         90.40         86.98        10.81 o                         
   2   4 -14        861.50        882.57        41.44 o                         
   3   4 -14         95.57         67.43        11.42 o                         
   4   4 -14        141.93        148.68        17.39 o                         
   1   5 -14        113.19        119.07        13.47 o                         
   2   5 -14         86.34         78.94        11.52 o                         
   3   5 -14          4.63         -5.01         5.01 o                         
   4   5 -14         16.38         29.22         8.82 o                         
   0   6 -14        490.60        495.95        46.54 o                         
   1   6 -14        172.62        157.71        18.03 o                         
   2   6 -14       1627.32       1691.93        49.67 o                         
   3   6 -14         80.79         61.63        10.18 o                         
   4   6 -14        264.37        297.01        28.44 o                         
   1   7 -14        423.65        398.25        26.85 o                         
   2   7 -14        303.61        325.08        18.77 o                         
   3   7 -14       1032.27       1045.57        42.01 o                         
   4   7 -14       1131.79       1153.66        52.07 o                         
   0   8 -14        727.27        837.04        90.02 o                         
   1   8 -14         43.22         43.45         9.73 o                         
   2   8 -14        207.62        197.71        17.41 o                         
   3   8 -14         22.07         25.85         7.10 o                         
   4   8 -14        317.71        313.70        26.13 o                         
   1   9 -14        683.56        699.22        36.68 o                         
   2   9 -14         59.03         48.08         8.05 o                         
   3   9 -14        595.01        530.73        34.90 o                         
   0  10 -14         75.33         64.30        17.76 o                         
   1  10 -14        348.87        365.71        24.61 o                         
   2  10 -14        120.07        122.13        14.34 o                         
   3  10 -14        388.62        393.69        39.80 o                         
   1  11 -14        609.16        570.01        30.78 o                         
   2  11 -14         27.24         32.72        10.42 o                         
   3  11 -14        194.20        175.13        20.13 o                         
   0  12 -14        998.15        919.04        68.58 o                         
   1  12 -14         40.26         23.64         9.24 o                         
   2  12 -14        254.34        225.66        21.79 o                         
   3  12 -14         37.28         45.50        11.16 o                         
   1  13 -14          9.56          1.86         6.90 o                         
   2  13 -14         25.77         13.78        10.72 o                         
   0  14 -14        875.87       1034.77        85.12 o                         
   1  14 -14         40.89         53.28        16.53 o                         
   2  14 -14       1051.74        982.72        71.03 o                         
   2   0 -13       1314.58       1284.62        81.44 o                         
   4   0 -13        127.21        108.39        24.49 o                         
   1   1 -13        251.65        285.34        19.62 o                         
   2   1 -13        185.79        192.49        16.06 o                         
   3   1 -13        110.70        124.78        13.13 o                         
   4   1 -13        251.78        249.37        17.11 o                         
   5   1 -13         84.66         62.36        15.52 o                         
   1   2 -13        119.39        132.53        16.10 o                         
   2   2 -13        257.50        273.03        18.61 o                         
   3   2 -13        172.66        211.83        26.57 o                         
   4   2 -13        185.41        204.01        21.34 o                         
   5   2 -13        565.70        591.64        27.80 o                         
   0   3 -13        345.57        351.44        36.13 o                         
   1   3 -13         54.40         65.78         9.76 o                         
   2   3 -13        966.45        950.17        38.16 o                         
   3   3 -13         18.08         11.74         5.77 o                         
   4   3 -13        517.92        479.05        26.89 o                         
   5   3 -13        311.22        331.39        31.81 o                         
   1   4 -13        705.67        665.28        27.00 o                         
   2   4 -13        193.90        195.48        15.67 o                         
   3   4 -13        143.26        141.06        16.84 o                         
   4   4 -13        610.03        623.95        29.73 o                         
   5   4 -13        329.71        311.68        22.57 o                         
   0   5 -13        960.19        898.89        63.07 o                         
   1   5 -13        208.25        214.20        15.20 o                         
   2   5 -13         67.42         60.32         8.61 o                         
   3   5 -13        181.56        199.44        22.49 o                         
   4   5 -13         36.46         43.99         8.91 o                         
   5   5 -13        855.48        877.91        36.30 o                         
   1   6 -13        781.83        786.74        29.63 o                         
   2   6 -13        438.93        468.52        21.83 o                         
   3   6 -13         43.05         42.56         8.04 o                         
   4   6 -13        331.54        335.69        21.63 o                         
   5   6 -13         72.40         86.55        27.86 o                         
   0   7 -13        991.38        908.69        63.07 o                         
   1   7 -13         50.12         62.86         8.74 o                         
   2   7 -13       1269.67       1238.88        39.39 o                         
   3   7 -13         80.86         81.31        10.90 o                         
   4   7 -13        299.98        306.42        20.43 o                         
   5   7 -13        122.65        101.73        15.52 o                         
   1   8 -13        971.72        951.02        33.53 o                         
   2   8 -13        379.54        410.29        20.53 o                         
   3   8 -13        277.54        269.48        20.23 o                         
   4   8 -13        144.45        147.82        12.71 o                         
   5   8 -13        740.31        714.31        38.10 o                         
   0   9 -13        183.71        171.46        26.33 o                         
   1   9 -13        307.02        274.18        19.92 o                         
   2   9 -13        376.72        395.38        21.02 o                         
   3   9 -13          3.84         -2.39         3.15 o                         
   4   9 -13         63.76         64.06         8.87 o                         
   5   9 -13         53.84         51.97        10.98 o                         
   1  10 -13        238.18        249.03        31.71 o                         
   2  10 -13        147.09        132.89        15.41 o                         
   3  10 -13        421.04        414.07        20.57 o                         
   4  10 -13        180.35        186.26        14.58 o                         
   5  10 -13         27.91         17.85         7.57 o                         
   0  11 -13        938.28        862.76        63.07 o                         
   1  11 -13         61.98         66.26        11.33 o                         
   2  11 -13         79.94         89.19        11.18 o                         
   3  11 -13        234.39        260.07        15.52 o                         
   4  11 -13        140.75        150.50        14.82 o                         
   1  12 -13        127.50        137.70        25.11 o                         
   2  12 -13        377.93        387.04        19.76 o                         
   3  12 -13         13.87         10.74         5.03 o                         
   4  12 -13         38.39         26.43         8.24 o                         
   1  13 -13        269.68        247.91        27.69 o                         
   2  13 -13        339.47        339.36        18.89 o                         
   3  13 -13         30.08         31.38         7.51 o                         
   4  13 -13        190.90        209.43        24.49 o                         
   1  14 -13         92.50         74.15        12.43 o                         
   2  14 -13         91.80         83.87        14.05 o                         
   3  14 -13        198.10        194.01        15.63 o                         
   4  14 -13        575.72        563.98        33.27 o                         
   0  15 -13       1286.52       1316.46        82.06 o                         
   1  15 -13        170.64        155.95        20.11 o                         
   2  15 -13         35.58         31.06         6.42 o                         
   3  15 -13         73.18         51.04        10.98 o                         
   1  16 -13        100.93         72.40        12.87 o                         
   2  16 -13         52.07         60.10        12.55 o                         
   3  16 -13        931.19        903.52        52.33 o                         
   0  17 -13         97.38         98.59        22.05 o                         
   1  17 -13        143.35        150.37        20.30 o                         
   2  17 -13        427.95        373.48        41.03 o                         
   3  17 -13          6.91          3.69        16.84 o                         
   1  18 -13        222.92        211.88        33.07 o                         
   2  18 -13        110.80        165.95        42.87 o                         
   0   0 -12       3058.03       3270.34       154.93 o                         
   2   0 -12        481.87        526.89        74.40 o                         
   4   0 -12        504.77        469.68        27.79 o                         
   6   0 -12        317.74        322.66        39.19 o                         
   1   1 -12       1428.40       1453.99        48.20 o                         
   2   1 -12         14.64         14.70         6.50 o                         
   3   1 -12        206.35        190.45        14.73 o                         
   4   1 -12        151.65        129.98        13.64 o                         
   5   1 -12        141.97        157.10        13.81 o                         
   6   1 -12        219.57        209.57        23.33 o                         
   0   2 -12        352.39        374.22        22.16 o                         
   1   2 -12        964.58        915.79        31.06 o                         
   2   2 -12         69.08         73.40        10.00 o                         
   3   2 -12        435.49        451.12        23.25 o                         
   4   2 -12         62.00         56.85        10.13 o                         
   5   2 -12         13.57          8.74         8.19 o                         
   6   2 -12        696.01        734.13        30.52 o                         
   1   3 -12        481.04        502.94        25.04 o                         
   2   3 -12        380.18        382.67        23.69 o                         
   3   3 -12        368.31        366.88        21.26 o                         
   4   3 -12         55.72         56.51         9.29 o                         
   5   3 -12        250.58        239.46        39.12 o                         
   6   3 -12        337.96        305.81        18.86 o                         
   0   4 -12       2939.44       2855.18        95.40 o                         
   1   4 -12        283.21        244.18        15.22 o                         
   2   4 -12       1195.29       1231.84        37.00 o                         
   3   4 -12        120.40        130.61        14.25 o                         
   4   4 -12        384.48        384.68        21.59 o                         
   5   4 -12        120.30        152.29        13.93 o                         
   6   4 -12         30.85         19.73         4.85 o                         
   1   5 -12       1396.40       1339.72        42.49 o                         
   2   5 -12         33.92         34.49         6.83 o                         
   3   5 -12        680.14        631.85        25.01 o                         
   4   5 -12        489.17        507.77        25.00 o                         
   5   5 -12        449.94        464.34        24.42 o                         
   6   5 -12         51.80         65.71        10.44 o                         
   0   6 -12       2260.05       2047.46        85.25 o                         
   1   6 -12        230.09        229.88        14.67 o                         
   2   6 -12        774.54        814.51        28.62 o                         
   3   6 -12         57.15         53.70         7.98 o                         
   4   6 -12        625.45        651.47        44.02 o                         
   5   6 -12        232.55        228.52        17.29 o                         
   6   6 -12        139.84        127.52        17.82 o                         
   1   7 -12        349.36        372.83        21.84 o                         
   2   7 -12        248.35        258.61        15.68 o                         
   3   7 -12       1196.58       1172.94        36.59 o                         
   4   7 -12         32.45         30.03         6.12 o                         
   5   7 -12         70.49         71.63        10.92 o                         
   6   7 -12        539.36        515.38        31.34 o                         
   0   8 -12       1165.69       1088.45        61.85 o                         
   1   8 -12        387.02        390.64        21.21 o                         
   2   8 -12        759.91        746.90        29.01 o                         
   3   8 -12         88.23         84.09        10.61 o                         
   4   8 -12        152.15        154.38        22.21 o                         
   5   8 -12         42.73         40.40         9.74 o                         
   6   8 -12         77.86         95.29        19.90 o                         
   1   9 -12        455.63        451.58        20.70 o                         
   2   9 -12        213.57        197.12        12.98 o                         
   3   9 -12        948.99        919.41        31.42 o                         
   4   9 -12         58.28         54.61         9.37 o                         
   5   9 -12        193.53        199.77        16.34 o                         
   6   9 -12        465.67        481.52        29.10 o                         
   0  10 -12       1128.73       1154.43        53.50 o                         
   1  10 -12        200.85        206.94        14.05 o                         
   2  10 -12        573.34        599.63        24.19 o                         
   3  10 -12         49.93         57.63         8.47 o                         
   4  10 -12        864.86        866.70        34.90 o                         
   5  10 -12         45.48         49.19         8.35 o                         
   6  10 -12         81.67         91.74        13.86 o                         
   1  11 -12        133.26        127.24        13.97 o                         
   2  11 -12        123.07        131.22        11.70 o                         
   3  11 -12         69.33         73.29         9.42 o                         
   4  11 -12        731.76        726.30        33.38 o                         
   5  11 -12        172.39        180.74        13.95 o                         
   6  11 -12         93.22         92.51        14.08 o                         
   0  12 -12        118.47        152.57        18.54 o                         
   1  12 -12        109.04        108.70        13.77 o                         
   2  12 -12         91.34         81.00         9.65 o                         
   3  12 -12        472.98        515.42        22.83 o                         
   4  12 -12        152.30        149.72        19.00 o                         
   5  12 -12        101.12         98.95        12.44 o                         
   1  13 -12       1087.03       1024.44        40.70 o                         
   2  13 -12         44.97         36.82         6.67 o                         
   3  13 -12        318.86        306.60        17.74 o                         
   4  13 -12        182.57        185.24        13.34 o                         
   5  13 -12        899.16        891.43        35.86 o                         
   0  14 -12       2022.56       1965.51       102.88 o                         
   1  14 -12        479.90        439.41        25.54 o                         
   2  14 -12        237.87        220.56        14.34 o                         
   3  14 -12        189.85        198.08        19.88 o                         
   4  14 -12        239.93        226.98        15.41 o                         
   5  14 -12        821.33        830.93        37.19 o                         
   1  15 -12        354.50        322.34        21.96 o                         
   2  15 -12         22.04         27.88         6.09 o                         
   3  15 -12        597.67        595.74        24.46 o                         
   4  15 -12        832.60        893.40        35.62 o                         
   5  15 -12        386.50        317.15        26.01 o                         
   0  16 -12        623.00        663.74        53.28 o                         
   1  16 -12          2.94         -1.60         3.42 o                         
   2  16 -12        101.55        117.97        11.22 o                         
   3  16 -12        145.40        159.56        12.60 o                         
   4  16 -12        583.50        603.43        28.12 o                         
   5  16 -12        136.93        178.05        27.56 o                         
   1  17 -12        266.27        251.40        25.43 o                         
   2  17 -12         41.45         44.10         8.22 o                         
   3  17 -12        572.86        555.93        23.76 o                         
   4  17 -12        244.96        259.43        18.85 o                         
   0  18 -12        642.22        630.67        50.83 o                         
   1  18 -12         18.90         27.77         7.67 o                         
   2  18 -12        939.21        994.13        41.00 o                         
   3  18 -12         21.27         28.95         5.77 o                         
   4  18 -12        133.60        108.90        15.30 o                         
   1  19 -12         15.92         10.29         6.13 o                         
   2  19 -12         74.59         83.44        13.04 o                         
   3  19 -12        594.82        587.82        26.66 o                         
   4  19 -12         73.97         88.90        13.34 o                         
   0  20 -12        147.16        119.41        24.49 o                         
   1  20 -12        223.96        199.85        35.82 o                         
   2  20 -12        198.79        198.81        20.13 o                         
   3  20 -12        138.28        122.62        22.96 o                         
   1  21 -12        136.76        167.07        33.07 o                         
   2  21 -12        193.84        196.57        40.42 o                         
   2   0 -11        720.81        672.13        39.80 o                         
   4   0 -11        348.47        385.89        38.58 o                         
   6   0 -11        459.52        477.58        45.32 o                         
   0   1 -11       6033.01       5979.73       260.66 o                         
   1   1 -11         46.72         27.95         5.07 o                         
   2   1 -11       1510.07       1522.09        40.22 o                         
   3   1 -11        182.46        206.14        12.22 o                         
   4   1 -11         89.70         83.74         9.02 o                         
   5   1 -11        327.39        322.50        18.64 o                         
   6   1 -11        178.07        163.04        21.43 o                         
   7   1 -11        590.08        568.58        36.59 o                         
   1   2 -11         82.08         75.06         8.94 o                         
   2   2 -11         77.98         67.62         8.20 o                         
   3   2 -11        982.52        976.74        35.16 o                         
   4   2 -11        369.44        348.24        25.71 o                         
   5   2 -11        111.16        108.19        11.50 o                         
   6   2 -11        266.23        284.78        20.18 o                         
   7   2 -11        200.87        215.60        23.71 o                         
   0   3 -11       1324.55       1372.57        45.88 o                         
   1   3 -11          6.89         -0.17         2.65 o                         
   2   3 -11         94.99         93.44        10.51 o                         
   3   3 -11         65.25         80.36        13.60 o                         
   4   3 -11        342.92        331.64        18.99 o                         
   5   3 -11        433.33        440.88        22.42 o                         
   6   3 -11        435.18        438.09        22.44 o                         
   7   3 -11        104.45        107.14        35.21 o                         
   1   4 -11        822.49        841.95        29.13 o                         
   2   4 -11        117.96        101.87         9.90 o                         
   3   4 -11       1004.76        965.18        30.58 o                         
   4   4 -11        750.80        721.24        29.88 o                         
   5   4 -11        124.62        131.20        12.60 o                         
   6   4 -11        686.24        732.85        44.15 o                         
   7   4 -11        266.76        237.50        17.02 o                         
   0   5 -11        416.50        408.44        22.13 o                         
   1   5 -11       1097.93       1137.40        37.83 o                         
   2   5 -11        144.76        134.49        11.68 o                         
   3   5 -11          5.98          9.67         3.74 o                         
   4   5 -11        176.19        190.61        14.21 o                         
   5   5 -11        308.46        309.94        20.07 o                         
   6   5 -11        248.18        232.10        16.44 o                         
   7   5 -11        378.14        314.19        31.81 o                         
   1   6 -11         53.19         55.49         7.91 o                         
   2   6 -11        821.20        778.78        28.70 o                         
   3   6 -11        128.09        124.97        10.69 o                         
   4   6 -11       1021.05       1041.98        32.95 o                         
   5   6 -11         29.09         20.14         7.96 o                         
   6   6 -11        399.45        407.87        24.99 o                         
   7   6 -11         62.43         78.62        11.76 o                         
   0   7 -11       4346.63       4048.28       123.95 o                         
   1   7 -11        158.34        155.95        11.62 o                         
   2   7 -11         71.21         61.10         8.82 o                         
   3   7 -11         82.24         79.51        10.34 o                         
   4   7 -11         33.08         30.17         5.86 o                         
   5   7 -11        373.36        360.45        20.82 o                         
   6   7 -11        593.83        632.51        28.64 o                         
   7   7 -11          1.80          1.84         7.96 o                         
   1   8 -11        114.79        128.80        10.46 o                         
   2   8 -11        280.75        251.44        14.54 o                         
   3   8 -11        690.77        671.03        25.47 o                         
   4   8 -11        253.02        241.82        15.13 o                         
   5   8 -11        353.00        363.96        21.05 o                         
   6   8 -11         26.25         14.66         6.11 o                         
   7   8 -11        298.04        383.61        25.01 o                         
   0   9 -11       1056.55        934.15        45.57 o                         
   1   9 -11        125.18        135.51        11.89 o                         
   2   9 -11        191.71        165.57        11.76 o                         
   3   9 -11        150.94        143.78        13.61 o                         
   4   9 -11         37.01         46.64         7.48 o                         
   5   9 -11        184.76        196.23        14.01 o                         
   6   9 -11        578.77        586.52        27.73 o                         
   7   9 -11         95.03         98.17        14.03 o                         
   1  10 -11        256.45        260.05        14.96 o                         
   2  10 -11        119.19        121.31        10.71 o                         
   3  10 -11        215.55        190.85        12.58 o                         
   4  10 -11        340.69        332.09        17.97 o                         
   5  10 -11        364.74        305.82        20.53 o                         
   6  10 -11        107.81        114.28        13.30 o                         
   7  10 -11        121.00        111.96        15.26 o                         
   0  11 -11        387.30        346.54        37.35 o                         
   1  11 -11        151.08        123.64        12.56 o                         
   2  11 -11        693.43        728.53        40.24 o                         
   3  11 -11        228.66        244.24        14.85 o                         
   4  11 -11         68.10         68.51         8.81 o                         
   5  11 -11         51.65         51.09         7.43 o                         
   6  11 -11        125.51        137.74        15.63 o                         
   7  11 -11         74.12         81.34        13.51 o                         
   1  12 -11         94.82         84.04         9.20 o                         
   2  12 -11        260.82        296.37        15.81 o                         
   3  12 -11        474.77        496.13        21.02 o                         
   4  12 -11        139.37        143.38        11.55 o                         
   5  12 -11        241.38        235.40        15.18 o                         
   6  12 -11         49.52         40.86        12.66 o                         
   0  13 -11        166.43        184.20        20.48 o                         
   1  13 -11        485.68        475.28        20.35 o                         
   2  13 -11         25.24         24.69         5.30 o                         
   3  13 -11        131.66        141.52        11.30 o                         
   4  13 -11         99.54        112.83        12.48 o                         
   5  13 -11        254.41        277.43        29.55 o                         
   6  13 -11        126.66        138.94        16.47 o                         
   1  14 -11         16.11         21.26         5.41 o                         
   2  14 -11        226.22        229.80        13.63 o                         
   3  14 -11        194.99        186.14        14.05 o                         
   4  14 -11         50.93         46.98        11.14 o                         
   5  14 -11        109.56         98.57        10.73 o                         
   6  14 -11        429.41        437.50        29.67 o                         
   0  15 -11        171.73        172.07        25.11 o                         
   1  15 -11        513.11        514.40        26.53 o                         
   2  15 -11       1182.08       1175.25        35.03 o                         
   3  15 -11        230.79        241.88        14.53 o                         
   4  15 -11        576.48        592.29        24.11 o                         
   5  15 -11        117.47        119.69        10.92 o                         
   6  15 -11        320.41        322.70        41.98 o                         
   1  16 -11        383.07        389.63        22.96 o                         
   2  16 -11          1.88         -2.41         3.18 o                         
   3  16 -11       1044.33       1054.93        33.39 o                         
   4  16 -11        157.62        139.53        11.51 o                         
   5  16 -11        196.69        197.90        15.20 o                         
   6  16 -11        219.67        201.37        23.88 o                         
   0  17 -11        208.29        156.15        23.88 o                         
   1  17 -11         41.14         39.49         7.95 o                         
   2  17 -11        909.25        882.69        41.53 o                         
   3  17 -11         88.22         83.10        14.91 o                         
   4  17 -11        770.05        746.19        28.19 o                         
   5  17 -11        283.04        251.93        48.68 o                         
   1  18 -11        617.78        617.14        31.34 o                         
   2  18 -11        125.50        126.09        12.20 o                         
   3  18 -11        417.06        448.84        20.62 o                         
   4  18 -11        158.70        117.58        13.51 o                         
   5  18 -11        441.82        418.31        21.79 o                         
   0  19 -11        549.88        587.20        48.38 o                         
   1  19 -11        239.29        234.01        18.54 o                         
   2  19 -11        817.92        833.16        36.27 o                         
   3  19 -11          5.08          6.16         5.35 o                         
   4  19 -11        240.69        238.96        15.21 o                         
   5  19 -11        156.03        181.57        14.84 o                         
   1  20 -11       1617.88       1577.08        60.68 o                         
   2  20 -11        202.87        199.61        30.23 o                         
   3  20 -11        285.15        269.51        15.02 o                         
   4  20 -11        160.02        177.84        15.24 o                         
   5  20 -11        487.91        513.74        29.81 o                         
   0  21 -11       1317.41       1249.71        85.12 o                         
   1  21 -11        528.84        499.98        28.35 o                         
   2  21 -11        115.15        137.19        16.88 o                         
   3  21 -11        293.36        290.11        22.16 o                         
   4  21 -11        115.01        114.19        18.25 o                         
   1  22 -11        893.50        857.74        37.74 o                         
   2  22 -11         64.32         77.05        12.34 o                         
   3  22 -11        222.12        202.65        20.34 o                         
   4  22 -11        259.22        234.54        22.05 o                         
   0  23 -11       1179.05       1255.23        79.61 o                         
   1  23 -11        152.21        162.42        20.10 o                         
   2  23 -11         26.95         12.96         7.76 o                         
   3  23 -11        140.31        113.90        25.72 o                         
   1  24 -11        231.08        252.57        22.94 o                         
   2  24 -11         82.12         79.61        20.82 o                         
   0   0 -10       7162.69       7089.02       188.70 o                         
   2   0 -10        273.45        303.06        20.10 o                         
   4   0 -10        487.53        485.76        25.44 o                         
   6   0 -10       1900.41       1915.29       101.04 o                         
   1   1 -10        451.01        439.44        16.05 o                         
   2   1 -10         83.61         81.72         8.43 o                         
   3   1 -10       1218.98       1252.44        32.81 o                         
   4   1 -10        223.92        226.33        11.89 o                         
   5   1 -10        492.69        442.32        16.78 o                         
   6   1 -10         97.94        100.47        12.57 o                         
   7   1 -10        164.34        174.32        23.33 o                         
   0   2 -10       5036.51       4945.14       114.10 o                         
   1   2 -10        601.21        639.69        22.53 o                         
   2   2 -10       2310.17       2264.85        48.07 o                         
   3   2 -10        205.76        183.05        11.56 o                         
   4   2 -10        157.08        161.24        16.21 o                         
   5   2 -10         66.16         55.46         7.99 o                         
   6   2 -10        875.27        903.17        54.69 o                         
   7   2 -10        233.53        154.32        30.01 o                         
   8   2 -10         29.01         15.31        14.70 o                         
   1   3 -10       3524.40       3456.04        72.95 o                         
   2   3 -10        100.45         84.90         8.94 o                         
   3   3 -10        738.52        709.93        24.21 o                         
   4   3 -10       2395.21       2328.87        62.14 o                         
   5   3 -10        828.62        811.21        31.87 o                         
   6   3 -10         79.57         99.66        10.83 o                         
   7   3 -10        303.47        308.52        17.84 o                         
   8   3 -10          6.59         -7.96         7.96 o                         
   0   4 -10        105.75         95.65        11.30 o                         
   1   4 -10        148.92        150.32        11.15 o                         
   2   4 -10         18.40         27.66         5.39 o                         
   3   4 -10        384.86        380.36        17.05 o                         
   4   4 -10         96.65         99.07        10.61 o                         
   5   4 -10        223.78        259.45        26.35 o                         
   6   4 -10        159.63        162.61        14.03 o                         
   7   4 -10        247.55        251.81        16.24 o                         
   8   4 -10        121.33        153.70        29.39 o                         
   1   5 -10       2389.48       2428.27        64.46 o                         
   2   5 -10        169.96        173.23        11.12 o                         
   3   5 -10        405.45        395.99        19.00 o                         
   4   5 -10        148.50        141.12        12.02 o                         
   5   5 -10       1114.20       1078.10        37.15 o                         
   6   5 -10        145.10        114.99        11.68 o                         
   7   5 -10        296.26        337.13        18.96 o                         
   8   5 -10         11.24          7.35         7.96 o                         
   0   6 -10        304.56        305.66        17.82 o                         
   1   6 -10        238.21        215.98        12.72 o                         
   2   6 -10       1481.84       1439.95        39.59 o                         
   3   6 -10        136.33        131.57        10.41 o                         
   4   6 -10        186.64        163.97        12.50 o                         
   5   6 -10        422.67        452.49        22.22 o                         
   6   6 -10        140.69        156.13        17.60 o                         
   7   6 -10          7.26          9.37         4.95 o                         
   8   6 -10          0.76          6.86         6.12 o                         
   1   7 -10        191.73        208.25        11.95 o                         
   2   7 -10        872.35        794.10        29.70 o                         
   3   7 -10        363.32        359.58        18.61 o                         
   4   7 -10        455.37        452.10        25.19 o                         
   5   7 -10        354.70        397.37        20.35 o                         
   6   7 -10        225.40        264.12        16.87 o                         
   7   7 -10        125.82        129.51        14.36 o                         
   8   7 -10        725.87        709.63        43.48 o                         
   0   8 -10       1537.22       1552.70        76.82 o                         
   1   8 -10        155.50        171.14        12.77 o                         
   2   8 -10       1623.82       1564.02        47.85 o                         
   3   8 -10        164.81        158.77        12.86 o                         
   4   8 -10        633.56        603.45        24.17 o                         
   5   8 -10        216.83        232.49        13.58 o                         
   6   8 -10        632.53        624.22        31.96 o                         
   7   8 -10        113.43         96.46        11.63 o                         
   8   8 -10        976.78        965.68        46.23 o                         
   1   9 -10        128.75        119.58        10.16 o                         
   2   9 -10        755.54        753.75        47.11 o                         
   3   9 -10        127.13        126.19        11.03 o                         
   4   9 -10        375.74        408.10        19.84 o                         
   5   9 -10         18.80         20.63         5.19 o                         
   6   9 -10        161.31        162.65        17.81 o                         
   7   9 -10        140.07        176.16        33.82 o                         
   0  10 -10       2137.26       2236.89        89.10 o                         
   1  10 -10        431.78        413.40        17.65 o                         
   2  10 -10       1900.87       1766.06        44.98 o                         
   3  10 -10        177.75        180.97        12.26 o                         
   4  10 -10        700.89        725.68        25.29 o                         
   5  10 -10        182.12        192.83        13.06 o                         
   6  10 -10        609.37        636.40        29.54 o                         
   7  10 -10        417.86        460.54        25.32 o                         
   1  11 -10        174.29        162.80        11.18 o                         
   2  11 -10        692.47        749.55        25.29 o                         
   3  11 -10        287.29        294.10        24.85 o                         
   4  11 -10        165.93        210.50        12.77 o                         
   5  11 -10        780.13        783.82        27.19 o                         
   6  11 -10        799.70        780.77        33.97 o                         
   7  11 -10         73.46         71.39        12.20 o                         
   0  12 -10        874.35        860.38        42.18 o                         
   1  12 -10         47.70         52.41         6.61 o                         
   2  12 -10        688.34        676.90        36.77 o                         
   3  12 -10         58.90         55.87         7.42 o                         
   4  12 -10        136.38        147.44        10.92 o                         
   5  12 -10        220.11        239.01        17.00 o                         
   6  12 -10        978.56       1004.02        33.08 o                         
   7  12 -10         35.52         37.18         9.85 o                         
   1  13 -10       2412.96       2373.84        54.61 o                         
   2  13 -10        221.91        236.21        20.02 o                         
   3  13 -10        127.52        140.99        12.95 o                         
   4  13 -10       1324.95       1307.80        38.12 o                         
   5  13 -10       1598.26       1597.41        45.14 o                         
   6  13 -10        303.06        318.15        17.66 o                         
   7  13 -10        579.57        673.37        35.29 o                         
   0  14 -10       1042.52        894.63        44.69 o                         
   1  14 -10        379.05        398.95        25.81 o                         
   2  14 -10        156.09        176.57        13.10 o                         
   3  14 -10        592.41        632.21        29.08 o                         
   4  14 -10         15.71         13.93         4.36 o                         
   5  14 -10        226.29        193.86        15.75 o                         
   6  14 -10        112.09         89.94        12.16 o                         
   7  14 -10        243.48        209.68        19.24 o                         
   1  15 -10        573.27        576.47        28.33 o                         
   2  15 -10        449.59        427.71        17.87 o                         
   3  15 -10        108.30        103.25        10.01 o                         
   4  15 -10        146.65        141.01        11.55 o                         
   5  15 -10       1000.69        961.01        31.68 o                         
   6  15 -10        289.25        253.53        16.28 o                         
   7  15 -10         79.55         78.39        10.67 o                         
   0  16 -10        579.75        515.58        33.24 o                         
   1  16 -10         50.58         47.89         8.98 o                         
   2  16 -10        618.09        605.57        22.19 o                         
   3  16 -10        576.26        606.49        27.40 o                         
   4  16 -10        206.25        194.76        12.77 o                         
   5  16 -10       1217.83       1257.67        38.23 o                         
   6  16 -10         24.87         21.22        11.78 o                         
   1  17 -10        165.97        150.33        14.48 o                         
   2  17 -10         18.44         26.68         5.47 o                         
   3  17 -10        445.55        442.94        19.08 o                         
   4  17 -10        308.83        296.28        16.83 o                         
   5  17 -10        125.87        129.72        12.51 o                         
   6  17 -10         73.46         93.99        19.99 o                         
   0  18 -10        214.45        264.68        22.95 o                         
   1  18 -10        281.75        262.78        18.12 o                         
   2  18 -10        814.52        821.91        26.14 o                         
   3  18 -10         21.77         22.20         4.82 o                         
   4  18 -10        272.35        265.82        14.86 o                         
   5  18 -10         80.26         77.51         9.30 o                         
   6  18 -10        595.35        640.06        29.31 o                         
   1  19 -10         78.41         76.45        11.36 o                         
   2  19 -10         21.24         11.20         6.68 o                         
   3  19 -10        436.85        426.61        18.46 o                         
   4  19 -10        487.94        488.41        20.98 o                         
   5  19 -10         87.10         91.92        16.13 o                         
   6  19 -10         96.67        110.05        19.44 o                         
   0  20 -10        821.68        884.81        58.17 o                         
   1  20 -10        199.27        183.74        16.21 o                         
   2  20 -10        819.81        807.08        34.66 o                         
   3  20 -10        329.79        352.93        19.61 o                         
   4  20 -10        336.38        326.55        16.90 o                         
   5  20 -10        137.35        129.94        12.50 o                         
   1  21 -10        651.28        624.79        30.29 o                         
   2  21 -10        410.70        389.25        53.35 o                         
   3  21 -10        510.15        479.24        26.71 o                         
   4  21 -10        149.42        159.84        13.45 o                         
   5  21 -10         42.91         46.10         7.71 o                         
   0  22 -10          9.23          3.67         7.35 o                         
   1  22 -10        117.78        130.20        16.69 o                         
   2  22 -10         41.16         22.03         9.96 o                         
   3  22 -10        112.09        113.00        21.86 o                         
   4  22 -10         85.28         64.12         8.54 o                         
   5  22 -10        365.64        397.62        20.75 o                         
   1  23 -10        344.25        317.14        35.52 o                         
   2  23 -10          4.20         -2.57         5.02 o                         
   3  23 -10         51.10         59.81        10.17 o                         
   4  23 -10        437.14        439.23        29.25 o                         
   0  24 -10         65.95         61.85        17.76 o                         
   1  24 -10        211.08        245.60        21.06 o                         
   2  24 -10        182.10        171.51        15.77 o                         
   3  24 -10        170.70        167.89        15.97 o                         
   4  24 -10        127.78        141.46        28.17 o                         
   1  25 -10        333.06        352.97        22.96 o                         
   2  25 -10        121.62        102.08        13.61 o                         
   3  25 -10        318.36        333.68        28.23 o                         
   4  25 -10        528.84        568.21        52.66 o                         
   0  26 -10       1016.44       1075.80        69.81 o                         
   1  26 -10         24.76         16.99         6.21 o                         
   2  26 -10         68.45         68.07        26.64 o                         
   3  26 -10        228.52        236.99        31.84 o                         
   1  27 -10         62.42         54.50        18.37 o                         
   2  27 -10         35.59         25.11        12.86 o                         
   2   0  -9       1196.75       1254.05        45.75 o                         
   4   0  -9       2519.32       2545.94        77.58 o                         
   6   0  -9        269.25        273.73        32.46 o                         
   8   0  -9        116.78        117.57        27.56 o                         
   0   1  -9          1.56         -0.66         1.67 o                         
   1   1  -9        842.09        787.02        19.72 o                         
   2   1  -9         62.78         68.03         6.27 o                         
   3   1  -9        371.40        362.82        14.82 o                         
   4   1  -9        234.29        203.18        10.70 o                         
   5   1  -9       1465.78       1502.59        42.67 o                         
   6   1  -9         54.81         61.32         8.21 o                         
   7   1  -9       1035.20       1115.69        50.23 o                         
   8   1  -9        302.64        334.17        41.00 o                         
   1   2  -9        605.29        603.80        19.11 o                         
   2   2  -9       2557.49       2531.59        54.28 o                         
   3   2  -9       2866.98       2860.22        53.18 o                         
   4   2  -9         56.80         52.86         6.24 o                         
   5   2  -9        424.86        393.18        19.09 o                         
   6   2  -9        209.64        196.60        13.36 o                         
   7   2  -9         34.09         36.93        20.82 o                         
   8   2  -9        289.19        250.95        34.90 o                         
   0   3  -9        829.74        839.95        29.85 o                         
   1   3  -9         32.83         33.26         5.04 o                         
   2   3  -9       3685.25       3548.18        72.68 o                         
   3   3  -9       1071.22       1058.67        34.20 o                         
   4   3  -9        415.97        382.45        22.51 o                         
   5   3  -9        208.58        197.76        14.15 o                         
   6   3  -9         16.23         22.17         4.37 o                         
   7   3  -9         36.83         29.35         6.01 o                         
   8   3  -9        214.20        255.57        23.45 o                         
   1   4  -9        623.16        603.84        20.90 o                         
   2   4  -9          4.48         10.54         3.42 o                         
   3   4  -9       2069.54       2082.73        49.02 o                         
   4   4  -9        345.59        335.90        15.41 o                         
   5   4  -9        148.62        137.63        12.67 o                         
   6   4  -9        572.81        546.12        23.91 o                         
   7   4  -9        276.02        282.19        16.38 o                         
   8   4  -9        397.71        422.33        30.31 o                         
   0   5  -9       1254.54       1237.73        38.93 o                         
   1   5  -9        982.75        957.00        27.73 o                         
   2   5  -9        306.11        338.62        14.84 o                         
   3   5  -9        946.82        888.66        30.92 o                         
   4   5  -9        166.06        153.63        10.30 o                         
   5   5  -9        265.18        266.42        22.82 o                         
   6   5  -9        136.21        172.67        12.52 o                         
   7   5  -9        866.13        861.96        46.22 o                         
   8   5  -9        452.05        488.09        27.69 o                         
   1   6  -9         52.64         43.48         5.90 o                         
   2   6  -9       2946.16       2894.80        74.77 o                         
   3   6  -9       1506.75       1445.78        38.56 o                         
   4   6  -9        361.16        404.24        17.26 o                         
   5   6  -9        378.88        417.95        20.32 o                         
   6   6  -9        770.64        750.61        37.40 o                         
   7   6  -9        715.39        725.19        30.87 o                         
   8   6  -9        772.99        778.85        31.71 o                         
   0   7  -9        269.07        244.54        14.89 o                         
   1   7  -9        440.16        436.49        17.19 o                         
   2   7  -9       1772.74       1791.16        43.07 o                         
   3   7  -9        408.61        426.01        17.59 o                         
   4   7  -9       1070.98       1036.14        30.37 o                         
   5   7  -9        414.13        421.34        19.48 o                         
   6   7  -9        358.25        393.70        21.65 o                         
   7   7  -9        496.73        505.99        24.01 o                         
   8   7  -9         95.76         93.69        17.76 o                         
   1   8  -9        228.80        233.61        13.54 o                         
   2   8  -9        173.52        181.33        12.73 o                         
   3   8  -9       4237.69       4048.80        80.77 o                         
   4   8  -9        593.04        593.86        21.85 o                         
   5   8  -9        312.57        305.72        25.77 o                         
   6   8  -9         24.20         13.45         5.49 o                         
   7   8  -9         70.67         72.62        11.63 o                         
   8   8  -9         83.75         99.90        14.06 o                         
   0   9  -9         15.52         22.74         5.45 o                         
   1   9  -9         60.28         50.71         6.11 o                         
   2   9  -9       1582.02       1534.13        44.65 o                         
   3   9  -9        625.46        621.12        21.66 o                         
   4   9  -9         67.17         78.99         9.10 o                         
   5   9  -9        356.90        362.01        18.43 o                         
   6   9  -9         51.05         58.16        12.84 o                         
   7   9  -9        757.59        739.09        30.65 o                         
   8   9  -9         55.67         48.65        10.37 o                         
   1  10  -9        133.27        137.43        12.29 o                         
   2  10  -9          6.53          8.07         2.89 o                         
   3  10  -9       1208.49       1251.26        33.64 o                         
   4  10  -9        528.67        440.11        21.68 o                         
   5  10  -9        499.72        497.54        20.31 o                         
   6  10  -9         23.44         24.51         4.87 o                         
   7  10  -9         10.43         16.83         5.56 o                         
   8  10  -9         22.53         24.12        15.31 o                         
   0  11  -9        513.62        498.47        30.16 o                         
   1  11  -9        386.49        392.05        18.76 o                         
   2  11  -9        212.56        205.89        12.55 o                         
   3  11  -9        441.88        426.94        17.73 o                         
   4  11  -9         60.97         68.35         8.18 o                         
   5  11  -9         86.60         79.13         8.99 o                         
   6  11  -9        415.45        449.67        19.91 o                         
   7  11  -9        125.63        122.29        13.05 o                         
   8  11  -9         60.76         54.60        11.62 o                         
   1  12  -9        878.93        874.02        29.60 o                         
   2  12  -9        219.36        237.63        15.91 o                         
   3  12  -9       1835.52       1832.10        43.97 o                         
   4  12  -9         33.59         36.48         5.67 o                         
   5  12  -9        440.37        472.75        19.97 o                         
   6  12  -9        207.84        217.76        19.80 o                         
   7  12  -9         96.03         95.09        12.66 o                         
   8  12  -9         56.10         54.04        11.16 o                         
   0  13  -9        179.53        173.30        22.05 o                         
   1  13  -9        202.84        186.10        11.01 o                         
   2  13  -9         27.94         33.00         5.47 o                         
   3  13  -9         46.36         37.08         5.67 o                         
   4  13  -9         29.55         25.47         7.25 o                         
   5  13  -9        185.91        170.70        11.77 o                         
   6  13  -9        209.25        221.04        14.79 o                         
   7  13  -9         29.05         29.83         7.11 o                         
   8  13  -9          8.88          8.57         9.80 o                         
   1  14  -9        305.48        290.18        13.67 o                         
   2  14  -9        928.46        928.81        27.46 o                         
   3  14  -9        960.21        919.73        28.22 o                         
   4  14  -9        484.43        527.45        39.63 o                         
   5  14  -9         31.43         39.48         6.60 o                         
   6  14  -9        193.42        176.39        12.82 o                         
   7  14  -9         46.89         49.01         7.64 o                         
   0  15  -9       3024.61       2959.94        96.08 o                         
   1  15  -9        588.87        583.11        20.42 o                         
   2  15  -9       2527.81       2416.69        53.71 o                         
   3  15  -9        619.52        659.68        22.78 o                         
   4  15  -9        927.11        865.68        32.24 o                         
   5  15  -9         57.71         61.72         8.36 o                         
   6  15  -9        367.60        372.51        18.09 o                         
   7  15  -9         44.15         34.38         9.11 o                         
   1  16  -9        259.17        285.32        17.62 o                         
   2  16  -9         17.68         23.76         4.54 o                         
   3  16  -9        730.00        714.20        30.11 o                         
   4  16  -9        517.95        491.60        20.14 o                         
   5  16  -9         64.12         60.04         8.10 o                         
   6  16  -9         89.80         80.32         9.40 o                         
   7  16  -9         90.03         97.75        12.20 o                         
   0  17  -9       1002.85       1036.87        48.11 o                         
   1  17  -9        380.46        348.84        20.15 o                         
   2  17  -9       1540.82       1579.64        45.57 o                         
   3  17  -9        268.50        250.78        13.53 o                         
   4  17  -9        637.10        638.94        23.23 o                         
   5  17  -9        129.86        139.60        11.11 o                         
   6  17  -9        372.40        375.27        18.55 o                         
   7  17  -9        514.12        547.28        26.39 o                         
   1  18  -9        126.01         97.90        16.20 o                         
   2  18  -9        461.20        456.20        18.24 o                         
   3  18  -9        346.10        344.54        15.73 o                         
   4  18  -9       1025.75       1022.29        31.26 o                         
   5  18  -9        136.81        133.81        11.37 o                         
   6  18  -9        255.23        243.64        14.90 o                         
   7  18  -9          3.93          9.31         5.09 o                         
   0  19  -9         79.55         78.55        14.39 o                         
   1  19  -9        144.26        126.71        12.10 o                         
   2  19  -9         14.61         13.42         5.45 o                         
   3  19  -9        171.11        165.67        10.80 o                         
   4  19  -9         53.37         61.09         7.91 o                         
   5  19  -9        245.13        263.96        15.99 o                         
   6  19  -9        160.67        154.88        15.11 o                         
   1  20  -9       1158.66       1213.13        42.64 o                         
   2  20  -9        514.73        520.90        25.96 o                         
   3  20  -9        887.78        934.50        27.94 o                         
   4  20  -9       1213.45       1234.19        35.47 o                         
   5  20  -9        574.02        566.74        28.90 o                         
   6  20  -9         50.25         54.72        21.74 o                         
   0  21  -9       1266.65       1230.12        71.65 o                         
   1  21  -9         54.67         50.30         8.43 o                         
   2  21  -9        387.58        392.17        22.28 o                         
   3  21  -9        508.31        525.50        21.17 o                         
   4  21  -9        113.58         97.57         9.03 o                         
   5  21  -9         70.18         53.27         8.03 o                         
   6  21  -9        742.17        784.56        31.79 o                         
   1  22  -9       1462.75       1483.49        52.35 o                         
   2  22  -9         32.05         25.23         7.18 o                         
   3  22  -9       1583.51       1497.89        73.40 o                         
   4  22  -9        505.37        508.65        37.21 o                         
   5  22  -9        666.79        696.64        26.19 o                         
   6  22  -9        686.57        726.48        36.60 o                         
   0  23  -9       2144.85       2207.94       107.78 o                         
   1  23  -9         78.20         71.90        12.93 o                         
   2  23  -9        757.60        732.47        32.65 o                         
   3  23  -9         68.05         54.15         9.93 o                         
   4  23  -9        277.18        283.49        14.51 o                         
   5  23  -9        425.80        413.64        23.47 o                         
   1  24  -9        523.03        553.61        27.52 o                         
   2  24  -9        374.01        398.51        39.13 o                         
   3  24  -9         24.76         29.40         6.57 o                         
   4  24  -9        229.98        210.20        13.11 o                         
   5  24  -9        138.88        152.83        13.48 o                         
   0  25  -9        803.34        804.59        56.95 o                         
   1  25  -9        151.40        138.92        16.61 o                         
   2  25  -9        504.41        534.47        29.58 o                         
   3  25  -9        137.01        149.77        16.68 o                         
   4  25  -9        946.63        905.79        47.13 o                         
   5  25  -9         87.09         99.08        12.20 o                         
   1  26  -9        125.53        121.34        15.61 o                         
   2  26  -9        265.93        276.58        21.79 o                         
   3  26  -9          0.92          2.68         5.01 o                         
   4  26  -9        914.14        923.94        63.07 o                         
   0  27  -9        768.86        792.34        56.95 o                         
   1  27  -9         77.44         71.23        13.47 o                         
   2  27  -9       1221.15       1266.48        47.51 o                         
   3  27  -9        461.44        458.76        28.19 o                         
   4  27  -9        396.24        410.84        40.42 o                         
   1  28  -9        255.15        238.04        20.97 o                         
   2  28  -9        829.57        814.70        50.59 o                         
   3  28  -9        253.54        206.37        29.39 o                         
   0  29  -9        522.94        593.93        50.83 o                         
   1  29  -9        432.66        451.18        35.41 o                         
   2  29  -9         21.17          8.57         9.19 o                         
   0   0  -8       1842.27       1825.07        59.94 o                         
   2   0  -8       2278.35       2231.63        62.53 o                         
   4   0  -8       1909.83       1971.70        60.33 o                         
   6   0  -8        108.39         81.44        18.37 o                         
   8   0  -8        506.40        442.07        43.48 o                         
   1   1  -8       1305.67       1265.89        33.36 o                         
   2   1  -8       1198.65       1216.05        27.26 o                         
   3   1  -8       1139.84       1100.04        28.64 o                         
   4   1  -8        269.06        254.29        11.27 o                         
   5   1  -8        741.94        756.57        21.68 o                         
   6   1  -8        582.35        585.45        22.27 o                         
   7   1  -8        438.68        469.43        29.23 o                         
   8   1  -8        146.22        143.92        34.90 o                         
   0   2  -8       2908.48       2929.31        60.26 o                         
   1   2  -8         32.16         34.41         4.26 o                         
   2   2  -8        556.55        523.39        15.49 o                         
   3   2  -8       1589.38       1625.53        33.64 o                         
   4   2  -8       3559.95       3516.13       149.36 o                         
   5   2  -8        201.27        204.49        12.71 o                         
   6   2  -8        316.77        315.22        16.29 o                         
   7   2  -8         58.02         51.82        10.72 o                         
   8   2  -8        664.37        690.33        42.22 o                         
   1   3  -8       1176.58       1150.70        37.48 o                         
   2   3  -8       1963.62       1963.46        41.91 o                         
   3   3  -8       2922.89       2864.26        52.33 o                         
   4   3  -8       3766.58       3628.25        86.78 o                         
   5   3  -8        419.70        422.12        31.53 o                         
   6   3  -8        645.71        650.20        25.21 o                         
   7   3  -8        826.09        864.68        29.87 o                         
   8   3  -8       1157.22       1108.42        59.23 o                         
   0   4  -8        394.67        390.46        17.91 o                         
   1   4  -8       1056.56       1134.91        29.92 o                         
   2   4  -8       1419.23       1414.04        34.85 o                         
   3   4  -8        187.13        201.81        15.11 o                         
   4   4  -8        229.76        250.50        14.68 o                         
   5   4  -8        117.25        112.29        13.22 o                         
   6   4  -8        237.50        279.37        23.98 o                         
   7   4  -8         94.08         88.47         9.32 o                         
   8   4  -8        424.07        419.41        42.87 o                         
   1   5  -8       1644.34       1599.16        37.99 o                         
   2   5  -8        606.93        601.47        19.84 o                         
   3   5  -8       3827.23       3763.64        74.56 o                         
   4   5  -8       1002.71       1018.21        28.60 o                         
   5   5  -8        387.31        380.32        18.36 o                         
   6   5  -8         92.74         96.60        10.02 o                         
   7   5  -8         12.29         10.14         4.54 o                         
   8   5  -8        124.33        107.72        13.15 o                         
   0   6  -8        192.61        198.38        12.71 o                         
   1   6  -8        194.48        208.43        11.69 o                         
   2   6  -8        429.01        413.35        15.83 o                         
   3   6  -8        312.06        319.78        14.03 o                         
   4   6  -8        126.42        116.31         8.59 o                         
   5   6  -8         75.04         51.82         6.64 o                         
   6   6  -8         14.97          8.49         3.76 o                         
   7   6  -8        245.56        234.66        15.47 o                         
   8   6  -8         64.61         79.50        10.94 o                         
   1   7  -8         60.97         48.89         5.86 o                         
   2   7  -8        717.54        731.02        22.66 o                         
   3   7  -8        998.66        970.63        37.99 o                         
   4   7  -8        140.03        123.57         9.21 o                         
   5   7  -8        344.28        365.06        16.73 o                         
   6   7  -8        418.48        396.72        21.95 o                         
   7   7  -8        248.52        236.80        17.42 o                         
   8   7  -8         27.23         30.13        10.36 o                         
   9   7  -8         36.63         26.94         9.19 o                         
   0   8  -8       3588.80       3483.56        88.94 o                         
   1   8  -8         88.26         75.41         6.91 o                         
   2   8  -8        576.96        545.17        18.75 o                         
   3   8  -8       1963.26       1960.82        52.77 o                         
   4   8  -8       1448.93       1404.89        36.88 o                         
   5   8  -8        319.28        333.77        18.19 o                         
   6   8  -8       1010.95        970.48        33.88 o                         
   7   8  -8         28.26         20.66         6.82 o                         
   8   8  -8        350.02        336.40        19.90 o                         
   9   8  -8        549.14        577.40        36.74 o                         
   1   9  -8        450.43        429.98        16.37 o                         
   2   9  -8          1.28          7.94         3.88 o                         
   3   9  -8       2324.08       2167.17        49.25 o                         
   4   9  -8       1428.85       1488.77        42.74 o                         
   5   9  -8        455.69        440.55        19.01 o                         
   6   9  -8        307.93        303.66        17.34 o                         
   7   9  -8        232.65        209.62        14.85 o                         
   8   9  -8         39.00         22.66         9.68 o                         
   9   9  -8        339.30        358.17        28.78 o                         
   0  10  -8       4364.76       4343.10        97.37 o                         
   1  10  -8        976.10        968.64        26.54 o                         
   2  10  -8       1339.52       1273.58        33.80 o                         
   3  10  -8         83.67         69.81         7.38 o                         
   4  10  -8       2069.41       1988.19        48.29 o                         
   5  10  -8        131.15        123.52         9.35 o                         
   6  10  -8         38.47         54.70         9.87 o                         
   7  10  -8        933.83        915.87        35.23 o                         
   8  10  -8        366.69        389.65        22.06 o                         
   1  11  -8       1062.79       1072.72        28.48 o                         
   2  11  -8        636.81        564.36        19.43 o                         
   3  11  -8        325.17        313.40        14.07 o                         
   4  11  -8       1182.68       1158.87        32.33 o                         
   5  11  -8        125.72        104.53        10.97 o                         
   6  11  -8        228.59        221.80        13.33 o                         
   7  11  -8        416.62        419.32        23.28 o                         
   8  11  -8        592.26        636.08        31.01 o                         
   0  12  -8       1175.46       1127.33        47.67 o                         
   1  12  -8       1333.23       1360.85        35.38 o                         
   2  12  -8        848.54        800.37        24.00 o                         
   3  12  -8        564.87        534.61        19.19 o                         
   4  12  -8        400.84        372.72        19.13 o                         
   5  12  -8         36.77         31.51         5.65 o                         
   6  12  -8        638.60        643.96        23.57 o                         
   7  12  -8        102.95        120.66        12.37 o                         
   8  12  -8        358.81        409.61        55.73 o                         
   1  13  -8       1591.41       1516.35        40.46 o                         
   2  13  -8        552.30        529.79        18.52 o                         
   3  13  -8       3295.32       3328.02        95.89 o                         
   4  13  -8       1531.97       1476.86        38.03 o                         
   5  13  -8         65.32         60.95         7.61 o                         
   6  13  -8         75.81         87.77         9.50 o                         
   7  13  -8        248.95        230.37        39.50 o                         
   8  13  -8        346.36        401.96        29.54 o                         
   0  14  -8       1751.44       1656.42        61.81 o                         
   1  14  -8       1100.29       1078.23        28.79 o                         
   2  14  -8        580.35        589.96        22.88 o                         
   3  14  -8         38.28         37.71         5.44 o                         
   4  14  -8        259.64        266.15        13.42 o                         
   5  14  -8         49.04         45.23         6.61 o                         
   6  14  -8        252.54        249.06        16.70 o                         
   7  14  -8        309.52        309.89        18.79 o                         
   8  14  -8        230.62        243.72        27.56 o                         
   1  15  -8       1788.64       1762.72        48.20 o                         
   2  15  -8        252.61        222.37        11.88 o                         
   3  15  -8        650.64        656.97        21.84 o                         
   4  15  -8        330.88        364.46        16.25 o                         
   5  15  -8         21.90         23.17         4.80 o                         
   6  15  -8        239.11        237.66        14.05 o                         
   7  15  -8         12.13          9.68         6.01 o                         
   8  15  -8          1.85         -5.51         5.51 o                         
   0  16  -8        369.60        337.96        31.23 o                         
   1  16  -8        125.72        117.33        10.91 o                         
   2  16  -8        793.36        753.53        26.07 o                         
   3  16  -8        486.02        491.38        18.28 o                         
   4  16  -8          3.96          7.61         2.93 o                         
   5  16  -8        116.14        117.66        14.17 o                         
   6  16  -8          4.54         13.97         4.11 o                         
   7  16  -8       1175.45       1223.32        36.84 o                         
   8  16  -8         10.42          9.55         7.32 o                         
   1  17  -8        323.42        302.00        19.58 o                         
   2  17  -8        742.03        717.45        22.39 o                         
   3  17  -8        579.05        554.68        19.81 o                         
   4  17  -8        692.76        658.73        26.56 o                         
   5  17  -8         52.19         54.75         6.92 o                         
   6  17  -8         36.97         33.83         6.01 o                         
   7  17  -8         71.49         67.41         8.55 o                         
   0  18  -8       1852.95       1843.75        67.61 o                         
   1  18  -8        642.38        638.80        26.96 o                         
   2  18  -8        205.52        221.03        11.05 o                         
   3  18  -8        554.80        584.69        24.84 o                         
   4  18  -8        701.98        659.10        23.05 o                         
   5  18  -8        135.64        137.40        11.09 o                         
   6  18  -8        467.49        454.97        20.09 o                         
   7  18  -8        541.35        563.67        23.86 o                         
   1  19  -8        576.51        562.09        25.54 o                         
   2  19  -8        828.28        814.31        41.73 o                         
   3  19  -8        886.39        869.75        26.47 o                         
   4  19  -8       2216.53       2230.70        60.01 o                         
   5  19  -8        109.42         91.01         9.47 o                         
   6  19  -8        586.20        561.47        22.80 o                         
   7  19  -8        220.82        238.56        18.72 o                         
   0  20  -8       2484.22       2372.77        82.92 o                         
   1  20  -8        469.73        499.42        24.77 o                         
   2  20  -8        199.22        213.04        15.75 o                         
   3  20  -8        363.66        349.56        15.54 o                         
   4  20  -8       1008.37       1005.08        34.29 o                         
   5  20  -8         28.46         29.32         4.83 o                         
   6  20  -8        314.95        301.86        16.47 o                         
   7  20  -8        298.42        267.26        18.75 o                         
   1  21  -8        332.03        336.04        20.70 o                         
   2  21  -8        625.07        552.00        28.84 o                         
   3  21  -8        377.94        360.73        15.49 o                         
   4  21  -8         60.95         64.73         7.55 o                         
   5  21  -8        398.40        433.47        29.87 o                         
   6  21  -8        156.39        158.73        11.84 o                         
   7  21  -8        329.75        345.18        21.39 o                         
   0  22  -8        768.10        792.34        52.66 o                         
   1  22  -8        740.16        723.73        30.86 o                         
   2  22  -8        670.71        606.77        36.66 o                         
   3  22  -8         19.57         22.29         6.47 o                         
   4  22  -8         25.73         19.17         4.29 o                         
   5  22  -8        393.60        401.53        18.31 o                         
   6  22  -8         65.67         55.75         7.33 o                         
   1  23  -8        164.09        165.29        14.26 o                         
   2  23  -8        341.93        363.73        21.17 o                         
   3  23  -8        687.07        691.21        30.43 o                         
   4  23  -8        185.36        212.80        15.29 o                         
   5  23  -8         67.31         69.24         8.31 o                         
   6  23  -8        392.07        382.94        20.62 o                         
   0  24  -8        513.66        532.08        42.25 o                         
   1  24  -8         50.92         55.66         9.27 o                         
   2  24  -8        191.87        193.58        20.33 o                         
   3  24  -8        521.35        503.09        25.72 o                         
   4  24  -8         32.63         40.63         7.57 o                         
   5  24  -8         95.11        108.12        11.24 o                         
   6  24  -8        430.27        407.97        25.60 o                         
   1  25  -8        132.46        146.57        14.96 o                         
   2  25  -8        155.92        141.92        14.53 o                         
   3  25  -8        694.43        691.61        31.33 o                         
   4  25  -8        259.34        259.39        13.57 o                         
   5  25  -8        147.69        144.50        11.71 o                         
   0  26  -8        204.86        186.16        24.49 o                         
   1  26  -8         88.97         91.84        17.32 o                         
   2  26  -8        635.40        675.88        30.79 o                         
   3  26  -8        139.98        129.12        16.31 o                         
   4  26  -8         39.95         46.33         9.56 o                         
   5  26  -8        115.44        127.15        13.07 o                         
   1  27  -8        609.99        627.42        34.42 o                         
   2  27  -8          4.00          2.63         4.43 o                         
   3  27  -8         39.36         44.40         8.87 o                         
   4  27  -8        473.70        404.02        24.69 o                         
   5  27  -8        139.77        134.41        13.79 o                         
   0  28  -8        239.13        263.32        32.46 o                         
   1  28  -8         67.95         71.69        14.27 o                         
   2  28  -8        261.00        264.81        20.58 o                         
   3  28  -8        314.17        322.89        21.45 o                         
   4  28  -8        332.44        374.60        52.66 o                         
   1  29  -8        165.98        164.43        32.76 o                         
   2  29  -8        548.43        578.76        31.99 o                         
   3  29  -8         39.80         42.56        11.26 o                         
   0  30  -8        135.97        119.41        23.88 o                         
   1  30  -8        364.50        356.07        26.56 o                         
   2  30  -8        119.01        120.35        19.56 o                         
   3  30  -8          9.26         20.65         8.10 o                         
   1  31  -8        100.39        100.43        20.82 o                         
   2  31  -8        517.45        555.27        49.91 o                         
   2   0  -7        448.89        503.41        18.96 o                         
   4   0  -7        506.21        495.80        25.41 o                         
   6   0  -7       1266.36       1197.05        69.81 o                         
   8   0  -7       1084.59       1050.70        67.97 o                         
   0   1  -7       3059.17       3168.62        63.57 o                         
   1   1  -7       1012.07        990.57        20.83 o                         
   2   1  -7        611.47        578.92        15.84 o                         
   3   1  -7        912.22        831.62        20.30 o                         
   4   1  -7        983.18        978.49        24.67 o                         
   5   1  -7       1407.54       1399.85        32.96 o                         
   6   1  -7        630.03        637.57        22.91 o                         
   7   1  -7         55.96         51.45        10.83 o                         
   8   1  -7        405.22        385.51        26.63 o                         
   9   1  -7       1416.59       1564.08        76.82 o                         
   1   2  -7       1701.18       1671.46        33.64 o                         
   2   2  -7       1020.72       1014.34        23.15 o                         
   3   2  -7       2303.08       2244.49        41.71 o                         
   4   2  -7       1303.51       1274.51        30.04 o                         
   5   2  -7       1015.86       1029.08        31.86 o                         
   6   2  -7        970.25        982.02        46.02 o                         
   7   2  -7         13.87         18.20         5.88 o                         
   8   2  -7         86.73         66.66        12.10 o                         
   9   2  -7        140.43        193.70        20.30 o                         
   0   3  -7       1704.18       1601.04        42.95 o                         
   1   3  -7         64.87         83.65         7.42 o                         
   2   3  -7        628.72        623.38        18.33 o                         
   3   3  -7        963.66        961.74        40.81 o                         
   4   3  -7       1856.48       1865.16        41.99 o                         
   5   3  -7        197.00        195.21        11.98 o                         
   6   3  -7       1691.24       1717.44        46.66 o                         
   7   3  -7       1295.81       1169.22        49.77 o                         
   8   3  -7         66.63         86.52        14.90 o                         
   9   3  -7         29.28         33.61         9.24 o                         
   1   4  -7        814.14        784.63        22.14 o                         
   2   4  -7        361.41        297.24        12.45 o                         
   3   4  -7        525.25        545.67        17.91 o                         
   4   4  -7        749.05        650.82        25.29 o                         
   5   4  -7       1215.51       1213.45        35.91 o                         
   6   4  -7         27.39         21.93         7.04 o                         
   7   4  -7         65.79         61.89         8.22 o                         
   8   4  -7        772.04        760.34        35.25 o                         
   9   4  -7          1.82         16.24         8.37 o                         
   0   5  -7       8054.80       8351.78       168.82 o                         
   1   5  -7       2448.20       2495.75        54.62 o                         
   2   5  -7        618.49        697.80        20.76 o                         
   3   5  -7       1872.67       1868.95        42.00 o                         
   4   5  -7        438.39        462.65        22.12 o                         
   5   5  -7       1452.69       1393.78        39.49 o                         
   6   5  -7        458.27        478.15        20.52 o                         
   7   5  -7       1014.66        977.00        33.43 o                         
   8   5  -7        616.78        622.66        26.98 o                         
   9   5  -7        633.50        733.45        46.67 o                         
   1   6  -7        921.94        883.43        24.16 o                         
   2   6  -7       1115.00       1103.73        27.99 o                         
   3   6  -7        498.73        521.96        17.68 o                         
   4   6  -7        462.37        493.40        27.13 o                         
   5   6  -7        197.47        190.07        11.65 o                         
   6   6  -7        175.85        206.54        14.54 o                         
   7   6  -7        110.48        124.94        15.44 o                         
   8   6  -7        283.09        281.92        17.00 o                         
   9   6  -7          1.83         -1.22         7.96 o                         
   0   7  -7       2593.96       2952.87        68.84 o                         
   1   7  -7        963.00        958.84        35.43 o                         
   2   7  -7         16.23         13.01         3.00 o                         
   3   7  -7        992.08       1022.38        26.99 o                         
   4   7  -7       1233.69       1150.09        30.71 o                         
   5   7  -7         91.01         92.85         9.55 o                         
   6   7  -7        951.76        944.04        31.98 o                         
   7   7  -7        719.68        717.54        27.79 o                         
   8   7  -7         74.03         52.43         8.30 o                         
   9   7  -7         68.24         65.42        10.44 o                         
   1   8  -7       2598.23       2589.12        52.64 o                         
   2   8  -7        121.80        107.17         7.36 o                         
   3   8  -7       1314.05       1275.88        31.94 o                         
   4   8  -7        179.96        211.48        15.41 o                         
   5   8  -7        471.30        452.25        22.36 o                         
   6   8  -7        745.23        737.52        60.26 o                         
   7   8  -7          5.66         13.28         4.86 o                         
   8   8  -7        228.61        243.88        17.14 o                         
   9   8  -7        316.36        303.94        20.26 o                         
   0   9  -7        799.31        860.12        27.21 o                         
   1   9  -7         52.37         59.57         7.21 o                         
   2   9  -7       1132.73       1182.88        41.57 o                         
   3   9  -7        341.28        401.89        27.42 o                         
   4   9  -7        402.23        380.25        16.71 o                         
   5   9  -7       2365.29       2308.45        52.03 o                         
   6   9  -7         17.39         10.29         3.09 o                         
   7   9  -7       1477.92       1439.22        44.07 o                         
   8   9  -7         95.63         79.32        10.10 o                         
   9   9  -7        693.88        678.20        33.11 o                         
   1  10  -7         80.18         93.99         6.82 o                         
   2  10  -7        366.22        360.23        13.97 o                         
   3  10  -7       1928.88       1844.17        41.86 o                         
   4  10  -7       1887.35       1829.97        42.07 o                         
   5  10  -7         69.27         65.37         7.48 o                         
   6  10  -7         83.79         87.94         8.75 o                         
   7  10  -7         75.37         69.85        10.00 o                         
   8  10  -7        360.57        324.68        25.14 o                         
   9  10  -7         34.11         26.38         7.47 o                         
   0  11  -7        814.43        816.95        35.12 o                         
   1  11  -7        673.92        690.66        28.19 o                         
   2  11  -7        601.39        608.22        19.34 o                         
   3  11  -7        704.39        738.82        33.32 o                         
   4  11  -7       1882.09       1815.88        42.47 o                         
   5  11  -7        654.35        670.96        26.39 o                         
   6  11  -7        151.26        157.41        11.99 o                         
   7  11  -7         46.90         38.34         7.02 o                         
   8  11  -7        191.41        202.20        15.05 o                         
   9  11  -7        122.90        117.05        14.42 o                         
   1  12  -7        954.74       1005.70        25.80 o                         
   2  12  -7        170.63        158.12         8.94 o                         
   3  12  -7       4076.28       3970.37        78.27 o                         
   4  12  -7       1663.33       1755.34        41.28 o                         
   5  12  -7        141.63        131.25        10.69 o                         
   6  12  -7        150.56        130.03        10.05 o                         
   7  12  -7         96.56         93.53        10.50 o                         
   8  12  -7        121.44        105.49        22.77 o                         
   9  12  -7         25.18         17.76        11.02 o                         
   0  13  -7        772.15        744.04        34.56 o                         
   1  13  -7         53.96         46.05         5.78 o                         
   2  13  -7        365.56        403.93        14.97 o                         
   3  13  -7         93.01        103.81         7.86 o                         
   4  13  -7        308.42        332.73        14.57 o                         
   5  13  -7        272.68        270.25        13.71 o                         
   6  13  -7        221.32        224.10        12.77 o                         
   7  13  -7        555.54        520.45        21.40 o                         
   8  13  -7         78.78         76.76        10.98 o                         
   9  13  -7        135.20        149.01        25.11 o                         
   1  14  -7       1121.08       1140.61        28.56 o                         
   2  14  -7        922.28        910.55        25.41 o                         
   3  14  -7         73.31         74.20         7.10 o                         
   4  14  -7       2558.03       2539.98        62.31 o                         
   5  14  -7        702.31        691.19        23.18 o                         
   6  14  -7        235.36        258.75        13.82 o                         
   7  14  -7        115.35        149.09        28.07 o                         
   8  14  -7        244.22        242.22        31.67 o                         
   0  15  -7       3342.66       3437.71       100.60 o                         
   1  15  -7        204.21        230.86        14.17 o                         
   2  15  -7        980.12        973.94        26.27 o                         
   3  15  -7        143.76        149.23         9.55 o                         
   4  15  -7        450.04        487.19        18.01 o                         
   5  15  -7        118.61        139.55         9.90 o                         
   6  15  -7        658.54        648.92        23.61 o                         
   7  15  -7        261.89        252.58        15.40 o                         
   8  15  -7        137.98        133.19        13.35 o                         
   1  16  -7       2139.55       2208.59        59.06 o                         
   2  16  -7        769.51        707.76        21.31 o                         
   3  16  -7       2827.52       2857.56        59.81 o                         
   4  16  -7        540.23        536.30        24.38 o                         
   5  16  -7       1147.82       1156.65        32.65 o                         
   6  16  -7         78.47         71.70         8.18 o                         
   7  16  -7        401.92        428.88        19.20 o                         
   8  16  -7        162.37        169.55        17.69 o                         
   0  17  -7        585.40        596.38        31.19 o                         
   1  17  -7        524.29        503.40        22.40 o                         
   2  17  -7        264.79        296.59        18.54 o                         
   3  17  -7         21.19         19.46         3.96 o                         
   4  17  -7        104.93         86.38         8.02 o                         
   5  17  -7        191.59        212.11        14.07 o                         
   6  17  -7        326.18        327.49        16.88 o                         
   7  17  -7        420.26        441.60        19.69 o                         
   8  17  -7         61.07         63.57        10.88 o                         
   1  18  -7         42.36         49.56         7.88 o                         
   2  18  -7        242.43        238.89        15.28 o                         
   3  18  -7       2373.08       2351.44        59.18 o                         
   4  18  -7        279.24        278.46        14.32 o                         
   5  18  -7        331.17        302.30        14.85 o                         
   6  18  -7        145.69        158.42        14.04 o                         
   7  18  -7         58.56         64.63         8.29 o                         
   8  18  -7        330.69        295.63        23.14 o                         
   0  19  -7        644.53        669.25        44.70 o                         
   1  19  -7        871.05        876.32        35.57 o                         
   2  19  -7        579.89        585.31        27.99 o                         
   3  19  -7        139.66        145.01         9.06 o                         
   4  19  -7        981.88        938.44        28.72 o                         
   5  19  -7        262.22        236.02        13.08 o                         
   6  19  -7         12.19          3.50         3.30 o                         
   7  19  -7        370.61        340.43        17.44 o                         
   8  19  -7        128.57        136.86        15.59 o                         
   1  20  -7        195.09        190.12        14.32 o                         
   2  20  -7        809.68        833.02        31.76 o                         
   3  20  -7        959.12        979.55        28.56 o                         
   4  20  -7        356.17        350.93        15.22 o                         
   5  20  -7         79.64         90.81         8.68 o                         
   6  20  -7        136.80        126.01        10.90 o                         
   7  20  -7        108.15        131.80        12.29 o                         
   0  21  -7        597.29        609.65        33.99 o                         
   1  21  -7         57.30         59.27         8.92 o                         
   2  21  -7        942.17        948.05        34.61 o                         
   3  21  -7        171.28        164.87         9.68 o                         
   4  21  -7       1441.42       1466.47        39.23 o                         
   5  21  -7        142.49        158.02        15.16 o                         
   6  21  -7        350.51        332.22        16.92 o                         
   7  21  -7        100.04         91.07        11.76 o                         
   1  22  -7        942.15        955.31        35.16 o                         
   2  22  -7        435.23        458.53        23.46 o                         
   3  22  -7       1756.40       1758.33        42.10 o                         
   4  22  -7        904.15        958.43        28.52 o                         
   5  22  -7         40.69         41.88         6.01 o                         
   6  22  -7        706.83        780.79        35.44 o                         
   7  22  -7        624.48        604.57        27.13 o                         
   0  23  -7       1460.70       1446.90        78.38 o                         
   1  23  -7         17.19         12.87         5.48 o                         
   2  23  -7       1404.53       1423.10        46.34 o                         
   3  23  -7         34.04         35.71         7.29 o                         
   4  23  -7        507.70        534.26        22.48 o                         
   5  23  -7        117.98        118.85         9.87 o                         
   6  23  -7        259.93        256.50        20.24 o                         
   7  23  -7        918.31        911.04        34.86 o                         
   1  24  -7         26.15         29.59         7.76 o                         
   2  24  -7        376.64        363.10        36.64 o                         
   3  24  -7        650.36        663.85        37.47 o                         
   4  24  -7         40.21         35.42         4.95 o                         
   5  24  -7        245.99        254.14        16.39 o                         
   6  24  -7         23.73         19.56         5.63 o                         
   0  25  -7        135.50        120.64        18.98 o                         
   1  25  -7        838.97        849.39        33.93 o                         
   2  25  -7        790.74        825.75        33.45 o                         
   3  25  -7        146.79        160.81        25.35 o                         
   4  25  -7        278.67        286.69        13.97 o                         
   5  25  -7         37.45         46.14         7.42 o                         
   6  25  -7        135.94        159.32        16.00 o                         
   1  26  -7       1016.70       1036.05        47.07 o                         
   2  26  -7        271.17        278.45        18.14 o                         
   3  26  -7       1350.63       1385.24        46.82 o                         
   4  26  -7        218.89        222.28        28.20 o                         
   5  26  -7        147.29        141.91        11.44 o                         
   6  26  -7        700.21        701.33        33.24 o                         
   0  27  -7       2143.17       2193.25       106.55 o                         
   1  27  -7        225.70        235.50        18.01 o                         
   2  27  -7        169.94        175.81        15.25 o                         
   3  27  -7        300.70        333.92        21.05 o                         
   4  27  -7          5.41          9.73         6.08 o                         
   5  27  -7          6.36          4.58         4.51 o                         
   1  28  -7        644.47        668.28        35.04 o                         
   2  28  -7        465.05        511.54        26.61 o                         
   3  28  -7        412.54        398.28        23.45 o                         
   4  28  -7        218.96        245.49        17.73 o                         
   5  28  -7        802.44        822.68        31.31 o                         
   0  29  -7        278.52        282.30        31.23 o                         
   1  29  -7        197.83        232.38        25.11 o                         
   2  29  -7        374.38        349.43        24.93 o                         
   3  29  -7          2.71          8.66         4.89 o                         
   4  29  -7        531.11        527.20        38.97 o                         
   1  30  -7        213.63        230.84        20.34 o                         
   2  30  -7        331.65        372.46        25.50 o                         
   3  30  -7        487.45        476.91        25.69 o                         
   4  30  -7         84.87         92.79        20.50 o                         
   0  31  -7        421.08        410.84        39.19 o                         
   1  31  -7        122.15        123.47        19.81 o                         
   2  31  -7        208.79        194.27        22.96 o                         
   3  31  -7         10.95         29.46        12.53 o                         
   1  32  -7        134.82        153.23        33.68 o                         
   2  32  -7        204.56        253.52        26.94 o                         
   0  33  -7        566.01        535.76        48.38 o                         
   1  33  -7        242.83        229.02        29.39 o                         
   0   0  -6       7960.41       8239.35       200.90 o                         
   2   0  -6        913.34        831.45        24.99 o                         
   4   0  -6        744.67        697.81        26.63 o                         
   6   0  -6         68.19         98.59        18.98 o                         
   8   0  -6        200.15        230.25        26.94 o                         
   1   1  -6       1996.97       2015.09        37.01 o                         
   2   1  -6        350.26        352.02        11.33 o                         
   3   1  -6       4581.54       4299.71        80.93 o                         
   4   1  -6       1054.63       1037.10        47.99 o                         
   5   1  -6         41.93         36.20         5.31 o                         
   6   1  -6        112.29        102.79        11.81 o                         
   7   1  -6         74.75         95.95        13.86 o                         
   8   1  -6        111.83         87.23        13.16 o                         
   9   1  -6        639.14        699.99        38.30 o                         
   0   2  -6        686.20        686.98        19.16 o                         
   1   2  -6       1778.38       1852.00        34.79 o                         
   2   2  -6       4109.58       4023.05        75.67 o                         
   3   2  -6        450.53        476.96        25.28 o                         
   4   2  -6        165.88        162.71        11.93 o                         
   5   2  -6        281.71        278.82        17.35 o                         
   6   2  -6       1242.83       1236.12        35.75 o                         
   7   2  -6        974.19        934.05        41.35 o                         
   8   2  -6        118.38         99.00        14.12 o                         
   9   2  -6        171.72        187.37        20.13 o                         
   1   3  -6       1422.96       1428.66        28.33 o                         
   2   3  -6       3653.80       3860.68        64.61 o                         
   3   3  -6        722.48        737.61        17.91 o                         
   4   3  -6       2045.81       2129.07        43.97 o                         
   5   3  -6       1666.41       1661.67        43.71 o                         
   6   3  -6       2419.56       2369.09        57.43 o                         
   7   3  -6         89.31        111.99         9.85 o                         
   8   3  -6        133.17        141.89        31.54 o                         
   9   3  -6         61.93         72.88        12.80 o                         
   0   4  -6       1435.88       1247.77        33.84 o                         
   1   4  -6       1941.86       2013.22        38.33 o                         
   2   4  -6       3107.25       3046.83        59.37 o                         
   3   4  -6        496.48        507.27        20.24 o                         
   4   4  -6       2756.97       2693.66        61.41 o                         
   5   4  -6        755.41        778.52        27.05 o                         
   6   4  -6       3081.98       3169.87        94.53 o                         
   7   4  -6        674.20        628.88        32.05 o                         
   8   4  -6        701.07        670.50        25.24 o                         
   9   4  -6        160.13        133.89        18.99 o                         
   1   5  -6       1991.70       2049.27        43.51 o                         
   2   5  -6        734.70        770.60        21.13 o                         
   3   5  -6       1726.11       1792.89        39.42 o                         
   4   5  -6        153.76        151.00        13.88 o                         
   5   5  -6       1040.67       1047.25        33.42 o                         
   6   5  -6        288.35        328.13        18.60 o                         
   7   5  -6         24.92         24.17         5.09 o                         
   8   5  -6        180.24        178.79        12.43 o                         
   9   5  -6         92.34         85.17        15.08 o                         
   0   6  -6       2175.54       2102.52        50.01 o                         
   1   6  -6         17.06         19.62         3.10 o                         
   2   6  -6       3483.04       3571.04        67.67 o                         
   3   6  -6        471.02        462.87        20.59 o                         
   4   6  -6       2213.57       2137.17        45.83 o                         
   5   6  -6       1492.06       1477.36        45.77 o                         
   6   6  -6        395.81        405.61        18.52 o                         
   7   6  -6        134.05        117.69        10.61 o                         
   8   6  -6         96.30        100.94        11.86 o                         
   9   6  -6        227.27        207.90        14.31 o                         
   1   7  -6       2195.35       2073.37        43.12 o                         
   2   7  -6        639.13        691.15        19.42 o                         
   3   7  -6        834.80        846.10        23.08 o                         
   4   7  -6        549.24        573.84        18.64 o                         
   5   7  -6       3015.73       3062.54        76.81 o                         
   6   7  -6         41.87         34.77         6.22 o                         
   7   7  -6        104.67         92.66         9.51 o                         
   8   7  -6        391.08        371.86        19.06 o                         
   9   7  -6         10.38          7.26         4.31 o                         
   0   8  -6       1139.67       1191.18        33.29 o                         
   1   8  -6         52.95         96.69         7.49 o                         
   2   8  -6        341.15        374.75        17.94 o                         
   3   8  -6        203.30        207.32        10.03 o                         
   4   8  -6        143.81        167.32        10.56 o                         
   5   8  -6        600.43        630.09        20.51 o                         
   6   8  -6       1826.96       1777.25        47.72 o                         
   7   8  -6         29.15         22.20         5.19 o                         
   8   8  -6        112.09         99.36        10.76 o                         
   9   8  -6        164.76        151.64        13.29 o                         
   1   9  -6       6450.67       6531.00       116.38 o                         
   2   9  -6        402.66        409.07        14.31 o                         
   3   9  -6       1640.40       1510.55        53.10 o                         
   4   9  -6       2508.31       2545.99        52.94 o                         
   5   9  -6       2289.21       2237.42        48.95 o                         
   6   9  -6         89.95         96.45        15.64 o                         
   7   9  -6        138.57        140.56        12.78 o                         
   8   9  -6         55.06         55.40         8.15 o                         
   9   9  -6        171.37        191.86        14.25 o                         
   0  10  -6       5314.84       6201.04       125.66 o                         
   1  10  -6        980.26       1018.61        26.84 o                         
   2  10  -6       1449.60       1494.03        33.68 o                         
   3  10  -6        975.48        986.66        25.46 o                         
   4  10  -6         10.41          8.70         2.88 o                         
   5  10  -6       1652.14       1618.50        39.22 o                         
   6  10  -6       1112.31       1086.06        30.25 o                         
   7  10  -6         67.73         55.38         7.83 o                         
   8  10  -6         58.87         81.18        15.00 o                         
   9  10  -6        832.87        920.32        35.59 o                         
   1  11  -6       1431.81       1488.93        32.92 o                         
   2  11  -6       1059.99       1059.63        29.77 o                         
   3  11  -6       2000.14       1938.00        42.50 o                         
   4  11  -6       1081.57       1088.95        28.64 o                         
   5  11  -6        174.04        140.92        10.30 o                         
   6  11  -6        284.05        311.17        14.65 o                         
   7  11  -6         11.15         21.22         7.21 o                         
   8  11  -6        243.57        281.35        19.69 o                         
   9  11  -6        158.98        192.27        16.92 o                         
   0  12  -6        476.72        453.70        31.23 o                         
   1  12  -6        385.68        512.77        22.63 o                         
   2  12  -6       2858.17       2701.16        54.91 o                         
   3  12  -6        950.71        969.01        25.65 o                         
   4  12  -6        432.82        421.35        16.65 o                         
   5  12  -6        204.56        194.41        10.91 o                         
   6  12  -6         46.14         57.90         7.32 o                         
   7  12  -6        498.67        467.69        22.02 o                         
   8  12  -6        273.46        309.46        24.43 o                         
   9  12  -6        641.31        642.51        33.31 o                         
   1  13  -6        257.37        244.47         9.96 o                         
   2  13  -6        168.52        162.84         8.72 o                         
   3  13  -6        612.69        641.42        30.05 o                         
   4  13  -6        109.40         83.26         7.51 o                         
   5  13  -6        274.50        266.63        13.00 o                         
   6  13  -6         52.57         37.03         8.01 o                         
   7  13  -6        113.17        128.58        10.01 o                         
   8  13  -6          7.19         20.06         5.45 o                         
   9  13  -6        107.89        127.88        14.70 o                         
   0  14  -6       2606.64       2629.80        79.86 o                         
   1  14  -6       1708.54       1745.94        37.95 o                         
   2  14  -6       4258.85       4080.51        77.85 o                         
   3  14  -6        184.59        181.66         9.42 o                         
   4  14  -6        756.69        741.48        22.66 o                         
   5  14  -6        214.12        200.91        12.79 o                         
   6  14  -6       1055.66       1019.90        31.17 o                         
   7  14  -6        390.16        387.00        17.60 o                         
   8  14  -6       1157.23       1156.29        48.15 o                         
   9  14  -6         35.44         18.13         6.45 o                         
   1  15  -6        400.96        368.38        33.68 o                         
   2  15  -6         65.73         67.99         6.81 o                         
   3  15  -6        407.77        394.83        14.75 o                         
   4  15  -6         31.80         25.23         4.48 o                         
   5  15  -6        260.47        268.48        14.47 o                         
   6  15  -6        384.74        419.46        21.39 o                         
   7  15  -6        553.83        547.81        25.44 o                         
   8  15  -6        399.28        438.74        33.55 o                         
   9  15  -6          4.53         10.41         8.57 o                         
   0  16  -6       1657.44       1561.55        55.36 o                         
   1  16  -6       1076.33       1068.43        33.99 o                         
   2  16  -6        692.63        673.89        25.37 o                         
   3  16  -6       1377.81       1392.64        38.20 o                         
   4  16  -6        162.09        184.59        12.73 o                         
   5  16  -6         90.24         86.02         9.90 o                         
   6  16  -6        113.62        127.81        11.14 o                         
   7  16  -6        236.37        264.15        14.50 o                         
   8  16  -6         98.99        103.58        12.78 o                         
   1  17  -6        706.47        683.43        25.63 o                         
   2  17  -6        304.83        279.55        16.61 o                         
   3  17  -6       1785.96       1744.59        41.69 o                         
   4  17  -6         46.55         58.00         6.76 o                         
   5  17  -6        614.93        629.17        21.54 o                         
   6  17  -6        169.04        150.97        12.90 o                         
   7  17  -6        326.67        327.82        16.57 o                         
   8  17  -6        505.83        508.08        25.29 o                         
   0  18  -6        625.07        634.89        32.05 o                         
   1  18  -6        655.50        604.65        24.17 o                         
   2  18  -6       1041.12       1107.96        45.61 o                         
   3  18  -6        130.27        126.77         8.12 o                         
   4  18  -6        138.56        151.08        12.90 o                         
   5  18  -6         86.69         97.33         8.95 o                         
   6  18  -6       1698.00       1672.62        42.30 o                         
   7  18  -6        223.43        210.54        17.58 o                         
   8  18  -6        161.96        162.80        14.20 o                         
   1  19  -6       1548.47       1461.99        51.74 o                         
   2  19  -6        300.31        283.31        11.77 o                         
   3  19  -6        520.82        504.41        19.09 o                         
   4  19  -6        156.43        163.52        12.11 o                         
   5  19  -6       1105.81       1103.25        32.77 o                         
   6  19  -6         15.16         17.46         4.03 o                         
   7  19  -6         44.57         26.06         6.46 o                         
   8  19  -6         40.99         39.99         6.99 o                         
   0  20  -6      14005.36      13594.81       367.08 o                         
   1  20  -6         43.32         28.43         7.93 o                         
   2  20  -6        261.53        260.94        19.03 o                         
   3  20  -6       1862.54       1751.18        40.81 o                         
   4  20  -6        145.16        139.35         9.98 o                         
   5  20  -6        508.03        493.87        19.98 o                         
   6  20  -6        690.02        676.11        23.93 o                         
   7  20  -6        156.90        161.60        11.72 o                         
   8  20  -6        491.54        521.87        25.31 o                         
   1  21  -6        759.92        719.21        28.31 o                         
   2  21  -6       1119.29       1085.31        36.81 o                         
   3  21  -6        442.64        426.88        26.34 o                         
   4  21  -6        405.94        451.83        18.17 o                         
   5  21  -6        146.13        136.50         9.75 o                         
   6  21  -6         55.35         67.35         8.11 o                         
   7  21  -6         58.98         47.29         7.03 o                         
   8  21  -6         85.48         80.71        13.11 o                         
   0  22  -6        838.06        914.81        53.89 o                         
   1  22  -6        644.03        602.58        26.88 o                         
   2  22  -6        249.23        226.91        19.26 o                         
   3  22  -6        482.54        557.21        21.73 o                         
   4  22  -6        103.67         96.46         8.22 o                         
   5  22  -6        554.48        552.05        20.53 o                         
   6  22  -6        323.54        356.59        17.06 o                         
   7  22  -6        112.30        134.22        11.11 o                         
   1  23  -6        551.20        485.24        24.46 o                         
   2  23  -6         44.77         39.03         8.99 o                         
   3  23  -6        103.89        105.55         9.10 o                         
   4  23  -6        597.80        585.37        20.55 o                         
   5  23  -6        134.46        137.40         9.99 o                         
   6  23  -6         64.68         57.79         7.98 o                         
   7  23  -6        179.06        210.30        25.80 o                         
   0  24  -6        216.71        214.33        24.49 o                         
   1  24  -6        234.53        251.68        16.19 o                         
   2  24  -6       1294.51       1291.79        42.13 o                         
   3  24  -6        152.90        165.43        13.79 o                         
   4  24  -6        208.65        196.11        11.45 o                         
   5  24  -6        631.78        654.87        22.86 o                         
   6  24  -6        282.30        288.88        15.72 o                         
   7  24  -6          7.71         15.70         6.63 o                         
   1  25  -6         48.80         50.95        10.13 o                         
   2  25  -6        439.82        417.85        29.22 o                         
   3  25  -6        207.37        209.09        15.05 o                         
   4  25  -6         76.98         84.40         8.10 o                         
   5  25  -6         33.13         36.15         7.21 o                         
   6  25  -6        135.20        143.20        11.06 o                         
   0  26  -6        567.08        547.39        48.38 o                         
   1  26  -6         72.46         54.19         8.60 o                         
   2  26  -6          5.38          6.59         3.86 o                         
   3  26  -6        334.87        343.67        37.47 o                         
   4  26  -6        125.62        131.54        14.70 o                         
   5  26  -6        198.16        196.41        12.25 o                         
   6  26  -6         14.31          8.62         5.23 o                         
   1  27  -6        171.32        163.64        18.80 o                         
   2  27  -6        132.48        120.72        13.47 o                         
   3  27  -6        881.09        882.67        36.44 o                         
   4  27  -6         25.00         32.56         8.25 o                         
   5  27  -6         28.47         31.19         9.19 o                         
   6  27  -6         45.94         43.39         7.63 o                         
   0  28  -6        890.15        953.33        59.40 o                         
   1  28  -6        192.31        210.21        33.68 o                         
   2  28  -6         28.82         38.31         6.27 o                         
   3  28  -6         78.85         96.10        12.01 o                         
   4  28  -6        104.46        106.80         8.28 o                         
   5  28  -6        103.42        100.12        16.97 o                         
   1  29  -6         50.54         50.13         9.53 o                         
   2  29  -6         63.58         64.53        10.26 o                         
   3  29  -6        110.03        113.73        17.28 o                         
   4  29  -6        173.09        162.31        10.96 o                         
   5  29  -6         21.73         16.38         9.92 o                         
   0  30  -6       1071.80       1096.62        66.14 o                         
   1  30  -6        402.15        416.73        37.97 o                         
   2  30  -6         16.69         16.85         7.79 o                         
   3  30  -6        201.88        217.17        19.29 o                         
   4  30  -6         35.97         38.58        12.41 o                         
   5  30  -6        128.17        132.88        20.21 o                         
   1  31  -6        301.19        286.09        45.28 o                         
   2  31  -6         88.41         98.73        12.72 o                         
   3  31  -6        371.69        377.74        28.87 o                         
   4  31  -6         11.93          0.61         6.12 o                         
   1  32  -6         85.51         83.89        12.64 o                         
   2  32  -6        114.31        123.99        15.80 o                         
   3  32  -6        228.69        246.68        25.52 o                         
   1  33  -6         56.82         65.06        11.94 o                         
   2  33  -6        247.62        262.09        39.80 o                         
   0  34  -6         58.31         39.80        14.08 o                         
   1  34  -6         55.91         68.84        12.33 o                         
   2   0  -5       2563.68       2636.65        86.96 o                         
   4   0  -5        327.16        224.74        20.82 o                         
   6   0  -5        185.17        148.19        18.98 o                         
   8   0  -5        409.47        494.12        41.03 o                         
   0   1  -5       2998.56       2949.70        55.40 o                         
   1   1  -5       2998.84       2990.68        46.57 o                         
   2   1  -5        100.95        130.55         5.82 o                         
   3   1  -5        472.95        531.81        13.37 o                         
   4   1  -5        769.82        795.44        24.38 o                         
   5   1  -5        133.32        136.91        12.99 o                         
   6   1  -5        641.94        676.85        24.70 o                         
   7   1  -5       1240.24       1298.32        49.79 o                         
   8   1  -5        254.98        254.03        20.34 o                         
   9   1  -5        359.79        396.73        27.49 o                         
   1   2  -5       2437.97       2412.49        54.50 o                         
   2   2  -5        595.94        640.87        22.86 o                         
   3   2  -5       3135.66       3059.91        51.69 o                         
   4   2  -5       1600.81       1624.13        40.17 o                         
   5   2  -5        819.83        870.19        26.54 o                         
   6   2  -5        834.13        866.82        55.90 o                         
   7   2  -5        592.84        550.49        20.51 o                         
   8   2  -5        107.35         73.46        12.10 o                         
   9   2  -5        184.48        185.04        20.13 o                         
   0   3  -5       2411.30       2276.77        53.03 o                         
   1   3  -5        282.70        255.87         9.32 o                         
   2   3  -5        488.20        537.27        14.85 o                         
   3   3  -5        420.95        484.67        12.70 o                         
   4   3  -5        234.27        266.55        10.87 o                         
   5   3  -5        311.24        334.91        14.56 o                         
   6   3  -5       4597.19       4548.73       100.01 o                         
   7   3  -5        387.03        380.32        31.15 o                         
   8   3  -5        482.73        545.49        30.30 o                         
   9   3  -5        894.79        914.59        44.81 o                         
   1   4  -5        537.13        565.26        21.21 o                         
   2   4  -5        747.89        800.45        20.40 o                         
   3   4  -5       3120.76       3093.49        58.43 o                         
   4   4  -5       1187.71       1303.93        30.93 o                         
   5   4  -5        718.80        749.34        24.18 o                         
   6   4  -5        654.67        649.23        24.86 o                         
   7   4  -5        215.41        183.64        15.72 o                         
   8   4  -5          3.42         10.82         4.23 o                         
   9   4  -5         65.64         66.37        13.40 o                         
   0   5  -5       1078.08       1223.71        31.98 o                         
   1   5  -5        525.14        511.27        14.78 o                         
   2   5  -5        382.01        436.71        13.58 o                         
   3   5  -5        178.68        207.47         9.13 o                         
   4   5  -5       1697.83       1803.06        38.85 o                         
   5   5  -5        685.39        641.24        37.35 o                         
   6   5  -5         10.39          7.02         3.59 o                         
   7   5  -5       3985.74       3990.31        90.07 o                         
   8   5  -5        189.25        189.73        12.68 o                         
   9   5  -5        425.14        393.90        18.87 o                         
   1   6  -5       2206.65       2188.86        44.23 o                         
   2   6  -5        540.23        561.51        16.13 o                         
   3   6  -5       2560.89       2608.31        50.99 o                         
   4   6  -5        248.33        219.14        10.01 o                         
   5   6  -5        974.58        969.28        27.49 o                         
   6   6  -5        267.44        254.10        43.78 o                         
   7   6  -5         76.25         90.59        10.67 o                         
   8   6  -5        285.13        227.97        19.04 o                         
   9   6  -5         34.02         36.90         8.33 o                         
   0   7  -5      11587.73      12095.08       234.41 o                         
   1   7  -5       4385.22       4639.39        95.17 o                         
   2   7  -5         12.75         10.77         2.76 o                         
   3   7  -5        566.79        657.27        18.52 o                         
   4   7  -5        362.68        377.73        20.94 o                         
   5   7  -5        507.70        589.17        22.34 o                         
   6   7  -5        388.92        345.32        20.29 o                         
   7   7  -5       1068.22       1055.31        50.73 o                         
   8   7  -5        345.18        366.14        20.50 o                         
   9   7  -5         47.20         35.94         6.41 o                         
   1   8  -5       1054.93        939.09        25.52 o                         
   2   8  -5        261.22        283.47        11.30 o                         
   3   8  -5       3884.73       3846.36        71.35 o                         
   4   8  -5        639.21        618.41        21.00 o                         
   5   8  -5        732.81        770.42        22.27 o                         
   6   8  -5       1418.51       1440.52        50.13 o                         
   7   8  -5        545.71        546.51        30.68 o                         
   8   8  -5        582.11        605.00        24.99 o                         
   9   8  -5        171.99        184.65        13.82 o                         
  10   8  -5        296.75        302.51        24.49 o                         
   0   9  -5       1410.20       1332.57        34.04 o                         
   1   9  -5       1010.55       1083.30        25.09 o                         
   2   9  -5       5050.70       5160.37        91.83 o                         
   3   9  -5        461.50        464.00        15.11 o                         
   4   9  -5       1632.58       1606.37        36.32 o                         
   5   9  -5        301.09        302.24        13.01 o                         
   6   9  -5        172.65        192.55        12.48 o                         
   7   9  -5        177.03        196.55        13.05 o                         
   8   9  -5        854.16        877.52        34.93 o                         
   9   9  -5         71.28         70.91         9.61 o                         
  10   9  -5         71.69        105.33        13.47 o                         
   1  10  -5        668.82        715.60        18.56 o                         
   2  10  -5        312.78        311.79        11.41 o                         
   3  10  -5        141.53        123.18         7.26 o                         
   4  10  -5       1064.40       1057.05        27.10 o                         
   5  10  -5         78.92         91.06         8.12 o                         
   6  10  -5       1307.48       1256.72        34.99 o                         
   7  10  -5        247.16        227.68        14.20 o                         
   8  10  -5        383.91        401.17        20.24 o                         
   9  10  -5        182.32        208.03        15.98 o                         
   0  11  -5        690.79        690.69        37.97 o                         
   1  11  -5         85.86         78.61         5.30 o                         
   2  11  -5       2580.90       2522.88        49.84 o                         
   3  11  -5        438.80        453.55        15.03 o                         
   4  11  -5       1198.26       1158.04        31.55 o                         
   5  11  -5        617.51        595.23        22.83 o                         
   6  11  -5        570.75        552.33        20.77 o                         
   7  11  -5        108.39        114.39        10.98 o                         
   8  11  -5        316.01        324.64        18.33 o                         
   9  11  -5        155.88        138.03        16.11 o                         
   1  12  -5        675.65        742.96        19.18 o                         
   2  12  -5        222.81        204.77        12.27 o                         
   3  12  -5        271.74        265.20        11.06 o                         
   4  12  -5       2931.64       2972.24        59.65 o                         
   5  12  -5        265.33        256.82        12.12 o                         
   6  12  -5         44.29         34.22         6.28 o                         
   7  12  -5         58.06         44.39         7.38 o                         
   8  12  -5         33.55         40.73         8.30 o                         
   9  12  -5        107.20         92.58        11.40 o                         
   0  13  -5        330.60        331.38        18.83 o                         
   1  13  -5       1109.94       1123.16        25.93 o                         
   2  13  -5        128.17        114.59        12.46 o                         
   3  13  -5       1072.03       1093.53        38.27 o                         
   4  13  -5        711.71        709.75        20.96 o                         
   5  13  -5       4855.73       4910.26        92.66 o                         
   6  13  -5        263.44        291.00        18.82 o                         
   7  13  -5        165.17        168.56        11.81 o                         
   8  13  -5         52.09         40.41         7.62 o                         
   9  13  -5        594.93        638.66        28.86 o                         
   1  14  -5        204.51        179.95        10.94 o                         
   2  14  -5        688.39        708.66        19.53 o                         
   3  14  -5        735.47        782.28        21.48 o                         
   4  14  -5       2384.82       2334.79        49.43 o                         
   5  14  -5        747.73        738.86        22.58 o                         
   6  14  -5        848.54        833.59        25.37 o                         
   7  14  -5        113.90        109.84        10.18 o                         
   8  14  -5         49.82         81.65        14.50 o                         
   9  14  -5         40.68         32.70         7.71 o                         
   0  15  -5       1322.09       1312.22        46.88 o                         
   1  15  -5        467.52        485.33        19.40 o                         
   2  15  -5         14.43         12.97         2.98 o                         
   3  15  -5        612.85        628.46        18.75 o                         
   4  15  -5       1639.91       1643.70        38.05 o                         
   5  15  -5       2332.84       2272.06        57.84 o                         
   6  15  -5        386.18        403.05        16.46 o                         
   7  15  -5        560.29        568.64        21.28 o                         
   8  15  -5        441.18        408.15        22.64 o                         
   9  15  -5        671.08        607.46        32.83 o                         
   1  16  -5       5352.75       5259.61       112.89 o                         
   2  16  -5          6.88         13.98         3.39 o                         
   3  16  -5        522.77        526.80        17.05 o                         
   4  16  -5        762.35        781.60        26.25 o                         
   5  16  -5       3901.81       3887.17        76.44 o                         
   6  16  -5        502.20        550.12        20.00 o                         
   7  16  -5        152.68        152.08        11.38 o                         
   8  16  -5        158.49        158.18        14.57 o                         
   9  16  -5        219.60        209.77        21.43 o                         
   0  17  -5       2024.65       1966.43        64.78 o                         
   1  17  -5        224.56        222.55        12.91 o                         
   2  17  -5        351.96        332.47        15.64 o                         
   3  17  -5         32.88         30.55         5.20 o                         
   4  17  -5          4.14          2.02         2.22 o                         
   5  17  -5        406.46        392.62        26.52 o                         
   6  17  -5        178.27        188.53        20.06 o                         
   7  17  -5         39.96         39.72         5.53 o                         
   8  17  -5        121.59        102.84        12.13 o                         
   9  17  -5        243.31        259.44        38.58 o                         
   1  18  -5       1570.43       1505.20        42.61 o                         
   2  18  -5       1275.46       1264.92        32.06 o                         
   3  18  -5        762.23        719.97        21.07 o                         
   4  18  -5         89.35         94.63         8.31 o                         
   5  18  -5        905.36        885.11        25.96 o                         
   6  18  -5       1527.62       1538.93        45.33 o                         
   7  18  -5         97.60        114.47        10.18 o                         
   8  18  -5        801.00        841.08        33.36 o                         
   0  19  -5       1043.38       1052.32        42.61 o                         
   1  19  -5       1265.87       1328.40        42.94 o                         
   2  19  -5       4477.54       4436.43        82.87 o                         
   3  19  -5        141.16        123.11         9.53 o                         
   4  19  -5        465.36        455.77        16.78 o                         
   5  19  -5        104.11         98.65        12.73 o                         
   6  19  -5        327.94        353.50        15.46 o                         
   7  19  -5         51.50         59.99         7.42 o                         
   8  19  -5        170.54        202.62        13.08 o                         
   1  20  -5        165.27        161.57        11.46 o                         
   2  20  -5        263.79        254.75        10.49 o                         
   3  20  -5         34.69         44.16         7.60 o                         
   4  20  -5        387.90        371.12        23.16 o                         
   5  20  -5          3.54          5.69         2.87 o                         
   6  20  -5        726.38        703.53        28.25 o                         
   7  20  -5         28.69         22.89         5.39 o                         
   8  20  -5         53.57         34.29         7.46 o                         
   0  21  -5       4603.24       4557.41       172.07 o                         
   1  21  -5        586.13        577.40        35.22 o                         
   2  21  -5       2383.41       2424.17       107.81 o                         
   3  21  -5        353.03        334.04        15.64 o                         
   4  21  -5        850.18        810.22        33.52 o                         
   5  21  -5         72.10         82.05        10.34 o                         
   6  21  -5        429.29        425.55        18.07 o                         
   7  21  -5         84.65         79.65         8.98 o                         
   8  21  -5        197.99        209.32        14.14 o                         
   1  22  -5        315.20        271.03        22.10 o                         
   2  22  -5        268.49        283.99        15.95 o                         
   3  22  -5       1007.15       1041.80        27.76 o                         
   4  22  -5         33.51         57.57         6.15 o                         
   5  22  -5        135.33        138.13         9.88 o                         
   6  22  -5         52.08         70.60         8.05 o                         
   7  22  -5        218.03        221.27        15.09 o                         
   8  22  -5        156.64        146.10        12.49 o                         
   0  23  -5       1246.53       1217.26        78.38 o                         
   1  23  -5         22.17         20.70         5.16 o                         
   2  23  -5        584.45        582.41        24.57 o                         
   3  23  -5        221.83        241.54        11.14 o                         
   4  23  -5        132.53        122.06         8.48 o                         
   5  23  -5        551.08        557.92        23.99 o                         
   6  23  -5        121.46        118.91        10.07 o                         
   7  23  -5         44.28         50.33         7.67 o                         
   1  24  -5        483.37        490.62        51.74 o                         
   2  24  -5        247.04        269.13        16.16 o                         
   3  24  -5       1917.40       1958.38        44.30 o                         
   4  24  -5        136.85        127.89         9.65 o                         
   5  24  -5         27.74         28.71         4.98 o                         
   6  24  -5        452.59        505.14        29.70 o                         
   7  24  -5        230.76        231.04        14.65 o                         
   0  25  -5        491.57        527.19        38.58 o                         
   1  25  -5       1278.62       1290.88        41.64 o                         
   2  25  -5        105.55         85.99        14.99 o                         
   3  25  -5         36.81         36.83         4.55 o                         
   4  25  -5        367.16        379.57        15.68 o                         
   5  25  -5         91.43        109.56         9.06 o                         
   6  25  -5        103.26        115.93        10.35 o                         
   7  25  -5        121.17        112.96        10.51 o                         
   1  26  -5       1610.37       1645.24        57.73 o                         
   2  26  -5        531.11        541.92        24.50 o                         
   3  26  -5       1157.70       1207.15        26.99 o                         
   4  26  -5        429.55        439.44        17.16 o                         
   5  26  -5        374.17        368.74        16.25 o                         
   6  26  -5         39.25         42.28         6.20 o                         
   7  26  -5         34.71         48.80         8.60 o                         
   0  27  -5       1862.18       1991.84        93.69 o                         
   1  27  -5         98.99         87.48        10.88 o                         
   2  27  -5        228.34        207.82        28.92 o                         
   3  27  -5         81.08         85.61         7.87 o                         
   4  27  -5        322.02        317.63        14.35 o                         
   5  27  -5        106.95        122.32         9.15 o                         
   6  27  -5        538.19        586.24        23.28 o                         
   1  28  -5       1156.85       1119.68        46.97 o                         
   2  28  -5         81.40         97.21        11.83 o                         
   3  28  -5        147.05        147.94        13.25 o                         
   4  28  -5        127.42        119.05         7.77 o                         
   5  28  -5        835.10        906.25        32.73 o                         
   6  28  -5          5.03          0.00         4.08 o                         
   0  29  -5       3125.84       3256.25       139.62 o                         
   1  29  -5        153.77        164.60        15.57 o                         
   2  29  -5        805.57        746.19        39.84 o                         
   3  29  -5        212.27        187.89        20.00 o                         
   4  29  -5       1044.65       1009.92        26.78 o                         
   5  29  -5        618.94        652.09        23.16 o                         
   1  30  -5        147.48        128.77        15.08 o                         
   2  30  -5          3.89          2.37         3.92 o                         
   3  30  -5        135.53        128.87        14.52 o                         
   4  30  -5        552.70        539.93        17.23 o                         
   5  30  -5        266.28        256.66        14.76 o                         
   0  31  -5        700.54        726.82        51.44 o                         
   1  31  -5         70.03         84.05        12.29 o                         
   2  31  -5        290.85        307.00        25.58 o                         
   3  31  -5         20.41         32.02         7.05 o                         
   4  31  -5        597.56        622.48        18.64 o                         
   5  31  -5         25.84         28.73         6.63 o                         
   1  32  -5        290.39        296.40        22.08 o                         
   2  32  -5         49.13         53.89        10.72 o                         
   3  32  -5        586.30        629.88        29.55 o                         
   4  32  -5        268.71        270.72        15.00 o                         
   0  33  -5        555.43        615.37        47.76 o                         
   1  33  -5         59.45         68.18        17.76 o                         
   2  33  -5         87.84         97.21        14.03 o                         
   3  33  -5         27.37         59.68        17.45 o                         
   1  34  -5         99.66        109.90        36.44 o                         
   2  34  -5         52.46         54.89        12.12 o                         
   0  35  -5        467.87        472.07        42.25 o                         
   1  35  -5         93.41         88.11        14.90 o                         
   0   0  -4       9373.35       9280.97       267.88 o                         
   2   0  -4       4110.78       4122.56        82.93 o                         
   4   0  -4       5660.71       6078.51       144.93 o                         
   6   0  -4       1304.14       1312.18        66.75 o                         
   8   0  -4       1911.89       1967.35        94.92 o                         
   1   1  -4       1369.17       1251.76        57.64 o                         
   2   1  -4       1818.96       1865.79        32.81 o                         
   3   1  -4      10693.75      10715.03       179.44 o                         
   4   1  -4        524.14        492.10        21.69 o                         
   5   1  -4        301.86        351.94        26.64 o                         
   6   1  -4        559.83        524.89        25.76 o                         
   7   1  -4       1679.77       1503.21        54.34 o                         
   8   1  -4         75.79         70.15        11.04 o                         
   9   1  -4         24.99         26.79         8.63 o                         
  10   1  -4        538.06        522.29        66.75 o                         
   0   2  -4        178.51        203.00         7.54 o                         
   1   2  -4       1276.82       1288.67        23.69 o                         
   2   2  -4        812.83        881.33        53.19 o                         
   3   2  -4       2139.68       2338.40        50.76 o                         
   4   2  -4       4413.23       4576.26        95.15 o                         
   5   2  -4       1316.75       1368.27        64.61 o                         
   6   2  -4        818.11        783.57        24.87 o                         
   7   2  -4        382.39        417.38        16.86 o                         
   8   2  -4       1260.67       1281.89        51.09 o                         
   9   2  -4       1104.63       1073.76        75.32 o                         
   1   3  -4        398.82        304.84        25.08 o                         
   2   3  -4       1278.41       1274.00        38.37 o                         
   3   3  -4       1650.87       1811.89        37.00 o                         
   4   3  -4       3168.34       3237.51        86.82 o                         
   5   3  -4        273.86        311.63        17.42 o                         
   6   3  -4         52.51         37.66         9.02 o                         
   7   3  -4        695.30        686.87        24.22 o                         
   8   3  -4        716.53        670.57        25.13 o                         
   9   3  -4        104.05         80.91        13.34 o                         
   0   4  -4      26334.50      26878.91      1205.01 o                         
   1   4  -4       4755.25       4701.56        81.87 o                         
   2   4  -4      11365.25      11879.54       199.20 o                         
   3   4  -4       2632.13       3014.30        56.46 o                         
   4   4  -4       5099.53       5107.00        91.60 o                         
   5   4  -4        222.60        236.01        11.88 o                         
   6   4  -4        195.17        174.98        12.86 o                         
   7   4  -4        227.49        218.25        12.43 o                         
   8   4  -4        156.26        173.53        19.97 o                         
   9   4  -4        189.39        227.20        44.70 o                         
   1   5  -4       2682.76       2650.72        60.28 o                         
   2   5  -4       4439.39       4702.17        83.26 o                         
   3   5  -4        238.62        273.25        10.20 o                         
   4   5  -4        679.16        760.01        20.32 o                         
   5   5  -4       1668.14       1649.37        51.49 o                         
   6   5  -4        281.50        288.11        21.56 o                         
   7   5  -4        116.73        114.59         9.65 o                         
   8   5  -4         47.92         67.43        10.52 o                         
   9   5  -4         13.57          9.31         3.38 o                         
   0   6  -4      16186.70      16031.19       303.86 o                         
   1   6  -4         51.89         51.50         4.97 o                         
   2   6  -4       1471.76       1591.80        53.67 o                         
   3   6  -4       1642.50       1663.39        35.07 o                         
   4   6  -4       2511.12       2392.38        47.41 o                         
   5   6  -4        305.67        326.89        12.84 o                         
   6   6  -4       1361.82       1359.87        41.99 o                         
   7   6  -4        557.55        543.19        21.55 o                         
   8   6  -4        782.06        842.13        47.01 o                         
   9   6  -4         25.19         18.32         5.40 o                         
   1   7  -4       3182.88       3149.18        57.46 o                         
   2   7  -4        135.71        152.74         6.97 o                         
   3   7  -4        893.25        854.31        21.05 o                         
   4   7  -4        251.07        203.03         9.24 o                         
   5   7  -4       1701.89       1666.21        36.98 o                         
   6   7  -4       1715.50       1620.68        43.62 o                         
   7   7  -4        572.56        603.54        23.43 o                         
   8   7  -4        389.30        412.57        19.28 o                         
   9   7  -4        234.46        248.23        16.21 o                         
  10   7  -4        767.24        735.39        41.64 o                         
   0   8  -4       6319.86       6513.18       130.52 o                         
   1   8  -4        589.65        673.72        16.59 o                         
   2   8  -4        482.85        604.08        18.05 o                         
   3   8  -4        507.17        515.51        17.24 o                         
   4   8  -4        635.76        654.14        18.56 o                         
   5   8  -4        788.98        805.73        22.39 o                         
   6   8  -4        513.60        481.93        19.58 o                         
   7   8  -4         67.53         60.21        12.46 o                         
   8   8  -4        117.12        117.11        11.10 o                         
   9   8  -4        338.04        350.43        20.29 o                         
  10   8  -4         21.54         11.63         7.35 o                         
   1   9  -4       6780.33       6732.13       116.10 o                         
   2   9  -4         67.72        127.95        11.11 o                         
   3   9  -4       3255.55       3305.13        62.83 o                         
   4   9  -4       1808.55       1823.34        38.96 o                         
   5   9  -4        377.83        384.85        16.53 o                         
   6   9  -4        638.06        610.48        22.73 o                         
   7   9  -4       1324.80       1266.48        38.18 o                         
   8   9  -4         24.79         30.55         6.11 o                         
   9   9  -4        154.88        148.69        15.85 o                         
  10   9  -4        475.21        492.89        34.29 o                         
   0  10  -4       4311.47       4594.64       117.43 o                         
   1  10  -4       1453.97       1629.85        47.76 o                         
   2  10  -4        508.68        540.36        14.98 o                         
   3  10  -4        889.27        789.71        20.40 o                         
   4  10  -4        163.09        211.93         9.52 o                         
   5  10  -4        492.02        460.76        18.12 o                         
   6  10  -4        312.06        327.88        13.92 o                         
   7  10  -4       1408.41       1398.85        41.17 o                         
   8  10  -4         26.03         20.95         5.06 o                         
   9  10  -4        584.28        604.07        28.82 o                         
  10  10  -4         59.44         77.77        15.92 o                         
   1  11  -4        168.13        180.28         7.23 o                         
   2  11  -4       1819.16       1907.52        38.83 o                         
   3  11  -4       4362.05       4517.73        82.03 o                         
   4  11  -4        651.19        649.59        18.85 o                         
   5  11  -4         93.21        122.28         7.88 o                         
   6  11  -4         32.70         25.68         4.20 o                         
   7  11  -4        219.26        222.62        13.65 o                         
   8  11  -4         86.68         94.16        10.71 o                         
   9  11  -4        107.64         90.50        14.70 o                         
  10  11  -4         49.13         29.39        11.02 o                         
   0  12  -4        842.90        743.42        29.21 o                         
   1  12  -4        216.42        229.02         8.24 o                         
   2  12  -4       1673.75       1733.12        35.94 o                         
   3  12  -4       1061.16       1039.81        28.99 o                         
   4  12  -4       1621.34       1661.51        44.82 o                         
   5  12  -4         78.12         65.32         6.69 o                         
   6  12  -4        174.56        167.68        10.00 o                         
   7  12  -4         43.33         49.78         8.37 o                         
   8  12  -4        911.59        914.27        32.93 o                         
   9  12  -4        978.14       1043.59        36.83 o                         
  10  12  -4         94.98         77.16        23.27 o                         
   1  13  -4        179.77        190.10         7.43 o                         
   2  13  -4        266.34        313.86        10.85 o                         
   3  13  -4        509.05        467.48        16.00 o                         
   4  13  -4        105.53        116.91         8.04 o                         
   5  13  -4         97.34         97.78         7.35 o                         
   6  13  -4        321.17        321.01        14.45 o                         
   7  13  -4        403.98        420.12        19.99 o                         
   8  13  -4        175.23        153.41        12.93 o                         
   9  13  -4         85.91         75.80        12.99 o                         
   0  14  -4       6853.34       6866.05       170.87 o                         
   1  14  -4         96.73         92.56         5.05 o                         
   2  14  -4       3281.76       3194.67        61.16 o                         
   3  14  -4        533.31        579.52        16.99 o                         
   4  14  -4       2041.68       2044.98        43.91 o                         
   5  14  -4        396.79        391.88        16.00 o                         
   6  14  -4        262.82        269.28        16.99 o                         
   7  14  -4        130.69        144.57        10.29 o                         
   8  14  -4        510.31        554.77        24.86 o                         
   9  14  -4         60.81         47.94         8.79 o                         
   1  15  -4       2117.75       2255.75        54.44 o                         
   2  15  -4       2318.46       2366.97        47.33 o                         
   3  15  -4        505.98        508.22        15.90 o                         
   4  15  -4        604.44        620.79        18.67 o                         
   5  15  -4        377.41        385.19        14.89 o                         
   6  15  -4        438.17        461.12        18.23 o                         
   7  15  -4        322.39        277.21        13.99 o                         
   8  15  -4        180.66        202.34        14.13 o                         
   9  15  -4        133.00        138.36        17.17 o                         
   0  16  -4       2718.38       2767.49        80.63 o                         
   1  16  -4        681.26        707.28        23.86 o                         
   2  16  -4        245.13        255.47         9.96 o                         
   3  16  -4        429.53        405.99        13.80 o                         
   4  16  -4        750.21        736.79        21.27 o                         
   5  16  -4        225.41        202.89        13.18 o                         
   6  16  -4        394.93        435.36        19.53 o                         
   7  16  -4        257.37        246.81        17.15 o                         
   8  16  -4        110.03        117.69        20.81 o                         
   9  16  -4        174.56        193.37        14.93 o                         
   1  17  -4       3452.68       3429.81        78.49 o                         
   2  17  -4        150.95        161.65         8.35 o                         
   3  17  -4        350.49        332.39        12.44 o                         
   4  17  -4        869.84        922.35        31.02 o                         
   5  17  -4        973.85        989.52        27.12 o                         
   6  17  -4        447.81        456.73        17.66 o                         
   7  17  -4        779.93        823.73        26.19 o                         
   8  17  -4        199.88        195.53        14.60 o                         
   9  17  -4         40.44         52.13         9.03 o                         
   0  18  -4       1175.25       1090.96        42.61 o                         
   1  18  -4        260.43        272.12        27.21 o                         
   2  18  -4        238.29        250.98         9.98 o                         
   3  18  -4         97.14        112.33         7.12 o                         
   4  18  -4         60.44         63.41         6.43 o                         
   5  18  -4        131.48        129.78        11.49 o                         
   6  18  -4        908.64        894.14        26.79 o                         
   7  18  -4        687.37        696.74        24.39 o                         
   8  18  -4          1.40          2.41         3.97 o                         
   9  18  -4        226.17        199.95        18.40 o                         
   1  19  -4       1778.49       1681.32        70.57 o                         
   2  19  -4        174.69        192.55         8.79 o                         
   3  19  -4       5208.84       5110.92        93.98 o                         
   4  19  -4        372.81        372.86        18.14 o                         
   5  19  -4        289.59        301.47        13.12 o                         
   6  19  -4        377.18        394.39        16.48 o                         
   7  19  -4        115.03        114.99        15.20 o                         
   8  19  -4         37.94         39.90         8.01 o                         
   9  19  -4        253.61        274.04        22.47 o                         
   0  20  -4       1580.23       1453.38        52.73 o                         
   1  20  -4         84.73         90.78         8.64 o                         
   2  20  -4       1003.56        999.31        25.07 o                         
   3  20  -4       1231.76       1230.25        31.16 o                         
   4  20  -4         28.07         29.36         6.07 o                         
   5  20  -4        434.88        433.12        19.89 o                         
   6  20  -4        404.84        410.01        16.87 o                         
   7  20  -4        751.18        771.72        32.61 o                         
   8  20  -4        233.28        249.74        14.64 o                         
   1  21  -4        601.33        588.96        31.59 o                         
   2  21  -4       3004.28       2924.96        51.15 o                         
   3  21  -4        635.37        668.17        59.64 o                         
   4  21  -4        520.89        501.21        21.43 o                         
   5  21  -4        242.10        227.78        14.60 o                         
   6  21  -4         54.72         68.84         7.44 o                         
   7  21  -4         43.32         35.20         7.50 o                         
   8  21  -4         60.34         71.56         9.19 o                         
   0  22  -4        758.00        750.70        44.09 o                         
   1  22  -4       3959.68       3862.30        89.60 o                         
   2  22  -4        356.34        361.07        11.99 o                         
   3  22  -4        282.60        319.90        16.62 o                         
   4  22  -4        545.64        543.92        22.88 o                         
   5  22  -4        523.86        516.20        22.69 o                         
   6  22  -4        234.96        235.44        12.75 o                         
   7  22  -4        337.69        383.47        17.41 o                         
   8  22  -4         72.46         64.43         8.26 o                         
   1  23  -4       1534.30       1571.11        45.24 o                         
   2  23  -4       1638.71       1675.11        32.54 o                         
   3  23  -4        429.25        404.34        19.71 o                         
   4  23  -4        676.58        652.34        26.84 o                         
   5  23  -4         98.29        100.29        10.32 o                         
   6  23  -4         94.91         96.21         8.62 o                         
   7  23  -4         19.17         23.65         5.39 o                         
   8  23  -4        183.14        212.76        15.48 o                         
   0  24  -4        527.72        558.42        37.97 o                         
   1  24  -4        685.81        651.55        26.95 o                         
   2  24  -4        763.24        738.17        27.68 o                         
   3  24  -4        417.46        431.56        20.43 o                         
   4  24  -4        276.16        277.89        15.84 o                         
   5  24  -4          6.01          6.76         3.89 o                         
   6  24  -4        228.51        234.73        15.38 o                         
   7  24  -4        156.77        165.43        11.42 o                         
   1  25  -4        213.18        202.50        14.15 o                         
   2  25  -4        311.51        353.43        38.49 o                         
   3  25  -4        250.16        219.44        11.86 o                         
   4  25  -4          9.71          6.45         3.59 o                         
   5  25  -4        249.88        250.59        12.55 o                         
   6  25  -4        268.44        282.87        15.87 o                         
   7  25  -4         47.10         44.57         7.12 o                         
   0  26  -4        661.89        654.56        43.48 o                         
   1  26  -4         63.87         61.61        10.72 o                         
   2  26  -4         88.26         98.96        10.06 o                         
   3  26  -4          1.04          4.91         2.29 o                         
   4  26  -4        250.98        249.60        18.27 o                         
   5  26  -4        185.93        208.56        12.18 o                         
   6  26  -4        266.36        289.09        14.56 o                         
   7  26  -4         28.63         23.92         5.42 o                         
   1  27  -4        586.76        647.76        30.73 o                         
   2  27  -4        869.46        870.65        56.44 o                         
   3  27  -4        544.37        531.91        16.43 o                         
   4  27  -4         27.55         27.39         5.43 o                         
   5  27  -4        256.31        263.46        13.36 o                         
   6  27  -4        563.68        571.98        21.27 o                         
   7  27  -4         72.27         90.84        11.57 o                         
   0  28  -4        210.56        219.23        24.49 o                         
   1  28  -4        242.63        239.43        25.11 o                         
   2  28  -4          3.84          5.31         3.33 o                         
   3  28  -4        177.96        177.79         8.55 o                         
   4  28  -4         71.51         74.29         6.18 o                         
   5  28  -4        309.05        332.26        18.73 o                         
   6  28  -4         34.70         28.76         5.54 o                         
   1  29  -4         48.84         58.20         9.74 o                         
   2  29  -4        361.81        357.40        19.58 o                         
   3  29  -4         76.91         78.07         5.43 o                         
   4  29  -4         80.24         79.48         6.96 o                         
   5  29  -4         88.12         92.87         8.84 o                         
   6  29  -4        515.57        511.15        26.29 o                         
   0  30  -4        513.15        471.46        38.58 o                         
   1  30  -4        133.55        137.17        23.27 o                         
   2  30  -4         18.76         15.97         5.41 o                         
   3  30  -4        356.68        379.40        14.17 o                         
   4  30  -4        141.76        157.32         8.84 o                         
   5  30  -4         13.49         10.01         5.18 o                         
   1  31  -4        361.61        350.63        34.60 o                         
   2  31  -4        189.80        242.50        28.17 o                         
   3  31  -4        216.40        212.29        17.45 o                         
   4  31  -4        217.47        236.36        12.33 o                         
   5  31  -4        118.09        106.91         9.37 o                         
   0  32  -4        301.55        322.04        31.84 o                         
   1  32  -4        303.80        297.58        21.84 o                         
   2  32  -4        730.23        778.56        38.04 o                         
   3  32  -4         26.50         20.78         6.36 o                         
   4  32  -4        116.32        103.72         7.80 o                         
   1  33  -4        289.90        313.45        22.84 o                         
   2  33  -4         96.66        109.53        15.15 o                         
   3  33  -4        521.75        561.53        26.93 o                         
   4  33  -4        450.49        437.10        17.96 o                         
   0  34  -4        570.57        649.66        48.38 o                         
   1  34  -4        150.49        155.15        16.44 o                         
   2  34  -4        124.98        118.76        16.84 o                         
   3  34  -4        419.03        459.50        29.84 o                         
   1  35  -4         91.23         83.02        13.34 o                         
   2  35  -4         71.46         91.30        17.76 o                         
   0  36  -4        532.53        574.34        44.70 o                         
   2   0  -3       1229.63       1163.82        38.27 o                         
   4   0  -3       1096.20       1098.06        85.73 o                         
   6   0  -3       3612.29       3739.96       286.86 o                         
   8   0  -3        251.01        268.22        27.56 o                         
  10   0  -3         61.54         37.35        14.08 o                         
   0   1  -3       2066.58       2053.85        37.42 o                         
   1   1  -3       4199.02       4087.02        57.62 o                         
   2   1  -3       5117.03       5067.21        76.54 o                         
   3   1  -3       2648.94       2778.67        50.72 o                         
   4   1  -3        551.08        563.59        26.20 o                         
   5   1  -3        117.58         95.83         6.85 o                         
   6   1  -3        591.47        629.36        27.93 o                         
   7   1  -3         59.45         57.18         9.50 o                         
   8   1  -3        666.39        753.33        35.07 o                         
   9   1  -3        718.91        771.56        37.87 o                         
  10   1  -3         28.87         19.08         6.21 o                         
   1   2  -3       5383.75       5192.78        79.75 o                         
   2   2  -3       1465.96       1478.06        28.23 o                         
   3   2  -3       7722.73       8363.01       142.05 o                         
   4   2  -3       1697.24       1804.16        71.09 o                         
   5   2  -3       2876.39       2949.60        63.98 o                         
   6   2  -3        850.52        819.97        34.77 o                         
   7   2  -3        152.29        160.24        16.98 o                         
   8   2  -3        460.14        494.44        38.89 o                         
   9   2  -3        103.59         96.53        14.38 o                         
  10   2  -3         64.34         63.00        12.72 o                         
   0   3  -3       1483.98       1643.36        36.29 o                         
   1   3  -3       3979.56       4124.71        71.63 o                         
   2   3  -3       3763.04       4025.39        73.24 o                         
   3   3  -3       4705.73       5012.58       110.03 o                         
   4   3  -3        643.28        622.72        28.29 o                         
   5   3  -3        419.14        360.83        17.50 o                         
   6   3  -3        170.35        175.38        11.92 o                         
   7   3  -3       2174.33       2159.37        53.37 o                         
   8   3  -3        637.14        642.71        32.28 o                         
   9   3  -3        321.16        326.56        24.46 o                         
  10   3  -3         87.52         94.64        15.15 o                         
   1   4  -3        212.77        215.88         8.23 o                         
   2   4  -3       1747.29       1785.98        34.95 o                         
   3   4  -3        605.00        663.10        28.20 o                         
   4   4  -3       3840.02       4211.34        89.17 o                         
   5   4  -3       1432.22       1483.75        37.12 o                         
   6   4  -3        530.70        503.23        42.27 o                         
   7   4  -3        283.04        273.07        35.91 o                         
   8   4  -3        971.84        976.57        64.06 o                         
   9   4  -3        481.77        474.35        17.05 o                         
  10   4  -3        300.06        227.90        22.05 o                         
   0   5  -3       1022.43       1057.23        25.01 o                         
   1   5  -3       1354.39       1424.70        28.39 o                         
   2   5  -3       1953.36       2075.51        39.96 o                         
   3   5  -3       1588.75       1840.77        61.73 o                         
   4   5  -3        216.82        217.48        10.91 o                         
   5   5  -3       2066.57       1956.89        69.87 o                         
   6   5  -3        412.87        444.39        17.61 o                         
   7   5  -3       1191.25       1182.38        34.70 o                         
   8   5  -3        316.89        319.90        16.05 o                         
   9   5  -3       1077.16       1158.25        48.41 o                         
  10   5  -3         39.79         34.27         8.63 o                         
   1   6  -3       5243.54       5082.11       102.33 o                         
   2   6  -3       4403.93       4480.75        78.20 o                         
   3   6  -3       5656.33       5832.85       100.64 o                         
   4   6  -3       3545.45       3875.32        77.42 o                         
   5   6  -3        442.25        454.30        16.92 o                         
   6   6  -3       1819.92       1784.96        45.64 o                         
   7   6  -3         29.07         30.14         5.64 o                         
   8   6  -3        208.99        199.21        12.48 o                         
   9   6  -3         56.95         67.94         8.20 o                         
  10   6  -3         76.19         75.33         7.39 o                         
   0   7  -3        773.86        890.93        44.09 o                         
   1   7  -3        626.69        615.59        14.91 o                         
   2   7  -3       3511.77       3506.00        76.27 o                         
   3   7  -3        986.76       1080.13        33.59 o                         
   4   7  -3       2696.93       2878.57        57.75 o                         
   5   7  -3        458.22        491.62        27.68 o                         
   6   7  -3        212.62        206.19        14.19 o                         
   7   7  -3       1307.51       1302.94        63.50 o                         
   8   7  -3        185.17        211.48        13.31 o                         
   9   7  -3         97.10        106.85        11.04 o                         
  10   7  -3        261.25        272.09        16.86 o                         
   1   8  -3       5867.35       5673.47        98.35 o                         
   2   8  -3       1019.80       1006.99        25.97 o                         
   3   8  -3       2196.01       2261.78        43.48 o                         
   4   8  -3       1784.02       1841.97       112.69 o                         
   5   8  -3       1265.36       1233.49        29.28 o                         
   6   8  -3        628.71        615.60        23.90 o                         
   7   8  -3        266.28        243.63        13.87 o                         
   8   8  -3        643.81        653.53        27.09 o                         
   9   8  -3        236.17        251.44        27.63 o                         
  10   8  -3        429.79        390.11        37.97 o                         
   0   9  -3       5726.91       6099.92       147.15 o                         
   1   9  -3       1082.27       1094.16        23.27 o                         
   2   9  -3        588.30        630.92        16.17 o                         
   3   9  -3       1460.17       1584.92        38.74 o                         
   4   9  -3        246.17        260.59        14.82 o                         
   5   9  -3        526.53        520.33        49.91 o                         
   6   9  -3        655.11        656.48        25.23 o                         
   7   9  -3        495.90        471.69        38.16 o                         
   8   9  -3        145.80        162.75        13.02 o                         
   9   9  -3        196.10        215.74        16.12 o                         
   1  10  -3       1955.27       2039.45        38.66 o                         
   2  10  -3        158.93        160.85         8.43 o                         
   3  10  -3       1713.91       1632.29        39.62 o                         
   4  10  -3       1075.85       1132.08        30.91 o                         
   5  10  -3        418.75        400.86        16.66 o                         
   6  10  -3        729.66        787.37        80.40 o                         
   7  10  -3         96.33         86.24         8.73 o                         
   8  10  -3       1227.97       1184.60        53.60 o                         
   9  10  -3         60.68         77.40        10.69 o                         
  10  10  -3         83.80         85.73        15.92 o                         
   0  11  -3       6498.48       6799.94       165.10 o                         
   1  11  -3       1031.65        914.47        20.32 o                         
   2  11  -3       3500.36       3666.69        75.72 o                         
   3  11  -3       2623.85       2711.60        59.79 o                         
   4  11  -3       2362.20       2289.38        54.36 o                         
   5  11  -3       1159.70       1135.25        47.35 o                         
   6  11  -3        841.25        816.05        27.49 o                         
   7  11  -3         72.60         70.91         8.69 o                         
   8  11  -3         38.15         41.32         9.30 o                         
   9  11  -3        545.75        599.62        29.51 o                         
  10  11  -3         90.31         87.57        16.53 o                         
   1  12  -3        349.94        345.11        10.15 o                         
   2  12  -3        633.25        765.48        22.37 o                         
   3  12  -3      11090.92      11686.38       223.14 o                         
   4  12  -3       4256.67       4282.31        90.54 o                         
   5  12  -3        153.81        188.71        11.03 o                         
   6  12  -3        906.57        884.67        34.74 o                         
   7  12  -3        134.41        152.33        13.59 o                         
   8  12  -3        234.15        228.63        14.73 o                         
   9  12  -3         76.92         83.15        11.41 o                         
  10  12  -3        275.37        297.00        30.01 o                         
   0  13  -3        554.43        536.73        22.64 o                         
   1  13  -3       3271.90       3372.27        72.62 o                         
   2  13  -3        735.32        681.83        23.88 o                         
   3  13  -3        964.66       1066.05        29.31 o                         
   4  13  -3        108.74         73.50        10.68 o                         
   5  13  -3        281.37        302.96        14.56 o                         
   6  13  -3        195.18        185.80        11.66 o                         
   7  13  -3       1725.74       1663.60       114.51 o                         
   8  13  -3        119.77        115.96        18.24 o                         
   9  13  -3        330.39        335.35        24.76 o                         
  10  13  -3         31.49         45.32        12.25 o                         
   1  14  -3        250.23        261.79        11.77 o                         
   2  14  -3       1392.47       1498.23        38.39 o                         
   3  14  -3        164.10        147.81         9.10 o                         
   4  14  -3        394.85        323.10        14.48 o                         
   5  14  -3        141.01        116.03         9.10 o                         
   6  14  -3        267.15        251.79        14.06 o                         
   7  14  -3        720.22        757.21        33.83 o                         
   8  14  -3         55.85         49.71         7.75 o                         
   9  14  -3         90.05         91.97        15.62 o                         
   0  15  -3       4504.06       4462.39       115.85 o                         
   1  15  -3        445.65        418.39        16.26 o                         
   2  15  -3        306.01        320.20        23.51 o                         
   3  15  -3        280.02        366.92        15.20 o                         
   4  15  -3        637.90        652.14        22.41 o                         
   5  15  -3         77.72         78.18         8.13 o                         
   6  15  -3       1210.13       1166.42        51.53 o                         
   7  15  -3       1241.19       1213.28        68.34 o                         
   8  15  -3        976.18        988.30        36.74 o                         
   9  15  -3        211.84        190.97        14.91 o                         
   1  16  -3       1680.11       1733.76        36.15 o                         
   2  16  -3       1138.54       1152.55        32.05 o                         
   3  16  -3       5528.56       5404.75       206.11 o                         
   4  16  -3         62.08         71.30         7.47 o                         
   5  16  -3        915.12        899.92        28.91 o                         
   6  16  -3        200.80        147.11        13.24 o                         
   7  16  -3         20.38         14.13         3.94 o                         
   8  16  -3        133.64        128.28        20.71 o                         
   9  16  -3        337.84        341.28        20.21 o                         
   0  17  -3       3554.15       3355.14        93.72 o                         
   1  17  -3        460.39        452.84        14.01 o                         
   2  17  -3       3266.75       3202.07        72.97 o                         
   3  17  -3         20.36         29.09         5.56 o                         
   4  17  -3        363.86        391.52        16.62 o                         
   5  17  -3        412.23        404.05        26.26 o                         
   6  17  -3        666.43        695.82        25.67 o                         
   7  17  -3       1448.62       1400.47        53.36 o                         
   8  17  -3        180.95        235.52        19.85 o                         
   9  17  -3         53.57         44.31         8.37 o                         
   1  18  -3       1948.51       1942.92        68.15 o                         
   2  18  -3        610.71        630.59        23.98 o                         
   3  18  -3        631.04        608.94        21.98 o                         
   4  18  -3       1946.07       1906.68        49.62 o                         
   5  18  -3       1793.76       1728.14        82.36 o                         
   6  18  -3        868.56        868.23        29.96 o                         
   7  18  -3        329.24        313.85        20.28 o                         
   8  18  -3        268.06        269.49        42.22 o                         
   9  18  -3         27.75         37.32        10.82 o                         
   0  19  -3        324.29        344.63        19.72 o                         
   1  19  -3        740.67        699.92        18.75 o                         
   2  19  -3        286.98        303.46        24.03 o                         
   3  19  -3        119.61        147.29        11.77 o                         
   4  19  -3        477.17        442.44        31.99 o                         
   5  19  -3        401.34        381.53        35.53 o                         
   6  19  -3        559.39        487.54        22.97 o                         
   7  19  -3       1145.39       1086.54        36.74 o                         
   8  19  -3        997.17       1021.30        46.98 o                         
   9  19  -3        109.11        104.58        13.42 o                         
   1  20  -3        882.32        875.99        22.35 o                         
   2  20  -3        249.97        243.78        17.19 o                         
   3  20  -3       1266.52       1284.79        36.78 o                         
   4  20  -3       1705.17       1684.31        45.49 o                         
   5  20  -3         32.24         27.69         5.51 o                         
   6  20  -3        502.03        507.57        22.08 o                         
   7  20  -3        145.93        148.30        11.61 o                         
   8  20  -3        404.32        392.99        27.25 o                         
   9  20  -3        333.90        360.48        23.64 o                         
   0  21  -3       3236.03       3177.87       124.92 o                         
   1  21  -3         83.07         88.16         5.83 o                         
   2  21  -3       2319.62       2361.05        49.53 o                         
   3  21  -3        246.36        245.55        13.69 o                         
   4  21  -3       1681.59       1675.05        46.05 o                         
   5  21  -3        154.80        156.86        11.40 o                         
   6  21  -3        815.03        792.10        42.52 o                         
   7  21  -3         49.71         50.71         8.10 o                         
   8  21  -3        193.48        288.42        67.97 o                         
   1  22  -3        103.28         99.99         9.92 o                         
   2  22  -3       1091.59       1017.83        32.16 o                         
   3  22  -3        740.84        746.03        26.48 o                         
   4  22  -3         58.71         37.31         6.39 o                         
   5  22  -3        566.15        548.71        22.89 o                         
   6  22  -3         25.11         28.58         5.77 o                         
   7  22  -3        211.90        219.01        18.86 o                         
   8  22  -3        130.73        141.43        13.26 o                         
   0  23  -3        287.33        345.31        27.56 o                         
   1  23  -3        157.32        140.58        10.90 o                         
   2  23  -3        387.67        406.28        16.56 o                         
   3  23  -3        570.32        574.42        22.77 o                         
   4  23  -3        269.03        249.04        33.14 o                         
   5  23  -3        175.35        173.78        20.03 o                         
   6  23  -3        271.40        268.42        16.12 o                         
   7  23  -3        438.16        454.76        23.92 o                         
   8  23  -3        227.95        271.00        23.30 o                         
   1  24  -3         48.68         56.11         7.76 o                         
   2  24  -3         28.16         24.94         5.15 o                         
   3  24  -3       1564.79       1574.16        43.03 o                         
   4  24  -3        405.07        415.45        19.55 o                         
   5  24  -3        330.68        322.73        17.47 o                         
   6  24  -3         68.95         63.70         7.88 o                         
   7  24  -3        745.42        814.34        31.45 o                         
   8  24  -3         82.10         72.93        10.12 o                         
   0  25  -3       1095.89       1032.94        56.34 o                         
   1  25  -3        337.59        346.91        19.72 o                         
   2  25  -3        954.18        925.31        25.39 o                         
   3  25  -3        165.93        141.02        10.57 o                         
   4  25  -3       1107.44       1109.79        35.62 o                         
   5  25  -3         56.97         55.25        13.39 o                         
   6  25  -3        151.09        170.54        12.72 o                         
   7  25  -3        350.11        334.73        31.55 o                         
   1  26  -3        401.32        412.21        22.66 o                         
   2  26  -3        451.09        451.52        16.40 o                         
   3  26  -3        930.99        983.32        33.76 o                         
   4  26  -3        392.41        417.99        19.89 o                         
   5  26  -3        279.86        242.55        15.23 o                         
   6  26  -3       1422.04       1496.49       104.38 o                         
   7  26  -3        442.09        442.43        30.47 o                         
   0  27  -3        261.08        296.38        26.94 o                         
   1  27  -3        399.47        373.18        21.79 o                         
   2  27  -3       1063.42       1013.73        27.71 o                         
   3  27  -3        101.18        100.28         8.77 o                         
   4  27  -3        647.26        657.36        23.07 o                         
   5  27  -3         99.84         88.90        10.58 o                         
   6  27  -3        441.29        470.90        22.88 o                         
   7  27  -3        163.35        212.93        17.50 o                         
   1  28  -3         84.56        110.89        15.92 o                         
   2  28  -3         93.73         93.98         7.95 o                         
   3  28  -3       1126.97       1152.48        31.64 o                         
   4  28  -3         18.12         13.80         3.53 o                         
   5  28  -3        658.86        716.96        33.55 o                         
   6  28  -3        368.91        384.27        33.37 o                         
   0  29  -3       1788.75       1730.36        84.51 o                         
   1  29  -3        219.32        262.70        25.72 o                         
   2  29  -3       1572.66       1605.01        39.40 o                         
   3  29  -3         14.30         18.32         4.40 o                         
   4  29  -3        631.02        673.30        23.84 o                         
   5  29  -3        173.19        190.67        16.13 o                         
   6  29  -3        164.78        176.00        14.95 o                         
   1  30  -3        777.23        760.30        41.64 o                         
   2  30  -3        144.76        162.56        13.96 o                         
   3  30  -3        451.31        462.32        18.06 o                         
   4  30  -3        267.22        292.67        26.11 o                         
   5  30  -3        337.46        357.18        17.44 o                         
   6  30  -3         15.53         16.15         5.57 o                         
   0  31  -3       2532.93       2594.96       116.35 o                         
   1  31  -3        157.49        174.80        15.37 o                         
   2  31  -3        904.44        884.89        59.67 o                         
   3  31  -3         35.34         42.51         6.53 o                         
   4  31  -3        624.45        655.48        23.51 o                         
   5  31  -3        328.63        356.18        17.77 o                         
   1  32  -3        641.11        635.24        32.20 o                         
   2  32  -3        158.03        160.71        40.11 o                         
   3  32  -3        956.64        984.41        32.34 o                         
   4  32  -3         38.99         55.82         7.71 o                         
   5  32  -3        102.52        107.84        11.61 o                         
   0  33  -3         73.38         75.93        17.76 o                         
   1  33  -3        194.14        220.64        17.97 o                         
   2  33  -3        419.96        435.20        40.11 o                         
   3  33  -3         61.69         46.82         6.64 o                         
   4  33  -3        213.39        243.64        40.81 o                         
   1  34  -3        543.89        542.40        75.93 o                         
   2  34  -3        440.97        473.92        28.30 o                         
   3  34  -3        707.12        694.97        25.62 o                         
   4  34  -3         70.24         55.65         8.54 o                         
   0  35  -3         36.60         26.94        11.63 o                         
   1  35  -3         45.26         29.77         9.49 o                         
   2  35  -3        864.44        898.32        41.56 o                         
   3  35  -3         25.90         13.85         5.19 o                         
   1  36  -3        579.07        630.16        34.90 o                         
   2  36  -3        101.08         82.85        13.81 o                         
   0   0  -2       6816.34       6754.72       157.83 o                         
   2   0  -2      14253.81      14645.21       469.59 o                         
   4   0  -2       2875.65       2893.47       185.52 o                         
   6   0  -2       4177.47       4119.73       103.59 o                         
   8   0  -2       1475.52       1463.43        74.71 o                         
  10   0  -2        689.15        765.40        57.56 o                         
   1   1  -2      17051.48      16752.96       407.23 o                         
   2   1  -2      31569.53      31891.32       711.01 o                         
   3   1  -2       3076.72       3047.08        53.38 o                         
   4   1  -2       2495.69       2779.60        53.63 o                         
   5   1  -2       1663.66       1691.46        32.59 o                         
   6   1  -2        436.05        446.44        17.20 o                         
   7   1  -2        845.37        784.06        30.24 o                         
   8   1  -2        839.85        865.78        37.44 o                         
   9   1  -2        433.10        537.55        30.07 o                         
  10   1  -2        388.32        365.78        26.41 o                         
   0   2  -2       5337.97       5401.26       125.14 o                         
   1   2  -2      16262.88      16426.64       348.15 o                         
   2   2  -2       1519.55       1515.46        33.11 o                         
   3   2  -2       2326.27       2282.36        62.13 o                         
   4   2  -2       1899.61       1940.97        62.34 o                         
   5   2  -2       1938.60       2058.54        46.46 o                         
   6   2  -2       1609.00       1566.32        39.64 o                         
   7   2  -2       1313.98       1306.43        46.85 o                         
   8   2  -2        632.42        679.35        19.98 o                         
   9   2  -2        470.36        491.13        28.77 o                         
  10   2  -2        141.19        148.72        18.74 o                         
   1   3  -2       4326.58       4219.02        72.55 o                         
   2   3  -2       6360.19       6559.73       199.11 o                         
   3   3  -2       2805.72       2695.80        71.75 o                         
   4   3  -2        105.07        107.11        18.37 o                         
   5   3  -2        649.70        625.46        80.53 o                         
   6   3  -2        749.67        679.91        27.77 o                         
   7   3  -2         89.73         83.26         7.95 o                         
   8   3  -2        651.13        690.43        25.17 o                         
   9   3  -2        400.97        444.87        15.85 o                         
  10   3  -2        233.37        189.81        19.04 o                         
   0   4  -2      25698.04      24378.26      1009.06 o                         
   1   4  -2       3937.00       3842.10        65.28 o                         
   2   4  -2      22718.90      22789.85       469.92 o                         
   3   4  -2        112.55        142.07        12.25 o                         
   4   4  -2       2703.89       2604.53        79.61 o                         
   5   4  -2       1398.07       1422.77        44.01 o                         
   6   4  -2         78.03         83.83         8.82 o                         
   7   4  -2        326.26        296.89        14.31 o                         
   8   4  -2        210.08        233.32        13.16 o                         
   9   4  -2        489.77        490.31        17.22 o                         
  10   4  -2         65.54         80.64        13.16 o                         
   1   5  -2       7899.86       7672.52       127.12 o                         
   2   5  -2       6402.77       6262.68       122.55 o                         
   3   5  -2       5532.79       5596.71       132.28 o                         
   4   5  -2       1808.70       2041.90        70.53 o                         
   5   5  -2       1052.25       1053.76        47.76 o                         
   6   5  -2         96.78        125.07        18.68 o                         
   7   5  -2        215.88        213.94        12.34 o                         
   8   5  -2        143.28        138.92        10.54 o                         
   9   5  -2        819.84        870.50        30.16 o                         
  10   5  -2        141.79        129.34         8.91 o                         
   0   6  -2       1623.87       1722.42        46.04 o                         
   1   6  -2       1764.63       1717.35        48.85 o                         
   2   6  -2      11866.53      11668.47       363.44 o                         
   3   6  -2        500.89        498.83        19.01 o                         
   4   6  -2       1493.62       1539.40        48.60 o                         
   5   6  -2        983.54        932.51        45.93 o                         
   6   6  -2        208.83        241.48        14.99 o                         
   7   6  -2        258.36        266.99        19.90 o                         
   8   6  -2        604.40        598.97        23.11 o                         
   9   6  -2       1287.64       1386.20        41.34 o                         
  10   6  -2        121.50        111.64         9.18 o                         
   1   7  -2       2948.69       2960.64        66.50 o                         
   2   7  -2       1723.39       1750.20        39.07 o                         
   3   7  -2       1915.44       1786.32        54.33 o                         
   4   7  -2       1828.24       2103.67        48.05 o                         
   5   7  -2       1156.52       1185.09        39.34 o                         
   6   7  -2        601.65        611.62        64.91 o                         
   7   7  -2        471.79        453.92        29.39 o                         
   8   7  -2         39.31         41.86         6.59 o                         
   9   7  -2        105.64        120.45        12.46 o                         
  10   7  -2        113.16        102.63         9.88 o                         
   0   8  -2       9503.27       9277.50       217.09 o                         
   1   8  -2       2406.18       2435.71        51.33 o                         
   2   8  -2      10245.97      10285.56       197.70 o                         
   3   8  -2        389.11        377.28        16.19 o                         
   4   8  -2       1779.10       1661.37        40.36 o                         
   5   8  -2         62.06         40.03         5.53 o                         
   6   8  -2        685.88        659.32        29.09 o                         
   7   8  -2        669.63        684.91        93.69 o                         
   8   8  -2        373.55        380.67        25.72 o                         
   9   8  -2        436.17        469.84        21.49 o                         
  10   8  -2         83.38         94.40        10.36 o                         
   1   9  -2        228.08        179.65        12.22 o                         
   2   9  -2        747.89        742.49        20.52 o                         
   3   9  -2        384.65        436.74        37.20 o                         
   4   9  -2         17.18         32.20        12.25 o                         
   5   9  -2         34.64         32.03         4.75 o                         
   6   9  -2        162.18        154.90        14.70 o                         
   7   9  -2        281.91        275.91        18.05 o                         
   8   9  -2          5.09         -3.03         3.03 o                         
   9   9  -2        692.23        691.40        27.42 o                         
  10   9  -2          6.26         19.82         7.96 o                         
   0  10  -2       1919.95       1884.56        51.58 o                         
   1  10  -2       3620.75       3608.76        74.19 o                         
   2  10  -2       2841.19       2829.10        59.31 o                         
   3  10  -2       1457.60       1630.71        38.05 o                         
   4  10  -2        489.61        459.44        31.84 o                         
   5  10  -2         58.81         57.08         6.29 o                         
   6  10  -2        248.13        249.16        16.39 o                         
   7  10  -2        643.13        636.62        62.77 o                         
   8  10  -2        280.47        285.89        19.36 o                         
   9  10  -2         71.36         55.54         8.24 o                         
  10  10  -2        232.98        304.75        20.84 o                         
   1  11  -2       1377.56       1388.81        32.53 o                         
   2  11  -2        346.19        366.47        19.98 o                         
   3  11  -2       3111.01       3261.95        68.72 o                         
   4  11  -2        883.00        894.31        30.08 o                         
   5  11  -2       1645.08       1622.33        41.46 o                         
   6  11  -2         54.37         55.50        22.35 o                         
   7  11  -2        165.87        155.63        25.41 o                         
   8  11  -2        679.93        652.71        37.08 o                         
   9  11  -2        187.35        195.72        14.24 o                         
  10  11  -2        489.65        483.45        28.81 o                         
   0  12  -2       1501.05       1566.56        46.55 o                         
   1  12  -2        220.80        291.40        12.11 o                         
   2  12  -2       6134.68       6481.71       127.21 o                         
   3  12  -2        966.21       1037.61        27.60 o                         
   4  12  -2       1040.12       1084.23        29.28 o                         
   5  12  -2        219.20        214.80        15.70 o                         
   6  12  -2        502.71        521.10        20.02 o                         
   7  12  -2          7.90         13.70         4.73 o                         
   8  12  -2        265.96        275.76        19.85 o                         
   9  12  -2         28.35         26.25         6.66 o                         
  10  12  -2        249.37        314.69        28.78 o                         
   1  13  -2       1966.54       1966.77        44.19 o                         
   2  13  -2       1651.74       1797.78        43.22 o                         
   3  13  -2       2452.87       2488.10        95.22 o                         
   4  13  -2        157.02        159.62        10.63 o                         
   5  13  -2        754.78        729.96        23.93 o                         
   6  13  -2         41.64         46.02         8.54 o                         
   7  13  -2        647.39        629.09        36.74 o                         
   8  13  -2        725.67        709.63        34.13 o                         
   9  13  -2        391.72        388.18        45.93 o                         
  10  13  -2         90.95         73.48        15.92 o                         
   0  14  -2       4190.98       4245.95       110.25 o                         
   1  14  -2         55.48         86.84         6.39 o                         
   2  14  -2        878.83        937.91        30.25 o                         
   3  14  -2        126.53        121.50         9.32 o                         
   4  14  -2        221.92        224.16        15.16 o                         
   5  14  -2        361.42        340.03        24.87 o                         
   6  14  -2       1693.85       1716.13        48.78 o                         
   7  14  -2        160.14        179.26        25.72 o                         
   8  14  -2         79.86         65.36        11.04 o                         
   9  14  -2        123.78        104.71        19.60 o                         
  10  14  -2        348.28        349.60        31.84 o                         
   1  15  -2       3231.13       3397.02        62.60 o                         
   2  15  -2        194.48        149.38        10.82 o                         
   3  15  -2        844.77        890.86        41.54 o                         
   4  15  -2        757.63        745.58        23.14 o                         
   5  15  -2       1211.64       1134.59        32.63 o                         
   6  15  -2         70.36         71.12         9.29 o                         
   7  15  -2        374.29        353.20        17.43 o                         
   8  15  -2        489.68        470.24        41.03 o                         
   9  15  -2         28.11         23.64         8.25 o                         
   0  16  -2       2226.38       2393.16        61.26 o                         
   1  16  -2       1432.73       1539.77        33.05 o                         
   2  16  -2       4955.01       5111.66       131.59 o                         
   3  16  -2        406.95        362.15        14.41 o                         
   4  16  -2        575.24        507.23        18.65 o                         
   5  16  -2         18.68         11.49         4.58 o                         
   6  16  -2         64.22         71.38        10.62 o                         
   7  16  -2        756.58        756.90        39.57 o                         
   8  16  -2         67.20         62.06        11.04 o                         
   9  16  -2        320.72        339.85        56.61 o                         
   1  17  -2       1242.18       1337.15        37.83 o                         
   2  17  -2        307.17        316.70        19.79 o                         
   3  17  -2       1898.45       1829.31        44.68 o                         
   4  17  -2       4179.48       4077.55        88.17 o                         
   5  17  -2        124.37        111.72         8.79 o                         
   6  17  -2        132.83        128.91         9.90 o                         
   7  17  -2         48.40         49.92         7.94 o                         
   8  17  -2        228.23        242.91        35.21 o                         
   9  17  -2        121.65        142.49        16.39 o                         
   0  18  -2       6517.81       6693.37       159.60 o                         
   1  18  -2       1700.78       1800.91        37.83 o                         
   2  18  -2       1155.60       1124.98        30.95 o                         
   3  18  -2        698.13        690.38        22.60 o                         
   4  18  -2       2161.93       2085.06        54.87 o                         
   5  18  -2       1182.51       1064.66        51.85 o                         
   6  18  -2        189.73        194.54        12.33 o                         
   7  18  -2         81.43         79.41         9.63 o                         
   8  18  -2        601.73        575.28        32.40 o                         
   9  18  -2        245.46        244.17        30.31 o                         
   1  19  -2         68.73         76.85         7.07 o                         
   2  19  -2        140.23        110.13         8.35 o                         
   3  19  -2       1499.18       1477.62        38.46 o                         
   4  19  -2       1243.59       1222.77        34.77 o                         
   5  19  -2        116.69        118.06         9.34 o                         
   6  19  -2        557.65        535.23        37.26 o                         
   7  19  -2        561.91        568.51        23.22 o                         
   8  19  -2        239.86        248.06        20.78 o                         
   9  19  -2        129.21        132.88        25.11 o                         
   0  20  -2        669.42        786.05        24.98 o                         
   1  20  -2       1040.19        982.69        24.18 o                         
   2  20  -2        481.03        493.14        16.06 o                         
   3  20  -2        544.74        541.19        19.82 o                         
   4  20  -2        406.15        425.63        20.44 o                         
   5  20  -2        168.04        177.51        34.29 o                         
   6  20  -2        496.50        447.59        20.06 o                         
   7  20  -2        660.52        679.69        32.61 o                         
   8  20  -2        210.67        229.95        42.56 o                         
   9  20  -2        605.48        636.85        61.24 o                         
   1  21  -2        851.75        839.23        21.96 o                         
   2  21  -2       1760.41       1764.46        38.60 o                         
   3  21  -2       1261.51       1176.28        39.54 o                         
   4  21  -2       1242.11       1183.24        34.77 o                         
   5  21  -2        501.62        467.19        19.26 o                         
   6  21  -2        501.68        449.27        41.25 o                         
   7  21  -2        303.09        296.78        31.98 o                         
   8  21  -2        737.61        785.75        44.09 o                         
   0  22  -2       2545.36       2572.35        85.42 o                         
   1  22  -2        707.58        656.60        19.02 o                         
   2  22  -2         45.78         48.56         5.69 o                         
   3  22  -2         38.15         35.86         8.00 o                         
   4  22  -2        685.68        723.64        24.87 o                         
   5  22  -2        768.16        781.54        35.89 o                         
   6  22  -2        465.02        483.72        20.86 o                         
   7  22  -2        536.68        548.26        41.65 o                         
   8  22  -2        206.11        211.40        14.80 o                         
   1  23  -2        529.69        511.29        18.57 o                         
   2  23  -2        771.17        749.78        22.10 o                         
   3  23  -2       3306.74       3245.50        67.78 o                         
   4  23  -2        880.71        844.28        48.31 o                         
   5  23  -2        525.89        509.02        20.97 o                         
   6  23  -2        226.84        229.61        14.06 o                         
   7  23  -2        642.90        644.59        26.41 o                         
   8  23  -2        597.93        660.25        38.00 o                         
   0  24  -2       7428.15       7205.85       174.43 o                         
   1  24  -2        316.19        301.75        12.36 o                         
   2  24  -2        169.14        168.77         9.45 o                         
   3  24  -2        502.82        555.87        18.82 o                         
   4  24  -2         37.46         19.67         4.57 o                         
   5  24  -2          2.50          2.88         2.96 o                         
   6  24  -2        663.76        648.03        25.59 o                         
   7  24  -2        126.55        135.99        13.71 o                         
   8  24  -2        278.59        283.13        19.37 o                         
   1  25  -2       1172.60       1130.33        32.39 o                         
   2  25  -2        483.96        503.50        20.36 o                         
   3  25  -2        119.13        109.09         8.69 o                         
   4  25  -2         79.04         82.90         8.29 o                         
   5  25  -2        196.53        218.78        13.21 o                         
   6  25  -2        172.25        180.57        12.72 o                         
   7  25  -2        128.04        108.71        10.91 o                         
   8  25  -2        192.39        189.46        23.58 o                         
   0  26  -2       1111.26       1008.31        33.36 o                         
   1  26  -2        572.85        583.14        30.67 o                         
   2  26  -2         16.68         18.26         3.60 o                         
   3  26  -2        358.91        320.00        14.19 o                         
   4  26  -2         58.96         66.87         7.30 o                         
   5  26  -2        313.25        276.42        15.54 o                         
   6  26  -2        167.25        186.01        13.57 o                         
   7  26  -2        130.13        140.67        12.99 o                         
   1  27  -2       1485.21       1559.57        40.51 o                         
   2  27  -2        394.48        384.11        22.54 o                         
   3  27  -2        302.44        297.06        13.54 o                         
   4  27  -2       1105.09       1120.39        32.18 o                         
   5  27  -2        417.15        438.15        25.20 o                         
   6  27  -2        547.31        583.02        37.70 o                         
   7  27  -2        264.36        276.84        16.56 o                         
   0  28  -2        651.82        636.19        48.38 o                         
   1  28  -2        554.63        566.07        25.76 o                         
   2  28  -2        134.07        143.13         9.28 o                         
   3  28  -2        188.42        177.20        10.31 o                         
   4  28  -2        229.73        211.72        13.61 o                         
   5  28  -2        346.80        381.01        24.84 o                         
   6  28  -2         13.00         14.62         4.38 o                         
   7  28  -2        145.66        113.72        13.81 o                         
   1  29  -2        132.17        110.91         9.52 o                         
   2  29  -2        222.64        219.80        11.56 o                         
   3  29  -2         60.12         62.54         7.80 o                         
   4  29  -2        646.60        644.64        22.67 o                         
   5  29  -2          8.61         11.87         8.46 o                         
   6  29  -2        689.56        701.30        28.34 o                         
   0  30  -2        594.71        606.79        41.03 o                         
   1  30  -2        554.47        537.33        35.21 o                         
   2  30  -2         23.29         33.54         6.05 o                         
   3  30  -2        175.80        207.55        12.43 o                         
   4  30  -2         22.64         23.76         4.45 o                         
   5  30  -2        472.01        480.87        19.96 o                         
   6  30  -2         60.36         52.52         8.21 o                         
   1  31  -2        341.02        321.56        17.73 o                         
   2  31  -2        193.57        169.93        11.02 o                         
   3  31  -2         44.83         39.24         7.03 o                         
   4  31  -2         81.84        116.49        10.41 o                         
   5  31  -2        121.77        121.94        10.48 o                         
   0  32  -2        330.33        360.01        32.46 o                         
   1  32  -2          9.41         11.08         4.70 o                         
   2  32  -2         80.73         79.69        14.74 o                         
   3  32  -2          6.17          7.93         3.04 o                         
   4  32  -2         24.81         23.51         5.26 o                         
   5  32  -2         19.39         25.00         4.86 o                         
   1  33  -2         87.29         91.15        13.16 o                         
   2  33  -2        192.41        212.04        13.10 o                         
   3  33  -2        182.20        182.46        12.52 o                         
   4  33  -2        433.77        418.07        18.66 o                         
   0  34  -2        115.03         92.47        18.98 o                         
   1  34  -2        118.93        125.98        14.55 o                         
   2  34  -2          5.97          3.20         3.83 o                         
   3  34  -2        127.70        114.55        14.25 o                         
   4  34  -2        167.05        166.53        16.45 o                         
   1  35  -2        425.30        430.00        26.40 o                         
   2  35  -2         85.69         85.37         8.73 o                         
   3  35  -2         54.51         66.67         8.60 o                         
   0  36  -2         20.86          3.67         9.19 o                         
   1  36  -2        271.39        255.83        21.16 o                         
   2  36  -2          2.88         -0.91         6.74 o                         
   2   0  -1       7245.45       6838.04       161.07 o                         
   4   0  -1       1220.49       1090.88        53.89 o                         
   6   0  -1       4611.21       4439.91       178.55 o                         
   8   0  -1        114.52        101.65        19.60 o                         
  10   0  -1        174.47        206.37        28.17 o                         
   1   1  -1       4939.61       4599.77        67.86 o                         
   2   1  -1      14086.91      14063.74       356.40 o                         
   3   1  -1        270.10        376.79        17.45 o                         
   4   1  -1        177.42        206.42        12.37 o                         
   5   1  -1       2576.47       2591.46        66.39 o                         
   6   1  -1         31.10         34.38         4.98 o                         
   7   1  -1       1375.51       1336.27        52.40 o                         
   8   1  -1         86.71         88.98         6.59 o                         
   9   1  -1        629.48        625.78        32.90 o                         
  10   1  -1        307.10        314.65        23.77 o                         
   1   2  -1       8149.95       8153.07       180.78 o                         
   2   2  -1       2482.14       2502.56        50.56 o                         
   3   2  -1       9398.56       9169.02       153.67 o                         
   4   2  -1        263.86        247.91         8.88 o                         
   5   2  -1       1296.76       1341.19        29.74 o                         
   6   2  -1       1840.60       1862.94        65.58 o                         
   7   2  -1       1873.50       1900.13        74.30 o                         
   8   2  -1        620.97        627.53        25.19 o                         
   9   2  -1        120.06        140.09         8.58 o                         
  10   2  -1         42.79         56.12        11.23 o                         
   0   3  -1       7419.74       7186.59       232.09 o                         
   1   3  -1       1494.31       1480.78        30.39 o                         
   2   3  -1       3701.65       3651.16        73.46 o                         
   4   3  -1        473.61        512.79        15.20 o                         
   5   3  -1        477.33        464.28        16.50 o                         
   6   3  -1         71.75         77.09         7.20 o                         
   7   3  -1         89.20         92.00        10.57 o                         
   8   3  -1        139.98        149.45         9.62 o                         
   9   3  -1        100.53         89.76        10.02 o                         
  10   3  -1         59.52         60.49        10.55 o                         
   1   4  -1       3995.15       3866.28        73.88 o                         
   2   4  -1        737.38        696.86        15.70 o                         
   3   4  -1       2728.73       2686.02        48.27 o                         
   4   4  -1       3519.97       3674.08        80.34 o                         
   5   4  -1        841.52        904.68        29.94 o                         
   6   4  -1       1909.50       1779.83        44.95 o                         
   7   4  -1        412.34        415.71        17.54 o                         
   8   4  -1        951.39        970.78        59.37 o                         
   9   4  -1        587.28        627.36        20.43 o                         
  10   4  -1        725.35        739.23        22.98 o                         
   0   5  -1       1410.21       1381.39        36.11 o                         
   1   5  -1      19403.96      19415.52       323.01 o                         
   2   5  -1       3265.21       3386.27       111.51 o                         
   3   5  -1       1624.68       1686.68        34.18 o                         
   4   5  -1         76.32         70.87         6.00 o                         
   5   5  -1         73.67         79.49        17.15 o                         
   6   5  -1         20.10         37.10         6.44 o                         
   7   5  -1         95.49        101.16        10.22 o                         
   8   5  -1        789.08        739.86        31.89 o                         
   9   5  -1        383.88        377.21        17.94 o                         
  10   5  -1          8.62          7.34         3.24 o                         
   1   6  -1       2436.07       2390.74        49.22 o                         
   2   6  -1       1129.79       1152.14        26.12 o                         
   3   6  -1        800.19        854.36        21.81 o                         
   4   6  -1       4447.67       4682.48        83.17 o                         
   5   6  -1       1065.63       1068.19        30.55 o                         
   6   6  -1        529.02        512.07        30.79 o                         
   7   6  -1       1001.70        991.63        31.29 o                         
   8   6  -1        605.61        599.02        33.99 o                         
   9   6  -1         92.50        101.82        17.76 o                         
  10   6  -1       1312.77       1366.40        36.07 o                         
   0   7  -1      31112.92      29451.01      1338.20 o                         
   1   7  -1       6790.28       6754.21       129.97 o                         
   2   7  -1       2723.13       2709.31        48.76 o                         
   3   7  -1        278.32        302.27        13.02 o                         
   4   7  -1        408.42        443.44        26.33 o                         
   5   7  -1       2096.80       2281.17        54.04 o                         
   6   7  -1       1733.16       1704.92        44.07 o                         
   7   7  -1       1186.26       1138.81        35.06 o                         
   8   7  -1         59.50         50.15         8.24 o                         
   9   7  -1        161.89        169.96        14.70 o                         
  10   7  -1        326.62        339.71        15.70 o                         
   1   8  -1        316.11        314.73        13.68 o                         
   2   8  -1       1368.80       1322.71        26.19 o                         
   3   8  -1       4104.98       4556.81        79.45 o                         
   4   8  -1       1410.56       1498.61        32.86 o                         
   5   8  -1        985.42       1008.34        24.85 o                         
   6   8  -1        898.75        937.16        29.52 o                         
   7   8  -1       2183.45       2067.82        53.76 o                         
   8   8  -1        285.36        307.96        24.77 o                         
   9   8  -1        100.94         96.95        11.55 o                         
  10   8  -1        268.62        272.62        17.85 o                         
   0   9  -1       2075.50       2071.72        42.87 o                         
   1   9  -1       1671.10       1727.01        31.80 o                         
   2   9  -1        328.22        375.16        15.92 o                         
   3   9  -1        872.79        957.02        42.27 o                         
   4   9  -1        230.82        242.53        15.38 o                         
   5   9  -1       2525.47       2510.71        50.08 o                         
   6   9  -1       2841.32       2812.75        66.73 o                         
   7   9  -1        550.20        551.70        22.18 o                         
   8   9  -1        249.16        235.19        18.98 o                         
   9   9  -1        770.10        697.42        52.05 o                         
  10   9  -1         39.99         39.37         6.58 o                         
   1  10  -1       1073.29       1062.97        46.63 o                         
   2  10  -1        762.55        867.66        19.43 o                         
   3  10  -1       2437.18       2465.07        46.68 o                         
   4  10  -1        658.04        720.67        28.02 o                         
   5  10  -1       1255.26       1160.74        53.47 o                         
   6  10  -1       2385.87       2371.22       111.75 o                         
   7  10  -1        259.91        246.16        22.80 o                         
   8  10  -1        200.98        222.29        34.60 o                         
   9  10  -1         81.12         61.57        11.33 o                         
  10  10  -1         63.57         63.72         9.24 o                         
   0  11  -1       1458.00       1451.66        32.58 o                         
   1  11  -1        979.22        980.71        19.97 o                         
   2  11  -1       3683.33       3948.37        80.98 o                         
   3  11  -1        259.82        280.73         9.63 o                         
   4  11  -1       1767.72       1903.19        53.52 o                         
   5  11  -1        369.33        465.34        17.42 o                         
   6  11  -1        450.22        384.96        18.78 o                         
   7  11  -1       1541.98       1430.67        42.85 o                         
   8  11  -1         82.88         81.95        11.42 o                         
   9  11  -1        594.51        564.43        29.91 o                         
  10  11  -1         22.96         45.32        15.92 o                         
   1  12  -1       8524.56       8565.18       142.95 o                         
   2  12  -1       1114.74       1151.45        60.69 o                         
   3  12  -1       2544.15       2556.07        48.23 o                         
   4  12  -1        383.14        319.50        20.22 o                         
   5  12  -1       1341.28       1250.02        30.29 o                         
   6  12  -1        855.10        884.61        24.63 o                         
   7  12  -1       1065.37       1092.86        41.51 o                         
   8  12  -1        833.02        842.08        39.19 o                         
   9  12  -1        115.21        123.97        14.25 o                         
  10  12  -1        200.93        198.91        18.54 o                         
   0  13  -1      18207.48      20435.29       470.58 o                         
   1  13  -1       5920.92       6412.50       107.49 o                         
   2  13  -1        448.54        465.97        12.64 o                         
   3  13  -1        400.32        402.73        23.69 o                         
   4  13  -1        489.40        460.18        14.19 o                         
   5  13  -1        830.63        789.28        37.03 o                         
   6  13  -1        310.76        297.40        12.88 o                         
   7  13  -1        367.64        331.51        22.66 o                         
   8  13  -1        329.10        367.28        22.66 o                         
   9  13  -1        246.72        240.59        26.64 o                         
  10  13  -1        308.24        346.58        24.12 o                         
   1  14  -1         93.69        106.97         4.82 o                         
   2  14  -1       1198.48       1226.46        28.61 o                         
   3  14  -1       2611.39       2499.10        48.90 o                         
   4  14  -1       1107.48       1081.74        25.84 o                         
   5  14  -1        297.30        303.89        12.30 o                         
   6  14  -1       1567.74       1541.89        36.92 o                         
   7  14  -1         58.74         65.39        10.37 o                         
   8  14  -1        665.10        617.68        31.96 o                         
   9  14  -1        653.78        689.58        34.95 o                         
  10  14  -1         52.54         49.78         9.52 o                         
   0  15  -1       1957.83       2275.58        58.61 o                         
   1  15  -1       3031.92       3254.62        60.98 o                         
   2  15  -1       2806.69       2634.91        52.23 o                         
   3  15  -1        615.05        515.09        19.86 o                         
   4  15  -1       1382.40       1287.57        32.97 o                         
   5  15  -1       2088.76       1945.50        42.97 o                         
   6  15  -1        332.62        328.55        15.64 o                         
   7  15  -1        106.07        107.23        38.27 o                         
   8  15  -1        687.03        728.30        46.85 o                         
   9  15  -1        136.09        158.43        16.57 o                         
  10  15  -1        131.66        134.11        21.43 o                         
   1  16  -1        567.89        585.83        13.36 o                         
   2  16  -1        561.08        631.61        21.57 o                         
   3  16  -1       1821.45       1644.44        40.29 o                         
   4  16  -1         74.83         70.40         6.06 o                         
   5  16  -1        712.56        722.63        23.15 o                         
   6  16  -1        469.77        493.60        30.91 o                         
   7  16  -1        537.78        537.08        28.79 o                         
   8  16  -1         37.38         43.13         9.26 o                         
   9  16  -1        100.78        111.08        14.46 o                         
   0  17  -1       1947.68       1868.73        51.87 o                         
   1  17  -1        711.94        694.32        15.54 o                         
   2  17  -1       6067.99       6006.89       104.92 o                         
   3  17  -1       1370.15       1364.34        35.46 o                         
   4  17  -1       1255.64       1150.57        57.87 o                         
   5  17  -1        580.55        544.12        35.60 o                         
   6  17  -1       2090.09       2000.14        51.93 o                         
   7  17  -1        735.92        650.58        77.44 o                         
   8  17  -1        189.62        208.15        18.40 o                         
   9  17  -1        142.82        134.63        17.23 o                         
   1  18  -1        593.52        619.81        14.65 o                         
   2  18  -1        181.37        167.26         8.22 o                         
   3  18  -1        454.27        402.92        15.66 o                         
   4  18  -1       2778.78       2687.63        62.68 o                         
   5  18  -1        768.37        694.37        27.07 o                         
   6  18  -1         43.78         54.50         8.57 o                         
   7  18  -1        493.21        483.36        21.09 o                         
   8  18  -1        304.61        280.43        21.43 o                         
   9  18  -1        117.10        105.30        15.97 o                         
   0  19  -1        133.51        195.56        11.63 o                         
   1  19  -1        754.22        757.41        18.98 o                         
   2  19  -1        743.16        773.06        17.58 o                         
   3  19  -1        325.37        353.88        14.59 o                         
   4  19  -1        435.13        405.40        16.04 o                         
   5  19  -1       1184.55       1220.48        59.86 o                         
   6  19  -1       1929.95       2010.23        51.86 o                         
   7  19  -1        609.07        584.90        23.51 o                         
   8  19  -1        218.84        203.04        23.58 o                         
   9  19  -1       1363.56       1432.20        85.12 o                         
   1  20  -1       1998.91       1982.60        43.29 o                         
   2  20  -1         38.13         34.52         3.56 o                         
   3  20  -1        684.73        668.72        30.04 o                         
   4  20  -1        616.86        574.84        20.63 o                         
   5  20  -1       1495.79       1455.90        39.74 o                         
   6  20  -1        274.25        289.68        16.65 o                         
   7  20  -1        141.99        118.25        12.72 o                         
   8  20  -1        147.77        152.82        33.99 o                         
   9  20  -1        107.75        132.88        28.17 o                         
   0  21  -1       4099.02       4152.50       105.12 o                         
   1  21  -1         96.85         75.46         8.50 o                         
   2  21  -1         34.69         32.57         4.36 o                         
   3  21  -1       1218.66       1184.44        33.68 o                         
   4  21  -1        257.90        239.33        12.11 o                         
   5  21  -1          0.40         -1.09         2.71 o                         
   6  21  -1        188.72        161.88        15.37 o                         
   7  21  -1        227.91        237.26        15.22 o                         
   8  21  -1        754.86        780.11        42.87 o                         
   9  21  -1        314.17        335.40        25.41 o                         
   1  22  -1        620.00        616.55        15.68 o                         
   2  22  -1        175.92        187.68         7.88 o                         
   3  22  -1        899.84        869.83        29.78 o                         
   4  22  -1        617.95        651.40        22.53 o                         
   5  22  -1        397.00        397.58        17.31 o                         
   6  22  -1       1297.57       1282.00        37.58 o                         
   7  22  -1        628.73        587.59        32.67 o                         
   8  22  -1         71.22         68.98        11.90 o                         
   0  23  -1       4788.84       4884.35       180.65 o                         
   1  23  -1        304.52        307.16        10.38 o                         
   2  23  -1        706.30        684.44        17.01 o                         
   3  23  -1        376.29        350.24        14.90 o                         
   4  23  -1       1395.97       1365.28        38.64 o                         
   5  23  -1        590.77        534.74        20.32 o                         
   6  23  -1       1400.26       1377.72        40.64 o                         
   7  23  -1         72.79         72.98        13.11 o                         
   8  23  -1        232.38        268.27        22.58 o                         
   1  24  -1       1661.99       1742.41        43.53 o                         
   2  24  -1        302.87        284.03        10.60 o                         
   3  24  -1        252.54        242.70        11.52 o                         
   4  24  -1        182.50        189.28        24.41 o                         
   5  24  -1        677.10        660.00        24.02 o                         
   6  24  -1        290.71        296.68        15.25 o                         
   7  24  -1        214.04        246.12        15.93 o                         
   8  24  -1        166.49        175.98        14.20 o                         
   0  25  -1       5867.46       5627.33       142.77 o                         
   1  25  -1        358.79        340.42        13.07 o                         
   2  25  -1       2529.17       2470.86        53.92 o                         
   3  25  -1         48.07         46.34         5.65 o                         
   4  25  -1       2520.15       2470.62        55.73 o                         
   5  25  -1          5.70          6.59         4.30 o                         
   6  25  -1       1001.80        965.21        31.62 o                         
   7  25  -1        605.08        613.52        75.63 o                         
   8  25  -1        347.59        364.70        33.07 o                         
   1  26  -1       1243.84       1235.23        28.56 o                         
   2  26  -1        171.96        173.79         7.92 o                         
   3  26  -1        189.71        180.50        10.15 o                         
   4  26  -1         85.35         77.73        12.11 o                         
   5  26  -1         60.83         60.10         9.06 o                         
   6  26  -1        126.17        126.08        18.46 o                         
   7  26  -1         47.63         50.97        10.15 o                         
   0  27  -1        107.17        107.95         9.39 o                         
   1  27  -1         93.22         81.76         7.29 o                         
   2  27  -1        345.12        365.11        12.03 o                         
   3  27  -1        389.23        386.39        19.21 o                         
   4  27  -1        259.22        255.57        12.61 o                         
   5  27  -1        290.15        267.48        18.36 o                         
   6  27  -1         65.60         71.32         8.62 o                         
   7  27  -1        604.36        602.85        24.59 o                         
   1  28  -1        471.24        499.19        15.50 o                         
   2  28  -1         41.35         54.66         6.45 o                         
   3  28  -1        775.18        776.40        24.09 o                         
   4  28  -1         59.74         66.33         7.01 o                         
   5  28  -1        265.67        298.31        17.49 o                         
   6  28  -1         44.97         46.22         7.27 o                         
   7  28  -1        529.87        460.56        25.43 o                         
   0  29  -1        447.92        437.87        20.95 o                         
   1  29  -1        326.48        313.56        14.83 o                         
   2  29  -1        820.38        768.16        23.16 o                         
   3  29  -1         40.02         36.25         5.28 o                         
   4  29  -1        328.21        336.91        18.11 o                         
   5  29  -1        339.40        355.85        18.43 o                         
   6  29  -1         79.41         79.63         8.73 o                         
   1  30  -1        602.22        627.10        23.50 o                         
   2  30  -1        341.28        318.37        12.54 o                         
   3  30  -1       1249.80       1226.69        33.24 o                         
   4  30  -1        372.35        395.40        21.30 o                         
   5  30  -1        280.01        273.78        14.42 o                         
   6  30  -1         28.78         30.61         5.71 o                         
   0  31  -1        287.61        283.75        16.17 o                         
   1  31  -1         76.15         75.63         6.25 o                         
   2  31  -1        375.36        324.83        16.58 o                         
   3  31  -1         21.01         29.39         4.67 o                         
   4  31  -1         88.21         90.30        10.36 o                         
   5  31  -1        373.16        374.59        16.92 o                         
   6  31  -1        363.29        345.28        23.50 o                         
   1  32  -1        320.10        326.42        12.34 o                         
   2  32  -1        195.20        201.05        14.24 o                         
   3  32  -1        284.54        291.99        16.97 o                         
   4  32  -1        167.76        187.93        12.28 o                         
   5  32  -1         74.55         70.02         8.92 o                         
   0  33  -1       1506.38       1428.51        46.93 o                         
   1  33  -1        290.00        317.72        11.99 o                         
   2  33  -1        591.31        613.64        25.09 o                         
   3  33  -1         64.13         73.96        10.98 o                         
   4  33  -1        485.54        472.46        25.11 o                         
   5  33  -1        153.85        180.19        14.69 o                         
   1  34  -1        427.46        423.15        14.34 o                         
   2  34  -1        271.04        292.15        15.72 o                         
   3  34  -1        198.47        210.94        13.55 o                         
   4  34  -1        239.70        289.08        16.85 o                         
   0  35  -1       2420.29       2367.20        70.03 o                         
   1  35  -1          8.48          5.86         3.69 o                         
   2  35  -1        655.48        724.77        27.32 o                         
   3  35  -1        103.48         89.65        10.80 o                         
   1  36  -1        888.20        910.15        34.83 o                         
   2  36  -1        207.02        206.65        13.64 o                         
   0  37  -1        585.16        631.90        61.24 o                         
   1  37  -1         26.44         42.08         8.62 o                         
   2   0   0      17670.52      18053.14       734.78 o                         
   4   0   0       4485.87       4453.37       109.51 o                         
   6   0   0       7039.08       6600.23       175.74 o                         
   8   0   0        799.09        786.44        26.84 o                         
  10   0   0        283.02        250.46        29.39 o                         
   1   1   0      20074.97      19690.83       535.76 o                         
   2   1   0         61.34         73.81         2.81 o                         
   3   1   0        865.07        812.99        15.19 o                         
   4   1   0        293.59        298.81        11.44 o                         
   5   1   0        883.73        814.74        18.03 o                         
   6   1   0        809.14        787.05        31.45 o                         
   7   1   0          1.98          0.44         1.16 o                         
   8   1   0          8.38          9.03         2.14 o                         
   9   1   0        220.43        183.46        11.99 o                         
  10   1   0        832.40        850.02        46.54 o                         
   1   2   0       8104.38       7984.54       165.00 o                         
   2   2   0        604.50        630.88        15.14 o                         
   3   2   0        125.95        126.65         5.83 o                         
   4   2   0       1293.57       1215.88        24.43 o                         
   5   2   0         10.35         15.37         2.08 o                         
   6   2   0       3310.14       3291.13        54.06 o                         
   7   2   0       1125.33       1022.91        26.06 o                         
   8   2   0        109.42         76.42         6.36 o                         
   9   2   0         42.47         39.59         5.14 o                         
  10   2   0        297.88        372.67        25.74 o                         
   1   3   0       1026.00        926.71        17.21 o                         
   2   3   0        344.22        361.09        10.60 o                         
   3   3   0       3007.20       3017.40        61.60 o                         
   4   3   0       6260.54       6643.91       131.14 o                         
   5   3   0         34.86         35.83         4.65 o                         
   6   3   0       4583.67       4250.66       156.87 o                         
   7   3   0        568.64        567.23        18.26 o                         
   8   3   0          1.57          1.70         2.06 o                         
   9   3   0         26.83         30.85         4.88 o                         
  10   3   0        396.12        383.15        18.64 o                         
   0   4   0       1219.18       1088.22        19.36 o                         
   1   4   0       3331.80       3094.34        52.43 o                         
   2   4   0          6.41          7.86         1.70 o                         
   3   4   0         27.99         27.47         2.73 o                         
   4   4   0          2.08          8.78         2.47 o                         
   5   4   0       2540.47       2531.62        59.92 o                         
   6   4   0       2194.16       2309.89        57.27 o                         
   7   4   0        529.75        507.86        26.60 o                         
   8   4   0         25.68         24.44         4.02 o                         
   9   4   0          1.42         -1.40         2.16 o                         
  10   4   0        142.39        103.23         8.19 o                         
   1   5   0       9108.23       8496.83       139.46 o                         
   2   5   0          0.10          0.94         0.94 o                         
   3   5   0       5612.90       5396.01        81.94 o                         
   4   5   0          0.05          0.61         1.41 o                         
   5   5   0         26.67         36.58         5.75 o                         
   6   5   0         63.49         65.69         5.79 o                         
   7   5   0       3057.76       3037.62        62.31 o                         
   8   5   0          0.21          2.27         2.39 o                         
   9   5   0         17.62         21.46         4.33 o                         
  10   5   0         47.48         52.78         6.31 o                         
   0   6   0      38474.01      36939.54      1861.10 o                         
   1   6   0       4317.64       4501.66        87.32 o                         
   2   6   0         66.91         83.47         4.87 o                         
   3   6   0       1988.57       2173.04        47.81 o                         
   4   6   0       1812.93       1732.78        61.17 o                         
   5   6   0          0.17          5.95         1.90 o                         
   6   6   0         66.87         74.41         6.55 o                         
   7   6   0         56.13         68.83         7.28 o                         
   8   6   0       1865.47       1866.14        83.97 o                         
   9   6   0        346.63        348.07        16.29 o                         
  10   6   0         85.90        108.19        10.48 o                         
   1   7   0        149.41        109.28         6.43 o                         
   2   7   0        163.79        144.38         5.65 o                         
   3   7   0       3606.31       3519.15        73.40 o                         
   4   7   0        449.96        383.09        10.09 o                         
   5   7   0        174.51        197.84        15.56 o                         
   6   7   0        952.23        985.28        25.46 o                         
   7   7   0       1145.21       1163.24        30.05 o                         
   8   7   0         17.12         29.40         7.07 o                         
   9   7   0          3.53          1.09         3.11 o                         
  10   7   0         96.03        101.33        10.01 o                         
   0   8   0      10661.61      10547.46       172.96 o                         
   1   8   0       3189.91       3306.10        57.54 o                         
   2   8   0        741.03        727.29        16.60 o                         
   3   8   0        404.73        395.89        14.06 o                         
   4   8   0        650.62        552.22        18.68 o                         
   5   8   0        661.79        681.33        26.21 o                         
   6   8   0        300.79        306.22        13.77 o                         
   7   8   0         71.27         58.35         6.34 o                         
   8   8   0        240.33        246.64        14.83 o                         
   9   8   0         19.44          9.00         4.06 o                         
  10   8   0         91.52         66.88         8.86 o                         
   1   9   0         19.00         16.46         1.70 o                         
   2   9   0        551.75        576.07        25.38 o                         
   3   9   0       1259.76       1415.54        34.73 o                         
   4   9   0       1610.06       1484.55        37.68 o                         
   5   9   0         27.51         15.33         3.19 o                         
   6   9   0        132.89        117.45         7.69 o                         
   7   9   0        527.33        494.82        21.06 o                         
   8   9   0         59.95         65.59         8.73 o                         
   9   9   0         40.30         38.60         6.91 o                         
  10   9   0        524.87        532.04        23.74 o                         
   0  10   0      62089.10      60755.79      1537.43 o                         
   1  10   0        109.54         90.43         3.68 o                         
   2  10   0       2205.74       2263.70        43.09 o                         
   3  10   0        128.80        136.32        10.77 o                         
   4  10   0       2805.64       2779.78        62.77 o                         
   5  10   0        328.17        335.94        10.61 o                         
   6  10   0       2604.97       2543.00        62.03 o                         
   7  10   0        322.95        311.33        16.35 o                         
   8  10   0        180.69        207.02        14.64 o                         
   9  10   0        685.04        653.26        37.37 o                         
  10  10   0        178.26        209.50        18.10 o                         
   1  11   0       7099.73       7489.23       112.51 o                         
   2  11   0       2879.47       2927.17        53.59 o                         
   3  11   0        121.57        160.61         8.82 o                         
   4  11   0         62.97         42.03         5.28 o                         
   5  11   0       2081.49       1939.87        50.79 o                         
   6  11   0       2343.48       2191.72        70.39 o                         
   7  11   0        118.79        103.78         9.82 o                         
   8  11   0          2.97          6.32         3.76 o                         
   9  11   0         53.69         63.73        10.73 o                         
  10  11   0        202.61        196.86        18.05 o                         
   0  12   0       2420.50       2449.23        63.22 o                         
   1  12   0         27.65         22.70         2.28 o                         
   2  12   0       2005.95       2096.07        40.43 o                         
   3  12   0        325.88        335.29        13.72 o                         
   4  12   0        725.30        676.43        26.75 o                         
   5  12   0         83.72        121.86        19.63 o                         
   6  12   0       1065.22       1093.79        34.07 o                         
   7  12   0          2.19          0.45         2.30 o                         
   8  12   0         25.23         26.27         7.63 o                         
   9  12   0         96.73         91.50        12.61 o                         
  10  12   0        373.97        408.35        58.48 o                         
   1  13   0       1835.73       1718.63        27.49 o                         
   2  13   0        580.64        648.65        16.51 o                         
   3  13   0         65.11         65.37         4.94 o                         
   4  13   0        483.93        519.28        40.42 o                         
   5  13   0       3767.54       3601.21        81.61 o                         
   6  13   0       2484.88       2390.64        50.45 o                         
   7  13   0        446.50        481.12        21.72 o                         
   8  13   0        123.32        119.28        12.25 o                         
   9  13   0         64.15         69.18        10.16 o                         
  10  13   0        490.20        506.18        30.27 o                         
   0  14   0       9119.67      10170.88       241.56 o                         
   1  14   0         22.97         38.55         3.11 o                         
   2  14   0         25.63          6.86         1.48 o                         
   3  14   0       1825.81       1839.13        37.94 o                         
   4  14   0         39.04         48.83         6.67 o                         
   5  14   0       2466.68       2476.55        60.69 o                         
   6  14   0        247.59        246.08        11.12 o                         
   7  14   0       1705.05       1635.57        47.67 o                         
   8  14   0         92.38         96.39        11.48 o                         
   9  14   0       1033.60       1064.76        45.61 o                         
  10  14   0        348.90        387.53        26.24 o                         
   1  15   0        128.33        117.42         4.78 o                         
   2  15   0        568.14        458.71        11.52 o                         
   3  15   0        632.99        753.21        19.91 o                         
   4  15   0        563.49        594.76        21.71 o                         
   5  15   0        218.68        173.96        11.45 o                         
   6  15   0         34.37         37.11         5.64 o                         
   7  15   0       1476.67       1497.69        45.27 o                         
   8  15   0         22.53         12.52         4.11 o                         
   9  15   0          0.04          3.99         4.97 o                         
  10  15   0          0.08         -1.05         4.53 o                         
   0  16   0       1419.10       1599.02        45.90 o                         
   1  16   0       1626.71       1524.81        28.16 o                         
   2  16   0         20.33         40.51         3.66 o                         
   3  16   0        377.01        348.69        21.12 o                         
   4  16   0       1476.52       1442.03        43.15 o                         
   5  16   0        527.77        496.62        21.73 o                         
   6  16   0        154.97        137.73        11.47 o                         
   7  16   0         74.71         98.31        10.47 o                         
   8  16   0       1016.84       1034.57        37.43 o                         
   9  16   0        513.41        561.44        31.72 o                         
   1  17   0       2294.44       2333.25        42.94 o                         
   2  17   0       1024.60       1095.85        23.14 o                         
   3  17   0         23.79         34.63         4.09 o                         
   4  17   0          0.29         -0.61         1.98 o                         
   5  17   0        375.27        295.75        15.69 o                         
   6  17   0       2197.99       2127.03        57.27 o                         
   7  17   0        709.71        651.11        33.89 o                         
   8  17   0        124.02        101.29        11.07 o                         
   9  17   0          0.38          3.20         4.53 o                         
   0  18   0       1558.10       1680.35        84.51 o                         
   1  18   0       1992.40       2059.19        37.26 o                         
   2  18   0       1922.87       1888.02        31.81 o                         
   3  18   0        286.42        275.46         9.04 o                         
   4  18   0        658.52        581.60        22.20 o                         
   5  18   0        175.02        180.41        14.82 o                         
   6  18   0        607.92        591.88        24.92 o                         
   7  18   0         11.37          7.76         4.24 o                         
   8  18   0         35.00         57.89        11.85 o                         
   9  18   0        193.95        189.15        18.74 o                         
   1  19   0       1269.02       1295.17        25.83 o                         
   2  19   0         20.09         15.48         2.19 o                         
   3  19   0       1326.77       1257.46        25.67 o                         
   4  19   0       1664.70       1570.22        43.43 o                         
   5  19   0        293.52        311.68        16.46 o                         
   6  19   0         24.90         22.13         5.32 o                         
   7  19   0        166.00        164.50        13.44 o                         
   8  19   0        116.64        109.96        18.06 o                         
   9  19   0         77.22         77.80        15.00 o                         
   0  20   0       1919.25       2237.71        62.78 o                         
   1  20   0         53.24         58.13         5.32 o                         
   2  20   0        399.86        347.44        12.77 o                         
   3  20   0        157.05        142.48         7.89 o                         
   4  20   0       1286.46       1268.58        56.64 o                         
   5  20   0         24.72         20.34         5.34 o                         
   6  20   0          0.04          1.74         4.59 o                         
   7  20   0         73.89         60.96         9.18 o                         
   8  20   0        134.88        164.08        34.29 o                         
   9  20   0          5.59          0.61         7.96 o                         
   1  21   0       1484.74       1512.50        29.72 o                         
   2  21   0       2050.50       1954.96        36.54 o                         
   3  21   0       1869.81       1815.34        32.38 o                         
   4  21   0        233.01        251.54        14.77 o                         
   5  21   0         14.41         13.59         4.37 o                         
   6  21   0       1245.85       1231.71        40.51 o                         
   7  21   0        141.71        139.55        16.39 o                         
   8  21   0        982.70       1011.06        46.71 o                         
   9  21   0         47.34         75.45        15.14 o                         
   0  22   0       1127.00       1100.16        36.80 o                         
   1  22   0       1683.99       1834.97        44.64 o                         
   2  22   0         36.33         45.90         4.53 o                         
   3  22   0        498.51        513.34        14.54 o                         
   4  22   0         49.05         49.71         7.64 o                         
   5  22   0       2581.10       2492.39        64.84 o                         
   6  22   0          3.67          2.76         4.33 o                         
   7  22   0       2014.78       1941.23        68.83 o                         
   8  22   0         68.39         82.38        12.90 o                         
   1  23   0       7293.48       7329.63       128.18 o                         
   2  23   0       2016.21       1908.32        36.40 o                         
   3  23   0        262.72        271.19        10.46 o                         
   4  23   0         15.29          5.63         4.45 o                         
   5  23   0       1006.63       1046.38        49.60 o                         
   6  23   0       3125.52       3118.35       100.36 o                         
   7  23   0        689.13        671.82        35.51 o                         
   8  23   0         35.84         47.66        11.04 o                         
   0  24   0          7.43         35.01         5.58 o                         
   1  24   0        464.23        462.60        21.92 o                         
   2  24   0          0.35          0.56         1.48 o                         
   3  24   0        896.13        913.96        21.73 o                         
   4  24   0         12.78         20.82         3.86 o                         
   5  24   0       1949.80       1959.77        66.21 o                         
   6  24   0        185.98        158.76        15.57 o                         
   7  24   0        710.72        759.27        52.66 o                         
   8  24   0        135.52        114.51        23.27 o                         
   1  25   0       1178.10       1216.50        36.50 o                         
   2  25   0        406.58        363.09        12.25 o                         
   3  25   0       1778.58       1706.26        34.53 o                         
   4  25   0        267.54        248.44        15.26 o                         
   5  25   0        132.87        134.53        15.62 o                         
   6  25   0         81.95         76.52        19.60 o                         
   7  25   0        262.44        239.91        26.64 o                         
   8  25   0          9.38         23.27        11.63 o                         
   0  26   0        980.78       1070.22        37.84 o                         
   1  26   0       1167.24       1047.61        26.44 o                         
   2  26   0        137.96        149.27         9.57 o                         
   3  26   0         58.46         68.45         5.37 o                         
   4  26   0        292.81        278.75        12.80 o                         
   5  26   0         28.57         41.97         5.58 o                         
   6  26   0         89.67         94.60        13.63 o                         
   7  26   0         58.65         61.12        11.26 o                         
   1  27   0        667.52        640.59        19.10 o                         
   2  27   0        338.79        345.56        13.19 o                         
   3  27   0        819.53        752.01        19.84 o                         
   4  27   0         69.29         69.48         7.14 o                         
   5  27   0          1.85         -3.18         3.18 o                         
   6  27   0         52.41         53.00        11.33 o                         
   7  27   0         53.95         50.51        10.55 o                         
   0  28   0        304.72        441.11        22.96 o                         
   1  28   0        989.38       1037.38        26.64 o                         
   2  28   0        135.71        134.84        10.11 o                         
   3  28   0        156.68        175.12        12.67 o                         
   4  28   0         99.47        109.61         8.58 o                         
   5  28   0        282.33        292.56        13.81 o                         
   6  28   0        284.94        289.79        19.10 o                         
   7  28   0         12.74          8.57         8.57 o                         
   1  29   0         11.99          8.42         2.80 o                         
   2  29   0        184.52        159.40         9.14 o                         
   3  29   0         62.52         60.38         5.96 o                         
   4  29   0        580.13        602.90        20.65 o                         
   5  29   0        124.89        104.09         9.79 o                         
   6  29   0         25.65         10.75         5.28 o                         
   0  30   0       2095.64       1985.13        61.76 o                         
   1  30   0        493.36        497.38        16.74 o                         
   2  30   0        294.10        311.67        12.95 o                         
   3  30   0         22.40         50.56         5.32 o                         
   4  30   0         11.21         10.34         3.77 o                         
   5  30   0         17.56          8.60         3.18 o                         
   6  30   0         76.36         79.28        13.80 o                         
   1  31   0        507.14        516.77        20.78 o                         
   2  31   0          1.48          1.84         2.29 o                         
   3  31   0        905.62        906.89        34.63 o                         
   4  31   0        382.68        396.87        17.23 o                         
   5  31   0         19.70         22.50         4.70 o                         
   6  31   0        307.21        310.18        24.83 o                         
   0  32   0        214.72        237.12        22.05 o                         
   1  32   0        183.76        187.27         9.96 o                         
   2  32   0        139.90        156.10         9.56 o                         
   3  32   0        249.83        255.11        14.95 o                         
   4  32   0         14.60         18.38         3.58 o                         
   5  32   0         58.97         51.53         7.77 o                         
   1  33   0        491.22        473.47        16.76 o                         
   2  33   0        206.68        202.65        10.24 o                         
   3  33   0         12.38          4.98         5.07 o                         
   4  33   0          9.56         12.76         4.95 o                         
   5  33   0          0.77         -6.89         6.89 o                         
   0  34   0        123.25        163.59        16.23 o                         
   1  34   0        173.65        169.02        11.49 o                         
   2  34   0         85.69         82.11         7.13 o                         
   3  34   0        558.25        605.91        24.89 o                         
   4  34   0        145.31        176.75        17.12 o                         
   1  35   0         90.01         84.54         6.83 o                         
   2  35   0          2.33         -0.25         2.72 o                         
   3  35   0        470.18        442.65        26.15 o                         
   0  36   0          1.37         15.23         5.14 o                         
   1  36   0         12.17          8.41         3.45 o                         
   2  36   0          1.83          0.00         6.19 o                         
   1  37   0        850.69        888.19        25.42 o                         
   2   0   1       7125.74       6967.28       132.22 o                         
   4   0   1       1241.70       1126.24        27.33 o                         
   6   0   1       4594.25       4729.50       305.52 o                         
   8   0   1        119.48        107.83         9.68 o                         
  10   0   1        160.98        142.14        18.40 o                         
   1   1   1       5006.93       4616.49        87.55 o                         
   2   1   1      14182.75      14406.02       309.70 o                         
   3   1   1        287.76        376.00        11.41 o                         
   4   1   1        189.08        240.34         8.00 o                         
   5   1   1       2610.71       2541.67        39.58 o                         
   6   1   1         25.50         29.61         5.59 o                         
   7   1   1       1432.88       1460.53        38.22 o                         
   8   1   1         84.46         93.16         5.32 o                         
   9   1   1        647.51        646.38        22.98 o                         
  10   1   1        309.08        334.49        17.28 o                         
   1   2   1       8242.99       8278.67       181.70 o                         
   2   2   1       2457.44       2493.23        38.70 o                         
   3   2   1       9382.27       9265.89       136.47 o                         
   4   2   1        258.87        229.67         7.87 o                         
   5   2   1       1293.98       1338.44        48.57 o                         
   6   2   1       1844.22       1811.52        53.99 o                         
   7   2   1       1857.70       1804.15        34.86 o                         
   8   2   1        606.40        587.96        19.17 o                         
   9   2   1        118.33        127.06         8.04 o                         
  10   2   1         44.24         50.90         6.52 o                         
   0   3   1       7185.68       6870.68       231.47 o                         
   1   3   1       1485.86       1464.41        35.87 o                         
   2   3   1       3670.36       3618.02        55.40 o                         
   3   3   1         72.42         59.71         4.33 o                         
   4   3   1        502.62        557.17        20.02 o                         
   5   3   1        469.42        467.71        11.88 o                         
   6   3   1         81.64         89.47         9.36 o                         
   7   3   1         83.47         95.20         7.68 o                         
   8   3   1        127.91        137.64         8.67 o                         
   9   3   1        103.24        105.26         9.63 o                         
  10   3   1         59.73         59.20         6.31 o                         
   1   4   1       3942.11       3750.06        64.05 o                         
   2   4   1        732.95        702.42        14.26 o                         
   3   4   1       2710.12       2574.16        46.97 o                         
   4   4   1       3472.59       3595.08        70.26 o                         
   5   4   1        824.08        869.62        20.19 o                         
   6   4   1       1882.78       1780.87        78.44 o                         
   7   4   1        411.62        384.08        16.66 o                         
   8   4   1        961.28        933.13        23.73 o                         
   9   4   1        588.46        618.23        18.98 o                         
  10   4   1        754.64        791.19        22.40 o                         
   0   5   1       1403.73       1383.73        35.91 o                         
   1   5   1      19562.35      19064.56       551.30 o                         
   2   5   1       3174.45       3150.12        66.57 o                         
   3   5   1       1611.21       1648.55        55.73 o                         
   4   5   1         76.37         59.89         4.94 o                         
   5   5   1         81.17         51.94         6.30 o                         
   6   5   1         19.04         36.33         5.58 o                         
   7   5   1        102.47         92.42         8.37 o                         
   8   5   1        809.31        831.28        24.29 o                         
   9   5   1        370.84        353.42        13.94 o                         
  10   5   1          8.45          8.57         3.32 o                         
   1   6   1       2494.00       2451.55        37.79 o                         
   2   6   1       1120.27       1093.42        22.45 o                         
   3   6   1        810.50        856.64        40.42 o                         
   4   6   1       4482.58       4639.84        94.60 o                         
   5   6   1       1074.49       1117.08        29.40 o                         
   6   6   1        506.73        525.01        21.22 o                         
   7   6   1        996.32        948.00        31.59 o                         
   8   6   1        598.30        601.86        28.46 o                         
   9   6   1         91.29         79.55         7.95 o                         
  10   6   1       1343.91       1389.91        41.55 o                         
   0   7   1      30687.39      29926.45       793.41 o                         
   1   7   1       6825.66       6764.33       100.62 o                         
   2   7   1       2620.45       2615.47        66.67 o                         
   3   7   1        280.66        286.09         9.80 o                         
   4   7   1        405.54        417.75        21.98 o                         
   5   7   1       2097.93       2237.23        53.10 o                         
   6   7   1       1716.49       1597.28        46.31 o                         
   7   7   1       1177.96       1174.95        29.74 o                         
   8   7   1         64.70         57.28         6.57 o                         
   9   7   1        168.90        169.10        10.03 o                         
  10   7   1        330.82        358.60        20.77 o                         
   1   8   1        335.02        344.52         8.10 o                         
   2   8   1       1362.99       1286.12        35.67 o                         
   3   8   1       4144.52       4491.49        79.50 o                         
   4   8   1       1407.43       1402.11        36.24 o                         
   5   8   1        975.20        974.98        23.46 o                         
   6   8   1        900.69        898.15        23.69 o                         
   7   8   1       2170.64       2032.38        47.82 o                         
   8   8   1        293.95        292.64        15.36 o                         
   9   8   1        104.02        102.90        11.76 o                         
  10   8   1        275.81        279.55        15.08 o                         
   0   9   1       2054.15       2008.19        42.87 o                         
   1   9   1       1669.21       1726.64        26.50 o                         
   2   9   1        321.95        330.05        11.21 o                         
   3   9   1        914.87        929.66        33.22 o                         
   4   9   1        238.80        236.28        22.96 o                         
   5   9   1       2469.76       2458.85        64.96 o                         
   6   9   1       2868.73       2751.77        84.30 o                         
   7   9   1        558.49        512.32        21.08 o                         
   8   9   1        237.14        235.37        12.30 o                         
   9   9   1        775.92        797.72        30.48 o                         
  10   9   1         42.66         42.97         6.90 o                         
   1  10   1       1015.02       1009.19        19.33 o                         
   2  10   1        745.20        875.93        33.70 o                         
   3  10   1       2446.56       2458.74        53.68 o                         
   4  10   1        652.61        669.87        56.34 o                         
   5  10   1       1271.42       1251.48        34.18 o                         
   6  10   1       2385.82       2222.06        91.47 o                         
   7  10   1        272.28        267.18        12.99 o                         
   8  10   1        192.00        199.86        17.85 o                         
   9  10   1         77.26         79.35        10.26 o                         
  10  10   1         59.07         54.26         8.06 o                         
   0  11   1       1428.99       1418.30        32.61 o                         
   1  11   1        951.14        942.08        19.07 o                         
   2  11   1       3749.07       4027.61        71.51 o                         
   3  11   1        267.78        294.21        10.09 o                         
   4  11   1       1792.23       1851.44        57.34 o                         
   5  11   1        382.77        420.27        24.45 o                         
   6  11   1        440.77        384.65        17.79 o                         
   7  11   1       1550.27       1468.65        35.56 o                         
   8  11   1         89.14         64.89         8.40 o                         
   9  11   1        597.69        560.54        34.56 o                         
  10  11   1         23.03         32.14         7.25 o                         
   1  12   1       8508.42       8574.88       108.31 o                         
   2  12   1       1146.81       1184.67        48.44 o                         
   3  12   1       2546.92       2450.02        61.78 o                         
   4  12   1        387.95        306.70        47.43 o                         
   5  12   1       1333.18       1312.34        47.74 o                         
   6  12   1        857.55        870.59        23.55 o                         
   7  12   1       1056.89        972.10        43.05 o                         
   8  12   1        826.34        809.52        35.37 o                         
   9  12   1        112.43        119.70        13.77 o                         
  10  12   1        202.78        238.85        34.60 o                         
   0  13   1      18201.31      20180.69       469.98 o                         
   1  13   1       5859.08       6263.44        88.28 o                         
   2  13   1        435.88        429.95        12.77 o                         
   3  13   1        391.69        388.85        24.12 o                         
   4  13   1        484.34        457.68        49.29 o                         
   5  13   1        844.68        810.59        41.45 o                         
   6  13   1        308.95        287.31        15.14 o                         
   7  13   1        351.19        295.83        15.89 o                         
   8  13   1        321.13        319.12        18.25 o                         
   9  13   1        249.70        268.02        17.36 o                         
  10  13   1        303.42        298.20        22.48 o                         
   1  14   1         97.23        113.84         4.97 o                         
   2  14   1       1219.25       1196.45        46.85 o                         
   3  14   1       2571.65       2525.44        49.26 o                         
   4  14   1       1114.78       1064.35        31.05 o                         
   5  14   1        300.14        309.30        15.11 o                         
   6  14   1       1528.48       1568.47        44.11 o                         
   7  14   1         55.90         53.87         8.14 o                         
   8  14   1        679.44        673.72        34.61 o                         
   9  14   1        647.93        673.47        29.28 o                         
  10  14   1         50.41         42.34        15.92 o                         
   0  15   1       1872.05       2161.72        48.65 o                         
   1  15   1       2997.04       3262.44        48.69 o                         
   2  15   1       2826.95       2701.85        52.53 o                         
   3  15   1        617.69        571.10        16.36 o                         
   4  15   1       1378.33       1275.38        35.93 o                         
   5  15   1       2095.36       2020.21        67.44 o                         
   6  15   1        328.92        304.02        17.10 o                         
   7  15   1        104.69         89.50        10.36 o                         
   8  15   1        696.44        705.21        29.20 o                         
   9  15   1        136.35        147.67        13.76 o                         
  10  15   1        134.16        146.83        22.05 o                         
   1  16   1        540.22        543.70        12.32 o                         
   2  16   1        560.09        644.03        15.99 o                         
   3  16   1       1854.05       1701.64        40.13 o                         
   4  16   1         72.91         73.10         8.99 o                         
   5  16   1        721.19        727.87        25.71 o                         
   6  16   1        464.36        465.17        21.02 o                         
   7  16   1        549.05        546.29        36.49 o                         
   8  16   1         35.78         41.91         7.91 o                         
   9  16   1         95.26         89.81        12.30 o                         
   0  17   1       1968.33       1891.12        43.44 o                         
   1  17   1        709.25        692.96        15.19 o                         
   2  17   1       6080.91       6092.07       106.14 o                         
   3  17   1       1397.93       1429.76        31.77 o                         
   4  17   1       1297.33       1205.21        29.15 o                         
   5  17   1        563.71        582.91        22.46 o                         
   6  17   1       2049.49       2069.58        62.20 o                         
   7  17   1        711.13        727.59        57.26 o                         
   8  17   1        195.92        225.33        16.13 o                         
   9  17   1        137.88        122.76        14.18 o                         
   1  18   1        599.12        612.55        13.81 o                         
   2  18   1        195.52        187.00         9.78 o                         
   3  18   1        457.32        423.09        14.19 o                         
   4  18   1       2734.41       2776.19        55.80 o                         
   5  18   1        772.48        724.51        27.32 o                         
   6  18   1         43.92         48.15         7.41 o                         
   7  18   1        506.45        565.70        24.55 o                         
   8  18   1        317.36        333.00        32.30 o                         
   9  18   1        111.54        104.33        16.47 o                         
   0  19   1        126.67        174.74         9.18 o                         
   1  19   1        730.76        756.81        19.78 o                         
   2  19   1        728.01        742.27        16.21 o                         
   3  19   1        331.75        378.62        12.51 o                         
   4  19   1        434.08        414.30        17.21 o                         
   5  19   1       1206.82       1206.96        60.31 o                         
   6  19   1       1934.22       2019.45        55.40 o                         
   7  19   1        602.00        612.19        49.97 o                         
   8  19   1        219.74        235.55        16.71 o                         
   9  19   1       1386.54       1407.77        57.15 o                         
   1  20   1       2034.43       2011.13        44.24 o                         
   2  20   1         34.36         31.71         3.37 o                         
   3  20   1        714.00        685.07        18.63 o                         
   4  20   1        650.50        618.64        19.82 o                         
   5  20   1       1500.58       1517.71        43.69 o                         
   6  20   1        267.00        252.33        16.15 o                         
   7  20   1        144.72        169.53        13.68 o                         
   8  20   1        146.07        159.65        14.31 o                         
   9  20   1        102.92         90.83        13.34 o                         
   0  21   1       4141.29       4071.41       176.02 o                         
   1  21   1         99.79         89.15         9.10 o                         
   2  21   1         31.61         28.84         3.28 o                         
   3  21   1       1218.27       1265.87        24.25 o                         
   4  21   1        257.11        239.00        14.90 o                         
   5  21   1          0.69          0.18         3.36 o                         
   6  21   1        200.82        157.89        22.20 o                         
   7  21   1        223.11        236.29        20.62 o                         
   8  21   1        758.62        790.73        40.63 o                         
   9  21   1        303.86        298.79        24.01 o                         
   1  22   1        649.36        639.49        17.73 o                         
   2  22   1        176.99        182.63         7.30 o                         
   3  22   1        939.75        903.72        32.19 o                         
   4  22   1        628.46        650.42        21.52 o                         
   5  22   1        401.88        425.74        24.58 o                         
   6  22   1       1325.92       1261.06        41.38 o                         
   7  22   1        608.58        567.18        28.05 o                         
   8  22   1         67.80         70.06        10.59 o                         
   0  23   1       4905.86       4976.90       127.74 o                         
   1  23   1        296.33        311.88        17.48 o                         
   2  23   1        691.22        639.79        15.56 o                         
   3  23   1        386.48        364.74        13.88 o                         
   4  23   1       1409.76       1452.37        32.34 o                         
   5  23   1        569.06        517.91        22.77 o                         
   6  23   1       1409.43       1463.78        45.37 o                         
   7  23   1         76.24         89.86        17.07 o                         
   8  23   1        234.34        287.20        32.46 o                         
   1  24   1       1640.77       1702.27        37.96 o                         
   2  24   1        318.47        304.42         9.98 o                         
   3  24   1        248.78        238.11         9.13 o                         
   4  24   1        172.78        199.61        10.84 o                         
   5  24   1        660.04        657.80        26.57 o                         
   6  24   1        282.02        287.50        22.29 o                         
   7  24   1        211.06        194.02        18.82 o                         
   8  24   1        180.69        200.60        24.49 o                         
   0  25   1       5976.94       5720.85       145.71 o                         
   1  25   1        335.18        334.76        13.06 o                         
   2  25   1       2556.52       2561.06        52.14 o                         
   3  25   1         46.78         54.07         4.62 o                         
   4  25   1       2505.34       2462.96        54.19 o                         
   5  25   1          5.00         12.02         3.54 o                         
   6  25   1        977.07        925.51        34.83 o                         
   7  25   1        603.93        616.95        35.88 o                         
   8  25   1        331.78        324.49        34.29 o                         
   1  26   1       1230.30       1206.22        30.05 o                         
   2  26   1        160.80        151.24         8.87 o                         
   3  26   1        180.67        166.04         7.54 o                         
   4  26   1         96.66         90.86         6.80 o                         
   5  26   1         57.68         59.47         9.28 o                         
   6  26   1        125.59        129.62        13.38 o                         
   7  26   1         49.47         70.13        16.84 o                         
   0  27   1        104.90        104.45        10.39 o                         
   1  27   1         88.73         82.71         9.90 o                         
   2  27   1        329.60        338.58        13.58 o                         
   3  27   1        387.38        342.15        12.27 o                         
   4  27   1        277.58        257.49        11.29 o                         
   5  27   1        289.85        286.50        22.92 o                         
   6  27   1         62.71         55.91        14.77 o                         
   7  27   1        586.41        591.16        70.73 o                         
   1  28   1        456.47        468.99        22.01 o                         
   2  28   1         42.42         46.82         8.60 o                         
   3  28   1        792.63        785.61        20.57 o                         
   4  28   1         55.32         54.12         6.43 o                         
   5  28   1        257.52        263.52        16.86 o                         
   6  28   1         49.11         38.52         8.31 o                         
   7  28   1        547.32        488.61        55.73 o                         
   0  29   1        448.57        422.77        22.27 o                         
   1  29   1        321.15        310.87        13.17 o                         
   2  29   1        821.24        741.18        22.38 o                         
   3  29   1         41.57         40.55         6.85 o                         
   4  29   1        333.63        355.08        14.63 o                         
   5  29   1        339.63        384.78        29.19 o                         
   6  29   1         77.83         69.61        14.03 o                         
   1  30   1        591.54        593.55        25.01 o                         
   2  30   1        343.74        334.53        13.83 o                         
   3  30   1       1238.54       1215.62        31.57 o                         
   4  30   1        377.34        376.06        15.65 o                         
   5  30   1        283.02        296.15        21.00 o                         
   6  30   1         29.83         26.94        17.15 o                         
   0  31   1        299.22        307.19        18.83 o                         
   1  31   1         73.98         77.71         7.60 o                         
   2  31   1        352.33        326.91        14.04 o                         
   3  31   1         21.17         21.31         4.31 o                         
   4  31   1         82.13         79.64         7.90 o                         
   5  31   1        377.18        376.37        20.71 o                         
   6  31   1        371.23        358.17        42.25 o                         
   1  32   1        304.20        328.35        15.64 o                         
   2  32   1        196.05        191.41        10.75 o                         
   3  32   1        295.97        291.49        17.13 o                         
   4  32   1        172.21        182.36        11.40 o                         
   5  32   1         77.43         60.77         9.75 o                         
   0  33   1       1533.11       1461.59        69.81 o                         
   1  33   1        297.01        299.42        13.64 o                         
   2  33   1        574.61        573.05        21.21 o                         
   3  33   1         66.95         67.03         7.04 o                         
   4  33   1        495.20        482.53        21.91 o                         
   5  33   1        148.91        141.43        15.74 o                         
   1  34   1        422.59        417.82        16.54 o                         
   2  34   1        269.99        257.85        12.73 o                         
   3  34   1        200.26        212.31        13.58 o                         
   4  34   1        238.26        235.84        15.74 o                         
   0  35   1       2449.03       2421.15        74.92 o                         
   1  35   1          8.14         13.66         3.36 o                         
   2  35   1        642.07        708.30        31.84 o                         
   3  35   1        102.00         95.53         8.34 o                         
   1  36   1        892.54        876.09        26.48 o                         
   2  36   1        202.70        205.39        12.22 o                         
   0  37   1        559.63        527.50        27.22 o                         
   1  37   1         23.28         33.93         5.52 o                         
   2   0   2      14291.70      14561.12       740.59 o                         
   4   0   2       2837.74       2849.55        99.12 o                         
   6   0   2       4140.16       3956.84        85.20 o                         
   8   0   2       1451.18       1384.19        37.37 o                         
  10   0   2        678.29        825.41        58.17 o                         
   1   1   2      17142.66      16780.76       351.69 o                         
   2   1   2      31487.75      31137.75       835.67 o                         
   3   1   2       3042.57       3023.79        44.36 o                         
   4   1   2       2489.31       2776.25        46.05 o                         
   5   1   2       1615.30       1539.13        26.94 o                         
   6   1   2        412.84        438.61        16.98 o                         
   7   1   2        832.54        795.29        17.27 o                         
   8   1   2        836.96        817.37        18.55 o                         
   9   1   2        432.41        466.06        16.15 o                         
  10   1   2        397.56        396.68        18.41 o                         
   0   2   2       5215.44       5292.87       102.52 o                         
   1   2   2      16218.93      16670.98       348.89 o                         
   2   2   2       1460.16       1482.16        33.14 o                         
   3   2   2       2377.44       2484.63        43.91 o                         
   4   2   2       1854.49       1923.44        46.07 o                         
   5   2   2       1903.95       1937.52        37.29 o                         
   6   2   2       1616.30       1553.85        27.37 o                         
   7   2   2       1335.67       1306.46        24.51 o                         
   8   2   2        641.21        692.55        16.66 o                         
   9   2   2        461.38        458.27        17.06 o                         
  10   2   2        144.99        161.53         9.75 o                         
   1   3   2       4478.98       4359.54        71.79 o                         
   2   3   2       6506.65       6310.35       107.72 o                         
   3   3   2       2834.88       2767.29        57.89 o                         
   4   3   2        112.96         93.79         7.72 o                         
   5   3   2        674.18        629.41        14.58 o                         
   6   3   2        741.83        668.73        14.81 o                         
   7   3   2         95.75        106.24         6.39 o                         
   8   3   2        637.56        617.66        20.28 o                         
   9   3   2        399.17        438.26        16.97 o                         
  10   3   2        219.98        212.49        15.25 o                         
   0   4   2      25885.83      25805.36       698.99 o                         
   1   4   2       3853.47       3802.66        75.53 o                         
   2   4   2      22664.34      22927.33       470.79 o                         
   3   4   2        112.51        118.10         5.34 o                         
   4   4   2       2755.06       2683.19        69.73 o                         
   5   4   2       1410.21       1417.79        26.36 o                         
   6   4   2         79.01         64.35         6.42 o                         
   7   4   2        320.83        305.74         9.03 o                         
   8   4   2        211.62        219.23        11.27 o                         
   9   4   2        499.12        473.45        18.60 o                         
  10   4   2         63.51         64.10         9.57 o                         
   1   5   2       7943.49       7669.57       149.14 o                         
   2   5   2       6393.70       6298.10       106.22 o                         
   3   5   2       5632.71       5628.01        85.90 o                         
   4   5   2       1866.05       2021.76        34.14 o                         
   5   5   2       1097.22       1005.55        25.89 o                         
   6   5   2         97.32        122.81        13.34 o                         
   7   5   2        196.41        210.75        13.26 o                         
   8   5   2        141.05        137.29         8.96 o                         
   9   5   2        802.17        826.08        23.26 o                         
  10   5   2        135.76        119.34         8.58 o                         
   0   6   2       1630.20       1655.04        66.14 o                         
   1   6   2       1771.93       1707.01        32.65 o                         
   2   6   2      11797.05      12007.56       228.87 o                         
   3   6   2        486.92        455.76        14.39 o                         
   4   6   2       1526.98       1557.60        30.63 o                         
   5   6   2        980.35        955.75        28.14 o                         
   6   6   2        217.31        214.43        11.36 o                         
   7   6   2        269.24        251.88        15.69 o                         
   8   6   2        586.41        569.82        19.71 o                         
   9   6   2       1296.10       1313.26        35.85 o                         
  10   6   2        117.42        105.74         8.98 o                         
   1   7   2       2961.99       2931.01        46.36 o                         
   2   7   2       1733.88       1765.72        48.99 o                         
   3   7   2       1842.75       1640.60        40.26 o                         
   4   7   2       1800.23       2063.37        60.40 o                         
   5   7   2       1182.80       1141.49        43.12 o                         
   6   7   2        581.28        547.94        49.38 o                         
   7   7   2        485.98        497.41        19.46 o                         
   8   7   2         30.95         36.66         4.55 o                         
   9   7   2        100.39        114.61        12.58 o                         
  10   7   2        117.01        114.21         9.18 o                         
   0   8   2       9395.74       8915.73       307.35 o                         
   1   8   2       2389.36       2404.12        44.66 o                         
   2   8   2      10297.31      10272.22       152.26 o                         
   3   8   2        396.04        381.05        33.37 o                         
   4   8   2       1769.67       1731.65        51.96 o                         
   5   8   2         61.78         39.49         7.13 o                         
   6   8   2        685.45        684.34        22.23 o                         
   7   8   2        668.82        683.61        21.60 o                         
   8   8   2        374.79        390.69        15.96 o                         
   9   8   2        431.05        441.12        16.28 o                         
  10   8   2         80.21         73.51         7.29 o                         
   1   9   2        218.42        182.69        10.01 o                         
   2   9   2        780.36        785.73        16.84 o                         
   3   9   2        404.99        437.43        17.69 o                         
   4   9   2         16.15         29.10         3.49 o                         
   5   9   2         31.68         29.21         4.58 o                         
   6   9   2        161.40        122.75         7.21 o                         
   7   9   2        281.68        278.02        12.95 o                         
   8   9   2          6.79          4.92         2.47 o                         
   9   9   2        695.92        695.22        21.40 o                         
  10   9   2          5.58          6.97         4.00 o                         
   0  10   2       1813.87       1778.29        50.14 o                         
   1  10   2       3662.56       3584.65        64.58 o                         
   2  10   2       2835.46       2727.82        50.79 o                         
   3  10   2       1460.23       1546.91        32.64 o                         
   4  10   2        503.07        438.51        19.21 o                         
   5  10   2         59.37         64.40         6.62 o                         
   6  10   2        247.09        229.67         9.98 o                         
   7  10   2        667.92        625.47        23.60 o                         
   8  10   2        279.59        285.80        18.85 o                         
   9  10   2         72.16         74.04         8.31 o                         
  10  10   2        235.69        268.41        13.38 o                         
   1  11   2       1325.66       1293.05        24.81 o                         
   2  11   2        333.73        360.05        12.14 o                         
   3  11   2       3077.98       3126.09        80.89 o                         
   4  11   2        836.25        871.44        22.18 o                         
   5  11   2       1624.70       1609.94        42.28 o                         
   6  11   2         63.95         50.63         8.76 o                         
   7  11   2        159.73        174.33        13.67 o                         
   8  11   2        691.28        637.03        30.23 o                         
   9  11   2        188.71        208.99        12.86 o                         
  10  11   2        482.16        498.53        21.78 o                         
   0  12   2       1591.00       1593.45        45.37 o                         
   1  12   2        230.66        300.95         8.87 o                         
   2  12   2       6097.80       6281.68       129.92 o                         
   3  12   2        985.12       1026.05        23.96 o                         
   4  12   2       1012.59       1029.52        25.31 o                         
   5  12   2        208.03        227.62        15.20 o                         
   6  12   2        494.35        496.21        29.79 o                         
   7  12   2          8.06          8.06         2.89 o                         
   8  12   2        268.42        253.71        14.19 o                         
   9  12   2         25.77         29.26         5.93 o                         
  10  12   2        249.06        278.86        31.36 o                         
   1  13   2       1939.88       1868.88        34.16 o                         
   2  13   2       1658.54       1817.92        33.27 o                         
   3  13   2       2478.33       2402.75        51.46 o                         
   4  13   2        163.10        157.14        14.32 o                         
   5  13   2        769.92        757.06        25.36 o                         
   6  13   2         39.34         50.78         7.39 o                         
   7  13   2        624.57        612.24        20.20 o                         
   8  13   2        727.00        694.44        23.74 o                         
   9  13   2        408.31        416.92        17.98 o                         
  10  13   2         89.88         64.36        11.85 o                         
   0  14   2       4271.55       4271.10       107.98 o                         
   1  14   2         62.79         92.45         5.84 o                         
   2  14   2        868.65        846.80        22.35 o                         
   3  14   2        121.45        123.44         7.78 o                         
   4  14   2        224.79        236.87        12.64 o                         
   5  14   2        352.98        368.95        16.46 o                         
   6  14   2       1728.88       1666.31        60.42 o                         
   7  14   2        151.70        192.74        15.77 o                         
   8  14   2         82.11         69.01         6.89 o                         
   9  14   2        129.69        108.88        21.43 o                         
  10  14   2        356.97        378.13        60.62 o                         
   1  15   2       3263.71       3379.68        56.83 o                         
   2  15   2        190.35        143.01         6.22 o                         
   3  15   2        884.82        909.94        22.67 o                         
   4  15   2        758.04        705.55        23.07 o                         
   5  15   2       1243.36       1122.67        35.26 o                         
   6  15   2         74.50         64.82         8.22 o                         
   7  15   2        363.63        367.11        21.30 o                         
   8  15   2        479.52        468.30        31.20 o                         
   9  15   2         26.07         28.08         7.27 o                         
   0  16   2       2198.46       2428.73        53.92 o                         
   1  16   2       1494.81       1609.17        27.09 o                         
   2  16   2       4922.34       5114.59        82.38 o                         
   3  16   2        393.52        359.81        12.54 o                         
   4  16   2        598.65        510.35        27.13 o                         
   5  16   2         16.44         17.92         4.30 o                         
   6  16   2         69.79         55.41         7.55 o                         
   7  16   2        808.53        870.06        48.04 o                         
   8  16   2         70.01         56.47         8.18 o                         
   9  16   2        319.45        348.80        33.95 o                         
   1  17   2       1211.87       1290.58        25.83 o                         
   2  17   2        300.08        317.21        10.64 o                         
   3  17   2       1886.17       1786.10        35.40 o                         
   4  17   2       4121.45       4005.49        76.49 o                         
   5  17   2        121.89        112.04        13.78 o                         
   6  17   2        134.73        128.75        14.11 o                         
   7  17   2         50.04         46.94         7.56 o                         
   8  17   2        232.33        206.85        16.41 o                         
   9  17   2        120.75        131.56        14.64 o                         
   0  18   2       6475.29       6574.02       133.37 o                         
   1  18   2       1725.78       1829.71        30.70 o                         
   2  18   2       1131.83       1096.31        21.07 o                         
   3  18   2        709.51        689.53        18.02 o                         
   4  18   2       2155.84       2229.89        68.57 o                         
   5  18   2       1191.30       1166.66        35.08 o                         
   6  18   2        209.38        208.12        13.75 o                         
   7  18   2         88.82         89.68        10.88 o                         
   8  18   2        591.27        607.39        27.15 o                         
   9  18   2        258.38        299.95        24.84 o                         
   1  19   2         74.34         78.71         6.80 o                         
   2  19   2        135.17        112.41         5.31 o                         
   3  19   2       1494.92       1414.04        44.98 o                         
   4  19   2       1262.15       1234.40        31.52 o                         
   5  19   2        116.48        117.37        10.24 o                         
   6  19   2        546.12        573.54        28.82 o                         
   7  19   2        558.32        510.22        23.82 o                         
   8  19   2        247.16        291.26        18.34 o                         
   9  19   2        130.06        166.64        18.17 o                         
   0  20   2        635.37        705.02        22.54 o                         
   1  20   2       1035.56        952.84        23.06 o                         
   2  20   2        487.41        459.35        12.69 o                         
   3  20   2        542.91        519.06        17.13 o                         
   4  20   2        424.95        392.02        36.12 o                         
   5  20   2        166.98        180.95        27.78 o                         
   6  20   2        475.28        472.68        22.80 o                         
   7  20   2        622.11        674.02        35.68 o                         
   8  20   2        225.02        198.38        21.80 o                         
   9  20   2        610.67        617.62        35.44 o                         
   1  21   2        825.06        813.34        19.71 o                         
   2  21   2       1760.34       1681.69        30.39 o                         
   3  21   2       1277.83       1195.37        31.98 o                         
   4  21   2       1231.47       1198.93        28.02 o                         
   5  21   2        481.17        435.21        19.91 o                         
   6  21   2        488.23        500.66        40.89 o                         
   7  21   2        293.89        329.57        23.33 o                         
   8  21   2        758.30        762.66        32.69 o                         
   0  22   2       2569.63       2594.40        59.80 o                         
   1  22   2        688.51        651.50        17.31 o                         
   2  22   2         41.06         44.57         4.43 o                         
   3  22   2         39.09         40.86         4.76 o                         
   4  22   2        665.87        662.70        19.43 o                         
   5  22   2        765.37        828.47        35.44 o                         
   6  22   2        451.74        461.99        21.79 o                         
   7  22   2        545.72        540.27        52.66 o                         
   8  22   2        199.38        185.43        21.25 o                         
   1  23   2        531.74        536.03        15.45 o                         
   2  23   2        758.64        706.02        22.34 o                         
   3  23   2       3291.45       3242.74        74.24 o                         
   4  23   2        865.59        856.73        22.87 o                         
   5  23   2        531.52        508.83        23.96 o                         
   6  23   2        228.33        222.19        14.96 o                         
   7  23   2        647.50        662.97        28.84 o                         
   8  23   2        591.89        593.11        33.51 o                         
   0  24   2       7384.01       7124.85       145.96 o                         
   1  24   2        320.35        327.48        11.56 o                         
   2  24   2        165.73        166.06         8.12 o                         
   3  24   2        502.55        516.06        13.93 o                         
   4  24   2         38.17         29.06         7.07 o                         
   5  24   2          1.11         -2.31         2.31 o                         
   6  24   2        667.61        705.39        28.63 o                         
   7  24   2        126.01        134.60        12.98 o                         
   8  24   2        278.33        306.27        40.08 o                         
   1  25   2       1181.45       1108.43        25.62 o                         
   2  25   2        487.27        470.30        14.98 o                         
   3  25   2        126.25        120.13         6.28 o                         
   4  25   2         75.77         80.06         8.01 o                         
   5  25   2        200.01        186.87        12.22 o                         
   6  25   2        172.16        140.46        13.38 o                         
   7  25   2        127.93        125.36        13.05 o                         
   8  25   2        198.71        184.32        29.39 o                         
   0  26   2       1146.52       1047.03        39.17 o                         
   1  26   2        577.96        537.41        16.18 o                         
   2  26   2         22.80         23.77         3.66 o                         
   3  26   2        349.30        346.09        11.16 o                         
   4  26   2         62.26         53.83         5.87 o                         
   5  26   2        316.28        319.03        15.70 o                         
   6  26   2        173.55        170.19        15.39 o                         
   7  26   2        127.54        162.62        14.81 o                         
   1  27   2       1496.91       1475.25        36.13 o                         
   2  27   2        387.83        374.85        13.89 o                         
   3  27   2        303.79        278.11        11.67 o                         
   4  27   2       1093.61       1080.46        27.55 o                         
   5  27   2        411.77        435.26        21.08 o                         
   6  27   2        556.70        558.47        23.20 o                         
   7  27   2        261.85        241.88        26.33 o                         
   0  28   2        650.73        635.80        29.00 o                         
   1  28   2        571.16        561.33        19.57 o                         
   2  28   2        140.48        138.03         8.10 o                         
   3  28   2        186.06        181.88        13.78 o                         
   4  28   2        234.47        226.39        10.91 o                         
   5  28   2        350.94        336.65        25.36 o                         
   6  28   2         11.98         22.11         4.89 o                         
   7  28   2        148.30        143.27        16.60 o                         
   1  29   2        129.91        126.25         9.28 o                         
   2  29   2        232.55        246.18        15.64 o                         
   3  29   2         55.01         66.41         6.63 o                         
   4  29   2        640.47        639.01        17.09 o                         
   5  29   2          8.76          9.07         4.71 o                         
   6  29   2        688.59        687.87        35.64 o                         
   0  30   2        582.78        534.65        38.89 o                         
   1  30   2        558.67        526.87        19.03 o                         
   2  30   2         25.27         30.37         5.76 o                         
   3  30   2        177.53        188.46        10.43 o                         
   4  30   2         20.62         15.97         4.47 o                         
   5  30   2        460.47        477.14        20.52 o                         
   6  30   2         57.54         67.52        10.73 o                         
   1  31   2        333.15        300.22        13.90 o                         
   2  31   2        193.10        186.97        17.06 o                         
   3  31   2         47.80         48.64         6.20 o                         
   4  31   2         87.57         85.23        16.77 o                         
   5  31   2        115.22        118.37        11.70 o                         
   0  32   2        328.89        371.37        22.50 o                         
   1  32   2          8.87          6.21         2.84 o                         
   2  32   2         86.76         79.66         7.85 o                         
   3  32   2          6.39          8.83         4.15 o                         
   4  32   2         27.13         29.25         6.08 o                         
   5  32   2         19.10         -2.57         6.11 o                         
   1  33   2         78.17         85.94         8.57 o                         
   2  33   2        197.70        207.12        12.64 o                         
   3  33   2        178.03        178.93        13.95 o                         
   4  33   2        428.41        463.76        21.89 o                         
   0  34   2        110.14        107.40        12.36 o                         
   1  34   2        118.28        114.44         9.17 o                         
   2  34   2          6.30          5.68         3.45 o                         
   3  34   2        119.98        102.00         9.45 o                         
   4  34   2        169.13        187.91        10.90 o                         
   1  35   2        417.08        408.00        25.90 o                         
   2  35   2         95.14         79.83         9.78 o                         
   3  35   2         58.46         80.58         9.55 o                         
   0  36   2         20.12         15.14         6.57 o                         
   1  36   2        270.21        248.64        13.10 o                         
   2  36   2          1.45          9.51         4.23 o                         
   2   0   3       1187.31       1095.27        32.03 o                         
   4   0   3       1135.25       1170.33        55.37 o                         
   6   0   3       3654.25       3748.92       207.72 o                         
   8   0   3        237.55        247.19        15.14 o                         
  10   0   3         52.08         48.33        18.98 o                         
   0   1   3       2028.28       2010.79        37.20 o                         
   1   1   3       4198.29       4105.67        54.21 o                         
   2   1   3       4985.07       4931.11        70.19 o                         
   3   1   3       2660.85       2801.53        45.94 o                         
   4   1   3        522.50        546.91        15.48 o                         
   5   1   3        134.42        121.32         5.49 o                         
   6   1   3        586.67        609.91        14.51 o                         
   7   1   3         61.41         62.79         5.10 o                         
   8   1   3        688.17        701.76        16.97 o                         
   9   1   3        719.15        735.14        17.55 o                         
  10   1   3         29.35         24.87         7.18 o                         
   1   2   3       5458.83       5256.25        67.76 o                         
   2   2   3       1435.21       1473.16        23.74 o                         
   3   2   3       7790.78       8438.84       126.61 o                         
   4   2   3       1676.65       1753.62        29.21 o                         
   5   2   3       2853.51       2843.64        55.70 o                         
   6   2   3        845.74        801.84        23.73 o                         
   7   2   3        152.48        138.35         8.72 o                         
   8   2   3        482.18        517.80        17.47 o                         
   9   2   3        105.82         95.20         5.88 o                         
  10   2   3         60.11         62.74         6.88 o                         
   0   3   3       1440.59       1639.66        36.53 o                         
   1   3   3       3982.21       4155.20        50.98 o                         
   2   3   3       3946.31       4396.48        73.63 o                         
   3   3   3       4685.85       5022.56        77.91 o                         
   4   3   3        653.03        634.24        19.67 o                         
   5   3   3        422.40        379.96        10.13 o                         
   6   3   3        167.76        157.25         6.65 o                         
   7   3   3       2172.70       2138.03        37.84 o                         
   8   3   3        643.04        632.25        18.26 o                         
   9   3   3        317.71        310.35        22.66 o                         
  10   3   3         86.22        105.00         9.25 o                         
   1   4   3        207.24        207.92        10.14 o                         
   2   4   3       1790.38       1871.97        39.32 o                         
   3   4   3        589.82        638.50        14.07 o                         
   4   4   3       3846.86       4191.42       111.94 o                         
   5   4   3       1399.28       1407.72        28.34 o                         
   6   4   3        534.73        469.41        13.49 o                         
   7   4   3        284.81        289.52        13.36 o                         
   8   4   3        990.99        942.00        45.63 o                         
   9   4   3        486.38        504.61        18.79 o                         
  10   4   3        299.07        311.35        19.43 o                         
   0   5   3       1023.44       1084.76        41.64 o                         
   1   5   3       1384.83       1486.70        25.33 o                         
   2   5   3       1958.25       2084.21        38.51 o                         
   3   5   3       1649.73       1858.01        50.06 o                         
   4   5   3        213.46        236.42        10.55 o                         
   5   5   3       2080.84       1975.55        66.66 o                         
   6   5   3        406.81        435.31        12.23 o                         
   7   5   3       1184.81       1167.76        23.96 o                         
   8   5   3        322.46        340.45        16.17 o                         
   9   5   3       1090.75       1089.02        66.38 o                         
  10   5   3         41.97         50.42         6.48 o                         
   1   6   3       5192.53       5263.72       157.02 o                         
   2   6   3       4358.97       4463.61        90.25 o                         
   3   6   3       5659.33       5753.19       100.69 o                         
   4   6   3       3526.01       3759.67        69.13 o                         
   5   6   3        445.17        423.50        11.37 o                         
   6   6   3       1840.64       1773.40        32.63 o                         
   7   6   3         34.24         38.59         5.02 o                         
   8   6   3        221.00        193.87        10.94 o                         
   9   6   3         57.72         63.18         8.14 o                         
  10   6   3         78.32         87.22         8.00 o                         
   0   7   3        805.16        886.72        28.86 o                         
   1   7   3        661.85        666.95        18.03 o                         
   2   7   3       3625.25       3591.32       126.33 o                         
   3   7   3        986.25       1091.26        28.55 o                         
   4   7   3       2737.00       2896.31        48.51 o                         
   5   7   3        469.56        518.44        25.10 o                         
   6   7   3        204.81        183.35        19.86 o                         
   7   7   3       1328.74       1338.00        92.06 o                         
   8   7   3        193.37        187.92        11.47 o                         
   9   7   3        101.55        103.20         8.12 o                         
  10   7   3        260.27        269.17        12.99 o                         
   1   8   3       5820.27       5766.40        99.30 o                         
   2   8   3       1027.11       1042.79        31.28 o                         
   3   8   3       2163.19       2177.10        43.14 o                         
   4   8   3       1809.10       1885.47        70.22 o                         
   5   8   3       1254.37       1206.75        23.89 o                         
   6   8   3        628.00        567.11        20.16 o                         
   7   8   3        272.70        260.97        13.33 o                         
   8   8   3        645.86        630.72        19.60 o                         
   9   8   3        235.18        231.46        15.56 o                         
  10   8   3        426.54        445.00        17.32 o                         
   0   9   3       5641.72       5804.31       145.44 o                         
   1   9   3       1089.66       1114.98        24.52 o                         
   2   9   3        621.92        671.81        18.96 o                         
   3   9   3       1447.19       1556.79        53.25 o                         
   4   9   3        235.19        246.19        13.17 o                         
   5   9   3        511.27        560.22        25.76 o                         
   6   9   3        667.82        682.16        22.28 o                         
   7   9   3        486.88        513.12        38.25 o                         
   8   9   3        148.73        158.06         9.82 o                         
   9   9   3        191.20        225.90        14.81 o                         
  10   9   3         25.39         12.10         4.55 o                         
   1  10   3       1974.72       2019.00        40.04 o                         
   2  10   3        164.14        158.04         5.60 o                         
   3  10   3       1668.58       1602.86        33.57 o                         
   4  10   3       1038.93       1092.14        31.55 o                         
   5  10   3        424.41        397.98        31.84 o                         
   6  10   3        710.56        712.59        35.90 o                         
   7  10   3        102.24        105.42         9.55 o                         
   8  10   3       1233.23       1149.70        45.87 o                         
   9  10   3         56.35         54.56         6.50 o                         
  10  10   3         75.70         69.35         7.67 o                         
   0  11   3       6318.56       6570.87       163.18 o                         
   1  11   3       1032.37        918.72        21.89 o                         
   2  11   3       3457.00       3486.17        59.19 o                         
   3  11   3       2604.53       2613.19        44.53 o                         
   4  11   3       2339.44       2327.31        46.77 o                         
   5  11   3       1140.15       1193.87        73.73 o                         
   6  11   3        842.16        804.76        27.34 o                         
   7  11   3         66.94         61.67         6.46 o                         
   8  11   3         34.74         22.10         4.29 o                         
   9  11   3        537.25        598.18        43.23 o                         
  10  11   3         91.45         96.93         9.24 o                         
   1  12   3        335.55        337.13        17.24 o                         
   2  12   3        608.54        712.02        14.65 o                         
   3  12   3      11102.91      11189.99       198.23 o                         
   4  12   3       4215.37       4126.83        77.58 o                         
   5  12   3        146.92        151.46        12.03 o                         
   6  12   3        896.78        924.68        47.44 o                         
   7  12   3        125.93        121.92        10.16 o                         
   8  12   3        234.40        208.89        13.12 o                         
   9  12   3         79.33         91.51         9.20 o                         
  10  12   3        276.45        290.88        16.43 o                         
   0  13   3        519.31        494.80        22.96 o                         
   1  13   3       3241.39       3324.06        62.41 o                         
   2  13   3        726.06        653.10        14.70 o                         
   3  13   3        945.05        990.72        24.21 o                         
   4  13   3        103.68         90.30         7.06 o                         
   5  13   3        263.48        281.51        11.97 o                         
   6  13   3        187.83        149.93        12.95 o                         
   7  13   3       1694.13       1586.00        58.62 o                         
   8  13   3        117.59         91.76         7.79 o                         
   9  13   3        333.19        317.47        15.66 o                         
  10  13   3         32.49         49.82         6.83 o                         
   1  14   3        229.49        238.36        12.72 o                         
   2  14   3       1389.83       1530.01        30.09 o                         
   3  14   3        169.73        168.05         8.49 o                         
   4  14   3        387.17        319.45        16.96 o                         
   5  14   3        149.35        141.56         8.75 o                         
   6  14   3        261.45        271.39        24.21 o                         
   7  14   3        711.66        663.96        28.27 o                         
   8  14   3         63.52         54.42         6.16 o                         
   9  14   3         93.29        120.53         9.78 o                         
   0  15   3       4399.70       4284.94       112.49 o                         
   1  15   3        446.41        438.55        12.53 o                         
   2  15   3        314.14        325.15        17.84 o                         
   3  15   3        289.29        381.32        21.18 o                         
   4  15   3        648.13        649.91        19.13 o                         
   5  15   3         78.40         91.99        13.43 o                         
   6  15   3       1181.04       1201.31        38.11 o                         
   7  15   3       1240.06       1160.04        84.08 o                         
   8  15   3        971.83       1002.70        35.84 o                         
   9  15   3        220.10        214.65        12.42 o                         
   1  16   3       1712.05       1746.27        33.12 o                         
   2  16   3       1128.43       1145.95        28.84 o                         
   3  16   3       5538.35       5524.57        90.35 o                         
   4  16   3         61.29         59.12         5.72 o                         
   5  16   3        911.93        879.87        25.59 o                         
   6  16   3        193.52        156.15        20.82 o                         
   7  16   3         24.71         36.39         7.45 o                         
   8  16   3        140.11        119.90        13.02 o                         
   9  16   3        340.15        377.23        21.15 o                         
   0  17   3       3502.92       3361.11        73.46 o                         
   1  17   3        476.29        486.78        17.45 o                         
   2  17   3       3301.89       3321.24        64.90 o                         
   3  17   3         21.56         19.39         3.05 o                         
   4  17   3        361.55        341.06        13.35 o                         
   5  17   3        414.68        413.17        15.44 o                         
   6  17   3        670.07        658.77        25.55 o                         
   7  17   3       1463.69       1531.09        51.14 o                         
   8  17   3        180.03        221.18        17.20 o                         
   9  17   3         56.83         47.53        15.92 o                         
   1  18   3       1931.51       1986.71        43.74 o                         
   2  18   3        629.76        642.14        23.60 o                         
   3  18   3        657.59        640.28        17.12 o                         
   4  18   3       1974.03       1979.39        43.22 o                         
   5  18   3       1814.23       1719.35        40.08 o                         
   6  18   3        859.56        842.54        31.19 o                         
   7  18   3        320.61        323.66        19.17 o                         
   8  18   3        261.01        259.13        17.14 o                         
   9  18   3         26.18         25.80         9.80 o                         
   0  19   3        313.44        328.77        14.15 o                         
   1  19   3        717.95        672.37        16.38 o                         
   2  19   3        313.32        303.04        13.09 o                         
   3  19   3        121.65        140.27         7.41 o                         
   4  19   3        469.02        439.59        22.78 o                         
   5  19   3        399.66        372.49        26.60 o                         
   6  19   3        566.78        560.92        23.15 o                         
   7  19   3       1157.02       1140.79        46.89 o                         
   8  19   3        986.34       1047.25        38.07 o                         
   9  19   3        110.21        147.22        47.15 o                         
   1  20   3        920.67        892.36        20.85 o                         
   2  20   3        254.11        272.54        13.43 o                         
   3  20   3       1281.59       1265.21        27.97 o                         
   4  20   3       1731.58       1678.09        35.72 o                         
   5  20   3         35.80         37.21         5.40 o                         
   6  20   3        494.12        510.25        31.85 o                         
   7  20   3        142.89        128.39        14.27 o                         
   8  20   3        408.95        408.39        28.29 o                         
   9  20   3        338.42        322.32        24.64 o                         
   0  21   3       3147.19       3197.09        71.81 o                         
   1  21   3         80.47         80.87         5.21 o                         
   2  21   3       2359.14       2305.34        44.03 o                         
   3  21   3        245.80        247.23        10.04 o                         
   4  21   3       1717.94       1688.17        35.95 o                         
   5  21   3        153.04        165.66         9.97 o                         
   6  21   3        811.91        858.50        30.78 o                         
   7  21   3         45.92         54.50        15.92 o                         
   8  21   3        184.47        198.30        15.90 o                         
   1  22   3         96.14         96.32         5.69 o                         
   2  22   3       1100.91       1023.76        24.15 o                         
   3  22   3        779.82        796.54        24.84 o                         
   4  22   3         56.27         57.02         7.60 o                         
   5  22   3        582.94        598.40        21.64 o                         
   6  22   3         24.43         26.14         5.45 o                         
   7  22   3        206.70        185.61        18.99 o                         
   8  22   3        134.23        141.28        17.76 o                         
   0  23   3        303.85        359.24        15.63 o                         
   1  23   3        166.15        154.45         6.86 o                         
   2  23   3        358.51        376.40        13.25 o                         
   3  23   3        563.12        577.15        20.64 o                         
   4  23   3        269.00        254.65        15.12 o                         
   5  23   3        185.75        192.40        13.46 o                         
   6  23   3        269.09        295.21        16.79 o                         
   7  23   3        448.61        421.89        32.16 o                         
   8  23   3        230.15        248.08        20.73 o                         
   1  24   3         56.13         58.58         6.21 o                         
   2  24   3         30.48         27.16         3.87 o                         
   3  24   3       1535.54       1463.87        33.07 o                         
   4  24   3        401.62        392.89        14.96 o                         
   5  24   3        341.22        333.83        13.66 o                         
   6  24   3         66.87         51.63         8.49 o                         
   7  24   3        731.53        760.33        33.88 o                         
   8  24   3         80.31         76.55        18.37 o                         
   0  25   3       1111.66       1068.85        31.81 o                         
   1  25   3        325.58        339.77        12.55 o                         
   2  25   3        948.45        861.37        24.94 o                         
   3  25   3        162.74        154.07        13.24 o                         
   4  25   3       1096.58       1085.81        26.98 o                         
   5  25   3         57.16         57.90         9.40 o                         
   6  25   3        151.19        153.93        13.11 o                         
   7  25   3        359.17        340.52        23.70 o                         
   1  26   3        374.60        392.45        13.77 o                         
   2  26   3        446.68        436.16        16.46 o                         
   3  26   3        937.98        914.21        24.72 o                         
   4  26   3        408.85        394.75        14.88 o                         
   5  26   3        274.26        262.40        12.14 o                         
   6  26   3       1415.53       1387.46        41.50 o                         
   7  26   3        436.29        414.31        24.25 o                         
   0  27   3        258.23        298.44        14.83 o                         
   1  27   3        389.69        381.80        14.86 o                         
   2  27   3       1078.40       1023.67        25.52 o                         
   3  27   3        108.08        102.85         8.08 o                         
   4  27   3        638.54        674.48        24.14 o                         
   5  27   3        107.12        115.21         8.67 o                         
   6  27   3        457.37        464.01        20.29 o                         
   7  27   3        164.59        142.53        15.52 o                         
   1  28   3         87.97        118.97         8.37 o                         
   2  28   3         92.62         99.47         7.03 o                         
   3  28   3       1144.88       1153.05        28.05 o                         
   4  28   3         16.04         12.99         5.27 o                         
   5  28   3        665.84        659.57        21.31 o                         
   6  28   3        360.01        395.17        18.81 o                         
   0  29   3       1796.09       1740.35        59.05 o                         
   1  29   3        224.74        221.05        10.45 o                         
   2  29   3       1602.33       1596.04        39.10 o                         
   3  29   3         14.92         18.73         3.56 o                         
   4  29   3        632.23        637.13        24.17 o                         
   5  29   3        172.46        157.93        10.23 o                         
   6  29   3        170.50        178.04        13.23 o                         
   1  30   3        796.00        779.86        31.44 o                         
   2  30   3        152.08        147.97         8.95 o                         
   3  30   3        448.63        432.50        15.68 o                         
   4  30   3        271.80        278.59        15.05 o                         
   5  30   3        328.04        326.94        17.76 o                         
   6  30   3         14.74         13.58        20.82 o                         
   0  31   3       2510.87       2594.09        89.44 o                         
   1  31   3        150.78        166.13        11.97 o                         
   2  31   3        886.84        896.45        24.34 o                         
   3  31   3         37.04         45.43         5.49 o                         
   4  31   3        613.13        642.29        25.10 o                         
   5  31   3        319.43        339.43        22.10 o                         
   1  32   3        628.20        639.91        22.18 o                         
   2  32   3        149.95        151.25        10.31 o                         
   3  32   3        954.56        908.43        25.23 o                         
   4  32   3         36.63         46.67         6.73 o                         
   5  32   3        111.31        127.43        19.43 o                         
   0  33   3         68.88         55.11        15.31 o                         
   1  33   3        199.84        198.18        11.93 o                         
   2  33   3        419.06        413.16        18.53 o                         
   3  33   3         58.56         51.32         7.21 o                         
   4  33   3        204.97        237.35        32.69 o                         
   1  34   3        529.81        557.59        21.01 o                         
   2  34   3        442.80        487.00        19.97 o                         
   3  34   3        688.24        713.29        24.06 o                         
   4  34   3         68.45         45.01         6.70 o                         
   0  35   3         34.00         45.10         9.30 o                         
   1  35   3         44.94         34.94         5.81 o                         
   2  35   3        856.29        859.90        28.60 o                         
   3  35   3         24.92         25.47         6.08 o                         
   1  36   3        570.78        618.04        29.28 o                         
   2  36   3        105.11        101.14        14.38 o                         
   0   0   4       9391.62       9530.17       222.31 o                         
   2   0   4       4049.62       3958.65        98.73 o                         
   4   0   4       5659.07       5785.73       144.48 o                         
   6   0   4       1309.09       1338.46        36.28 o                         
   8   0   4       1857.83       1866.87        48.97 o                         
  10   0   4         60.04         74.68         7.50 o                         
   1   1   4       1349.89       1272.41        47.53 o                         
   2   1   4       1827.93       1920.58        30.15 o                         
   3   1   4      10594.21      10783.51       147.17 o                         
   4   1   4        542.23        504.28        20.94 o                         
   5   1   4        339.89        364.92        13.55 o                         
   6   1   4        565.90        509.33        13.40 o                         
   7   1   4       1699.33       1545.26        29.11 o                         
   8   1   4         73.26         67.22         5.92 o                         
   9   1   4         20.34         20.37         3.12 o                         
  10   1   4        527.04        536.84        18.45 o                         
   0   2   4        173.01        200.18        12.37 o                         
   1   2   4       1230.40       1254.20        21.68 o                         
   2   2   4        762.12        815.26        39.93 o                         
   3   2   4       2114.06       2296.75        39.82 o                         
   4   2   4       4488.41       4582.04       111.05 o                         
   5   2   4       1324.11       1276.25        24.41 o                         
   6   2   4        813.17        768.42        19.12 o                         
   7   2   4        354.82        373.12        11.60 o                         
   8   2   4       1297.73       1307.57        26.22 o                         
   9   2   4       1100.86       1105.04        23.60 o                         
  10   2   4         83.16         94.17         8.88 o                         
   1   3   4        394.01        319.24        15.09 o                         
   2   3   4       1253.06       1290.10        31.85 o                         
   3   3   4       1692.65       1814.37        32.62 o                         
   4   3   4       3104.17       3155.38        63.54 o                         
   5   3   4        279.60        290.19         9.13 o                         
   6   3   4         44.02         31.95         3.74 o                         
   7   3   4        708.58        689.80        16.64 o                         
   8   3   4        717.65        689.08        17.24 o                         
   9   3   4        108.28        108.91         8.26 o                         
  10   3   4        364.82        401.55        34.67 o                         
   0   4   4      26422.18      27241.29       831.82 o                         
   1   4   4       4710.97       4662.10        57.72 o                         
   2   4   4      11489.52      11991.58       150.71 o                         
   3   4   4       2605.63       2980.99        56.47 o                         
   4   4   4       5062.09       5083.39        74.28 o                         
   5   4   4        227.69        242.71         8.91 o                         
   6   4   4        172.69        152.62         6.75 o                         
   7   4   4        211.70        199.63         8.23 o                         
   8   4   4        157.23        162.95        11.23 o                         
   9   4   4        177.83        184.41        12.20 o                         
  10   4   4        430.56        518.61        22.45 o                         
   1   5   4       2741.91       2737.07        37.65 o                         
   2   5   4       4455.59       4737.66        74.81 o                         
   3   5   4        247.55        281.22         9.41 o                         
   4   5   4        684.54        765.72        17.55 o                         
   5   5   4       1695.83       1645.37        29.05 o                         
   6   5   4        273.52        242.09         8.54 o                         
   7   5   4        112.20        103.68         9.40 o                         
   8   5   4         48.74         49.89         7.44 o                         
   9   5   4         14.09          4.97         3.28 o                         
  10   5   4         64.41         65.70         7.69 o                         
   0   6   4      15970.41      15874.20       370.76 o                         
   1   6   4         53.90         47.43         3.62 o                         
   2   6   4       1393.12       1527.98        46.25 o                         
   3   6   4       1662.17       1706.56        33.84 o                         
   4   6   4       2485.48       2290.67        46.68 o                         
   5   6   4        319.96        324.54        10.41 o                         
   6   6   4       1333.34       1281.65        24.67 o                         
   7   6   4        580.57        536.74        13.76 o                         
   8   6   4        776.54        856.82        26.05 o                         
   9   6   4         20.98         20.38         6.10 o                         
  10   6   4        350.87        439.11        17.72 o                         
   1   7   4       3165.54       3139.06        46.53 o                         
   2   7   4        126.73        155.08         6.71 o                         
   3   7   4        910.13        825.94        19.51 o                         
   4   7   4        250.62        194.36         9.22 o                         
   5   7   4       1694.54       1606.02        30.71 o                         
   6   7   4       1688.74       1630.06        34.53 o                         
   7   7   4        568.60        601.20        18.00 o                         
   8   7   4        369.13        394.71        16.43 o                         
   9   7   4        228.60        251.13        16.04 o                         
  10   7   4        759.37        783.19        23.70 o                         
   0   8   4       6423.07       6699.78       129.59 o                         
   1   8   4        580.80        658.28        16.42 o                         
   2   8   4        478.40        546.93        19.86 o                         
   3   8   4        506.72        521.55        17.33 o                         
   4   8   4        649.49        643.47        15.27 o                         
   5   8   4        786.54        792.21        28.95 o                         
   6   8   4        517.31        490.71        15.12 o                         
   7   8   4         64.32         65.75         7.42 o                         
   8   8   4        115.14        127.98        11.49 o                         
   9   8   4        339.73        347.12        17.68 o                         
  10   8   4         18.45         17.68         4.43 o                         
   1   9   4       6813.07       6779.15       117.67 o                         
   2   9   4         62.04        127.13        13.22 o                         
   3   9   4       3325.90       3397.92        63.20 o                         
   4   9   4       1788.70       1810.42        38.52 o                         
   5   9   4        359.60        343.78        10.78 o                         
   6   9   4        631.90        580.13        31.54 o                         
   7   9   4       1317.50       1259.46        36.57 o                         
   8   9   4         22.91         25.94         4.70 o                         
   9   9   4        163.58        158.73        11.65 o                         
  10   9   4        483.32        483.12        18.24 o                         
   0  10   4       4309.16       4452.62       115.32 o                         
   1  10   4       1474.66       1594.61        43.10 o                         
   2  10   4        502.48        514.71        18.15 o                         
   3  10   4        888.86        784.96        23.40 o                         
   4  10   4        159.11        177.71         8.55 o                         
   5  10   4        497.10        470.21        39.27 o                         
   6  10   4        311.32        329.14        14.34 o                         
   7  10   4       1413.27       1351.10        67.90 o                         
   8  10   4         22.72         12.82         3.37 o                         
   9  10   4        591.89        608.33        25.99 o                         
  10  10   4         57.37         62.35         9.18 o                         
   1  11   4        189.47        185.89         8.35 o                         
   2  11   4       1847.42       1936.06        46.70 o                         
   3  11   4       4392.88       4483.56        82.16 o                         
   4  11   4        675.24        638.05        18.10 o                         
   5  11   4        103.69        132.26         9.75 o                         
   6  11   4         29.10         18.93         3.54 o                         
   7  11   4        207.65        222.92        12.55 o                         
   8  11   4         89.19         95.02         7.77 o                         
   9  11   4        106.84        102.25        11.63 o                         
  10  11   4         51.42         40.74         6.18 o                         
   0  12   4        827.84        724.84        27.55 o                         
   1  12   4        223.09        231.40         9.64 o                         
   2  12   4       1714.07       1733.04        37.12 o                         
   3  12   4       1060.45       1043.74        23.34 o                         
   4  12   4       1636.03       1615.12        34.16 o                         
   5  12   4         80.16         74.65         8.87 o                         
   6  12   4        170.48        162.03        11.31 o                         
   7  12   4         48.08         49.03         8.16 o                         
   8  12   4        907.20        888.92        26.44 o                         
   9  12   4        975.37        987.72        27.45 o                         
  10  12   4         97.91         93.00        10.36 o                         
   1  13   4        187.38        211.91        12.55 o                         
   2  13   4        265.44        314.11        17.15 o                         
   3  13   4        524.23        512.80        18.94 o                         
   4  13   4        107.30        124.28         7.28 o                         
   5  13   4         90.29         77.47         6.91 o                         
   6  13   4        319.76        286.04        17.90 o                         
   7  13   4        408.15        409.89        19.97 o                         
   8  13   4        174.67        181.63        12.90 o                         
   9  13   4         77.87         88.53         8.92 o                         
   0  14   4       6776.80       6606.51       167.72 o                         
   1  14   4         92.55         72.21         6.10 o                         
   2  14   4       3315.35       3126.41        54.94 o                         
   3  14   4        529.81        574.16        14.10 o                         
   4  14   4       2084.98       2058.99        43.77 o                         
   5  14   4        404.49        394.55        14.80 o                         
   6  14   4        237.88        216.00        15.84 o                         
   7  14   4        129.65        160.36        20.51 o                         
   8  14   4        525.12        538.42        40.80 o                         
   9  14   4         61.47         54.90        10.69 o                         
   1  15   4       2130.51       2269.06        46.68 o                         
   2  15   4       2343.73       2392.98        43.99 o                         
   3  15   4        527.85        523.49        12.67 o                         
   4  15   4        579.75        577.27        18.07 o                         
   5  15   4        377.08        384.17        16.35 o                         
   6  15   4        428.34        432.21        19.46 o                         
   7  15   4        310.81        299.00        16.72 o                         
   8  15   4        184.11        178.49        14.79 o                         
   9  15   4        138.29        127.95        10.75 o                         
   0  16   4       2711.41       2729.75        77.57 o                         
   1  16   4        701.17        712.97        20.17 o                         
   2  16   4        248.87        264.70        11.80 o                         
   3  16   4        423.34        392.59        12.38 o                         
   4  16   4        733.57        743.44        21.91 o                         
   5  16   4        226.74        220.81        17.06 o                         
   6  16   4        398.44        411.13        27.93 o                         
   7  16   4        278.01        280.48        16.44 o                         
   8  16   4        106.58        118.52        12.34 o                         
   9  16   4        172.05        180.06        12.84 o                         
   1  17   4       3431.38       3502.20        60.25 o                         
   2  17   4        157.58        153.53        15.05 o                         
   3  17   4        337.69        328.06        14.22 o                         
   4  17   4        895.87        848.05        33.36 o                         
   5  17   4        950.84        964.87        26.77 o                         
   6  17   4        450.50        476.21        22.50 o                         
   7  17   4        768.18        788.53        30.09 o                         
   8  17   4        215.58        217.29        19.03 o                         
   9  17   4         37.98         50.00        20.21 o                         
   0  18   4       1241.02       1245.60        41.58 o                         
   1  18   4        271.42        291.19        16.74 o                         
   2  18   4        235.71        252.93        10.00 o                         
   3  18   4         99.68        108.37         8.33 o                         
   4  18   4         56.06         53.24         5.61 o                         
   5  18   4        132.44        137.90        12.01 o                         
   6  18   4        911.69        898.67        31.15 o                         
   7  18   4        692.50        722.87        28.42 o                         
   8  18   4          1.83          2.66         4.37 o                         
   9  18   4        231.61        230.62        20.23 o                         
   1  19   4       1778.14       1721.00        34.43 o                         
   2  19   4        174.25        199.01         8.76 o                         
   3  19   4       5211.06       5093.92        98.10 o                         
   4  19   4        376.82        323.22        15.90 o                         
   5  19   4        254.92        256.98        11.75 o                         
   6  19   4        385.04        389.95        20.05 o                         
   7  19   4        108.46        108.98        11.55 o                         
   8  19   4         37.65         36.97         7.45 o                         
   9  19   4        250.64        285.64        29.67 o                         
   0  20   4       1568.55       1499.98        40.03 o                         
   1  20   4         89.72         83.59         6.26 o                         
   2  20   4       1006.18       1017.96        24.95 o                         
   3  20   4       1255.21       1280.72        34.20 o                         
   4  20   4         28.23         22.56         4.52 o                         
   5  20   4        429.48        429.03        15.69 o                         
   6  20   4        404.91        414.70        19.82 o                         
   7  20   4        761.79        728.44        61.85 o                         
   8  20   4        238.85        260.94        19.32 o                         
   1  21   4        591.05        577.24        17.62 o                         
   2  21   4       3012.86       2877.99        52.85 o                         
   3  21   4        628.75        625.22        42.07 o                         
   4  21   4        495.19        474.38        15.43 o                         
   5  21   4        232.42        224.31        10.96 o                         
   6  21   4         51.87         47.71         7.77 o                         
   7  21   4         43.08         37.82         7.11 o                         
   8  21   4         57.08         49.10         9.84 o                         
   0  22   4        751.36        727.64        26.80 o                         
   1  22   4       3979.98       3912.99        61.53 o                         
   2  22   4        358.12        354.82        15.42 o                         
   3  22   4        280.52        280.41        13.99 o                         
   4  22   4        542.58        533.72        16.84 o                         
   5  22   4        515.19        486.96        16.91 o                         
   6  22   4        231.56        243.18        13.83 o                         
   7  22   4        349.29        351.26        23.69 o                         
   8  22   4         75.87         61.95        11.47 o                         
   1  23   4       1542.97       1583.68        30.28 o                         
   2  23   4       1617.62       1610.14        35.03 o                         
   3  23   4        439.70        426.46        18.26 o                         
   4  23   4        670.84        618.84        24.58 o                         
   5  23   4         99.19        107.59         7.97 o                         
   6  23   4         93.26         93.88         9.42 o                         
   7  23   4         18.47         23.19         5.17 o                         
   8  23   4        191.74        178.81        21.43 o                         
   0  24   4        506.69        535.41        21.04 o                         
   1  24   4        701.94        666.32        18.21 o                         
   2  24   4        724.94        689.47        20.72 o                         
   3  24   4        426.58        444.88        18.34 o                         
   4  24   4        267.41        284.92        15.10 o                         
   5  24   4          5.68          8.34         3.21 o                         
   6  24   4        225.40        213.12        15.04 o                         
   7  24   4        157.61        156.36        12.71 o                         
   1  25   4        213.72        202.14         8.65 o                         
   2  25   4        315.78        319.68        17.31 o                         
   3  25   4        238.39        220.23        10.36 o                         
   4  25   4         11.22         12.77         3.86 o                         
   5  25   4        240.01        230.48        11.49 o                         
   6  25   4        271.51        282.06        18.08 o                         
   7  25   4         49.45         34.93         7.84 o                         
   0  26   4        655.33        648.23        24.09 o                         
   1  26   4         60.25         68.59         5.53 o                         
   2  26   4         96.14         99.20         7.34 o                         
   3  26   4          1.19          5.79         2.92 o                         
   4  26   4        257.63        278.36        15.60 o                         
   5  26   4        183.94        202.37        17.10 o                         
   6  26   4        259.56        281.50        15.03 o                         
   7  26   4         29.45         41.76         9.17 o                         
   1  27   4        588.46        614.51        17.26 o                         
   2  27   4        886.18        813.95        24.88 o                         
   3  27   4        564.51        536.15        17.80 o                         
   4  27   4         25.15         25.95         5.24 o                         
   5  27   4        252.73        242.19        15.10 o                         
   6  27   4        566.89        520.24        21.53 o                         
   7  27   4         71.39         73.15        12.35 o                         
   0  28   4        200.61        242.20        14.66 o                         
   1  28   4        242.22        226.74        12.02 o                         
   2  28   4          3.19          2.45         2.66 o                         
   3  28   4        179.53        173.74        10.33 o                         
   4  28   4         65.86         69.94         8.77 o                         
   5  28   4        302.11        307.59        20.57 o                         
   6  28   4         35.19         46.23         6.81 o                         
   1  29   4         48.03         49.34         5.56 o                         
   2  29   4        360.64        363.69        14.27 o                         
   3  29   4         73.82         76.13         7.00 o                         
   4  29   4         84.81         80.97         9.97 o                         
   5  29   4         87.04         89.24         9.82 o                         
   6  29   4        526.71        581.69        54.50 o                         
   0  30   4        491.77        468.54        20.08 o                         
   1  30   4        132.31        143.50         8.80 o                         
   2  30   4         20.68         11.24         3.82 o                         
   3  30   4        351.53        400.88        15.22 o                         
   4  30   4        144.53        162.20        13.69 o                         
   5  30   4         15.77         10.18         5.30 o                         
   1  31   4        360.51        334.94        17.32 o                         
   2  31   4        192.09        208.98        11.82 o                         
   3  31   4        218.46        223.85        14.00 o                         
   4  31   4        218.78        210.90        14.09 o                         
   5  31   4        120.04        116.97        13.03 o                         
   0  32   4        285.54        282.05        19.86 o                         
   1  32   4        306.92        301.19        14.98 o                         
   2  32   4        733.33        790.83        23.16 o                         
   3  32   4         25.60         21.58         4.85 o                         
   4  32   4        122.68        110.63        12.99 o                         
   1  33   4        296.09        297.99        17.34 o                         
   2  33   4         98.04         95.53        10.35 o                         
   3  33   4        532.40        573.94        19.40 o                         
   4  33   4        445.42        439.21        21.21 o                         
   0  34   4        566.36        554.84        31.23 o                         
   1  34   4        155.67        153.42        12.12 o                         
   2  34   4        129.33        132.53        11.89 o                         
   3  34   4        420.18        436.27        26.49 o                         
   1  35   4         88.64         95.11         9.28 o                         
   2  35   4         67.11         77.27         8.49 o                         
   0  36   4        536.73        496.10        44.09 o                         
   2   0   5       2571.54       2561.84        49.98 o                         
   4   0   5        281.76        238.27        19.07 o                         
   6   0   5        178.76        158.94        10.36 o                         
   8   0   5        426.28        454.97        27.13 o                         
  10   0   5       1375.09       1395.89        40.76 o                         
   0   1   5       2947.93       2933.57        54.80 o                         
   1   1   5       3071.34       3142.79        43.30 o                         
   2   1   5        104.75        139.06         5.26 o                         
   3   1   5        475.70        518.79        13.03 o                         
   4   1   5        767.88        751.07        30.15 o                         
   5   1   5        134.01        131.49        18.83 o                         
   6   1   5        663.30        712.98        18.94 o                         
   7   1   5       1272.49       1306.32        27.57 o                         
   8   1   5        257.85        250.04         9.84 o                         
   9   1   5        359.76        378.85        12.84 o                         
  10   1   5          5.02          8.15         2.78 o                         
   1   2   5       2465.45       2475.68        37.25 o                         
   2   2   5        594.68        660.91        12.44 o                         
   3   2   5       3198.67       3099.90        47.51 o                         
   4   2   5       1627.85       1559.66        43.70 o                         
   5   2   5        817.62        867.37        18.97 o                         
   6   2   5        852.00        867.00        39.20 o                         
   7   2   5        575.21        541.70        14.96 o                         
   8   2   5         98.18         89.42         6.67 o                         
   9   2   5        190.52        190.59         9.56 o                         
  10   2   5        260.09        243.26        10.01 o                         
   0   3   5       2476.45       2356.42        44.96 o                         
   1   3   5        280.85        271.41         8.00 o                         
   2   3   5        496.21        524.36        17.53 o                         
   3   3   5        441.67        477.07        11.63 o                         
   4   3   5        230.01        247.91         9.09 o                         
   5   3   5        299.94        313.28        11.35 o                         
   6   3   5       4603.62       4484.53        69.08 o                         
   7   3   5        415.67        425.66        20.29 o                         
   8   3   5        489.35        497.63        14.52 o                         
   9   3   5        885.79        905.86        21.21 o                         
  10   3   5        133.21        132.74        10.97 o                         
   1   4   5        533.95        534.91        14.42 o                         
   2   4   5        749.38        807.81        16.23 o                         
   3   4   5       3055.86       2985.58        51.41 o                         
   4   4   5       1224.01       1357.10        27.08 o                         
   5   4   5        726.63        718.22        16.77 o                         
   6   4   5        660.03        643.75        15.99 o                         
   7   4   5        211.23        179.90         7.91 o                         
   8   4   5          4.08          7.11         2.37 o                         
   9   4   5         66.17         69.90         6.34 o                         
  10   4   5        116.60        118.34        10.70 o                         
   0   5   5       1081.24       1266.07        31.29 o                         
   1   5   5        543.68        515.65        14.17 o                         
   2   5   5        364.94        407.75        11.28 o                         
   3   5   5        164.93        186.15         9.18 o                         
   4   5   5       1686.44       1743.69        33.58 o                         
   5   5   5        653.63        657.30        21.73 o                         
   6   5   5         10.71          9.69         2.30 o                         
   7   5   5       3975.91       3922.75        62.25 o                         
   8   5   5        189.89        191.56         9.05 o                         
   9   5   5        417.88        402.01        15.10 o                         
  10   5   5         74.91         66.46         8.17 o                         
   1   6   5       2245.54       2299.41        44.87 o                         
   2   6   5        541.47        581.01        12.73 o                         
   3   6   5       2550.84       2539.23        53.09 o                         
   4   6   5        249.51        205.98         8.21 o                         
   5   6   5        954.37        891.83        18.00 o                         
   6   6   5        276.12        265.85        18.72 o                         
   7   6   5         75.75         97.01         7.08 o                         
   8   6   5        279.86        224.76        11.70 o                         
   9   6   5         36.46         55.42         7.47 o                         
  10   6   5         10.15          7.40         4.38 o                         
   0   7   5      11450.08      12094.26       201.93 o                         
   1   7   5       4384.34       4596.42        61.88 o                         
   2   7   5         16.71         18.32         2.46 o                         
   3   7   5        567.93        654.65        17.52 o                         
   4   7   5        378.36        394.97        10.97 o                         
   5   7   5        504.90        571.74        16.79 o                         
   6   7   5        394.27        367.55        12.00 o                         
   7   7   5       1113.72       1178.00        44.60 o                         
   8   7   5        346.90        331.56        13.55 o                         
   9   7   5         46.95         34.54         5.72 o                         
  10   7   5         22.05         21.20         4.62 o                         
   1   8   5       1044.87        968.37        16.72 o                         
   2   8   5        236.24        272.04         9.08 o                         
   3   8   5       3856.79       3755.52        63.80 o                         
   4   8   5        631.46        602.63        15.53 o                         
   5   8   5        722.65        721.65        16.42 o                         
   6   8   5       1440.07       1421.86        27.07 o                         
   7   8   5        530.51        521.57        13.75 o                         
   8   8   5        581.37        576.29        24.96 o                         
   9   8   5        169.55        193.28        19.72 o                         
  10   8   5        302.72        294.27        14.27 o                         
   0   9   5       1409.24       1362.77        32.63 o                         
   1   9   5       1004.23       1090.34        24.13 o                         
   2   9   5       4993.25       5073.97        74.63 o                         
   3   9   5        448.81        466.85        17.18 o                         
   4   9   5       1631.87       1586.69        32.69 o                         
   5   9   5        290.54        295.49         9.26 o                         
   6   9   5        181.20        187.74         7.99 o                         
   7   9   5        179.17        210.86         8.77 o                         
   8   9   5        848.19        848.66        30.36 o                         
   9   9   5         69.60         76.89        11.75 o                         
  10   9   5         71.14        104.56        12.46 o                         
   1  10   5        643.86        701.50        16.11 o                         
   2  10   5        321.47        336.97         9.95 o                         
   3  10   5        136.37        117.92         7.41 o                         
   4  10   5       1069.96       1068.42        26.93 o                         
   5  10   5         83.14        111.65         5.80 o                         
   6  10   5       1280.33       1219.96        25.52 o                         
   7  10   5        249.01        220.41        11.35 o                         
   8  10   5        394.76        387.18        16.69 o                         
   9  10   5        182.61        210.10        11.25 o                         
   0  11   5        723.56        684.06        27.46 o                         
   1  11   5         79.29         60.49         8.49 o                         
   2  11   5       2584.58       2497.95        51.27 o                         
   3  11   5        440.81        455.74        14.28 o                         
   4  11   5       1188.36       1161.90        28.59 o                         
   5  11   5        603.83        563.85        28.97 o                         
   6  11   5        579.08        531.70        16.52 o                         
   7  11   5        112.59        120.19         8.36 o                         
   8  11   5        342.20        341.84        15.54 o                         
   9  11   5        162.66        151.10        12.84 o                         
   1  12   5        667.48        728.19        20.69 o                         
   2  12   5        216.73        201.63        10.99 o                         
   3  12   5        269.44        281.92        11.87 o                         
   4  12   5       2924.08       2950.67        59.10 o                         
   5  12   5        270.94        260.04        10.31 o                         
   6  12   5         48.09         50.45         5.59 o                         
   7  12   5         57.81         57.40         7.24 o                         
   8  12   5         35.39         40.98         5.08 o                         
   9  12   5        105.61         75.80         7.91 o                         
   0  13   5        308.51        295.65        17.17 o                         
   1  13   5       1108.59       1103.60        27.72 o                         
   2  13   5        130.17        111.59         7.16 o                         
   3  13   5       1093.43       1125.00        39.66 o                         
   4  13   5        712.52        699.91        19.07 o                         
   5  13   5       4834.22       4853.13       104.35 o                         
   6  13   5        250.23        318.52        43.75 o                         
   7  13   5        168.90        160.83        13.07 o                         
   8  13   5         50.03         49.34         6.59 o                         
   9  13   5        566.59        621.81        25.32 o                         
   1  14   5        198.75        183.26        15.20 o                         
   2  14   5        675.20        683.58        24.22 o                         
   3  14   5        748.10        748.73        19.00 o                         
   4  14   5       2386.31       2330.72        43.55 o                         
   5  14   5        754.39        723.32        22.10 o                         
   6  14   5        831.20        784.76        54.51 o                         
   7  14   5        120.09        105.71        10.69 o                         
   8  14   5         45.95         51.23        25.11 o                         
   9  14   5         40.54         34.87         7.51 o                         
   0  15   5       1293.42       1286.87        44.37 o                         
   1  15   5        464.38        505.34        16.75 o                         
   2  15   5         11.79         12.87         4.33 o                         
   3  15   5        598.20        611.41        14.61 o                         
   4  15   5       1630.56       1642.19        30.48 o                         
   5  15   5       2313.43       2310.61        73.50 o                         
   6  15   5        392.62        352.33        15.92 o                         
   7  15   5        569.65        506.29        22.86 o                         
   8  15   5        430.59        437.45        22.07 o                         
   9  15   5        679.56        652.66        22.97 o                         
   1  16   5       5351.19       5229.73        96.78 o                         
   2  16   5          7.66         18.66         4.37 o                         
   3  16   5        547.25        535.92        16.06 o                         
   4  16   5        759.89        765.93        20.39 o                         
   5  16   5       3917.62       3788.74        69.34 o                         
   6  16   5        507.20        540.95        20.01 o                         
   7  16   5        148.34        166.40        16.56 o                         
   8  16   5        158.44        147.38        13.33 o                         
   9  16   5        224.29        202.02        16.93 o                         
   0  17   5       2071.22       1994.69        61.70 o                         
   1  17   5        213.77        221.52        10.60 o                         
   2  17   5        341.70        317.31        11.88 o                         
   3  17   5         30.98         27.67         3.91 o                         
   4  17   5          4.30          5.95         2.23 o                         
   5  17   5        391.38        381.07        14.10 o                         
   6  17   5        170.60        195.68        11.22 o                         
   7  17   5         39.40         55.47        11.46 o                         
   8  17   5        125.44        111.58        11.76 o                         
   9  17   5        248.27        224.70        19.69 o                         
   1  18   5       1552.79       1505.40        35.75 o                         
   2  18   5       1275.48       1304.14        28.89 o                         
   3  18   5        740.32        724.07        19.59 o                         
   4  18   5         91.35         84.73         6.07 o                         
   5  18   5        898.23        854.42        23.47 o                         
   6  18   5       1548.97       1541.34        41.70 o                         
   7  18   5         95.94        105.88        11.85 o                         
   8  18   5        805.84        876.98        33.74 o                         
   0  19   5        993.87       1028.97        39.23 o                         
   1  19   5       1241.52       1291.83        32.46 o                         
   2  19   5       4382.83       4389.44        75.91 o                         
   3  19   5        148.61        124.61        10.99 o                         
   4  19   5        462.36        453.24        15.48 o                         
   5  19   5        116.26        105.65        10.43 o                         
   6  19   5        324.99        301.36        13.46 o                         
   7  19   5         50.35         49.21         7.78 o                         
   8  19   5        171.62        175.54        15.43 o                         
   1  20   5        164.09        158.69        11.14 o                         
   2  20   5        269.34        276.03        14.28 o                         
   3  20   5         34.66         29.03        11.33 o                         
   4  20   5        398.19        387.73        17.42 o                         
   5  20   5          4.44         11.48         2.92 o                         
   6  20   5        710.79        747.46        22.49 o                         
   7  20   5         28.49         20.30         5.92 o                         
   8  20   5         58.92         70.80        15.31 o                         
   0  21   5       4676.62       4458.33       121.96 o                         
   1  21   5        584.44        581.12        33.31 o                         
   2  21   5       2503.31       2468.54        48.35 o                         
   3  21   5        353.90        354.29        16.40 o                         
   4  21   5        878.84        894.60        39.23 o                         
   5  21   5         71.30         70.22         8.04 o                         
   6  21   5        415.32        410.17        15.98 o                         
   7  21   5         76.77         90.86         9.55 o                         
   8  21   5        196.06        185.85        16.74 o                         
   1  22   5        312.53        294.14        11.88 o                         
   2  22   5        264.08        278.32        11.40 o                         
   3  22   5       1036.06       1064.29        32.73 o                         
   4  22   5         33.84         21.48         6.36 o                         
   5  22   5        140.62        141.39         8.64 o                         
   6  22   5         53.27         66.66         7.40 o                         
   7  22   5        225.58        216.33        14.50 o                         
   8  22   5        155.92        173.30        20.21 o                         
   0  23   5       1234.11       1255.41        37.31 o                         
   1  23   5         22.10         19.74         3.68 o                         
   2  23   5        562.33        569.89        19.79 o                         
   3  23   5        231.04        215.77        12.71 o                         
   4  23   5        142.85        153.30        11.37 o                         
   5  23   5        560.37        601.49        19.20 o                         
   6  23   5        120.01        113.88         8.99 o                         
   7  23   5         49.89         44.85         7.14 o                         
   1  24   5        443.82        468.60        14.41 o                         
   2  24   5        256.60        293.30        16.16 o                         
   3  24   5       1947.21       1953.66        54.27 o                         
   4  24   5        138.87        152.25        11.70 o                         
   5  24   5         25.09         30.42         6.24 o                         
   6  24   5        449.15        464.28        18.33 o                         
   7  24   5        240.16        236.29        17.07 o                         
   0  25   5        485.69        489.58        22.81 o                         
   1  25   5       1275.39       1303.24        31.19 o                         
   2  25   5        102.65        106.54         8.26 o                         
   3  25   5         37.68         39.05         7.32 o                         
   4  25   5        371.11        383.00        18.17 o                         
   5  25   5         97.68        101.45        10.93 o                         
   6  25   5        102.22        125.40        12.63 o                         
   7  25   5        121.61        121.75        23.58 o                         
   1  26   5       1611.24       1671.50        33.73 o                         
   2  26   5        526.86        527.32        17.63 o                         
   3  26   5       1164.27       1161.71        29.49 o                         
   4  26   5        421.88        412.53        23.06 o
[truncated: 135,109 more chars]
