# Supplementary material for: Regio- and stereospecific assembly of di­spiro­[indoline-3,3′-pyrrolizine-1′,5′′-thia­zolidines] from simple precursors using a one-pot procedure: synthesis, spectroscopic and structural characterization, and a proposed mechanism of formation
Source: Acta Crystallogr C Struct Chem. 2020 Jul 22;76(Pt 8):779–85. doi: 10.1107/S2053229620009791 (PMC7404731; doi:10.1107/S2053229620009791)
Supplement: Supplementary file 4 [file c-76-00779-IIIsup4.cif]

 
data_III

# 310cg_sq
 
_audit_creation_method            SHELXL-2014
_chemical_name_systematic
;
(3RS,1'SR,2'SR,7a'SR)-2'-(4-chlorophenyl)-5-fluoro-2''-
thioxo-5',6',7',7a'-tetrahydro-2'H-dispiro[indoline-3,3'-
pyrrolizine-1',5''-thiazolidine]-2,4''-dione
;
_chemical_name_common             ?
_chemical_melting_point           ?
_chemical_formula_moiety          
'C22 H17 Cl F N3 O2 S2' 
_chemical_formula_sum
 'C22 H17 Cl F N3 O2 S2' 
_chemical_formula_weight          473.96

loop_
 _atom_type_symbol
 _atom_type_description
 _atom_type_scat_dispersion_real
 _atom_type_scat_dispersion_imag
 _atom_type_scat_source
 'C'  'C'   0.0033   0.0016
 'International Tables Vol C Tables 4.2.6.8 and 6.1.1.4'
 'H'  'H'   0.0000   0.0000
 'International Tables Vol C Tables 4.2.6.8 and 6.1.1.4'
 'N'  'N'   0.0061   0.0033
 'International Tables Vol C Tables 4.2.6.8 and 6.1.1.4'
 'O'  'O'   0.0106   0.0060
 'International Tables Vol C Tables 4.2.6.8 and 6.1.1.4'
 'F'  'F'   0.0171   0.0103
 'International Tables Vol C Tables 4.2.6.8 and 6.1.1.4'
 'S'  'S'   0.1246   0.1234
 'International Tables Vol C Tables 4.2.6.8 and 6.1.1.4'
 'Cl'  'Cl'   0.1484   0.1585
 'International Tables Vol C Tables 4.2.6.8 and 6.1.1.4'
 
_space_group_crystal_system       monoclinic
_space_group_IT_number            14
_space_group_name_H-M_alt         'P 21/c'
_space_group_name_Hall            '-P 2ybc'
 
_shelx_space_group_comment
;
The symmetry employed for this shelxl refinement is uniquely defined
by the following loop, which should always be used as a source of
symmetry information in preference to the above space-group names.
They are only intended as comments.
;
 
loop_
 _space_group_symop_operation_xyz
 'x, y, z'
 '-x, y+1/2, -z+1/2'
 '-x, -y, -z'
 'x, -y-1/2, z-1/2'
 
_cell_length_a                    9.8838(9)
_cell_length_b                    10.5969(9)
_cell_length_c                    20.5517(19)
_cell_angle_alpha                 90
_cell_angle_beta                  92.288(4)
_cell_angle_gamma                 90
_cell_volume                      2150.8(3)
_cell_formula_units_Z             4
_cell_measurement_temperature     100(2)
_cell_measurement_reflns_used     5335 
_cell_measurement_theta_min       2.762 
_cell_measurement_theta_max       28.300 
 
_exptl_crystal_description        block 
_exptl_crystal_colour             colourless 
_exptl_crystal_density_meas       ? 
_exptl_crystal_density_method     ?              
_exptl_crystal_density_diffrn     1.464          
_exptl_crystal_F_000              976
_exptl_transmission_factor_min    ? 
_exptl_transmission_factor_max    ? 
_exptl_crystal_size_max           0.203
_exptl_crystal_size_mid           0.200
_exptl_crystal_size_min           0.140
_exptl_absorpt_coefficient_mu     0.406
_shelx_estimated_absorpt_T_min    0.922
_shelx_estimated_absorpt_T_max    0.945
_exptl_absorpt_correction_type    multi-scan 
_exptl_absorpt_correction_T_min   0.906 
_exptl_absorpt_correction_T_max   0.945 
_exptl_absorpt_process_details    'SADABS 2016/2 (Bruker, 2016)' 
 
_exptl_special_details
;
 ?
;
 
_diffrn_ambient_temperature       100(2)
_diffrn_radiation_wavelength      0.71073
_diffrn_radiation_type            MoK\a

_diffrn_source                  
'INCOATEC high brilliance microfocus sealed tube'
_diffrn_radiation_monochromator  
'multilayer mirror'
_diffrn_measurement_device_type   'Bruker D8 Venture'
_diffrn_detector_type             'Bruker PHOTON II'
_diffrn_measurement_method       '\f and \w scans'
_diffrn_detector_area_resol_mean ?
_diffrn_standards_interval_count   0
_diffrn_standards_interval_time    0
_diffrn_standards_number          0
_diffrn_standards_decay_%         0

_diffrn_reflns_number             42314
_diffrn_reflns_av_unetI/netI      0.0400
_diffrn_reflns_av_R_equivalents   0.0707
_diffrn_reflns_limit_h_min        -13
_diffrn_reflns_limit_h_max        13
_diffrn_reflns_limit_k_min        -14
_diffrn_reflns_limit_k_max        14
_diffrn_reflns_limit_l_min        -27
_diffrn_reflns_limit_l_max        27
_diffrn_reflns_theta_min          2.762
_diffrn_reflns_theta_max          28.300
_diffrn_reflns_theta_full         25.242
_diffrn_measured_fraction_theta_max   0.999
_diffrn_measured_fraction_theta_full  0.999
_diffrn_reflns_Laue_measured_fraction_max    0.999
_diffrn_reflns_Laue_measured_fraction_full   0.999
_diffrn_reflns_point_group_measured_fraction_max   0.999
_diffrn_reflns_point_group_measured_fraction_full  0.999
_reflns_number_total              5335
_reflns_number_gt                 5177
_reflns_threshold_expression      'I > 2\s(I)'
_reflns_Friedel_coverage          0.000
_reflns_Friedel_fraction_max      .
_reflns_Friedel_fraction_full     .
 
_reflns_special_details
;
 Reflections were merged by SHELXL according to the crystal
 class for the calculation of statistics and refinement.
 
 Structure factors included contributions from the .fab file.
 
 _reflns_Friedel_fraction is defined as the number of unique
 Friedel pairs measured divided by the number that would be
 possible theoretically, ignoring centric projections and
 systematic absences.
;
 
_computing_data_collection        'APEX3 v2016.7-2 (Bruker, 2018)'
_computing_cell_refinement        'SAINT v8.38A (Bruker, 2017)'
_computing_data_reduction         'SAINT v8.38A (Bruker, 2017)'
_computing_structure_solution     'SHELXT-2014/5 (Sheldrick, 2015a)'
_computing_structure_refinement   'SHELXL-2014 (Sheldrick, 2015b)'
_computing_molecular_graphics     'PLATON (Spek, 2020)'
_computing_publication_material   
'SHELXL-2014 (Sheldrick, 2015b) and PLATON (Spek, 2020)'
 
 
_refine_special_details
;
 ?
;
_refine_ls_structure_factor_coef  Fsqd
_refine_ls_matrix_type            full
_refine_ls_weighting_scheme       calc
_refine_ls_weighting_details
'w=1/[\s^2^(Fo^2^)+(0.0488P)^2^+42.5020P] where P=(Fo^2^+2Fc^2^)/3'
_atom_sites_solution_primary      difmap
_atom_sites_solution_secondary    ?
_atom_sites_solution_hydrogens    geom
_refine_ls_hydrogen_treatment     constr
_refine_ls_extinction_method      none
_refine_ls_extinction_coef        .
_refine_ls_number_reflns          5335
_refine_ls_number_parameters      274
_refine_ls_number_restraints      0
_refine_ls_R_factor_all           0.1250
_refine_ls_R_factor_gt            0.1232
_refine_ls_wR_factor_ref          0.2836
_refine_ls_wR_factor_gt           0.2827
_refine_ls_goodness_of_fit_ref    1.192
_refine_ls_restrained_S_all       1.192
_refine_ls_shift/su_max           0.000
_refine_ls_shift/su_mean          0.000
 
loop_
 _atom_site_label
 _atom_site_type_symbol
 _atom_site_fract_x
 _atom_site_fract_y
 _atom_site_fract_z
 _atom_site_U_iso_or_equiv
 _atom_site_adp_type
 _atom_site_occupancy
 _atom_site_site_symmetry_order  
 _atom_site_calc_flag
 _atom_site_refinement_flags_posn
 _atom_site_refinement_flags_adp
 _atom_site_refinement_flags_occupancy
 _atom_site_disorder_assembly
 _atom_site_disorder_group
N11 N -0.0069(5) 0.2531(5) 0.3537(2) 0.0107(10) Uani 1 1 d . . . . .
H11 H -0.0957 0.2596 0.3536 0.013 Uiso 1 1 calc R U . . .
C12 C 0.0692(6) 0.2831(5) 0.3027(3) 0.0083(10) Uani 1 1 d . . . . .
O12 O 0.0275(4) 0.3242(4) 0.2501(2) 0.0111(8) Uani 1 1 d . . . . .
C13 C 0.2208(5) 0.2527(5) 0.3216(3) 0.0066(10) Uani 1 1 d . . . . .
C13A C 0.2098(6) 0.2127(5) 0.3920(3) 0.0075(10) Uani 1 1 d . . . . .
C14 C 0.3119(6) 0.1829(6) 0.4382(3) 0.0108(11) Uani 1 1 d . . . . .
H14 H 0.4052 0.1861 0.4290 0.013 Uiso 1 1 calc R U . . .
C15 C 0.2668(6) 0.1478(6) 0.4992(3) 0.0134(12) Uani 1 1 d . . . . .
F15 F 0.3639(4) 0.1187(4) 0.54598(19) 0.0197(8) Uani 1 1 d . . . . .
C16 C 0.1325(7) 0.1390(7) 0.5149(3) 0.0169(13) Uani 1 1 d . . . . .
H16 H 0.1087 0.1113 0.5569 0.020 Uiso 1 1 calc R U . . .
C17 C 0.0325(7) 0.1717(7) 0.4681(3) 0.0187(13) Uani 1 1 d . . . . .
H17 H -0.0608 0.1681 0.4773 0.022 Uiso 1 1 calc R U . . .
C17A C 0.0748(6) 0.2097(6) 0.4072(3) 0.0097(11) Uani 1 1 d . . . . .
C21 C 0.3386(5) 0.3569(5) 0.2340(3) 0.0065(10) Uani 1 1 d . . . . .
C22 C 0.3228(5) 0.3603(5) 0.3100(3) 0.0067(10) Uani 1 1 d . . . . .
H22 H 0.4111 0.3276 0.3286 0.008 Uiso 1 1 calc R U . . .
N24 N 0.2727(5) 0.1535(4) 0.2794(2) 0.0078(9) Uani 1 1 d . . . . .
C25 C 0.1780(6) 0.0490(6) 0.2589(3) 0.0115(11) Uani 1 1 d . . . . .
H25A H 0.0831 0.0717 0.2672 0.014 Uiso 1 1 calc R U . . .
H25B H 0.2012 -0.0300 0.2825 0.014 Uiso 1 1 calc R U . . .
C26 C 0.1982(6) 0.0338(6) 0.1855(3) 0.0127(11) Uani 1 1 d . . . . .
H26A H 0.2731 -0.0255 0.1775 0.015 Uiso 1 1 calc R U . . .
H26B H 0.1145 0.0023 0.1630 0.015 Uiso 1 1 calc R U . . .
C27 C 0.2324(7) 0.1664(6) 0.1623(3) 0.0131(12) Uani 1 1 d . . . . .
H27A H 0.1502 0.2192 0.1566 0.016 Uiso 1 1 calc R U . . .
H27B H 0.2805 0.1642 0.1210 0.016 Uiso 1 1 calc R U . . .
C27A C 0.3249(6) 0.2139(6) 0.2189(3) 0.0081(10) Uani 1 1 d . . . . .
H271 H 0.4178 0.1801 0.2125 0.010 Uiso 1 1 calc R U . . .
S31 S 0.22744(14) 0.46315(14) 0.18647(7) 0.0088(3) Uani 1 1 d . . . . .
C32 C 0.3574(6) 0.5642(5) 0.1651(3) 0.0087(10) Uani 1 1 d . . . . .
S32 S 0.33573(15) 0.69122(15) 0.12150(7) 0.0119(3) Uani 1 1 d . . . . .
N33 N 0.4815(5) 0.5176(5) 0.1886(2) 0.0079(7) Uani 1 1 d . . . . .
H33 H 0.5572 0.5592 0.1828 0.009 Uiso 1 1 calc R U . . .
C34 C 0.4819(6) 0.4042(5) 0.2212(3) 0.0079(7) Uani 1 1 d . . . . .
O34 O 0.5836(4) 0.3481(4) 0.2394(2) 0.0137(9) Uani 1 1 d . . . . .
C221 C 0.3057(6) 0.4857(5) 0.3422(3) 0.0085(10) Uani 1 1 d . . . . .
C222 C 0.4123(6) 0.5296(6) 0.3834(3) 0.0142(12) Uani 1 1 d . . . . .
H222 H 0.4899 0.4782 0.3917 0.017 Uiso 1 1 calc R U . . .
C223 C 0.4047(7) 0.6486(7) 0.4125(3) 0.0181(13) Uani 1 1 d . . . . .
H223 H 0.4761 0.6780 0.4408 0.022 Uiso 1 1 calc R U . . .
C224 C 0.2931(7) 0.7221(6) 0.3995(3) 0.0167(13) Uani 1 1 d . . . . .
Cl24 Cl 0.28448(19) 0.87479(16) 0.43269(10) 0.0257(4) Uani 1 1 d . . . . .
C225 C 0.1853(7) 0.6830(6) 0.3605(3) 0.0164(13) Uani 1 1 d . . . . .
H225 H 0.1083 0.7354 0.3532 0.020 Uiso 1 1 calc R U . . .
C226 C 0.1922(6) 0.5640(6) 0.3319(3) 0.0120(11) Uani 1 1 d . . . . .
H226 H 0.1184 0.5352 0.3049 0.014 Uiso 1 1 calc R U . . .
 
loop_
 _atom_site_aniso_label
 _atom_site_aniso_U_11
 _atom_site_aniso_U_22
 _atom_site_aniso_U_33
 _atom_site_aniso_U_23
 _atom_site_aniso_U_13
 _atom_site_aniso_U_12
N11 0.007(2) 0.014(2) 0.011(2) 0.0034(19) 0.0015(18) 0.0016(19)
C12 0.007(2) 0.005(2) 0.013(3) -0.004(2) 0.002(2) 0.0027(19)
O12 0.0093(19) 0.011(2) 0.0128(19) 0.0018(16) -0.0035(15) -0.0004(16)
C13 0.004(2) 0.009(2) 0.007(2) 0.0012(19) 0.0000(18) -0.0023(19)
C13A 0.006(2) 0.005(2) 0.011(3) 0.003(2) 0.0021(19) -0.0005(19)
C14 0.005(2) 0.014(3) 0.014(3) -0.003(2) 0.000(2) 0.003(2)
C15 0.015(3) 0.012(3) 0.013(3) 0.004(2) -0.002(2) -0.001(2)
F15 0.020(2) 0.025(2) 0.0131(18) 0.0061(16) -0.0018(15) -0.0004(17)
C16 0.016(3) 0.021(3) 0.014(3) 0.004(2) 0.004(2) -0.008(3)
C17 0.011(3) 0.026(4) 0.019(3) 0.001(3) 0.008(2) -0.002(3)
C17A 0.004(2) 0.014(3) 0.011(3) 0.002(2) 0.0002(19) -0.001(2)
C21 0.005(2) 0.008(2) 0.007(2) -0.0006(19) -0.0017(18) 0.0003(19)
C22 0.004(2) 0.009(3) 0.007(2) 0.000(2) 0.0004(18) 0.0007(19)
N24 0.009(2) 0.003(2) 0.011(2) -0.0001(17) 0.0020(17) -0.0003(17)
C25 0.012(3) 0.006(2) 0.017(3) -0.003(2) 0.003(2) -0.006(2)
C26 0.012(3) 0.011(3) 0.014(3) -0.005(2) 0.001(2) -0.006(2)
C27 0.021(3) 0.012(3) 0.006(2) 0.003(2) 0.002(2) -0.002(2)
C27A 0.008(2) 0.010(3) 0.006(2) 0.000(2) 0.0020(19) 0.000(2)
S31 0.0069(6) 0.0103(6) 0.0090(6) 0.0028(5) -0.0007(5) -0.0014(5)
C32 0.011(3) 0.007(2) 0.008(2) -0.003(2) 0.001(2) -0.002(2)
S32 0.0094(6) 0.0115(7) 0.0150(7) 0.0047(5) 0.0019(5) 0.0001(5)
N33 0.0061(16) 0.0054(17) 0.0121(17) -0.0002(14) -0.0003(13) -0.0022(13)
C34 0.0061(16) 0.0054(17) 0.0121(17) -0.0002(14) -0.0003(13) -0.0022(13)
O34 0.010(2) 0.010(2) 0.021(2) 0.0034(17) 0.0027(16) -0.0012(16)
C221 0.012(3) 0.007(3) 0.007(2) -0.0006(19) 0.003(2) -0.001(2)
C222 0.012(3) 0.012(3) 0.019(3) -0.004(2) 0.003(2) -0.002(2)
C223 0.016(3) 0.017(3) 0.021(3) -0.009(3) 0.000(2) -0.007(2)
C224 0.024(3) 0.010(3) 0.018(3) -0.006(2) 0.012(3) -0.005(2)
Cl24 0.0304(9) 0.0141(8) 0.0333(10) -0.0121(7) 0.0084(7) -0.0041(7)
C225 0.020(3) 0.012(3) 0.018(3) -0.003(2) 0.007(2) 0.004(2)
C226 0.012(3) 0.011(3) 0.014(3) -0.003(2) -0.001(2) 0.000(2)
 
_geom_special_details
;
 All esds (except the esd in the dihedral angle between two l.s. planes)
 are estimated using the full covariance matrix.  The cell esds are taken
 into account individually in the estimation of esds in distances, angles
 and torsion angles; correlations between esds in cell parameters are only
 used when they are defined by crystal symmetry.  An approximate (isotropic)
 treatment of cell esds is used for estimating esds involving l.s. planes.
;
 
loop_
 _geom_bond_atom_site_label_1
 _geom_bond_atom_site_label_2
 _geom_bond_distance
 _geom_bond_site_symmetry_2
 _geom_bond_publ_flag
N11 C12 1.351(7) . ?
N11 C17A 1.415(7) . ?
N11 H11 0.8800 . ?
C12 O12 1.223(7) . ?
C12 C13 1.566(8) . ?
C13 N24 1.469(7) . ?
C13 C13A 1.517(8) . ?
C13 C22 1.547(8) . ?
C13A C17A 1.383(7) . ?
C13A C14 1.394(8) . ?
C14 C15 1.397(8) . ?
C14 H14 0.9500 . ?
C15 F15 1.367(7) . ?
C15 C16 1.381(9) . ?
C16 C17 1.396(10) . ?
C16 H16 0.9500 . ?
C17 C17A 1.394(8) . ?
C17 H17 0.9500 . ?
C21 C34 1.535(8) . ?
C21 C27A 1.551(8) . ?
C21 C22 1.577(7) . ?
C21 S31 1.828(6) . ?
C22 C221 1.497(8) . ?
C22 H22 1.0000 . ?
N24 C25 1.499(7) . ?
N24 C27A 1.507(7) . ?
C25 C26 1.537(8) . ?
C25 H25A 0.9900 . ?
C25 H25B 0.9900 . ?
C26 C27 1.526(8) . ?
C26 H26A 0.9900 . ?
C26 H26B 0.9900 . ?
C27 C27A 1.535(8) . ?
C27 H27A 0.9900 . ?
C27 H27B 0.9900 . ?
C27A H271 1.0000 . ?
S31 C32 1.741(6) . ?
C32 N33 1.391(7) . ?
C32 S32 1.627(6) . ?
N33 C34 1.377(7) . ?
N33 H33 0.8800 . ?
C34 O34 1.213(7) . ?
C221 C226 1.405(8) . ?
C221 C222 1.405(8) . ?
C222 C223 1.398(9) . ?
C222 H222 0.9500 . ?
C223 C224 1.368(10) . ?
C223 H223 0.9500 . ?
C224 C225 1.371(10) . ?
C224 Cl24 1.759(7) . ?
C225 C226 1.394(8) . ?
C225 H225 0.9500 . ?
C226 H226 0.9500 . ?
 
loop_
 _geom_angle_atom_site_label_1
 _geom_angle_atom_site_label_2
 _geom_angle_atom_site_label_3
 _geom_angle
 _geom_angle_site_symmetry_1
 _geom_angle_site_symmetry_3
 _geom_angle_publ_flag
C12 N11 C17A 111.2(5) . . ?
C12 N11 H11 124.4 . . ?
C17A N11 H11 124.4 . . ?
O12 C12 N11 126.3(5) . . ?
O12 C12 C13 125.3(5) . . ?
N11 C12 C13 108.4(5) . . ?
N24 C13 C13A 113.8(5) . . ?
N24 C13 C22 101.1(4) . . ?
C13A C13 C22 115.1(5) . . ?
N24 C13 C12 110.8(4) . . ?
C13A C13 C12 100.9(4) . . ?
C22 C13 C12 115.7(5) . . ?
C17A C13A C14 121.3(5) . . ?
C17A C13A C13 109.2(5) . . ?
C14 C13A C13 129.5(5) . . ?
C13A C14 C15 115.0(5) . . ?
C13A C14 H14 122.5 . . ?
C15 C14 H14 122.5 . . ?
F15 C15 C16 118.3(6) . . ?
F15 C15 C14 116.8(5) . . ?
C16 C15 C14 124.9(6) . . ?
C15 C16 C17 118.8(6) . . ?
C15 C16 H16 120.6 . . ?
C17 C16 H16 120.6 . . ?
C17A C17 C16 117.5(6) . . ?
C17A C17 H17 121.3 . . ?
C16 C17 H17 121.3 . . ?
C13A C17A C17 122.4(6) . . ?
C13A C17A N11 110.0(5) . . ?
C17 C17A N11 127.6(5) . . ?
C34 C21 C27A 111.0(5) . . ?
C34 C21 C22 106.9(4) . . ?
C27A C21 C22 102.0(4) . . ?
C34 C21 S31 104.3(4) . . ?
C27A C21 S31 116.7(4) . . ?
C22 C21 S31 115.7(4) . . ?
C221 C22 C13 120.1(5) . . ?
C221 C22 C21 118.4(5) . . ?
C13 C22 C21 103.1(4) . . ?
C221 C22 H22 104.5 . . ?
C13 C22 H22 104.5 . . ?
C21 C22 H22 104.5 . . ?
C13 N24 C25 117.7(4) . . ?
C13 N24 C27A 108.7(4) . . ?
C25 N24 C27A 108.3(4) . . ?
N24 C25 C26 104.4(5) . . ?
N24 C25 H25A 110.9 . . ?
C26 C25 H25A 110.9 . . ?
N24 C25 H25B 110.9 . . ?
C26 C25 H25B 110.9 . . ?
H25A C25 H25B 108.9 . . ?
C27 C26 C25 104.4(5) . . ?
C27 C26 H26A 110.9 . . ?
C25 C26 H26A 110.9 . . ?
C27 C26 H26B 110.9 . . ?
C25 C26 H26B 110.9 . . ?
H26A C26 H26B 108.9 . . ?
C26 C27 C27A 101.4(5) . . ?
C26 C27 H27A 111.5 . . ?
C27A C27 H27A 111.5 . . ?
C26 C27 H27B 111.5 . . ?
C27A C27 H27B 111.5 . . ?
H27A C27 H27B 109.3 . . ?
N24 C27A C27 105.8(4) . . ?
N24 C27A C21 106.3(4) . . ?
C27 C27A C21 121.1(5) . . ?
N24 C27A H271 107.7 . . ?
C27 C27A H271 107.7 . . ?
C21 C27A H271 107.7 . . ?
C32 S31 C21 94.6(3) . . ?
N33 C32 S32 125.4(4) . . ?
N33 C32 S31 110.1(4) . . ?
S32 C32 S31 124.4(4) . . ?
C34 N33 C32 117.6(5) . . ?
C34 N33 H33 121.2 . . ?
C32 N33 H33 121.2 . . ?
O34 C34 N33 124.3(5) . . ?
O34 C34 C21 123.1(5) . . ?
N33 C34 C21 112.6(5) . . ?
C226 C221 C222 118.0(5) . . ?
C226 C221 C22 124.2(5) . . ?
C222 C221 C22 117.8(5) . . ?
C223 C222 C221 120.3(6) . . ?
C223 C222 H222 119.9 . . ?
C221 C222 H222 119.9 . . ?
C224 C223 C222 119.2(6) . . ?
C224 C223 H223 120.4 . . ?
C222 C223 H223 120.4 . . ?
C223 C224 C225 122.9(6) . . ?
C223 C224 Cl24 120.0(5) . . ?
C225 C224 Cl24 117.1(5) . . ?
C224 C225 C226 118.0(6) . . ?
C224 C225 H225 121.0 . . ?
C226 C225 H225 121.0 . . ?
C225 C226 C221 121.6(6) . . ?
C225 C226 H226 119.2 . . ?
C221 C226 H226 119.2 . . ?
 
loop_
 _geom_torsion_atom_site_label_1
 _geom_torsion_atom_site_label_2
 _geom_torsion_atom_site_label_3
 _geom_torsion_atom_site_label_4
 _geom_torsion
 _geom_torsion_site_symmetry_1
 _geom_torsion_site_symmetry_2
 _geom_torsion_site_symmetry_3
 _geom_torsion_site_symmetry_4
 _geom_torsion_publ_flag
C17A N11 C12 O12 -179.3(6) . . . . ?
C17A N11 C12 C13 2.4(7) . . . . ?
O12 C12 C13 N24 -61.9(7) . . . . ?
N11 C12 C13 N24 116.4(5) . . . . ?
O12 C12 C13 C13A 177.2(6) . . . . ?
N11 C12 C13 C13A -4.4(6) . . . . ?
O12 C12 C13 C22 52.3(8) . . . . ?
N11 C12 C13 C22 -129.4(5) . . . . ?
N24 C13 C13A C17A -113.7(5) . . . . ?
C22 C13 C13A C17A 130.3(5) . . . . ?
C12 C13 C13A C17A 5.0(6) . . . . ?
N24 C13 C13A C14 66.9(8) . . . . ?
C22 C13 C13A C14 -49.1(8) . . . . ?
C12 C13 C13A C14 -174.4(6) . . . . ?
C17A C13A C14 C15 1.4(9) . . . . ?
C13 C13A C14 C15 -179.3(6) . . . . ?
C13A C14 C15 F15 -179.6(5) . . . . ?
C13A C14 C15 C16 1.4(10) . . . . ?
F15 C15 C16 C17 178.4(6) . . . . ?
C14 C15 C16 C17 -2.6(11) . . . . ?
C15 C16 C17 C17A 1.0(10) . . . . ?
C14 C13A C17A C17 -2.9(10) . . . . ?
C13 C13A C17A C17 177.6(6) . . . . ?
C14 C13A C17A N11 175.5(5) . . . . ?
C13 C13A C17A N11 -4.0(7) . . . . ?
C16 C17 C17A C13A 1.6(10) . . . . ?
C16 C17 C17A N11 -176.5(6) . . . . ?
C12 N11 C17A C13A 0.9(7) . . . . ?
C12 N11 C17A C17 179.3(6) . . . . ?
N24 C13 C22 C221 177.6(5) . . . . ?
C13A C13 C22 C221 -59.3(7) . . . . ?
C12 C13 C22 C221 57.9(7) . . . . ?
N24 C13 C22 C21 43.3(5) . . . . ?
C13A C13 C22 C21 166.4(5) . . . . ?
C12 C13 C22 C21 -76.4(5) . . . . ?
C34 C21 C22 C221 74.1(6) . . . . ?
C27A C21 C22 C221 -169.4(5) . . . . ?
S31 C21 C22 C221 -41.6(6) . . . . ?
C34 C21 C22 C13 -150.7(4) . . . . ?
C27A C21 C22 C13 -34.1(5) . . . . ?
S31 C21 C22 C13 93.7(5) . . . . ?
C13A C13 N24 C25 76.1(6) . . . . ?
C22 C13 N24 C25 -159.9(5) . . . . ?
C12 C13 N24 C25 -36.8(7) . . . . ?
C13A C13 N24 C27A -160.3(5) . . . . ?
C22 C13 N24 C27A -36.3(5) . . . . ?
C12 C13 N24 C27A 86.8(5) . . . . ?
C13 N24 C25 C26 134.5(5) . . . . ?
C27A N24 C25 C26 10.7(6) . . . . ?
N24 C25 C26 C27 -31.7(6) . . . . ?
C25 C26 C27 C27A 39.7(6) . . . . ?
C13 N24 C27A C27 -114.9(5) . . . . ?
C25 N24 C27A C27 14.1(6) . . . . ?
C13 N24 C27A C21 15.0(6) . . . . ?
C25 N24 C27A C21 144.0(5) . . . . ?
C26 C27 C27A N24 -33.1(6) . . . . ?
C26 C27 C27A C21 -153.8(5) . . . . ?
C34 C21 C27A N24 126.1(5) . . . . ?
C22 C21 C27A N24 12.5(5) . . . . ?
S31 C21 C27A N24 -114.6(4) . . . . ?
C34 C21 C27A C27 -113.5(6) . . . . ?
C22 C21 C27A C27 133.0(5) . . . . ?
S31 C21 C27A C27 5.8(7) . . . . ?
C34 C21 S31 C32 -7.3(4) . . . . ?
C27A C21 S31 C32 -130.1(4) . . . . ?
C22 C21 S31 C32 109.8(4) . . . . ?
C21 S31 C32 N33 3.7(4) . . . . ?
C21 S31 C32 S32 -178.6(4) . . . . ?
S32 C32 N33 C34 -175.9(4) . . . . ?
S31 C32 N33 C34 1.8(6) . . . . ?
C32 N33 C34 O34 173.6(6) . . . . ?
C32 N33 C34 C21 -7.8(7) . . . . ?
C27A C21 C34 O34 -45.5(7) . . . . ?
C22 C21 C34 O34 65.0(7) . . . . ?
S31 C21 C34 O34 -172.0(5) . . . . ?
C27A C21 C34 N33 136.0(5) . . . . ?
C22 C21 C34 N33 -113.5(5) . . . . ?
S31 C21 C34 N33 9.5(6) . . . . ?
C13 C22 C221 C226 -61.2(8) . . . . ?
C21 C22 C221 C226 66.4(7) . . . . ?
C13 C22 C221 C222 121.1(6) . . . . ?
C21 C22 C221 C222 -111.3(6) . . . . ?
C226 C221 C222 C223 -0.8(9) . . . . ?
C22 C221 C222 C223 177.1(6) . . . . ?
C221 C222 C223 C224 -0.8(10) . . . . ?
C222 C223 C224 C225 2.0(10) . . . . ?
C222 C223 C224 Cl24 -177.3(5) . . . . ?
C223 C224 C225 C226 -1.5(10) . . . . ?
Cl24 C224 C225 C226 177.9(5) . . . . ?
C224 C225 C226 C221 -0.2(9) . . . . ?
C222 C221 C226 C225 1.3(9) . . . . ?
C22 C221 C226 C225 -176.4(6) . . . . ?
 
#=====================================================================

loop_
 _geom_hbond_atom_site_label_D
 _geom_hbond_atom_site_label_H
 _geom_hbond_atom_site_label_A
 _geom_hbond_distance_DH
 _geom_hbond_distance_HA
 _geom_hbond_distance_DA
 _geom_hbond_angle_DHA
 _geom_hbond_site_symmetry_A
 _geom_hbond_publ_flag
#
# Hydrogen bonding scheme
# ======== ======= ======
#
#   D   H    A   D-H  H...A  D...A    D-H...A  symm  publ
#   -   -    -   ---  -----  -----    -------  ----  ----
 N11 H11  S32    0.88   2.55  3.374(5)   156 2_545  no
 N33 H33  N24    0.88   2.08  2.878(7)   150 2_655  no


# 2_545 = -x, -0.5 + y, 0.5 - z
# 2_655 = 1 - x, 0.5 + y, 0.5 - z

#======================================================================

# SQUEEZE RESULTS 
# Note: Data are Listed for all Voids in the P1 Unit Cell
# i.e. Centre of Gravity, Solvent Accessible Volume,
# Recovered number of Electrons in the Void and
# Details about the Squeezed Material
loop_
  _platon_squeeze_void_nr                          
  _platon_squeeze_void_average_x                   
  _platon_squeeze_void_average_y                   
  _platon_squeeze_void_average_z                   
  _platon_squeeze_void_volume                      
  _platon_squeeze_void_count_electrons             
  _platon_squeeze_void_content                     
   1 -0.000 -0.000 -0.000       105        21 ' '
   2 -0.000  0.500  0.500       105        21 ' '
_platon_squeeze_details                           ?


#======================================================================


_refine_diff_density_max    2.746
_refine_diff_density_min   -0.913
_refine_diff_density_rms    0.207

_shelxl_version_number 2014-3

_shelx_res_file
;
TITL 310cg_sq
CELL 0.71073 9.8838 10.5969 20.5517 90 92.288 90
ZERR 4       0.0009 0.0009  0.0019   0  0.004  0
LATT 1
SYMM -X,0.5+Y,0.5-Z
SFAC C H N O F S Cl
UNIT 88 68 12 8 4 8 4
PLAN  20
OMIT -2 180.0
SIZE 0.14 0.2 0.203
TEMP -173.17
ACTA
BOND $H
CONF
HTAB
L.S. 5 0   12
fmap 2
ABIN
REM SIMU C21 S31 C32 N33 C34
EADP N33 C34
REM ISOR C21 S31 C32 N33 C34
WGHT    0.048800   42.501999
FVAR       0.56243
N11   3   -0.006904    0.253055    0.353683    11.00000    0.00666    0.01432 =
         0.01128    0.00336    0.00148    0.00162
AFIX  43
H11   2   -0.095673    0.259572    0.353572    11.00000   -1.20000
AFIX   0
C12   1    0.069176    0.283142    0.302735    11.00000    0.00697    0.00528 =
         0.01272   -0.00413    0.00226    0.00267
O12   4    0.027476    0.324212    0.250051    11.00000    0.00934    0.01075 =
         0.01281    0.00183   -0.00352   -0.00037
C13   1    0.220757    0.252693    0.321568    11.00000    0.00416    0.00887 =
         0.00665    0.00122   -0.00005   -0.00230
C13A  1    0.209769    0.212695    0.392038    11.00000    0.00612    0.00531 =
         0.01132    0.00349    0.00205   -0.00046
C14   1    0.311858    0.182864    0.438240    11.00000    0.00455    0.01355 =
         0.01433   -0.00311    0.00003    0.00294
AFIX  43
H14   2    0.405181    0.186127    0.428951    11.00000   -1.20000
AFIX   0
C15   1    0.266770    0.147826    0.499196    11.00000    0.01508    0.01195 =
         0.01300    0.00407   -0.00184   -0.00088
F15   5    0.363901    0.118708    0.545983    11.00000    0.02043    0.02534 =
         0.01314    0.00605   -0.00181   -0.00039
C16   1    0.132519    0.139038    0.514943    11.00000    0.01627    0.02053 =
         0.01409    0.00440    0.00444   -0.00797
AFIX  43
H16   2    0.108695    0.111268    0.556920    11.00000   -1.20000
AFIX   0
C17   1    0.032498    0.171682    0.468089    11.00000    0.01089    0.02631 =
         0.01948    0.00143    0.00821   -0.00225
AFIX  43
H17   2   -0.060839    0.168119    0.477326    11.00000   -1.20000
AFIX   0
C17A  1    0.074752    0.209701    0.407243    11.00000    0.00381    0.01378 =
         0.01143    0.00248    0.00022   -0.00140

C21   1    0.338585    0.356889    0.233970    11.00000    0.00465    0.00816 =
         0.00662   -0.00059   -0.00171    0.00030
C22   1    0.322785    0.360277    0.310002    11.00000    0.00436    0.00893 =
         0.00691   -0.00043    0.00040    0.00074
AFIX  13
H22   2    0.411066    0.327627    0.328562    11.00000   -1.20000
AFIX   0
N24   3    0.272679    0.153457    0.279369    11.00000    0.00913    0.00340 =
         0.01101   -0.00007    0.00198   -0.00031
C25   1    0.177977    0.048959    0.258902    11.00000    0.01152    0.00624 =
         0.01707   -0.00346    0.00296   -0.00604
AFIX  23
H25A  2    0.083090    0.071746    0.267246    11.00000   -1.20000
H25B  2    0.201238   -0.029999    0.282544    11.00000   -1.20000
AFIX   0
C26   1    0.198172    0.033800    0.185532    11.00000    0.01233    0.01148 =
         0.01448   -0.00541    0.00111   -0.00586
AFIX  23
H26A  2    0.273081   -0.025532    0.177547    11.00000   -1.20000
H26B  2    0.114511    0.002254    0.162958    11.00000   -1.20000
AFIX   0
C27   1    0.232439    0.166389    0.162346    11.00000    0.02131    0.01214 =
         0.00599    0.00350    0.00168   -0.00161
AFIX  23
H27A  2    0.150195    0.219184    0.156587    11.00000   -1.20000
H27B  2    0.280515    0.164176    0.121014    11.00000   -1.20000
AFIX   0
C27A  1    0.324908    0.213938    0.218941    11.00000    0.00784    0.01035 =
         0.00637    0.00027    0.00202    0.00041
AFIX  13
H271  2    0.417848    0.180080    0.212471    11.00000   -1.20000
AFIX   0

S31   6    0.227444    0.463148    0.186473    11.00000    0.00695    0.01025 =
         0.00900    0.00277   -0.00073   -0.00141
C32   1    0.357372    0.564171    0.165128    11.00000    0.01104    0.00696 =
         0.00824   -0.00303    0.00143   -0.00231
S32   6    0.335730    0.691223    0.121502    11.00000    0.00937    0.01150 =
         0.01496    0.00467    0.00189    0.00008
N33   3    0.481549    0.517621    0.188616    11.00000    0.00611    0.00538 =
         0.01211   -0.00023   -0.00028   -0.00223
AFIX  43
H33   2    0.557177    0.559229    0.182827    11.00000   -1.20000
AFIX   0
C34   1    0.481907    0.404156    0.221234    11.00000    0.00611    0.00538 =
         0.01211   -0.00023   -0.00028   -0.00223
O34   4    0.583571    0.348105    0.239393    11.00000    0.01029    0.01041 =
         0.02065    0.00337    0.00274   -0.00125

C221  1    0.305728    0.485684    0.342169    11.00000    0.01182    0.00702 =
         0.00672   -0.00056    0.00285   -0.00126
C222  1    0.412282    0.529592    0.383439    11.00000    0.01184    0.01213 =
         0.01882   -0.00404    0.00291   -0.00202
AFIX  43
H222  2    0.489851    0.478210    0.391666    11.00000   -1.20000
AFIX   0
C223  1    0.404661    0.648569    0.412453    11.00000    0.01581    0.01716 =
         0.02135   -0.00938    0.00038   -0.00665
AFIX  43
H223  2    0.476079    0.677970    0.440826    11.00000   -1.20000
AFIX   0
C224  1    0.293111    0.722111    0.399482    11.00000    0.02375    0.00964 =
         0.01753   -0.00590    0.01214   -0.00492
CL24  7    0.284479    0.874787    0.432692    11.00000    0.03040    0.01407 =
         0.03328   -0.01205    0.00840   -0.00415
C225  1    0.185329    0.682997    0.360507    11.00000    0.01981    0.01177 =
         0.01826   -0.00321    0.00733    0.00363
AFIX  43
H225  2    0.108262    0.735441    0.353199    11.00000   -1.20000
AFIX   0
C226  1    0.192200    0.564015    0.331933    11.00000    0.01176    0.01071 =
         0.01351   -0.00297   -0.00062    0.00039
AFIX  43
H226  2    0.118353    0.535197    0.304890    11.00000   -1.20000
AFIX   0
HKLF 4

REM  310cg_sq
REM R1 =  0.1232 for    5177 Fo > 4sig(Fo)  and  0.1250 for all    5335 data
REM    274 parameters refined using      0 restraints

END

WGHT      0.0488     42.5020

REM Instructions for potential hydrogen bonds
EQIV $1 -x, y-1/2, -z+1/2
HTAB N11 S32_$1
EQIV $2 -x+1, y-1/2, -z+1/2
HTAB C14 S32_$2
EQIV $3 x, -y+1/2, z+1/2
HTAB C16 S31_$3
EQIV $4 -x, -y+1, -z+1
HTAB C17 Cl24_$4
HTAB C25 O34_$2
HTAB C26 O34_$2
HTAB C27 O12
EQIV $5 -x+1, y+1/2, -z+1/2
HTAB N33 N24_$5
EQIV $6 -x, y+1/2, -z+1/2
HTAB C225 O12_$6

REM Highest difference peak  2.746,  deepest hole -0.913,  1-sigma level  0.207
Q1    1   0.5604  0.6039  0.3870  11.00000  0.05    2.75
Q2    1   0.3330 -0.1230  0.1751  11.00000  0.05    2.69
Q3    1   0.2078  0.2703  0.4589  11.00000  0.05    2.05
Q4    1   0.1243 -0.1111  0.1975  11.00000  0.05    1.81
Q5    1   0.2351  0.1048  0.1318  11.00000  0.05    1.25
Q6    1  -0.1301  0.2428  0.2588  11.00000  0.05    1.12
Q7    1   0.3833 -0.0511  0.2018  11.00000  0.05    1.10
Q8    1   0.1022  0.6707  0.3434  11.00000  0.05    1.03
Q9    1   0.0820  0.2445  0.2379  11.00000  0.05    0.96
Q10   1   0.1319  0.5750  0.1651  11.00000  0.05    0.94
Q11   1   0.3818  0.3008  0.4216  11.00000  0.05    0.91
Q12   1   0.3144  1.0273  0.4371  11.00000  0.05    0.88
Q13   1   0.3879  0.5841  0.2683  11.00000  0.05    0.87
Q14   1   0.1192  0.6382  0.4051  11.00000  0.05    0.85
Q15   1   0.5239  0.2611  0.2536  11.00000  0.05    0.84
Q16   1   0.5263  0.4694  0.3378  11.00000  0.05    0.82
Q17   1   0.4241  0.6258  0.2217  11.00000  0.05    0.81
Q18   1   0.3329  0.8457  0.4602  11.00000  0.05    0.81
Q19   1   0.1132  0.1667  0.1367  11.00000  0.05    0.79
Q20   1   0.0987  0.0906  0.3801  11.00000  0.05    0.76
;
_shelx_res_checksum   71134

_shelx_hkl_file
;
   2   0   0 9932.11  673.53
  -2   0   0 9999.00  673.83
   3   0   0 3650.53  292.67
  -3   0   0 4298.67  296.07
   4   0   0 1136.39   77.69
  -4   0   0 1183.78   78.29
  -4   0   0 1125.59   76.99
  -5   0   0   12.00    7.30
  -5   0   0   17.80    5.40
  -5   0   0   16.80    6.70
   5   0   0   22.50    7.20
   6   0   0  262.67   21.30
  -6   0   0  299.57   21.70
  -6   0   0  198.28   19.30
  -7   0   0  486.25   38.70
   7   0   0  513.95   37.20
  -7   0   0  448.56   36.80
   8   0   0  341.37   27.10
  -8   0   0  321.37   26.40
  -8   0   0  298.37   28.60
  -8   0   0  291.77   27.00
  -9   0   0  520.25   37.30
  -9   0   0  463.95   40.60
   9   0   0  462.95   37.00
  -9   0   0  464.05   38.60
 -10   0   0  159.98   21.90
 -10   0   0  160.58   17.90
  10   0   0  160.88   17.50
 -11   0   0  345.17   29.60
 -11   0   0  389.16   33.00
 -11   0   0  350.36   34.20
  11   0   0  322.87   28.80
 -12   0   0   74.19   19.10
  12   0   0   54.39   10.70
 -12   0   0  117.39   20.80
 -12   0   0   79.39   13.00
 -13   0   0   21.10   12.60
  -1  -1   0 1560.74  112.09
   1  -1   0 1505.75  121.09
   1   1   0 1554.94  111.19
  -1   1   0 1467.05  120.49
  -2  -1   0 1748.13  109.19
   2  -1   0 1683.33  109.99
   2  -1   0 1446.06  109.29
  -2   1   0 1745.83  110.09
  -3  -1   0   40.90    4.70
   3  -1   0   51.09    6.40
  -3  -1   0   65.39    7.70
   3  -1   0   74.19    8.80
   3   1   0   45.30    6.70
   4  -1   0  389.96   26.10
  -4  -1   0  329.07   26.00
  -4  -1   0  344.27   26.00
   4  -1   0  350.56   26.50
  -4  -1   0  320.47   24.00
  -4   1   0  347.07   27.00
  -4   1   0  341.67   25.40
   4   1   0  311.97   24.90
  -4   1   0  371.96   26.10
  -5  -1   0  935.51   66.49
   5  -1   0 1011.40   66.89
  -5  -1   0  984.00   66.89
  -5  -1   0  879.01   64.39
   5  -1   0  980.90   67.09
  -5   1   0 1011.00   66.19
  -5   1   0  947.81   66.39
   5   1   0  926.71   65.39
  -5   1   0  954.50   67.39
  -6  -1   0  621.94   49.20
  -6  -1   0  655.83   49.10
   6  -1   0  734.43   50.09
   6  -1   0  755.02   50.19
  -6  -1   0  681.13   47.50
   6   1   0  620.74   49.50
  -6   1   0  651.83   48.70
  -6   1   0  731.33   49.50
  -6   1   0  716.53   50.99
  -7  -1   0   22.80    6.50
   7  -1   0   22.70    8.40
  -7  -1   0   23.00    8.50
  -7  -1   0   25.70    8.20
  -7   1   0   19.30    8.80
  -7   1   0   21.30    7.40
   7   1   0   20.00    7.20
  -7   1   0   29.60    9.30
  -8  -1   0  322.67   31.60
  -8  -1   0  354.86   31.10
  -8   1   0  399.06   32.30
  -8   1   0  461.85   35.20
   8   1   0  366.66   29.70
  -8   1   0  380.26   30.70
  -9  -1   0  134.09   16.00
   9  -1   0  225.48   19.90
  -9  -1   0  171.68   21.30
  -9  -1   0  164.18   19.20
  -9   1   0  216.08   25.80
  -9   1   0  195.18   20.70
  -9   1   0  161.08   18.30
 -10  -1   0   62.19   16.60
  10  -1   0  103.69   13.90
 -10  -1   0   79.69   11.90
 -10  -1   0   61.99   15.40
 -10   1   0  113.69   14.90
 -10   1   0   66.19   16.00
 -11  -1   0   16.20   11.90
 -11  -1   0   37.00   12.70
 -11  -1   0   32.10    8.40
  11  -1   0   38.10   10.00
 -11   1   0   38.50   11.40
  11   1   0   25.00    8.20
 -11   1   0   25.90   12.90
 -11   1   0   27.00    9.80
  12  -1   0  258.07   23.40
 -12  -1   0  248.88   29.30
 -12  -1   0  223.58   21.80
 -12  -1   0  222.18   26.90
 -12   1   0  246.58   25.00
 -12   1   0  262.87   33.10
 -12   1   0  284.67   27.90
 -13  -1   0   47.70   16.80
 -13  -1   0   64.79   10.20
 -13   1   0   38.80   12.20
   0  -2   0 1361.56   86.09
   0   2   0 1365.16   85.69
   0   2   0 1155.08   85.69
   1  -2   0 1040.70   71.29
  -1  -2   0 1012.20   70.19
   1  -2   0 1081.49   71.79
  -1  -2   0 1103.59   70.29
  -1   2   0 1006.10   71.29
   1   2   0 1084.69   70.29
   1   2   0 1135.79   70.89
   2  -2   0  107.29    9.80
   2  -2   0   95.79   11.80
  -2   2   0   74.19   12.30
  -2   2   0   92.69   13.50
   2   2   0   94.59    8.90
   3  -2   0 6453.45  485.55
  -3  -2   0 6836.52  455.55
   3   2   0 6387.36  454.95
  -3   2   0 6291.77  477.65
   4  -2   0   86.99   12.90
   4  -2   0  114.69   12.30
  -4  -2   0  114.69   12.80
   4  -2   0   75.39   11.80
  -4   2   0   70.99   11.80
  -4   2   0   81.69   13.90
  -4   2   0  113.59   11.70
   4   2   0  100.79   10.40
  -5  -2   0  165.68   15.60
  -5  -2   0  118.79   11.10
   5  -2   0  168.58   14.70
  -5  -2   0  174.78   14.80
   5  -2   0  137.89   15.80
   5   2   0  136.39   13.10
  -5   2   0  157.18   17.10
  -5   2   0  177.58   14.60
  -5   2   0  140.89   14.40
   6  -2   0  140.99   17.00
  -6  -2   0  150.08   15.90
   6  -2   0  182.08   16.60
  -6  -2   0  155.78   16.50
  -6   2   0  179.68   16.40
   6   2   0  154.38   14.60
  -6   2   0  211.88   20.20
   7  -2   0  125.89   15.80
  -7  -2   0  143.79   15.60
  -7  -2   0  140.29   15.10
   7  -2   0  171.28   16.90
  -7  -2   0  120.19   11.60
  -7   2   0  140.19   15.50
  -7   2   0  130.89   14.90
  -7   2   0  175.28   18.80
   7   2   0  112.29   12.80
  -8  -2   0  192.28   19.20
  -8  -2   0  170.68   14.80
   8  -2   0  181.08   18.90
  -8  -2   0  166.88   18.70
  -8   2   0  191.38   21.40
  -8   2   0  166.68   18.30
  -8   2   0  180.88   19.10
   9  -2   0   96.89   15.00
  -9  -2   0   99.29   16.90
  -9  -2   0   90.69   10.50
  -9  -2   0   92.69   16.00
  -9   2   0  106.09   14.30
  -9   2   0  103.99   18.40
  -9   2   0  101.39   14.90
  10  -2   0   39.10   10.80
 -10  -2   0   28.00   11.10
 -10  -2   0   35.50   12.60
 -10  -2   0   33.60    7.00
 -10   2   0   34.40   13.30
 -10   2   0   31.30   12.40
 -11  -2   0    7.10    5.70
  11  -2   0   32.50   10.20
 -11  -2   0   22.00   10.50
 -11  -2   0   10.30    9.70
 -11   2   0    8.10   11.40
 -11   2   0   19.40    9.00
 -11   2   0    5.70    9.70
 -12  -2   0   89.49   11.20
  12  -2   0  112.99   15.90
 -12  -2   0  135.39   22.00
 -12  -2   0  104.29   18.90
 -12   2   0  114.19   17.00
 -12   2   0   95.29   18.10
 -13  -2   0   17.20    5.90
 -13  -2   0   14.30   10.60
 -13   2   0   31.90   11.20
   0  -3   0    2.10    6.00
   0   3   0    0.40    3.90
   0   3   0    0.60    4.90
   1  -3   0   85.79   11.20
   1  -3   0   64.69    7.50
  -1  -3   0   68.79    6.10
  -1   3   0   80.19    9.50
  -1   3   0   74.59    7.80
  -2  -3   0   46.60    6.40
  -2  -3   0   35.30    5.00
   2  -3   0   43.30    7.40
   2  -3   0   48.40    8.90
  -2  -3   0   23.30    3.50
   2   3   0   39.80    5.20
  -2   3   0   37.80    6.90
  -2   3   0   42.80    6.00
   2   3   0   26.00    3.70
   2   3   0   33.50    5.40
  -2   3   0   52.39    8.80
   3  -3   0  155.18   14.70
   3  -3   0  159.48   16.00
  -3  -3   0  163.18   13.30
   3  -3   0  151.28   13.20
  -3   3   0  140.99   13.90
   3   3   0  123.09   11.90
  -3   3   0  148.69   15.60
  -3   3   0  188.78   14.10
   4  -3   0   16.10    5.50
   4  -3   0   32.30    8.80
   4  -3   0   18.30    6.40
  -4  -3   0   18.00    5.60
  -4   3   0   13.50    7.20
   4   3   0   11.00    4.30
  -4   3   0   20.50    6.50
   5  -3   0  436.96   29.70
  -5  -3   0  337.57   28.20
   5  -3   0  400.86   31.40
   5   3   0  348.87   26.90
  -5   3   0  322.37   29.20
  -5   3   0  418.46   32.10
  -5   3   0  433.66   29.50
  -6  -3   0   39.50    8.70
   6  -3   0   71.19   10.40
  -6  -3   0   45.30   10.30
   6  -3   0   76.19   12.50
  -6   3   0   84.49   12.60
  -6   3   0   56.49   11.90
   6   3   0   52.89    7.30
  -6   3   0   43.40    9.70
  -7  -3   0  164.28   19.40
  -7  -3   0  172.78   18.90
   7  -3   0  195.08   19.40
  -7   3   0  168.88   18.40
  -7   3   0  228.28   20.80
   7   3   0  198.58   15.90
  -7   3   0  202.38   22.40
  -8  -3   0  265.77   23.50
   8  -3   0  270.57   24.00
   8  -3   0  250.37   24.30
  -8  -3   0  220.58   16.70
  -8  -3   0  244.48   23.00
  -8   3   0  241.98   23.70
   8   3   0  214.58   17.80
  -8   3   0  235.58   22.80
  -9  -3   0  286.07   26.20
   9  -3   0  265.57   26.60
   9  -3   0  310.97   27.30
  -9  -3   0  271.07   26.20
  -9  -3   0  246.98   18.90
  -9   3   0  249.58   28.80
  -9   3   0  268.17   25.90
 -10  -3   0  114.59   18.10
  10  -3   0   81.09   15.70
 -10  -3   0   70.09    7.00
 -10  -3   0   86.49   15.30
 -10   3   0  105.59   19.30
 -10   3   0   88.99   15.80
 -10   3   0   98.09   16.50
 -11  -3   0    3.70   11.10
 -11  -3   0   41.50   13.60
 -11   3   0   22.80   13.20
 -11   3   0   22.50    9.80
 -11   3   0   49.50   14.10
 -12  -3   0   12.20   11.00
 -12  -3   0   18.80   11.30
 -12   3   0   35.50   12.40
 -12   3   0   57.99   15.60
 -12   3   0   28.20   10.70
   0  -4   0   51.59    7.20
   0   4   0   81.79    9.30
   0   4   0   52.39    7.30
   1  -4   0 1962.60  143.69
  -1  -4   0 2180.88  142.99
   1  -4   0 2295.67  142.69
  -1   4   0 2033.30  140.99
  -1   4   0 2194.38  143.29
  -1   4   0 2212.18  142.69
  -2  -4   0  174.78   14.60
   2  -4   0  211.68   19.00
  -2  -4   0  237.78   15.30
   2  -4   0  233.48   18.70
   2   4   0  188.58   14.90
  -2   4   0  183.58   17.40
   2   4   0  200.08   16.00
  -2   4   0  194.48   18.60
   3  -4   0 1364.96   97.89
   3  -4   0 1467.85   96.39
   3  -4   0 1358.76   97.19
  -3  -4   0 1588.44   96.29
   3   4   0 1462.25   93.69
  -3   4   0 1412.66   96.39
  -3   4   0 1359.26   97.69
  -3   4   0 1367.36   97.29
   3   4   0 1386.56   94.99
  -3   4   0 1443.26   97.19
   3   4   0 1484.65   94.89
   4  -4   0  734.73   51.99
  -4  -4   0  711.13   50.39
   4  -4   0  817.92   53.59
   4  -4   0  801.22   51.29
  -4   4   0  601.54   51.39
  -4   4   0  649.64   52.59
  -4   4   0  796.32   51.39
   4   4   0  687.13   48.80
   4   4   0  719.03   49.00
   5  -4   0  442.16   34.30
  -5  -4   0  415.16   31.50
   5  -4   0  438.86   32.30
   5   4   0  371.06   28.80
  -5   4   0  420.56   34.50
   5   4   0  412.36   29.10
  -5   4   0  438.76   32.00
  -5   4   0  425.66   33.10
   6  -4   0   20.20    8.90
   6  -4   0   25.00    9.80
  -6  -4   0   18.50    7.20
  -6   4   0   21.30    9.90
  -6   4   0   26.30    8.20
   6   4   0   17.70    3.80
  -6   4   0   27.30    8.30
  -7  -4   0  985.80   67.49
  -7  -4   0  896.01   64.79
   7  -4   0  915.11   67.29
   7  -4   0  918.31   65.39
  -7   4   0  819.72   65.79
  -7   4   0  955.90   68.69
  -7   4   0  879.81   65.19
   8  -4   0  109.59   17.30
  -8  -4   0   65.69   13.60
   8  -4   0  105.29   16.90
  -8  -4   0   83.89   16.10
  -8   4   0  100.39   18.70
  -8   4   0  103.69   16.80
  -9  -4   0  435.16   36.60
  -9  -4   0  454.05   37.20
   9  -4   0  410.46   36.60
   9  -4   0  392.06   36.80
  -9   4   0  399.66   35.80
  -9   4   0  485.25   40.60
  -9   4   0  461.35   38.40
  10  -4   0  136.49   19.00
 -10  -4   0   92.39   17.80
  10  -4   0  133.09   19.10
 -10  -4   0  125.79   18.20
 -10   4   0  136.19   17.40
 -10   4   0  163.28   22.30
 -10   4   0  131.19   20.80
  11  -4   0  127.99   17.90
 -11  -4   0  134.59   19.50
 -11  -4   0  129.39   19.00
 -11   4   0  105.29   19.10
 -11   4   0  132.89   22.80
 -12  -4   0   17.30   10.90
 -12  -4   0    4.10    9.50
 -12   4   0   20.80   10.30
 -12   4   0   -3.30   12.10
 -12   4   0   30.10   13.30
   0  -5   0   11.30    7.00
   0  -5   0   30.50    8.20
   0  -5   0   19.20    7.70
   0  -5   0   11.90    5.10
   0   5   0   15.10    3.00
   0   5   0   22.60   14.40
   0   5   0   15.30    6.00
   0   5   0   25.00    7.00
  -1  -5   0  194.38   16.50
   1  -5   0  191.68   17.80
   1  -5   0  207.28   19.60
   1  -5   0  207.68   18.00
  -1  -5   0  200.08   18.20
  -1  -5   0  210.08   14.60
   1  -5   0  225.48   19.40
   1   5   0  207.48   17.30
   1   5   0  184.68   17.10
  -1   5   0  225.38   19.30
  -1   5   0  222.18   15.40
  -1   5   0  212.58   19.10
  -1   5   0  211.38   18.20
   1   5   0  200.58   17.80
   2  -5   0  165.68   16.20
   2  -5   0  171.78   17.90
   2  -5   0  138.09   15.80
  -2  -5   0  203.48   17.20
  -2  -5   0  170.38   13.10
   2   5   0  158.68   13.80
  -2   5   0  191.78   18.10
  -2   5   0  186.48   16.20
  -2   5   0  141.59   16.20
   2   5   0  185.28   14.90
  -2   5   0  194.88   18.20
   3  -5   0  359.26   25.90
   3  -5   0  307.17   26.40
  -3  -5   0  322.47   25.60
   3  -5   0  346.87   28.20
   3   5   0  321.87   24.30
  -3   5   0  357.56   26.20
   3   5   0  324.57   23.90
  -3   5   0  337.07   27.10
   3   5   0  316.97   23.00
  -4  -5   0  945.71   61.69
  -4  -5   0  894.31   60.59
   4  -5   0  813.22   62.39
   4  -5   0  939.31   61.89
   4  -5   0  932.21   64.39
  -4   5   0  743.93   62.29
   4   5   0  829.02   59.19
  -4   5   0  907.61   63.09
  -4   5   0  873.21   63.99
   4   5   0  916.41   59.39
  -4   5   0  889.31   61.99
  -5  -5   0  163.28   16.80
   5  -5   0  218.78   19.10
   5  -5   0  207.58   21.00
  -5  -5   0  207.18   18.00
  -5   5   0  210.98   22.00
  -5   5   0  180.38   19.10
  -5   5   0  204.98   18.80
   5   5   0  189.48   14.30
   5   5   0  182.08   14.20
   6  -5   0  155.48   18.10
   6  -5   0  121.59   14.50
  -6  -5   0  112.09   14.50
  -6   5   0  153.38   19.50
  -6   5   0  112.29   15.80
  -6   5   0  113.89   15.20
   7  -5   0   58.59   12.90
  -7  -5   0   46.50   10.70
   7  -5   0   62.99   13.40
  -7   5   0   34.10   10.90
  -7   5   0   42.80   13.80
  -8  -5   0  196.98   21.40
  -8  -5   0  204.68   22.90
   8  -5   0  184.88   22.70
   8  -5   0  202.28   22.50
  -8   5   0  197.48   22.50
  -8   5   0  244.38   23.60
  -8   5   0  200.68   25.60
  -9  -5   0  682.03   52.59
   9  -5   0  687.63   52.89
   9  -5   0  648.44   54.09
  -9  -5   0  745.33   54.39
  -9   5   0  611.74   51.69
  -9   5   0  660.73   53.69
  -9   5   0  721.43   56.49
 -10  -5   0   55.69   14.80
  10  -5   0   80.39   16.90
 -10  -5   0   63.59   16.10
  10  -5   0   81.49   18.10
 -10   5   0   88.49   17.80
 -10   5   0   78.99   16.40
 -10   5   0   91.39   19.70
 -11  -5   0   44.10   13.10
  11  -5   0   68.49   17.10
 -11  -5   0   39.50   13.80
 -11  -5   0   41.50   13.90
  11  -5   0   64.39   15.30
 -11   5   0   56.79   15.10
 -11   5   0   66.49   14.60
 -11   5   0   50.39   16.60
  12  -5   0  293.67   30.60
 -12  -5   0  246.48   29.30
 -12   5   0  287.77   28.40
   0  -6   0 2723.73  174.08
   0   6   0 2275.37  171.88
   0   6   0 2624.34  172.88
   0   6   0 2712.23  169.18
  -1  -6   0  240.88   15.20
   1  -6   0  217.88   19.30
  -1  -6   0  252.17   18.20
   1   6   0  181.88   17.80
  -1   6   0  165.78   18.60
   1   6   0  224.28   18.90
  -2  -6   0  232.88   19.60
   2  -6   0  233.18   21.90
  -2  -6   0  233.38   15.80
   2  -6   0  214.48   18.60
   2   6   0  232.38   17.80
  -2   6   0  182.48   20.10
  -2   6   0  202.28   19.60
  -2   6   0  205.68   16.80
  -2   6   0  212.58   19.50
   3  -6   0  809.82   58.59
  -3  -6   0  922.21   55.89
  -3  -6   0  748.53   57.39
   3  -6   0  781.12   57.29
   3  -6   0  776.32   59.89
   3   6   0  831.32   55.09
  -3   6   0  870.01   59.99
  -3   6   0  862.71   59.49
  -3   6   0  794.12   57.79
   3   6   0  787.72   55.49
  -3   6   0  751.62   58.49
  -4  -6   0   17.00    5.60
   4  -6   0   33.90   10.30
  -4  -6   0   11.40    7.30
   4  -6   0   24.80    8.10
  -4   6   0   26.70    8.80
  -4   6   0   36.20    8.60
  -4   6   0   26.50   10.30
   4   6   0   15.80    4.60
   4   6   0    8.00    3.00
   4   6   0   18.90    4.90
   5  -6   0  141.19   15.90
  -5  -6   0  144.99   15.10
   5  -6   0  152.28   19.30
  -5  -6   0  134.29   16.50
  -5   6   0  172.18   19.30
  -5   6   0  186.48   19.60
  -5   6   0  131.99   19.50
  -5   6   0  154.88   16.10
   6  -6   0   80.29   15.50
  -6  -6   0   78.69   12.50
   6  -6   0   94.79   13.00
  -6   6   0  126.99   17.20
  -6   6   0   63.89   17.20
  -6   6   0   87.59   12.90
  -7  -6   0   99.19   14.00
   7  -6   0   97.89   14.00
  -7  -6   0   93.99   14.10
   7  -6   0  121.99   23.00
  -7   6   0   96.39   14.00
  -7   6   0  133.49   19.80
  -7   6   0  110.59   19.60
   8  -6   0  115.69   16.20
   8  -6   0  136.39   19.80
  -8  -6   0  108.29   16.20
  -8   6   0  119.69   16.20
  -8   6   0  111.09   18.90
  -9  -6   0   50.59   11.60
  -9  -6   0    8.30   13.70
   9  -6   0   31.90   11.80
   9  -6   0   67.49   14.50
  -9   6   0   21.50   11.00
  -9   6   0   43.00   15.00
  -9   6   0   87.29   17.40
 -10  -6   0   17.50   11.50
  10  -6   0   37.20   14.40
  10  -6   0   48.20   12.90
 -10  -6   0   46.60   13.30
 -10  -6   0   35.30   13.20
 -10   6   0   36.40   13.80
 -10   6   0   65.69   17.60
  11  -6   0  316.17   32.30
 -11  -6   0  316.77   31.50
 -11  -6   0  279.77   30.50
  11  -6   0  260.87   30.30
 -11  -6   0  277.67   30.00
 -11   6   0  293.17   35.90
 -11   6   0  309.17   35.30
   0  -7   0   40.60    9.00
   0  -7   0   40.40   10.30
   0  -7   0   23.70    9.50
   0   7   0   29.70    9.00
   0   7   0   18.90    8.50
   0   7   0   37.80    8.20
   0   7   0   30.50    3.90
   1  -7   0  288.67   25.00
  -1  -7   0  282.67   25.30
  -1  -7   0  316.47   25.80
   1  -7   0  313.17   26.60
   1  -7   0  319.47   24.90
   1  -7   0  283.87   27.10
   1   7   0  299.97   24.30
   1   7   0  287.07   24.70
  -1   7   0  275.77   25.00
  -1   7   0  278.57   21.10
  -1   7   0  287.97   25.70
   1   7   0  337.77   24.60
  -1   7   0  320.57   25.90
  -2  -7   0  654.23   49.80
   2  -7   0  605.04   49.00
   2  -7   0  647.94   51.79
  -2  -7   0  659.13   45.50
   2   7   0  704.83   48.10
   2   7   0  757.32   49.10
  -2   7   0  684.23   50.89
  -2   7   0  726.13   50.89
  -2   7   0  663.63   50.09
  -2   7   0  683.33   46.80
  -3  -7   0 1290.67   94.79
  -3  -7   0 1427.76   98.59
   3  -7   0 1391.56   97.99
   3  -7   0 1587.34  102.09
  -3   7   0 1443.16   98.89
  -3   7   0 1491.25   96.59
   3   7   0 1478.75   95.89
  -3   7   0 1220.88   98.99
   3   7   0 1541.85   96.79
  -3   7   0 1434.16   99.49
  -3   7   0 1411.16  100.19
   3   7   0 1439.16   96.09
  -4  -7   0  108.79   15.00
   4  -7   0  150.98   18.40
   4  -7   0  116.49   14.20
  -4  -7   0   89.39   10.50
  -4   7   0  114.99   16.60
  -4   7   0  118.29   17.60
  -4   7   0  138.49   15.90
   4   7   0  112.49   10.30
  -4   7   0  125.29   17.60
   4   7   0   97.59    9.40
  -5  -7   0 1386.86   89.69
   5  -7   0 1297.97   92.69
  -5  -7   0 1152.78   86.49
   5  -7   0 1318.57   89.49
  -5   7   0 1277.27   90.69
  -5   7   0 1258.77   89.69
  -5   7   0 1252.57   91.59
  -6  -7   0   12.50    7.80
   6  -7   0    5.40    7.70
  -6  -7   0   10.70    5.90
  -6   7   0   11.40   10.40
  -6   7   0    7.30    8.80
  -6   7   0   16.80   11.60
  -6   7   0   -1.80    6.70
  -7  -7   0   59.79   14.60
  -7  -7   0   58.19   11.40
   7  -7   0   65.89   14.10
  -7   7   0   91.09   18.00
  -7   7   0   73.19   15.30
  -7   7   0  117.49   17.90
  -7   7   0   62.09   15.10
  -8  -7   0  298.97   28.80
   8  -7   0  347.37   38.20
   8  -7   0  313.47   29.50
  -8  -7   0  339.27   30.60
  -8   7   0  384.06   35.50
  -8   7   0  303.07   31.00
  -8   7   0  327.27   29.90
  -8   7   0  338.07   32.40
  -9  -7   0   17.10    9.50
  -9  -7   0    9.00   11.70
   9  -7   0   36.80   14.10
  -9  -7   0   14.00    9.50
   9  -7   0   26.00   11.00
  -9   7   0   20.50   12.70
  -9   7   0   29.60   14.60
  -9   7   0    9.20   12.40
  -9   7   0   24.40   12.50
 -10  -7   0   89.79   18.10
  10  -7   0  100.69   20.70
 -10  -7   0   93.89   17.50
 -10   7   0  100.19   23.50
 -10   7   0   99.49   20.80
 -10   7   0   97.19   18.90
 -11  -7   0  186.18   24.30
 -11  -7   0  206.68   25.50
  11  -7   0  188.78   23.50
 -11  -7   0  203.18   30.20
  11  -7   0  193.68   27.20
 -11   7   0  219.58   25.00
   0  -8   0   24.50    9.80
   0  -8   0   13.00    8.30
   0   8   0   19.90    7.20
   0   8   0   15.20    7.70
   0   8   0   22.80    8.90
   0   8   0   10.20    2.40
   1  -8   0   94.59   13.30
   1  -8   0  108.49   16.20
  -1  -8   0  109.59   15.40
   1  -8   0  121.99   16.90
  -1  -8   0  109.29   13.40
  -1   8   0   87.59    8.30
  -1   8   0   92.09   14.60
   1   8   0  115.19   13.20
  -1   8   0   98.09   13.80
  -1   8   0   77.69   12.90
   1   8   0   71.49   11.40
   1   8   0   95.19   13.00
  -2   8   0   46.30   11.20
   2   8   0   42.30    8.30
   2   8   0   35.80    8.30
   3  -8   0   67.29   14.70
  -3  -8   0   54.99   12.60
  -3  -8   0   78.19    7.20
   3  -8   0   43.60   10.00
  -3   8   0  101.49   16.30
  -3   8   0   80.29    9.60
  -3   8   0   46.50   12.40
   3   8   0   72.09    9.20
  -3   8   0   89.89   15.10
  -3   8   0   60.89   13.00
  -4  -8   0  119.79   11.80
   4  -8   0  138.49   16.10
   4  -8   0  147.29   19.70
  -4  -8   0  134.39   16.80
  -4   8   0  145.39   18.10
   4   8   0  136.19   11.80
  -4   8   0  141.89   14.30
  -4   8   0  129.19   16.00
  -4   8   0  128.69   18.30
  -5  -8   0  318.17   29.00
   5  -8   0  289.87   30.10
  -5  -8   0  282.77   24.80
   5  -8   0  373.66   33.40
  -5   8   0  370.36   29.60
  -5   8   0  362.56   33.20
  -5   8   0  350.56   32.10
  -6  -8   0  222.58   19.50
  -6  -8   0  216.68   23.00
   6  -8   0  197.48   21.20
   6  -8   0  248.38   26.90
  -6   8   0  243.28   24.90
  -6   8   0  192.08   25.90
  -6   8   0  244.48   27.50
  -6   8   0  184.48   23.60
  -7  -8   0  585.94   45.60
  -7  -8   0  633.84   49.00
   7  -8   0  621.44   48.50
  -7   8   0  635.44   52.79
  -7   8   0  637.34   51.19
  -7   8   0  628.14   49.10
  -7   8   0  583.44   50.19
   8  -8   0  192.28   21.50
  -8  -8   0  182.98   22.70
   8  -8   0  207.58   26.70
  -8  -8   0  168.78   19.60
  -8   8   0  176.68   24.40
  -8   8   0  217.48   22.70
  -8   8   0  200.58   24.80
  -8   8   0  246.58   28.30
  -9  -8   0  179.58   23.20
   9  -8   0  155.68   21.10
  -9  -8   0  152.68   19.80
  -9   8   0  168.88   21.80
  -9   8   0  146.49   30.10
  -9   8   0  216.88   27.10
 -10  -8   0  121.19   20.10
  10  -8   0  124.19   18.30
 -10  -8   0  170.88   27.40
 -10   8   0  165.38   23.60
   0  -9   0   61.79   13.30
   0  -9   0   39.30   10.80
   0   9   0   41.10   10.40
   0   9   0   51.49   10.60
   0   9   0   24.50    9.90
  -1  -9   0  853.91   62.69
  -1  -9   0  901.11   62.59
   1  -9   0  772.12   61.19
   1  -9   0  870.31   64.99
  -1   9   0  845.32   61.99
   1   9   0  883.41   60.89
   1   9   0  893.31   60.79
  -1   9   0  787.62   55.99
  -1   9   0  795.92   61.29
   1   9   0  904.91   60.59
  -1   9   0  748.73   61.59
   2  -9   0   37.40   11.90
   2  -9   0   15.20    8.10
  -2  -9   0   22.00   10.00
  -2  -9   0   32.10   11.50
  -2   9   0   28.20   10.80
  -2   9   0   20.30    4.90
  -2   9   0   36.10   11.60
  -2   9   0   38.10   10.70
   2   9   0   14.80    7.40
   2   9   0   33.90    8.10
   2   9   0   32.70    8.00
  -3  -9   0  816.62   59.79
   3  -9   0  699.53   58.49
  -3  -9   0  738.43   52.39
   3  -9   0  767.32   62.79
   3   9   0  880.81   56.19
  -3   9   0  782.82   60.19
  -3   9   0  913.61   62.99
  -3   9   0  748.43   54.69
  -3   9   0  760.92   59.19
   3   9   0  834.22   56.09
  -4  -9   0   -4.30    8.90
   4  -9   0    7.80    9.80
   4  -9   0    0.60    7.60
  -4   9   0    3.90    9.20
  -4   9   0    5.40    7.50
   4   9   0    5.30    3.90
   4   9   0    3.20    4.10
  -4   9   0    9.70   10.10
  -4   9   0    6.00    6.00
  -5  -9   0  632.44   49.50
   5  -9   0  597.64   47.90
   5  -9   0  685.03   54.59
  -5  -9   0  602.54   44.10
  -5   9   0  607.94   50.29
  -5   9   0  652.53   49.90
  -5   9   0  666.93   51.49
  -5   9   0  650.53   52.19
  -5   9   0  583.44   45.90
   6  -9   0  495.05   41.40
  -6  -9   0  406.26   31.00
   6  -9   0  337.67   33.90
  -6   9   0  407.46   33.40
  -6   9   0  390.76   41.40
  -6   9   0  470.25   40.00
  -6   9   0  432.66   39.30
  -6   9   0  389.36   35.10
  -7  -9   0   47.10   14.30
  -7  -9   0   36.60    9.50
   7  -9   0   35.50   12.70
   7  -9   0   49.00   14.90
  -7   9   0   66.49   17.40
  -7   9   0   63.09   15.70
  -7   9   0   52.29   15.00
  -7   9   0   40.10   14.10
   8  -9   0  994.20   74.89
   8  -9   0  941.51   69.39
  -8  -9   0  855.71   65.79
  -8  -9   0  969.40   70.39
  -8   9   0  963.50   70.99
  -8   9   0  813.32   70.49
  -9  -9   0   43.60   12.10
   9  -9   0   62.09   14.90
  -9  -9   0   45.20   16.40
  -9   9   0   72.89   16.80
  -9   9   0   89.79   19.50
  -9   9   0   63.59   18.30
  10  -9   0  282.87   33.00
 -10  -9   0  271.47   29.90
 -10   9   0  256.07   30.30
   0 -10   0  277.27   28.00
   0 -10   0  259.17   25.60
   0  10   0  259.37   25.30
   0  10   0  278.37   25.80
   0  10   0  293.67   26.60
  -1 -10   0   42.60   11.90
   1 -10   0   46.50   11.60
  -1 -10   0   55.69   15.60
  -1  10   0   76.19   15.90
   1  10   0   66.19   12.40
   1  10   0   43.10   10.80
  -1  10   0   37.50   12.00
  -1  10   0   46.70   12.70
   1  10   0   53.79   11.50
  -2 -10   0  362.96   35.20
  -2 -10   0  316.07   32.10
   2 -10   0  397.96   33.10
   2  10   0  398.46   30.90
  -2  10   0  420.96   27.00
  -2  10   0  364.46   33.30
   2  10   0  349.17   29.50
   2  10   0  337.07   30.30
  -2  10   0  395.56   34.20
  -3 -10   0  160.28   24.40
   3 -10   0  105.99   16.20
   3 -10   0  141.79   21.80
   3  10   0  145.89   14.80
   3  10   0  167.88   15.60
  -3  10   0  128.09   12.80
  -3  10   0  139.19   19.00
  -3  10   0  143.59   20.40
  -3  10   0  140.29   24.70
   4 -10   0  168.98   22.90
   4 -10   0  184.58   19.80
  -4 -10   0  155.28   20.70
  -4  10   0  144.79   20.00
   4  10   0  159.48   14.60
  -4  10   0  180.58   22.80
   4  10   0  140.49   12.60
  -4  10   0  167.78   21.10
  -5 -10   0  639.04   50.29
   5 -10   0  697.03   54.89
   5 -10   0  582.64   48.40
  -5  10   0  583.64   45.40
  -5  10   0  711.33   53.59
   5  10   0  590.84   42.10
  -5  10   0  600.64   50.89
  -5  10   0  610.64   54.49
  -5  10   0  610.04   49.30
   6 -10   0  271.27   27.80
   6 -10   0  400.76   36.30
  -6 -10   0  268.87   23.60
  -6 -10   0  297.07   30.30
  -6  10   0  339.97   32.70
  -6  10   0  393.26   35.10
  -6  10   0  284.87   31.20
  -6  10   0  296.47   29.40
  -6  10   0  275.97   26.10
   7 -10   0  148.79   23.00
  -7 -10   0  113.19   21.00
  -7  10   0   87.79   20.20
  -7  10   0   99.19   15.90
  -7  10   0  100.69   20.50
  -7  10   0  105.89   21.70
   8 -10   0  167.98   24.40
  -8 -10   0  140.69   24.40
  -8  10   0  183.98   26.50
  -8  10   0  140.59   21.20
  -8  10   0  108.99   22.60
   9 -10   0   13.80   13.20
   9 -10   0   -5.70    8.10
  -9 -10   0    9.60   12.70
  -9  10   0   14.10    9.60
  -9  10   0   14.20   10.80
   0 -11   0   10.50    9.10
   0 -11   0   13.90   13.10
   0  11   0   29.70   10.70
   0  11   0   23.70    9.20
   0  11   0    8.60    8.60
   1 -11   0   15.10    9.10
  -1 -11   0   24.00   10.90
  -1 -11   0   16.70   12.80
  -1  11   0   21.50   10.70
   1  11   0   17.70    9.80
   1  11   0   19.50    9.30
   1  11   0   23.00    9.80
  -1  11   0   30.30   11.00
  -1  11   0   21.00    9.70
  -2 -11   0   63.99   16.50
  -2 -11   0   75.99   16.90
   2 -11   0   50.79   13.00
   2  11   0   89.79   12.90
  -2  11   0   51.29    6.10
   2  11   0   61.49   10.90
   2  11   0   65.09   12.50
  -2  11   0   53.79   13.90
  -2  11   0   58.79   14.40
  -3 -11   0  128.09   20.10
  -3 -11   0  150.68   24.00
   3 -11   0  123.89   17.40
  -3  11   0  133.79   19.80
  -3  11   0  142.79   19.20
   3  11   0  161.18   15.10
  -3  11   0  123.39   20.30
   3  11   0  117.39   14.00
   4 -11   0  170.68   25.40
   4 -11   0  174.18   20.90
  -4 -11   0  216.48   24.60
  -4  11   0  166.88   24.70
  -4  11   0  176.18   16.20
   4  11   0  196.08   16.70
  -4  11   0  207.68   27.00
  -4  11   0  156.08   23.80
  -5 -11   0   26.70   12.10
   5 -11   0   23.00   12.50
   5 -11   0   15.30    8.60
  -5  11   0    8.90   13.40
  -5  11   0    8.30   11.50
  -5  11   0    9.20   13.20
   6 -11   0  379.46   33.20
  -6 -11   0  401.26   36.70
  -6  11   0  331.67   29.40
  -6  11   0  342.47   34.80
  -6  11   0  359.96   36.50
  -6  11   0  381.86   35.20
   7 -11   0   51.69   15.70
  -7 -11   0   49.60    8.40
  -7 -11   0   44.80   15.80
  -7  11   0   41.40   16.60
  -7  11   0   26.80   11.80
  -7  11   0   37.40    9.50
  -7  11   0   12.10   13.80
  -8 -11   0  113.39   13.40
  -8 -11   0  123.29   22.80
   8 -11   0  100.09   20.00
  -8  11   0   88.39   18.30
   0 -12   0  525.75   47.10
   0 -12   0  553.84   45.30
   0  12   0  596.94   45.40
   0  12   0  502.65   47.20
   0  12   0  551.44   43.50
   1 -12   0   36.70   11.60
  -1 -12   0   35.00   14.10
  -1 -12   0   37.90   15.80
   1  12   0   29.80   11.50
  -1  12   0   34.60   12.90
  -1  12   0   42.30   13.40
   1  12   0   39.00   10.40
   1  12   0   30.30   11.00
  -2 -12   0  620.04   53.49
  -2 -12   0  661.73   54.89
   2 -12   0  640.64   52.79
   2  12   0  657.03   49.30
  -2  12   0  652.03   53.09
  -2  12   0  693.33   54.69
   2  12   0  735.33   51.89
  -2  12   0  699.13   54.79
   2  12   0  705.43   50.39
  -3 -12   0    7.00   12.20
  -3 -12   0   34.10   14.10
   3 -12   0   17.70    8.90
  -3  12   0   16.80   11.40
  -3  12   0   30.90   13.20
   3  12   0   11.70    6.80
   3  12   0   17.30    8.20
  -3  12   0    7.80   13.70
  -3  12   0   18.90    4.90
   3  12   0   19.40   10.10
   4 -12   0   38.20   11.30
  -4 -12   0   52.29   16.50
  -4 -12   0   38.10   12.60
  -4  12   0   61.79   14.80
  -4  12   0   47.00   15.50
   5 -12   0   70.39   14.90
  -5 -12   0   41.40   15.00
  -5  12   0   37.50   15.60
  -6 -12   0   -6.10   13.50
   6 -12   0   24.40   10.90
  -6  12   0   32.50   14.20
  -6  12   0   42.90   16.30
   0 -13   0   18.00    8.80
   0  13   0    7.80   10.10
   0  13   0   39.40   12.00
   0  13   0   41.90   11.60
   1 -13   0   41.00   11.50
  -1 -13   0   68.99   16.50
  -1  13   0   49.00   12.70
   1  13   0   27.80    9.10
   1  13   0   36.00   11.50
  -1  13   0   63.59   14.80
  -1  13   0   54.19   15.10
   2 -13   0   59.49   13.40
  -2  13   0   42.40   14.70
   2  13   0   32.80    8.80
  -2  13   0   48.90   14.80
   2  13   0   42.60   11.00
  -3 -13   0  241.78   24.70
   3  13   0  167.98   15.90
  -3  13   0  193.68   24.30
  -3  13   0  251.07   26.50
   3  13   0  193.78   20.30
  -3  13   0  220.88   26.20
   4 -13   0   14.20    9.70
  -4 -13   0   16.50    8.90
  -4  13   0   -2.80   11.10
  -4  13   0   -4.00   13.10
   5 -13   0  134.09   18.30
  -5  13   0  113.49   21.70
  -5  13   0   71.49   20.40
  -5  13   0   87.69   11.60
   0 -14   0   88.79   17.50
   0  14   0   45.10   12.70
  -1 -14   0  150.38   19.30
   1 -14   0  135.89   18.00
   1  14   0  101.99   14.50
 -13   0   1    5.30   11.10
 -12   0   1   71.69   16.80
 -12   0   1   83.29   12.50
  12   0  -1   73.59   11.90
 -11   0   1   32.30   11.90
 -11   0   1   43.30   13.30
  11   0  -1   26.50    9.40
 -11   0   1   17.00    7.70
 -10   0   1   39.10   13.20
  10   0  -1   42.60   10.10
 -10   0   1   37.20   13.90
 -10   0   1   51.89   10.20
   9   0  -1   55.49   11.60
  -9   0   1   61.29   10.70
  -9   0   1   37.20   11.00
  -8   0   1   32.00   10.40
   8   0  -1   15.80    8.00
  -8   0   1   13.20    6.70
  -8   0   1   19.00   10.60
   7   0  -1   14.50    6.80
  -7   0   1   18.60    8.50
  -7   0   1   14.60    6.10
  -7   0   1   19.70    8.70
  -6   0   1   15.60    6.50
  -6   0   1    5.90    4.80
  -6   0   1   10.40    7.10
   6   0  -1    7.20    6.60
  -5   0   1   26.90    6.50
   5   0  -1   42.80    8.90
  -5   0   1   45.50    9.10
  -4   0   1   79.29    8.40
   4   0  -1   75.79    8.00
  -3   0   1   28.20    5.10
   3   0  -1   32.90    6.40
   3   0  -1   23.90    4.50
  -3   0   1   22.50    6.20
  -2   0   1   48.40    5.30
   2   0  -1   42.40    5.00
  -1   0   1    1.30    1.80
   1   0   1   21.30    3.20
  -1   0  -1   26.60    3.50
  -2   0  -1   55.29    6.10
   2   0   1   37.60    5.30
  -3   0  -1   17.10    4.60
  -3   0  -1   -1.00    2.90
  -3   0  -1    3.60    4.30
   4   0   1   61.19    8.30
  -4   0  -1   31.00    7.60
   4   0   1   38.80    6.90
  -5   0  -1   -1.40    4.20
  -5   0  -1    5.70    7.00
  -5   0  -1    5.30    6.40
   5   0   1    6.20    7.50
   5   0   1    0.70    5.50
  -6   0  -1   58.39    8.10
  -7   0  -1   76.29   11.50
   7   0   1   68.09   10.50
  -8   0  -1  221.58   20.10
  -8   0  -1  219.18   23.10
   8   0   1  204.98   19.50
  -8   0  -1  234.98   21.80
   9   0   1  105.09   14.70
  -9   0  -1  126.69   15.60
  -9   0  -1  103.89   16.10
  10   0   1    7.30    6.50
 -10   0  -1   -4.10    6.50
 -10   0  -1   14.60   11.30
 -10   0  -1    8.00   10.20
 -11   0  -1   41.30   13.00
 -11   0  -1   41.10   11.10
 -11   0  -1   43.40   15.20
  11   0   1   31.30    8.10
 -12   0  -1   22.50   11.90
 -12   0  -1   29.70    8.90
 -12   0  -1   17.10   10.70
 -13   0  -1   -0.30    7.60
 -13   0  -1   11.40   11.10
 -13  -1   1   41.30    9.30
 -13  -1   1   45.60   15.10
  13  -1  -1   35.10   10.70
 -13   1   1   52.89   12.30
 -12  -1   1  493.35   48.40
 -12  -1   1  576.04   47.50
 -12  -1   1  500.65   39.80
  12  -1  -1  547.05   42.50
 -12   1   1  523.15   42.60
  12   1  -1  535.75   39.50
 -11  -1   1   27.00    8.00
  11  -1  -1   24.00    9.30
 -11  -1   1   34.10   13.20
 -11  -1   1   27.60   11.60
  11   1  -1   24.90    8.40
 -11   1   1   21.40   11.90
 -11   1   1   16.80    8.80
 -11   1   1   23.30   13.20
 -10  -1   1   68.49   10.00
 -10  -1   1   41.40   13.30
 -10   1   1   46.00   13.70
 -10   1   1   43.70   14.00
   9  -1  -1  270.87   24.80
  -9  -1   1  224.68   20.60
  -9  -1   1  266.27   25.40
  -9  -1   1  228.88   23.70
  -9   1   1  256.07   24.90
  -9   1   1  259.47   26.60
  -9   1   1  205.68   22.30
   9   1  -1  298.87   23.80
  -8  -1   1  227.38   22.60
  -8  -1   1  223.58   20.80
   8  -1  -1  197.28   21.40
  -8  -1   1  178.58   17.30
  -8   1   1  189.78   19.40
  -8   1   1  216.98   23.00
  -8   1   1  217.38   20.60
   8   1  -1  202.18   19.90
  -7  -1   1   39.50    7.40
  -7  -1   1   38.00    9.80
   7  -1  -1   63.29   11.30
  -7  -1   1   45.90   10.70
  -7   1   1   28.80    7.90
  -7   1   1   35.20    8.70
  -7   1   1   56.89   11.70
   7   1  -1   52.59   10.10
  -6  -1   1  487.15   35.90
   6  -1  -1  461.55   36.20
   6  -1  -1  515.35   37.00
  -6  -1   1  468.95   34.60
  -6  -1   1  435.56   36.20
  -6   1   1  478.75   35.40
  -6   1   1  469.65   35.50
  -6   1   1  514.05   37.60
   6   1  -1  444.76   35.20
   5  -1  -1  696.63   49.40
   5  -1  -1  798.92   51.29
  -5  -1   1  681.03   50.59
  -5  -1   1  691.83   50.29
  -5  -1   1  594.94   47.90
   5  -1  -1  714.43   50.79
   5   1  -1  637.04   49.50
  -5   1   1  758.02   51.59
  -5   1   1  783.12   50.29
  -5   1   1  733.23   50.39
  -4  -1   1  208.08   16.80
   4  -1  -1  205.08   16.80
  -4  -1   1  186.08   14.60
  -4  -1   1  215.38   17.10
   4  -1  -1  171.48   16.00
   4   1  -1  202.28   16.70
  -4   1   1  194.78   17.90
  -4   1   1  211.78   16.30
  -4   1   1  175.28   16.40
  -3  -1   1 1338.27   81.59
   3  -1  -1 1292.97   81.19
   3  -1  -1 1205.28   81.89
  -3  -1   1 1059.59   79.69
   3   1  -1 1223.48   81.09
  -3   1   1 1174.38   81.19
  -3   1   1 1192.68   81.99
   2  -1  -1 2108.99  180.38
   2   1  -1 2443.46  176.68
  -2   1   1 2342.67  183.28
   1  -1  -1  189.78   15.20
  -1  -1   1  193.58   14.80
   1  -1  -1  218.98   15.80
   1  -1  -1  209.98   14.60
   1   1  -1  257.67   15.30
  -1   1   1  217.48   15.70
  -1   1   1  195.18   15.40
  -1  -1  -1 1698.13  113.89
   1  -1   1 1510.45  127.49
   1   1   1 1775.22  113.69
  -1   1  -1 1515.55  128.19
  -2  -1  -1   32.40    5.10
   2  -1   1   49.90    6.80
  -2   1  -1   49.20    7.20
  -2   1  -1   50.09    6.10
  -3  -1  -1  312.07   23.10
   3  -1   1  351.76   24.30
  -3  -1  -1  259.77   23.30
   3  -1   1  371.16   23.70
  -3   1  -1  325.57   25.70
  -3   1  -1  310.47   23.40
  -4  -1  -1   15.70    3.80
   4  -1   1   24.10    6.20
  -4  -1  -1   16.20    6.10
  -4  -1  -1   22.20    6.10
   4  -1   1   21.90    6.50
   4   1   1   15.40    4.50
  -4   1  -1   25.90    5.90
  -4   1  -1   16.10    6.80
  -4   1  -1   28.00    6.20
   5  -1   1  294.97   24.20
  -5  -1  -1  297.27   24.10
   5  -1   1  296.47   24.80
  -5  -1  -1  261.07   21.50
  -5  -1  -1  304.27   23.90
  -5   1  -1  296.87   25.10
   5   1   1  300.57   22.00
  -5   1  -1  302.27   23.90
  -5   1  -1  290.77   23.30
  -6  -1  -1  134.59   13.60
  -6  -1  -1  112.19   11.00
   6  -1   1  129.49   15.00
  -6  -1  -1  102.09   13.60
   6  -1   1  119.69   13.40
  -6   1  -1  138.89   15.20
  -6   1  -1  133.79   13.40
  -6   1  -1  105.19   12.10
   6   1   1  113.49   11.40
   7  -1   1  214.68   20.00
  -7  -1  -1  233.38   21.30
   7  -1   1  238.78   21.80
  -7  -1  -1  216.38   18.40
  -7  -1  -1  246.58   21.00
  -7   1  -1  227.18   20.70
  -7   1  -1  201.48   19.60
   7   1   1  228.68   18.70
  -7   1  -1  209.68   21.70
   8  -1   1 1607.84  111.29
  -8  -1  -1 1681.03  109.79
  -8  -1  -1 1673.63  112.89
  -8  -1  -1 1679.03  112.29
  -8   1  -1 1481.55  110.79
  -8   1  -1 1576.44  113.09
  -8   1  -1 1661.53  112.49
  -9  -1  -1  138.19   16.30
  -9  -1  -1  182.58   21.40
   9  -1   1  228.48   20.30
  -9  -1  -1  209.88   23.00
  -9   1  -1  172.38   20.70
  -9   1  -1  195.98   19.60
  10  -1   1  556.14   40.10
 -10  -1  -1  512.05   42.90
 -10  -1  -1  471.65   37.80
 -10  -1  -1  517.85   42.60
 -10   1  -1  565.14   44.70
 -10   1  -1  471.35   44.40
 -10   1  -1  493.65   40.10
  10   1   1  446.96   38.30
 -11  -1  -1    1.90    9.80
 -11  -1  -1    1.10    6.60
  11  -1   1    8.30    7.80
 -11  -1  -1   21.20   10.40
 -11   1  -1   -3.10    8.80
 -11   1  -1   -0.50   10.70
 -11   1  -1    8.40    9.20
 -12  -1  -1  136.19   15.70
 -12  -1  -1  131.89   20.90
 -12  -1  -1  128.19   19.30
 -12   1  -1  149.88   18.90
 -12   1  -1  151.98   22.20
 -12   1  -1  156.18   21.00
 -13  -1  -1   43.20   13.90
 -13  -1  -1   35.10    9.50
 -13   1  -1   39.40   11.80
 -13   1  -1   37.40   15.00
 -13  -2   1   17.30   11.90
 -13  -2   1   29.20    6.30
 -12  -2   1    3.90   10.70
 -12  -2   1    8.70    9.90
 -12  -2   1    2.10    5.20
 -12   2   1   -7.80   11.40
 -12   2   1  -16.80    7.30
 -11  -2   1  380.96   34.40
 -11  -2   1  349.96   27.10
  11  -2  -1  359.06   32.20
 -11  -2   1  349.87   34.00
 -11   2   1  356.26   32.60
 -11   2   1  356.46   32.30
  11   2  -1  304.07   29.20
 -11   2   1  428.36   37.60
 -10  -2   1   15.10   10.00
 -10  -2   1    7.70    9.70
 -10  -2   1   18.90    5.50
  10  -2  -1   14.70    9.50
 -10   2   1   15.80   11.20
 -10   2   1    8.60    9.90
  10   2  -1   15.10    6.40
  -9  -2   1   18.00    5.60
   9  -2  -1   20.40    9.50
  -9  -2   1   14.80   11.20
  -9  -2   1    6.20    9.90
   9   2  -1    9.40    6.60
  -9   2   1   24.40    8.90
  -9   2   1   12.50   10.30
  -9   2   1   17.00    9.40
  -8  -2   1   33.20   10.10
   8  -2  -1   40.00   11.50
  -8  -2   1   26.40    6.70
   8  -2  -1   30.10   11.30
  -8  -2   1   39.50   11.60
   8   2  -1   36.50    8.80
  -8   2   1   43.40   11.40
  -8   2   1   54.79   14.60
  -8   2   1   34.70    9.20
  -7  -2   1  248.38   19.90
   7  -2  -1  305.37   25.60
   7  -2  -1  302.37   25.60
  -7  -2   1  276.77   24.20
  -7  -2   1  290.67   24.20
   7   2  -1  240.28   22.00
  -7   2   1  265.87   23.50
  -7   2   1  277.87   23.50
  -7   2   1  277.27   26.10
  -6  -2   1  640.84   46.50
  -6  -2   1  534.75   43.00
  -6  -2   1  660.73   47.20
   6  -2  -1  637.34   47.80
   6  -2  -1  716.43   47.20
  -6   2   1  668.13   46.40
  -6   2   1  700.73   48.60
  -6   2   1  588.64   46.40
   5  -2  -1   31.70    7.20
   5  -2  -1   28.40    8.60
   5  -2  -1   13.20    5.80
  -5  -2   1   22.00    6.50
  -5   2   1   31.50    9.60
  -5   2   1   30.00    7.60
   5   2  -1   24.80    6.30
  -5   2   1   21.80    6.70
  -4  -2   1  946.21   68.29
   4  -2  -1 1142.89   71.29
   4  -2  -1  886.31   70.99
   4  -2  -1 1061.99   72.69
  -4  -2   1 1151.78   71.39
   4   2  -1 1032.90   70.39
  -4   2   1 1097.19   72.89
  -4   2   1  886.41   70.99
  -4   2   1 1178.18   71.29
   3  -2  -1  131.09   11.00
   3  -2  -1  108.79   12.10
  -3  -2   1  134.29   11.80
   3  -2  -1  124.29   13.60
  -3   2   1  124.89   13.60
  -3   2   1  119.89   12.30
   3   2  -1  114.59   11.00
  -2  -2   1  187.98   15.80
  -2  -2   1  245.78   16.70
   2  -2  -1  197.68   15.90
   2  -2  -1  178.88   16.90
   2  -2  -1  204.68   18.10
  -2   2   1  208.08   18.50
   2   2  -1  237.98   16.40
  -2   2   1  227.58   20.90
   1  -2  -1  601.64   45.40
   1  -2  -1  665.73   45.40
  -1   2   1  621.04   45.50
   1   2  -1  656.93   44.10
   1   2  -1  761.32   44.50
  -1   2   1  676.13   45.50
   0  -2  -1   62.69    7.10
   0  -2  -1   80.39    7.80
   0   2  -1   65.49    6.40
   0   2  -1   58.99    7.70
  -1  -2  -1   49.10    5.00
   1  -2   1   53.59    7.20
  -1  -2  -1   56.39    5.30
   1  -2   1   58.79    6.70
  -1  -2  -1   54.49    5.70
   1  -2   1   52.09    8.10
   1   2   1   57.29    5.20
  -1   2  -1   46.80    6.10
  -1   2  -1   58.69    7.40
  -1   2  -1   60.69    6.40
   1   2   1   51.59    4.60
  -1   2  -1   71.29    8.30
   1   2   1   49.20    4.80
   2  -2   1 2673.93  178.38
  -2   2  -1 2721.83  179.88
   3  -2   1 2603.44  157.28
  -3  -2  -1 2685.43  156.38
   3  -2   1 2270.07  157.58
  -3   2  -1 2272.17  157.88
  -3   2  -1 2170.08  157.18
   3   2   1 2027.20  155.58
  -3   2  -1 2588.14  157.58
  -4  -2  -1  121.69   10.70
   4  -2   1  159.48   15.00
  -4  -2  -1  171.78   13.70
  -4   2  -1  176.68   16.60
   4   2   1  146.89   11.20
  -4   2  -1  123.09   14.60
   5  -2   1  110.59   13.70
  -5  -2  -1  148.29   13.30
  -5   2  -1  101.49   15.30
   5   2   1  157.68   11.20
  -5   2  -1  102.59   12.40
  -6  -2  -1  158.48   14.70
  -6  -2  -1  150.48   14.80
   6  -2   1  114.09   14.20
   6   2   1  127.09   11.00
  -6   2  -1  138.19   16.60
  -6   2  -1  114.09   13.20
   7  -2   1   54.59   11.80
  -7   2  -1   89.59   11.80
   7   2   1   50.19    7.10
  -7   2  -1   60.29   12.50
   8  -2   1  149.79   17.10
  -8  -2  -1  149.49   16.50
  -8  -2  -1  107.99   12.10
  -8  -2  -1  149.49   17.20
  -8   2  -1  175.48   20.10
   8   2   1  124.79   11.50
  -8   2  -1  163.68   17.40
  -8   2  -1  144.59   16.80
  -9  -2  -1   61.59   14.00
   9  -2   1   69.99   16.70
  -9  -2  -1   85.69   15.10
  -9  -2  -1   61.09    9.00
   9  -2   1   86.29   14.20
  -9   2  -1   76.09   13.60
  -9   2  -1   88.19   15.80
  -9   2  -1   61.99   15.40
 -10  -2  -1    6.30    8.90
  10  -2   1   10.10    7.80
 -10  -2  -1    4.50    4.90
 -10  -2  -1    7.00    8.40
 -10   2  -1   10.20   11.70
 -10   2  -1   12.70    8.10
 -11  -2  -1   36.50    8.10
 -11  -2  -1   48.80   13.20
 -11  -2  -1   56.59   15.20
  11  -2   1   44.30   11.10
 -11   2  -1   50.49   16.50
 -11   2  -1   37.50   13.20
 -11   2  -1   41.00   13.60
 -12  -2  -1   22.20   14.50
 -12  -2  -1   32.60    7.80
 -12  -2  -1   56.39   15.30
  12  -2   1   46.00   10.90
 -12   2  -1   59.79   14.90
 -12   2  -1   73.39   14.70
 -13  -2  -1   48.10   16.80
 -13  -2  -1   25.60    6.60
 -13   2  -1   33.50   12.20
 -12  -3   1  156.48   22.30
 -12  -3   1  164.28   23.50
  12  -3  -1  225.38   23.50
 -12   3   1  169.28   21.80
 -12   3   1  210.88   23.90
 -12   3   1  197.88   26.80
  11  -3  -1   34.70   11.50
 -11  -3   1   42.10   12.90
 -11  -3   1    9.20   11.50
 -11   3   1   28.70   12.00
 -11   3   1   39.40   11.90
 -11   3   1   56.39   16.70
 -10  -3   1   28.30    4.00
 -10  -3   1   47.30   12.40
  10  -3  -1   44.80   12.70
 -10  -3   1   37.20   11.70
 -10   3   1   33.40   11.90
 -10   3   1   20.40   11.60
 -10   3   1   49.99   14.80
  -9  -3   1    4.10    8.60
   9  -3  -1   34.70   11.10
  -9  -3   1   17.00    9.30
   9  -3  -1   14.20    9.90
  -9  -3   1    4.00    3.10
  -9   3   1   27.70   12.60
  -9   3   1   11.90    7.40
  -9   3   1   24.90   11.80
   8  -3  -1  125.69   16.80
  -8  -3   1  120.59   15.00
  -8  -3   1   93.19    8.40
  -8  -3   1  130.19   15.90
  -8   3   1  128.09   23.10
  -8   3   1  119.49   16.10
  -8   3   1  132.29   15.80
   7  -3  -1 1589.94  107.49
   7  -3  -1 1516.45  108.89
  -7  -3   1 1603.64  107.49
  -7  -3   1 1630.34  108.59
  -7   3   1 1621.74  109.79
  -7   3   1 1482.05  107.89
  -7   3   1 1484.55  106.99
   6  -3  -1  526.35   45.50
  -6  -3   1  611.84   44.00
   6  -3  -1  588.14   43.60
  -6   3   1  603.94   43.80
  -6   3   1  614.54   46.30
  -6   3   1  598.24   44.50
   6   3  -1  596.34   41.90
   5  -3  -1 4348.96  275.97
   5  -3  -1 4141.19  277.67
   5  -3  -1 3967.90  276.47
  -5  -3   1 4083.79  275.77
  -5   3   1 4345.27  278.07
  -5   3   1 4002.00  276.77
  -5   3   1 4193.08  275.87
   5   3  -1 4335.77  274.77
   4  -3  -1  340.67   24.10
   4  -3  -1  319.47   26.60
   4  -3  -1  309.97   24.90
  -4  -3   1  316.87   24.20
  -4   3   1  312.37   23.90
  -4   3   1  292.87   25.00
  -4   3   1  318.47   26.70
   4   3  -1  276.47   22.90
   3  -3  -1 5121.09  328.07
  -3   3   1 4822.32  327.67
   2  -3  -1   88.09   10.10
   2  -3  -1  125.09   10.80
   2  -3  -1  107.99   12.40
  -2  -3   1  102.09    9.20
  -2  -3   1  106.49   10.40
  -2   3   1   88.59   10.40
  -2   3   1  109.79    9.90
  -2   3   1   83.79   11.60
   2   3  -1   83.09    7.50
   2   3  -1  124.39   10.20
  -1  -3   1  282.87   19.40
  -1  -3   1  301.77   21.20
   1  -3  -1  248.18   20.90
   1  -3  -1  257.67   22.00
   1   3  -1  276.47   20.70
  -1   3   1  329.27   21.40
  -1   3   1  230.28   21.80
  -1   3   1  262.27   21.80
  -1   3   1  313.97   20.60
   0  -3  -1 5777.02  436.06
   0  -3   1 6185.38  441.46
   0   3  -1 6287.57  444.06
   1  -3   1  694.73   44.90
  -1  -3  -1  588.94   41.60
  -1  -3  -1  646.14   43.30
  -1  -3  -1  597.14   42.60
  -1   3  -1  618.44   44.30
  -1   3  -1  696.43   45.10
   1   3   1  602.54   42.60
   1   3   1  620.44   42.60
  -2  -3  -1 1076.29   77.89
  -2  -3  -1 1281.77   78.69
   2  -3   1 1299.07   79.69
   2  -3   1 1237.88   81.19
  -2   3  -1 1149.19   80.59
   2   3   1 1146.09   77.59
   2   3   1 1135.99   77.79
   2   3   1 1051.29   77.69
  -2   3  -1 1328.77   79.79
  -2   3  -1 1128.99   79.89
  -3  -3  -1  241.18   17.90
   3  -3   1  282.77   22.50
  -3  -3  -1  303.97   20.00
  -3   3  -1  234.88   22.20
  -3   3  -1  270.67   21.60
  -4  -3  -1  721.63   47.50
   4  -3   1  828.12   51.29
   4  -3   1  680.03   51.89
  -4   3  -1  661.73   52.19
  -4   3  -1  657.23   51.19
  -4   3  -1  792.82   51.29
  -5  -3  -1  312.67   27.00
   5  -3   1  379.66   29.80
   5  -3   1  409.86   28.60
  -5  -3  -1  330.57   24.30
  -5   3  -1  412.36   30.80
  -5   3  -1  359.16   28.70
  -5   3  -1  397.26   28.80
   6  -3   1   50.99   11.00
  -6  -3  -1   37.30   10.50
   6  -3   1   43.50    9.60
  -6  -3  -1   37.50    8.20
  -6   3  -1   40.80   11.00
  -6   3  -1   37.80    8.70
  -6   3  -1   33.00    8.40
  -7  -3  -1  425.76   33.30
  -7  -3  -1  329.27   26.30
   7  -3   1  428.36   33.30
   7  -3   1  400.96   31.70
  -7  -3  -1  419.36   31.20
  -7   3  -1  323.77   30.70
  -7   3  -1  407.36   31.60
  -7   3  -1  415.16   34.80
   8  -3   1   32.90   10.60
  -8  -3  -1   32.70    4.90
  -8  -3  -1   50.39   11.00
  -8  -3  -1   51.29   11.60
   8  -3   1   40.50   10.20
  -8   3  -1   37.70   10.10
  -8   3  -1   60.09   12.70
  -9  -3  -1   41.80    5.80
  -9  -3  -1   55.89   11.70
  -9  -3  -1   45.40   13.80
   9  -3   1   56.69   13.60
   9  -3   1   44.10   11.30
  -9   3  -1   59.59   12.50
  -9   3  -1   38.90   13.40
  10  -3   1   12.20    9.00
 -10  -3  -1   13.10    9.10
 -10  -3  -1    2.80    3.10
  10  -3   1    1.80   10.30
 -10  -3  -1    9.60    8.50
 -10   3  -1   -6.40    6.50
 -10   3  -1   -3.50    8.60
 -10   3  -1    5.90   10.20
  11  -3   1  160.98   18.70
 -11  -3  -1  108.29   10.90
 -11  -3  -1  172.98   20.80
 -11  -3  -1  160.18   21.30
 -11   3  -1  152.58   23.50
 -11   3  -1  132.19   18.80
 -11   3  -1  181.88   21.20
 -12  -3  -1  333.87   32.10
 -12  -3  -1  292.07   31.90
 -12   3  -1  302.07   31.10
 -12   3  -1  362.06   36.60
 -12   3  -1  338.17   32.70
  12  -4  -1   74.09   15.60
 -12  -4   1   51.89   14.70
 -12  -4   1   71.99   16.20
 -12  -4   1   88.49   18.10
 -12   4   1   61.89   15.60
 -12   4   1   61.59   15.80
  11  -4  -1   59.29   13.60
 -11  -4   1   16.70   12.10
 -11  -4   1   32.00   12.50
 -11   4   1   41.00   12.20
 -11   4   1   43.10   13.60
 -10  -4   1  262.27   26.40
 -10  -4   1  235.68   25.50
  10  -4  -1  263.57   26.40
  10  -4  -1  231.38   25.80
 -10   4   1  213.48   24.90
 -10   4   1  280.67   30.00
 -10   4   1  238.68   25.40
  -9  -4   1  266.57   27.20
  -9  -4   1  255.07   27.00
   9  -4  -1  310.67   29.00
   9  -4  -1  275.87   27.10
  -9   4   1  289.17   27.60
  -9   4   1  259.97   26.60
  -9   4   1  317.47   30.90
   8  -4  -1  484.75   40.40
   8  -4  -1  522.75   42.60
  -8  -4   1  503.85   40.70
  -8  -4   1  543.65   42.20
  -8   4   1  528.25   40.60
  -8   4   1  572.54   44.50
   8   4  -1  477.75   36.10
   7  -4  -1  141.29   18.60
  -7  -4   1  146.49   15.90
   7  -4  -1  158.28   16.60
  -7   4   1  146.89   16.90
  -7   4   1  130.79   19.40
   7   4  -1  129.49   12.80
  -7   4   1  126.99   16.50
  -6  -4   1   87.99   12.60
   6  -4  -1   95.39   15.10
   6  -4  -1   92.09   12.10
  -6   4   1  102.79   16.30
  -6   4   1  101.69   14.50
  -6   4   1  104.29   12.20
   6   4  -1  100.29   10.40
   5  -4  -1  159.38   18.20
   5  -4  -1  162.98   14.90
  -5  -4   1  125.19   14.70
   5  -4  -1  134.39   15.60
  -5   4   1  167.88   15.40
   5   4  -1  146.49   13.20
  -5   4   1  167.58   18.70
  -5   4   1  182.78   17.90
   4  -4  -1  503.15   37.90
  -4  -4   1  530.65   36.50
   4  -4  -1  423.06   38.10
   4  -4  -1  561.54   36.80
  -4  -4   1  513.85   36.70
  -4   4   1  491.35   39.00
   4   4  -1  498.25   35.50
  -4   4   1  541.25   37.00
  -4   4   1  450.15   37.60
   3  -4  -1  147.09   14.10
  -3  -4   1  142.79   12.20
   3   4  -1  112.69    9.30
  -3   4   1  156.08   16.20
  -3   4   1  124.69   14.10
   2  -4  -1 1219.78   91.19
   2  -4  -1 1161.28   91.49
  -2  -4   1 1351.26   89.29
  -2  -4   1 1540.25   91.19
  -2   4   1 1226.08   91.49
   2   4  -1 1191.18   88.89
  -2   4   1 1570.24   91.79
   2   4  -1 1472.15   90.29
  -2   4   1 1225.58   91.29
  -2   4   1 1495.65   91.39
   1   4  -1  261.77   18.90
   1   4  -1  206.38   17.20
  -1   4   1  268.27   19.60
  -1   4   1  194.38   18.40
   0  -4  -1  591.64   43.50
   0  -4   1  665.33   47.20
   0  -4   1  561.74   42.10
   0  -4   1  685.93   44.50
   0  -4  -1  612.94   43.90
   0  -4   1  737.33   44.80
   0   4  -1  689.03   42.20
   0   4  -1  682.23   44.30
   0   4   1  575.54   43.40
   0   4   1  526.65   41.30
   1  -4   1  330.77   24.00
  -1  -4  -1  298.37   22.40
  -1  -4  -1  264.57   20.80
   1   4   1  274.27   20.90
  -1   4  -1  250.07   21.50
   1   4   1  283.07   21.10
  -1   4  -1  293.77   23.30
  -2  -4  -1 4878.61  282.27
   2  -4   1 4361.86  284.07
  -2  -4  -1 4168.08  280.67
  -2   4  -1 3962.40  282.97
  -2   4  -1 4387.96  283.17
  -2   4  -1 3919.31  283.47
   2   4   1 4366.76  280.97
  -3  -4  -1   42.20    8.10
   3  -4   1   35.40    7.60
   3  -4   1   39.30    9.50
  -3  -4  -1   23.00    3.70
   3   4   1   29.60    3.80
   3   4   1   26.70    4.00
  -3   4  -1   36.40    9.80
  -3   4  -1   38.60    7.80
  -3   4  -1   21.50    7.20
  -4  -4  -1  225.08   19.00
   4  -4   1  245.48   20.30
   4  -4   1  251.97   22.50
  -4   4  -1  256.67   20.50
  -4   4  -1  242.98   21.10
  -4   4  -1  259.47   22.90
   5  -4   1 1057.49   70.79
  -5  -4  -1  959.20   69.39
   5  -4   1  972.40   72.09
  -5   4  -1  987.80   70.49
  -5   4  -1 1078.59   71.99
  -5   4  -1 1021.00   72.79
  -6  -4  -1   19.90    6.70
   6  -4   1   23.70    9.00
   6  -4   1   12.50    6.90
  -6   4  -1   18.70    7.80
  -6   4  -1   14.30    9.30
  -6   4  -1    6.50    6.40
   7  -4   1  256.57   22.40
   7  -4   1  251.37   23.60
  -7  -4  -1  205.88   21.00
  -7  -4  -1  206.68   22.60
  -7   4  -1  217.48   21.50
  -7   4  -1  250.97   22.90
  -7   4  -1  244.38   26.10
   8  -4   1  140.99   18.10
  -8  -4  -1  140.99   17.50
  -8  -4  -1  118.49   16.00
   8  -4   1  111.59   17.10
  -8   4  -1  137.99   22.10
  -8   4  -1  162.68   19.60
  -9  -4  -1  655.63   53.89
   9  -4   1  743.33   54.79
   9  -4   1  730.23   53.89
  -9  -4  -1  642.44   52.19
  -9   4  -1  680.03   52.99
  -9   4  -1  651.13   53.59
  -9   4  -1  747.63   57.19
 -10  -4  -1   41.60   12.60
  10  -4   1   67.09   16.00
 -10  -4  -1   43.90   13.40
 -10   4  -1   83.59   16.30
 -10   4  -1   72.19   16.10
 -10   4  -1   47.70   12.70
 -11  -4  -1  703.53   54.99
 -11  -4  -1  686.13   54.99
  11  -4   1  719.43   54.89
 -11   4  -1  629.84   54.49
 -11   4  -1  686.93   54.99
 -12  -4  -1   -5.00   11.50
  12  -4   1   20.40    9.10
 -12  -4  -1   14.60   11.40
 -12   4  -1   32.70    9.70
 -12   4  -1  -11.50   10.70
 -12   4  -1   12.50   13.80
 -12  -5   1  111.69   21.40
  12  -5  -1  140.89   21.80
 -12  -5   1  100.69   20.00
 -12   5   1  138.19   24.00
 -12   5   1  179.08   21.20
 -11  -5   1  204.38   25.70
 -11  -5   1  223.38   26.40
  11  -5  -1  216.38   26.40
 -11  -5   1  221.38   26.20
 -11   5   1  203.98   25.00
 -11   5   1  217.08   28.50
 -11   5   1  229.68   24.00
 -10  -5   1   16.00   10.70
  10  -5  -1   18.40   12.80
 -10  -5   1   19.50   10.20
  10  -5  -1   23.50   12.00
 -10  -5   1   15.20    8.80
 -10   5   1   23.60   10.80
 -10   5   1    1.60    8.70
 -10   5   1   35.20   13.90
  -9  -5   1  399.16   36.70
   9  -5  -1  403.06   35.10
   9  -5  -1  442.46   37.60
  -9  -5   1  338.57   34.10
  -9   5   1  464.65   39.40
  -9   5   1  374.56   36.10
  -9   5   1  380.96   33.80
  -8  -5   1  105.19   15.80
  -8  -5   1   85.99   14.00
   8  -5  -1   98.09   19.60
   8  -5  -1   95.59   14.10
  -8   5   1   85.99   17.20
  -8   5   1   70.19   20.90
  -8   5   1   77.89   17.60
   7  -5  -1  150.18   19.40
  -7  -5   1  115.99   15.30
   7  -5  -1  116.49   14.70
  -7  -5   1  106.89   15.10
   7   5  -1  114.79   10.50
  -7   5   1  141.19   20.00
  -7   5   1  109.69   14.40
  -6  -5   1   81.59   12.10
   6  -5  -1   73.79   14.70
   6  -5  -1   73.99   13.00
  -6  -5   1   74.79   13.10
  -6   5   1   78.59   15.10
  -6   5   1   84.09   14.70
  -6   5   1   90.49   13.80
  -5  -5   1  136.79   15.20
   5  -5  -1  157.18   14.90
  -5  -5   1  131.19   14.10
   5  -5  -1  167.58   18.40
  -5   5   1  154.08   18.90
   5   5  -1  125.29   12.40
  -5   5   1  125.19   15.90
  -5   5   1  147.59   14.70
  -4  -5   1  289.67   23.10
   4  -5  -1  257.27   24.90
   4   5  -1  310.07   25.60
  -4   5   1  331.37   26.30
   4   5  -1  285.87   22.70
  -4   5   1  365.66   28.10
   3  -5  -1   12.80    6.10
  -3  -5   1   18.30    4.80
   3  -5  -1   18.20    5.40
   3  -5  -1   22.10    8.80
  -3  -5   1   17.70    6.60
  -3   5   1   14.80    7.00
   3   5  -1   26.90    5.90
   3   5  -1   11.10    5.10
  -3   5   1   22.10    8.40
  -3   5   1   32.00    6.50
  -3   5   1   16.00    7.90
   3   5  -1   11.60    3.30
   2  -5  -1   80.79   12.80
   2  -5  -1   78.09   10.40
   2  -5  -1   86.89   12.60
  -2  -5   1   79.19   11.60
  -2  -5   1   71.79    7.50
  -2   5   1   94.29   13.60
   2   5  -1   60.59    9.50
   2   5  -1   51.09    8.40
  -2   5   1   86.69   13.30
   2   5  -1   68.19    9.90
  -2   5   1   67.39   11.70
  -2   5   1   87.79   10.30
  -1  -5   1  392.46   24.40
   1  -5  -1  353.56   28.10
   1  -5  -1  307.97   26.60
   1  -5  -1  357.46   27.90
  -1  -5   1  391.46   27.70
   1  -5  -1  343.57   26.60
   1   5  -1  305.47   25.60
  -1   5   1  296.97   27.00
  -1   5   1  349.77   27.10
   1   5  -1  393.96   24.50
  -1   5   1  350.86   24.20
   1   5  -1  294.47   27.40
  -1   5   1  361.76   28.10
   1   5  -1  367.36   27.20
   0  -5   1  235.58   19.40
   0  -5   1  240.18   20.60
   0  -5  -1  224.68   20.10
   0  -5   1  208.38   20.60
   0  -5  -1  240.88   20.00
   0  -5  -1  218.28   18.70
   0  -5  -1  227.18   18.80
   0   5  -1  214.38   16.60
   0   5   1  241.08   19.80
   0   5   1  217.98   19.60
   0   5   1  222.38   19.30
   0   5   1  236.08   15.60
   0   5  -1  256.87   19.40
   0   5  -1  240.18   19.70
   0   5  -1  237.78   20.20
  -1  -5  -1   99.19   10.40
   1  -5   1  109.79   11.60
   1  -5   1  111.29   13.80
   1  -5   1  103.69   13.50
  -1  -5  -1   82.99   13.80
  -1  -5  -1  108.19   12.50
  -1   5  -1  105.29   13.20
   1   5   1   92.69   10.80
  -1   5  -1  103.89   12.80
   1   5   1  107.69   11.00
  -1   5  -1  106.09    9.30
  -1   5  -1  101.89   11.40
   2  -5   1  333.47   26.60
   2  -5   1  322.77   24.40
  -2  -5  -1  288.17   22.40
  -2  -5  -1  295.37   24.10
  -2   5  -1  322.27   23.00
   2   5   1  299.17   22.50
  -2   5  -1  303.37   26.10
  -2   5  -1  320.87   25.30
  -2   5  -1  354.16   26.40
   2   5   1  272.47   22.10
  -2   5  -1  309.07   24.90
   2   5   1  272.87   22.20
  -3  -5  -1   14.70    5.40
  -3  -5  -1   24.00    4.60
   3  -5   1   25.90    6.50
  -3  -5  -1   23.40    3.90
   3  -5   1   33.40    9.50
  -3   5  -1   29.10    7.40
  -3   5  -1   42.00    9.30
  -3   5  -1   30.30    8.20
   3   5   1   12.60    3.50
   3   5   1   26.20    4.60
   3   5   1   18.40    3.60
  -3   5  -1   27.50    8.80
   4  -5   1  436.86   31.30
   4  -5   1  464.55   34.30
  -4  -5  -1  339.37   29.80
  -4   5  -1  407.76   33.50
  -4   5  -1  414.56   31.30
  -4   5  -1  389.96   32.00
   5  -5   1   61.39   12.10
  -5   5  -1   58.59   12.20
  -5   5  -1   33.50    9.50
   6  -5   1  159.38   19.10
  -6  -5  -1  149.59   16.30
   6  -5   1  132.39   16.30
  -6   5  -1  174.88   19.40
  -6   5  -1  143.19   16.40
  -6   5  -1  186.38   21.30
  -7  -5  -1  514.85   40.50
   7  -5   1  565.24   44.40
  -7   5  -1  576.24   45.60
  -7   5  -1  492.85   41.20
  -8  -5  -1  139.49   20.10
   8  -5   1  163.88   20.70
  -8  -5  -1  131.59   16.50
   8  -5   1  125.69   18.50
  -8   5  -1  123.99   16.50
  -8   5  -1  144.39   22.80
  -8   5  -1  117.49   17.60
   9  -5   1  296.17   30.60
  -9  -5  -1  342.67   30.40
   9  -5   1  321.37   29.90
  -9  -5  -1  311.77   28.70
  -9   5  -1  304.07   29.80
  -9   5  -1  294.47   30.10
  -9   5  -1  331.57   34.00
  10  -5   1  166.88   20.70
 -10  -5  -1  166.88   20.50
  10  -5   1  178.98   23.30
 -10  -5  -1  182.98   21.60
 -10   5  -1  133.69   20.10
 -10   5  -1  135.99   19.10
 -10   5  -1  177.08   25.00
 -11  -5  -1   82.49   17.80
  11  -5   1  100.99   20.50
 -11  -5  -1   94.69   17.90
 -11   5  -1  107.09   19.30
 -11   5  -1   58.49   15.50
 -11   5  -1   73.59   19.50
  12  -5   1  138.99   20.70
 -12  -5  -1  107.69   21.00
 -12   5  -1  147.99   22.00
  11  -6  -1  353.46   34.50
 -11  -6   1  303.47   32.10
 -11  -6   1  329.27   32.80
 -11  -6   1  305.37   32.60
  11  -6  -1  353.16   34.50
 -11   6   1  270.87   34.80
 -11   6   1  357.26   42.20
  10  -6  -1   32.50   12.10
 -10  -6   1   17.10   10.60
 -10  -6   1   11.60   10.20
 -10  -6   1    9.80   10.20
  10  -6  -1    5.90   11.70
 -10   6   1   27.60   14.30
 -10   6   1   25.60   10.60
   9  -6  -1  304.47   28.20
   9  -6  -1  215.68   31.90
  -9  -6   1  268.47   26.90
  -9  -6   1  288.47   27.50
  -9  -6   1  299.67   31.70
  -9   6   1  307.47   29.90
  -9   6   1  349.67   33.00
  -8  -6   1   51.89   11.90
   8  -6  -1   84.19   16.20
  -8  -6   1   38.00   11.80
   8  -6  -1   36.10   11.00
  -8   6   1   53.19   14.10
  -8   6   1   46.00   14.90
  -8   6   1   49.40   11.70
  -7  -6   1   12.70    7.90
  -7  -6   1   25.40    9.90
   7  -6  -1   22.90    9.60
  -7   6   1   30.00   11.00
  -7   6   1   17.80   12.10
  -7   6   1   24.60   10.90
  -6  -6   1  769.22   55.29
   6  -6  -1  795.62   59.19
   6  -6  -1  800.12   56.09
  -6  -6   1  710.33   55.89
  -6   6   1  882.41   64.49
  -6   6   1  741.63   56.09
   6   6  -1  710.13   51.69
   5  -6  -1  336.97   29.50
  -5  -6   1  269.37   24.20
   5  -6  -1  348.97   28.00
   5  -6  -1  308.07   25.70
  -5  -6   1  280.17   25.90
  -5   6   1  310.97   29.60
  -5   6   1  339.97   28.50
   5   6  -1  290.07   23.10
  -5   6   1  315.07   28.20
  -5   6   1  344.07   26.60
   4  -6  -1  843.82   60.09
  -4  -6   1  763.22   57.39
   4  -6  -1  730.43   56.59
  -4  -6   1  747.13   55.09
   4  -6  -1  855.91   58.89
  -4   6   1  793.32   57.29
   4   6  -1  775.92   52.89
   4   6  -1  814.42   55.19
  -4   6   1  880.01   59.49
  -4   6   1  829.02   58.79
  -4   6   1  809.52   59.89
   4   6  -1  794.42   55.29
   3  -6  -1  165.88   18.10
  -3  -6   1  120.99   15.20
   3  -6  -1  150.98   14.20
   3  -6  -1  159.38   16.00
   3   6  -1  152.08   15.10
  -3   6   1  158.38   14.70
  -3   6   1  178.08   17.00
   3   6  -1  114.59   11.40
  -3   6   1  150.98   16.10
  -3   6   1  154.38   17.30
   3   6  -1  117.39   12.90
  -2  -6   1   17.30    7.20
   2  -6  -1   28.30    8.30
   2  -6  -1   22.70    6.40
  -2  -6   1   18.50    3.90
   2  -6  -1   25.30    9.00
  -2   6   1   25.10    7.20
  -2   6   1   15.40    4.40
  -2   6   1   19.90    7.90
   2   6  -1   17.50    5.10
   2   6  -1   17.50    6.30
   2   6  -1   15.30    6.00
  -2   6   1   30.90    9.40
  -2   6   1   26.10    8.50
  -1  -6   1  266.67   17.90
   1  -6  -1  300.27   22.70
   1  -6  -1  252.37   21.00
   1  -6  -1  221.98   21.30
   1   6  -1  288.97   21.00
  -1   6   1  271.17   17.80
   1   6  -1  225.98   20.10
   1   6  -1  208.18   20.90
  -1   6   1  261.57   21.70
  -1   6   1  188.38   21.10
   0  -6  -1 2063.99  126.29
   0  -6  -1 1739.83  126.79
   0  -6  -1 1600.54  125.19
   0  -6   1 2171.78  126.99
   0   6  -1 2042.80  123.29
   0   6  -1 1784.02  125.69
   0   6   1 1828.92  125.89
   0   6  -1 1730.43  126.39
  -1  -6  -1 1898.71  113.29
  -1  -6  -1 1464.55  111.59
   1  -6   1 1730.63  113.09
  -1   6  -1 1897.61  110.59
   1   6   1 1446.06  111.59
   1   6   1 1412.86  111.49
   1   6   1 1888.11  111.89
  -1   6  -1 1457.45  113.29
  -1   6  -1 1806.42  113.39
  -2  -6  -1  502.65   36.30
  -2  -6  -1  549.74   39.90
   2  -6   1  559.64   40.10
   2  -6   1  594.04   42.80
   2   6   1  556.24   38.50
  -2   6  -1  528.85   40.60
  -2   6  -1  553.74   41.00
  -2   6  -1  554.84   38.30
  -2   6  -1  516.25   41.50
  -2   6  -1  539.05   40.30
   2   6   1  544.85   38.00
   3  -6   1 1593.04  110.79
   3  -6   1 1626.64  108.49
  -3  -6  -1 1460.45  105.39
  -3  -6  -1 1449.85  105.59
  -3  -6  -1 1516.15  107.59
  -3   6  -1 1738.23  110.09
  -3   6  -1 1614.04  109.49
  -3   6  -1 1699.73  107.49
  -3   6  -1 1645.14  108.89
   3   6   1 1527.05  105.69
   3   6   1 1643.54  105.29
  -3   6  -1 1626.84  110.39
  -4  -6  -1  611.74   43.40
   4  -6   1  610.64   45.70
  -4  -6  -1  622.54   45.10
   4  -6   1  600.04   48.20
  -4   6  -1  634.34   47.30
  -4   6  -1  633.44   46.40
  -4   6  -1  613.64   48.10
  -4   6  -1  631.14   47.10
   4   6   1  622.04   41.60
  -5  -6  -1 1544.25  112.99
   5  -6   1 1737.33  117.99
   5  -6   1 1735.83  115.19
  -5  -6  -1 1669.93  114.19
  -5   6  -1 1576.04  115.99
  -5   6  -1 1698.93  117.79
  -5   6  -1 1736.13  116.79
  -5   6  -1 1752.22  115.69
  -6  -6  -1 1694.93  122.39
  -6  -6  -1 1726.93  122.19
   6  -6   1 1893.01  124.09
   6  -6   1 1890.61  126.99
  -6   6  -1 1943.61  129.09
  -6   6  -1 1846.22  131.09
  -6   6  -1 1804.62  123.99
  -6   6  -1 1673.73  124.79
   7  -6   1   24.80   11.20
   7  -6   1   34.90   10.70
  -7  -6  -1   37.10   10.40
  -7  -6  -1   25.60    8.40
  -7   6  -1   35.60   10.20
  -7   6  -1   74.19   16.20
  -7   6  -1   33.40   12.90
  -7   6  -1   34.10   11.40
  -8  -6  -1 1112.89   77.39
   8  -6   1 1090.89   77.99
   8  -6   1 1035.80   80.29
  -8   6  -1 1084.29   81.89
  -8   6  -1 1128.79   80.19
  -8   6  -1  992.50   77.89
  -9  -6  -1  180.78   21.20
   9  -6   1  134.89   19.70
  -9  -6  -1  154.48   20.00
   9  -6   1  191.18   23.90
  -9  -6  -1  213.18   23.20
  -9   6  -1  208.38   27.40
  -9   6  -1  220.88   25.00
  -9   6  -1  191.28   22.20
 -10  -6  -1   70.09   15.20
  10  -6   1   84.09   16.80
 -10  -6  -1   80.89   16.30
 -10  -6  -1   87.69   18.90
  10  -6   1   76.19   18.90
 -10   6  -1   86.99   19.70
 -10   6  -1  101.69   18.50
 -11  -6  -1   20.70   12.70
  11  -6   1   28.50   12.20
 -11  -6  -1   34.90   13.40
 -11  -6  -1   18.10   11.20
 -11   6  -1   87.09   19.10
 -11   6  -1   33.30   14.70
 -11   6  -1   38.30   11.50
 -11  -7   1  141.89   22.20
  11  -7  -1  143.99   20.80
 -11  -7   1  145.69   20.90
 -11   7   1  146.29   20.00
 -10  -7   1  130.39   21.80
  10  -7  -1  133.89   23.70
 -10  -7   1  136.69   19.80
  10  -7  -1   95.39   21.80
 -10   7   1  106.09   22.40
 -10   7   1  135.29   23.00
 -10   7   1  131.39   26.80
   9  -7  -1  313.77   31.90
  -9  -7   1  257.67   26.90
  -9  -7   1  253.07   26.60
   9  -7  -1  262.47   27.10
  -9   7   1  297.87   31.40
  -9   7   1  256.27   29.80
  -9   7   1  297.67   27.80
  -9   7   1  296.07   31.80
  -8  -7   1   63.09   12.00
  -8   7   1   55.19   16.50
  -8   7   1   68.29   15.50
  -8   7   1   36.90   11.50
  -8   7   1   18.00   11.80
  -7  -7   1  707.23   53.39
  -7  -7   1  638.34   50.79
   7  -7  -1  722.73   56.49
   7  -7  -1  667.73   52.29
  -7   7   1  710.53   55.29
  -7   7   1  763.92   57.59
  -7   7   1  735.13   63.69
  -7   7   1  654.33   54.39
  -6  -7   1   15.00    6.60
   6  -7  -1   16.80    7.90
  -6  -7   1    4.10    9.20
   6  -7  -1   26.50   13.70
  -6   7   1   15.50    8.70
  -6   7   1   32.10   11.10
   6   7  -1    4.70    3.80
  -6   7   1   27.80   13.80
  -6   7   1   16.30   11.90
  -5  -7   1  654.13   42.30
  -5  -7   1  460.55   44.00
   5  -7  -1  573.94   44.10
  -5   7   1  617.14   46.20
  -5   7   1  578.44   44.40
   4  -7  -1  211.18   21.80
  -4  -7   1  161.38   17.50
  -4  -7   1  166.18   14.10
   4  -7  -1  142.29   16.60
   4  -7  -1  207.78   19.70
   4   7  -1  153.98   14.70
  -4   7   1  150.58   17.40
   4   7  -1  153.08   12.40
  -4   7   1  180.28   19.30
  -4   7   1  147.89   20.00
   4   7  -1  123.09   15.20
  -4   7   1  122.59   17.70
   3  -7  -1  161.88   17.20
   3  -7  -1  174.08   20.30
   3   7  -1  124.09   15.20
  -3   7   1  184.18   19.60
   2  -7  -1  143.29   14.40
   2  -7  -1  146.19   18.00
  -2  -7   1  141.99   16.80
   2  -7  -1  165.58   17.00
  -2  -7   1  121.89   11.20
  -2   7   1  161.98   16.80
  -2   7   1  161.58   12.30
  -2   7   1  160.98   17.30
   2   7  -1  107.39   13.10
  -2   7   1  147.29   16.50
   2   7  -1  138.99   14.80
   2   7  -1  130.29   14.80
  -1  -7   1   79.39    7.70
  -1  -7   1   94.49   13.60
  -1  -7   1   98.09   12.40
   1  -7  -1   72.99   10.60
   1  -7  -1  100.79   14.70
   1  -7  -1   85.79   11.50
   1  -7  -1  104.49   14.40
  -1   7   1   97.69   12.50
   1   7  -1  102.49   12.10
   1   7  -1  103.49   12.50
  -1   7   1   95.69   14.30
  -1   7   1   78.69    7.50
  -1   7   1   88.59   13.50
   1   7  -1   82.49   12.30
   0  -7  -1  100.39   15.00
   0  -7  -1   74.99   11.00
   0  -7  -1  102.89   15.80
   0  -7   1  102.79   15.70
   0  -7  -1   92.89   13.10
   0  -7   1   83.89   11.30
   0   7  -1   86.29   12.90
   0   7  -1   71.79    7.40
   0   7   1   76.59   11.60
   0   7   1   72.09   11.90
   0   7  -1   73.89   10.70
   0   7  -1   84.39   13.30
   0   7   1   79.69   10.90
   1  -7   1  301.17   23.80
  -1  -7  -1  246.18   22.80
  -1  -7  -1  293.67   25.70
  -1  -7  -1  211.98   23.30
   1  -7   1  338.27   27.00
   1  -7   1  337.17   26.20
  -1  -7  -1  264.87   22.30
   1   7   1  225.58   21.60
  -1   7  -1  308.47   20.40
  -1   7  -1  293.97   24.30
   1   7   1  252.27   22.50
  -1   7  -1  286.27   23.80
  -1   7  -1  294.67   25.00
   1   7   1  240.18   22.30
   2  -7   1  224.88   22.60
  -2  -7  -1  223.98   18.10
  -2  -7  -1  213.08   20.40
   2  -7   1  198.38   19.50
  -2   7  -1  221.08   21.20
   2   7   1  217.88   17.70
  -2   7  -1  210.38   17.50
  -2   7  -1  192.58   21.40
   2   7   1  219.38   18.30
   2   7   1  218.48   18.10
  -2   7  -1  233.48   21.30
  -3  -7  -1  135.09   17.50
   3  -7   1  237.68   22.20
  -3   7  -1  183.18   20.30
  -3   7  -1  182.58   16.00
  -4  -7  -1  172.18   15.10
   4  -7   1  159.38   17.50
  -4  -7  -1  169.08   18.80
   4  -7   1  210.78   22.90
  -4   7  -1  181.38   18.80
  -4   7  -1  180.88   20.80
  -4   7  -1  217.28   22.70
  -4   7  -1  208.08   20.40
  -5   7  -1  139.29   16.60
  -5   7  -1  134.69   17.40
  -6   7  -1  115.29   17.70
  -7  -7  -1   42.60   12.20
  -7  -7  -1   51.79   11.00
   7  -7   1   55.99   14.00
   7  -7   1   46.40   12.20
  -7   7  -1   38.70   13.90
  -7   7  -1   44.30   15.10
  -7   7  -1   37.50   11.90
   8  -7   1  211.78   26.70
   8  -7   1  192.78   21.00
  -8  -7  -1  162.58   19.50
  -8  -7  -1  169.88   20.90
  -8   7  -1  219.18   22.80
  -8   7  -1  179.48   23.20
  -8   7  -1  188.08   25.80
  -8   7  -1  177.48   22.90
   9  -7   1  143.19   19.30
  -9  -7  -1  154.98   19.30
   9  -7   1  158.58   23.00
  -9  -7  -1  140.89   21.60
  -9  -7  -1  166.18   22.40
  -9   7  -1  164.78   25.70
  -9   7  -1  173.28   26.10
  -9   7  -1  156.08   19.60
  -9   7  -1  135.59   21.80
  10  -7   1   44.50   15.40
  10  -7   1   53.09   20.10
 -10  -7  -1   42.80   13.50
 -10  -7  -1   72.29   17.00
 -10   7  -1   63.79   18.80
 -10   7  -1   57.79   19.70
 -10   7  -1   77.99   16.00
  11  -7   1   62.79   15.80
 -11  -7  -1   59.49   19.90
 -11  -7  -1   59.19   15.70
 -11  -7  -1   65.99   16.20
 -11   7  -1   91.99   18.70
 -10  -8   1  170.28   24.70
 -10  -8   1  158.18   21.10
 -10  -8   1  178.98   24.30
  10  -8  -1  164.88   21.70
 -10   8   1  208.58   27.70
 -10   8   1  203.48   26.30
   9  -8  -1  360.46   31.10
  -9  -8   1  317.07   29.40
   9  -8  -1  352.16   35.40
  -9  -8   1  288.37   31.40
  -9   8   1  295.87   34.60
  -9   8   1  275.37   33.40
  -9   8   1  329.37   31.60
   8  -8  -1  158.78   22.80
  -8  -8   1  132.89   16.40
   8  -8  -1  100.19   16.50
  -8  -8   1  127.79   19.30
  -8   8   1  162.88   27.70
  -8   8   1  152.48   23.50
  -8   8   1  132.09   23.00
  -8   8   1  132.59   23.10
  -7  -8   1   37.00    9.80
   7  -8  -1   26.80    9.80
   7  -8  -1   50.79   14.00
  -7   8   1   14.20    8.50
  -7   8   1   60.19   14.80
  -7   8   1   45.00   14.10
  -7   8   1   30.30   12.60
   6  -8  -1   22.90    9.30
  -6  -8   1   34.00   13.10
   6  -8  -1   38.60   12.60
  -6  -8   1   34.80    8.70
  -6   8   1   44.90   12.60
  -6   8   1   34.30   13.40
  -6   8   1   43.10   14.00
  -6   8   1   36.50   12.70
  -5  -8   1   45.90   12.50
   5  -8  -1   60.99   15.10
  -5  -8   1   60.49    9.50
   5  -8  -1   54.19   11.70
  -5   8   1   72.09   13.10
   5   8  -1   52.09    7.50
  -5   8   1   44.40   14.80
  -5   8   1   74.49   14.50
   4  -8  -1   45.70   13.20
   4  -8  -1   45.00   10.30
  -4  -8   1   37.00    6.90
  -4  -8   1   37.00   12.00
  -4   8   1   49.10   11.00
  -4   8   1   49.80   12.90
  -4   8   1   45.70   12.40
  -4   8   1   51.59    8.60
   4   8  -1   30.70    7.60
  -3  -8   1  287.17   27.40
   3  -8  -1  293.27   26.80
   3  -8  -1  288.97   25.30
   3  -8  -1  303.97   29.70
  -3   8   1  291.07   26.00
  -3   8   1  317.47   28.00
   3   8  -1  301.27   23.30
  -3   8   1  296.27   23.10
   3   8  -1  287.67   24.60
   3   8  -1  309.07   24.40
  -3   8   1  328.47   29.30
  -3   8   1  301.07   27.30
  -2  -8   1  295.37   21.10
   2  -8  -1  328.37   27.00
   2  -8  -1  332.47   29.40
   2  -8  -1  290.97   25.00
  -2  -8   1  328.87   27.80
   2   8  -1  337.57   25.20
  -2   8   1  252.47   26.00
  -2   8   1  297.17   26.60
   2   8  -1  276.27   23.90
   2   8  -1  285.27   25.00
  -2   8   1  309.77   27.60
  -2   8   1  265.97   21.50
  -1  -8   1   61.59   13.30
  -1  -8   1   68.29   13.90
   1  -8  -1   97.59   16.20
   1  -8  -1   71.79   12.10
   1  -8  -1   51.99   11.20
  -1   8   1   87.09   14.40
  -1   8   1   72.49   13.50
  -1   8   1   61.19    6.10
   1   8  -1   71.09   11.60
  -1   8   1   70.19   12.40
   1   8  -1   64.59   11.50
   1   8  -1   48.30   10.80
   0  -8   1  239.88   22.60
   0  -8   1  245.78   24.10
   0  -8  -1  243.48   23.70
   0  -8  -1  241.08   22.70
   0  -8  -1  292.17   25.60
   0   8   1  249.97   21.90
   0   8  -1  251.37   23.10
   0   8   1  267.77   23.20
   0   8  -1  206.78   22.00
   0   8  -1  286.87   24.60
   0   8  -1  246.88   18.10
  -1  -8  -1  151.18   16.20
   1  -8   1  175.68   19.60
   1  -8   1  128.59   16.50
   1   8   1  131.49   15.50
   1   8   1  107.89   14.10
  -1   8  -1  142.49   12.10
  -1   8  -1  170.58   18.30
   1   8   1  161.08   15.30
  -1   8  -1  155.58   17.60
  -1   8  -1  178.28   18.30
  -2  -8  -1  664.63   45.00
   2  -8   1  615.54   47.20
   2  -8   1  512.95   42.90
  -2   8  -1  518.45   43.80
  -2   8  -1  641.14   45.10
   2   8   1  505.75   41.40
   2   8   1  637.64   42.40
  -2   8  -1  464.15   43.50
  -2   8  -1  640.04   46.10
   3  -8   1  404.66   34.10
  -3  -8  -1  321.47   30.10
   3  -8   1  358.96   30.50
  -3  -8  -1  355.16   24.70
   3   8   1  371.56   27.40
  -3   8  -1  394.36   32.60
   3   8   1  352.06   26.10
  -3   8  -1  357.16   27.50
  -3   8  -1  359.06   31.50
  -3   8  -1  356.06   30.50
  -3   8  -1  357.66   32.40
   4  -8   1   64.39   15.70
   4  -8   1   56.79   12.10
  -4  -8  -1   49.50   11.80
  -4   8  -1   87.69   15.70
  -4   8  -1   72.49   10.70
  -4   8  -1   51.49   12.50
  -4   8  -1   79.19   15.50
  -4   8  -1   54.79   13.20
  -5  -8  -1  103.29   11.40
   5  -8   1  122.59   21.00
  -5  -8  -1  115.89   14.90
   5  -8   1   96.39   13.80
  -5   8  -1  104.19   19.20
  -5   8  -1  102.99   14.00
  -5   8  -1  101.99   17.40
  -5   8  -1  105.69   14.80
  -5   8  -1  120.49   18.10
  -6  -8  -1   39.50   12.00
   6  -8   1   27.90   11.50
   6  -8   1   48.90   15.20
  -6  -8  -1   62.19    9.90
  -6   8  -1   62.29   14.70
  -6   8  -1   53.99   15.10
  -6   8  -1   29.80   13.50
  -6   8  -1   52.19   14.20
   7  -8   1  175.88   19.90
  -7  -8  -1  154.88   19.80
  -7  -8  -1  153.98   17.50
  -7   8  -1  182.08   20.90
  -7   8  -1  208.88   25.90
  -7   8  -1  193.18   23.30
  -7   8  -1  171.08   22.50
   8  -8   1   18.90   10.40
   8  -8   1   44.20   15.20
  -8  -8  -1   17.20    7.70
  -8   8  -1   33.00   12.20
  -8   8  -1   15.90   10.50
  -8   8  -1   32.60   12.90
  -8   8  -1   11.80    8.60
  -9  -8  -1  939.91   68.69
   9  -8   1  929.71   70.99
  -9  -8  -1  993.50   71.19
   9  -8   1 1055.79   75.69
  -9   8  -1  912.41   75.29
  -9   8  -1  991.10   78.89
  -9   8  -1  799.22   76.59
  -9   8  -1  830.52   70.29
  10  -8   1   25.40   13.60
 -10  -8  -1   27.70   10.70
 -10  -8  -1   15.90   14.20
 -10  -8  -1   10.40   11.90
  10  -8   1   -3.10    8.90
 -10   8  -1   30.60   11.70
 -10   8  -1   13.70   12.90
  10  -9  -1  115.39   22.10
 -10  -9   1   81.79   18.90
  10  -9  -1   83.39   19.10
 -10   9   1   92.89   18.50
   9  -9  -1  132.19   36.90
  -9  -9   1  128.69   20.50
  -9  -9   1  155.48   17.80
  -9   9   1  133.99   21.70
  -9   9   1  143.19   26.40
  -9   9   1  148.79   20.40
  -8  -9   1  310.67   26.30
  -8   9   1  216.38   27.40
   7  -9  -1   31.90   12.20
  -7  -9   1   19.90    8.00
   7  -9  -1   27.50   13.20
  -7  -9   1    9.90   12.60
  -7   9   1   10.70   10.70
  -7   9   1   18.70   13.00
  -7   9   1   12.60   12.60
  -6  -9   1  207.08   19.60
   6  -9  -1  239.28   22.80
  -6  -9   1  221.38   24.70
  -6   9   1  227.78   23.10
  -5  -9   1   34.40   15.80
  -5  -9   1   58.79    9.30
   5  -9  -1   83.79   14.30
  -5   9   1  105.79   18.20
   5   9  -1   62.59    7.90
  -5   9   1   78.19   16.80
  -5   9   1   88.29   11.70
  -5   9   1   95.29   24.40
  -4  -9   1   -4.70   10.40
  -4  -9   1   22.90    5.50
   4  -9  -1   24.40   11.20
   4  -9  -1   19.20   11.20
  -4   9   1   18.00   12.50
  -4   9   1   16.90    5.90
  -4   9   1   37.10   11.80
  -4   9   1   42.40   13.10
   4   9  -1   19.70    6.70
  -4   9   1   21.50   10.00
   4   9  -1   24.50    5.70
   3  -9  -1   36.20   10.60
  -3  -9   1   43.80   12.10
   3  -9  -1   47.60   14.00
   3   9  -1   24.80    8.10
  -3   9   1   59.99   14.60
  -3   9   1   49.30   12.40
   3   9  -1   26.80    8.30
  -3   9   1   52.59   25.60
  -3   9   1   52.69    7.70
   2  -9  -1  140.89   19.50
  -2  -9   1   97.89   15.80
   2  -9  -1   93.69   13.10
   2   9  -1   70.89   11.70
  -2   9   1  115.59   15.10
   2   9  -1  121.69   14.10
   2   9  -1   90.19   12.80
  -2   9   1   67.49   14.80
  -2   9   1  112.19    9.60
   1  -9  -1  149.69   19.20
   1  -9  -1  142.39   19.70
  -1  -9   1  207.78   20.70
  -1  -9   1  147.49   17.80
   1  -9  -1  130.39   16.00
  -1   9   1  142.69   17.40
   1   9  -1  160.88   17.30
   1   9  -1  157.88   17.80
  -1   9   1  134.59   18.70
   1   9  -1  151.78   16.90
  -1   9   1  134.99   17.60
   0  -9  -1  144.69   17.70
   0  -9   1   92.69   17.50
   0  -9  -1  136.09   15.80
   0  -9   1  113.29   16.00
   0  -9  -1  138.89   18.30
   0   9   1   98.09   15.30
   0   9   1  126.79   15.10
   0   9  -1  102.29   16.00
   0   9  -1  121.49   15.80
   0   9  -1   69.19   14.10
   0   9  -1  102.89    9.00
   0   9   1  120.89   14.40
   1  -9   1  239.18   23.50
  -1  -9  -1  184.88   22.60
  -1  -9  -1  235.38   24.00
  -1   9  -1  254.17   23.70
   1   9   1  198.78   21.10
  -1   9  -1  273.97   25.30
  -1   9  -1  213.98   22.60
  -1   9  -1  269.67   18.00
   1   9   1  243.68   22.40
  -2  -9  -1   44.10   12.10
  -2  -9  -1   40.10   12.10
   2  -9   1   35.20   15.50
   2  -9   1   56.19   12.70
   2   9   1   39.00    9.60
  -2   9  -1   42.30   12.40
  -2   9  -1   42.70   12.40
  -2   9  -1   45.20   13.60
   2   9   1   34.80    8.30
   2   9   1   37.60    8.80
   3  -9   1  449.46   36.50
  -3  -9  -1  434.26   33.50
   3   9   1  315.87   28.00
  -3   9  -1  334.67   32.10
   3   9   1  298.97   26.40
  -3   9  -1  394.06   28.00
  -3   9  -1  410.66   34.30
   4  -9   1    4.70    7.20
  -4  -9  -1    6.60    3.30
   4  -9   1   11.20   11.30
  -4  -9  -1    7.10   10.30
  -4   9  -1   20.80   11.80
  -4   9  -1    5.00   10.80
  -4   9  -1   -2.10   10.90
  -4   9  -1    7.60   10.40
  -4   9  -1    8.30    6.50
   4   9   1    0.40    4.40
  -5  -9  -1   15.70   10.20
   5  -9   1   15.70   10.20
  -5   9  -1   34.70   12.70
  -5   9  -1    5.70    7.40
  -5   9  -1   28.30    7.60
  -5   9  -1   19.10   11.30
  -5   9  -1   15.10   10.40
   6  -9   1   75.19   16.90
   6  -9   1   64.39   13.60
  -6  -9  -1   49.10   13.70
  -6  -9  -1   44.70    8.70
  -6   9  -1   58.69   11.50
  -6   9  -1   74.49   15.00
  -6   9  -1   88.69   18.10
  -6   9  -1   63.79   16.80
  -6   9  -1  103.29   18.80
   7  -9   1   63.89   15.90
   7  -9   1   28.80   10.70
  -7  -9  -1   15.10    7.10
  -7   9  -1    7.20    9.20
  -7   9  -1   60.49   16.60
  -7   9  -1   32.90   14.80
  -7   9  -1   32.30   13.40
  -7   9  -1   13.90   10.00
   8  -9   1   80.79   16.30
  -8  -9  -1   62.19   17.00
   8  -9   1  103.89   21.00
  -8  -9  -1   70.19   12.70
  -8   9  -1  128.79   21.00
  -8   9  -1  113.19   22.00
  -8   9  -1   65.59   22.00
  -8   9  -1   77.19   23.50
  -8   9  -1   86.49   18.00
  -9  -9  -1   31.10   13.60
   9  -9   1   24.20   11.60
  -9   9  -1   22.40   11.80
  -9   9  -1    8.70   13.70
  -9   9  -1   38.00   17.30
  -9   9  -1   38.70   12.20
 -10  -9  -1  294.87   33.20
  10  -9   1  365.46   38.50
 -10   9  -1  372.86   35.20
  -9 -10   1   24.10   14.30
   9 -10  -1   18.50   10.70
  -9  10   1   23.20   11.00
   8 -10  -1  172.78   21.60
   8 -10  -1  188.98   27.20
  -8 -10   1  203.88   24.60
  -8  10   1  165.28   25.00
  -8  10   1  182.58   23.20
  -8  10   1  184.08   26.30
  -8  10   1  156.78   22.70
  -7 -10   1   23.50   12.80
   7 -10  -1   46.40   12.60
   7 -10  -1   54.89   17.70
  -7  10   1   27.70   13.80
  -7  10   1   45.10   17.10
  -7  10   1   75.59   21.30
  -7  10   1   46.90   15.80
   6 -10  -1  206.78   22.00
  -6 -10   1  186.08   18.10
  -6 -10   1  206.08   25.10
   6 -10  -1  261.87   30.20
  -6  10   1  220.38   26.30
  -6  10   1  203.68   20.80
  -6  10   1  237.08   26.40
  -6  10   1  217.98   32.10
   5 -10  -1   69.39   13.80
   5 -10  -1   79.59   17.90
  -5 -10   1   75.09    9.20
  -5 -10   1   82.19   17.30
  -5  10   1   95.49   17.30
  -5  10   1   59.79   25.60
  -5  10   1   91.59   19.10
  -5  10   1   75.59   11.00
  -5  10   1   69.19   16.00
   4 -10  -1   86.29   13.60
   4 -10  -1   90.99   18.90
  -4 -10   1  104.29   18.40
  -4  10   1   65.69   15.60
  -4  10   1   95.59   11.00
   4  10  -1   96.99   10.90
   4  10  -1  100.59   15.80
  -4  10   1  115.09   19.20
  -4  10   1  134.19   19.90
  -3 -10   1   12.10   11.50
   3 -10  -1   12.90    9.30
   3 -10  -1   23.20   11.40
  -3  10   1   26.40   11.30
   3  10  -1    3.30    5.00
  -3  10   1   23.30   11.40
  -3  10   1   17.10   10.20
   3  10  -1    5.70    6.00
   3  10  -1    8.50    6.40
  -2 -10   1  645.84   52.89
   2 -10  -1  630.34   50.99
  -2 -10   1  746.03   54.89
   2 -10  -1  786.62   57.19
   2  10  -1  727.03   50.29
  -2  10   1  554.04   51.79
   2  10  -1  761.12   51.09
  -2  10   1  639.04   51.99
   2  10  -1  682.73   50.09
  -2  10   1  642.34   45.60
  -1 -10   1    5.70    7.10
   1 -10  -1   21.70    9.10
   1 -10  -1   43.60   13.90
  -1 -10   1   11.60   12.50
   1  10  -1    8.20    8.10
   1  10  -1   -0.80    7.40
   1  10  -1    9.70    7.70
  -1  10   1   10.00    8.70
  -1  10   1   20.20   11.00
  -1  10   1   18.10   11.70
   0 -10  -1  505.65   43.60
   0 -10   1  499.65   43.20
   0  10  -1  576.94   43.90
   0  10   1  561.44   43.70
   0  10   1  536.95   43.20
   0  10   1  550.34   42.50
   0  10  -1  589.84   44.30
   0  10  -1  564.94   43.50
   1 -10   1   11.40    9.50
  -1 -10  -1   -5.50   13.00
   1 -10   1   24.30   11.20
  -1 -10  -1   13.20    8.20
  -1  10  -1   -1.50   10.00
  -1  10  -1   -0.40    8.50
  -1  10  -1    6.10    3.60
   1  10   1   11.00    7.70
   1  10   1    3.80    7.60
   1  10   1   10.00    7.50
  -1  10  -1   11.30    9.10
  -2 -10  -1  847.52   66.89
   2 -10   1  843.82   66.29
  -2  10  -1  971.70   68.99
   2  10   1  873.41   64.59
   2  10   1  982.60   64.39
   2  10   1  815.32   62.89
  -2  10  -1 1025.10   69.19
  -2  10  -1  920.31   67.79
   3 -10   1  298.67   27.30
  -3  10  -1  296.07   28.70
  -3  10  -1  286.57   22.80
   3  10   1  278.67   23.60
   3  10   1  265.57   21.90
  -3  10  -1  330.77   31.10
  -3  10  -1  309.37   29.30
   4 -10   1   13.50   11.10
   4 -10   1   32.20   10.80
   4  10   1   25.40    7.00
  -4  10  -1   37.10   12.90
  -4  10  -1   19.30   12.70
  -4  10  -1   27.20   13.20
  -5 -10  -1  243.38   30.90
   5 -10   1  286.17   27.80
   5 -10   1  388.26   36.00
  -5  10  -1  315.67   25.80
  -5  10  -1  315.67   31.00
  -5  10  -1  282.57   30.00
  -5  10  -1  295.77   30.00
  -5  10  -1  291.77   31.80
  -6 -10  -1  114.69   18.60
   6 -10   1  116.89   20.20
  -6 -10  -1  128.49   13.00
  -6  10  -1  125.59   16.30
  -6  10  -1  144.69   18.80
  -6  10  -1  125.09   20.60
  -6  10  -1  163.88   23.50
  -6  10  -1  162.08   21.50
   7 -10   1  326.57   31.30
   7 -10   1  440.16   39.20
  -7 -10  -1  313.87   26.50
  -7 -10  -1  321.77   32.30
  -7  10  -1  313.17   31.60
  -7  10  -1  398.36   36.10
  -7  10  -1  270.47   33.20
  -7  10  -1  336.07   29.90
   8 -10   1  213.48   28.60
   8 -10   1  201.78   22.60
  -8 -10  -1  186.18   24.50
  -8  10  -1  210.38   25.30
  -8  10  -1  174.98   26.00
  -8  10  -1  209.48   25.40
  -8  10  -1  251.87   30.30
   9 -10   1  223.78   26.80
  -9 -10  -1  244.78   27.80
   9 -10   1  254.17   31.90
  -9  10  -1  264.07   28.20
  -9  10  -1  247.78   26.30
   8 -11  -1    3.70    7.70
  -8 -11   1    6.70    7.20
  -8 -11   1   -2.70   13.00
  -8  11   1   28.60   17.20
  -8  11   1   27.90   14.80
  -7 -11   1  159.28   15.60
  -7 -11   1  157.18   23.10
   7 -11  -1  181.98   26.10
   7 -11  -1  193.48   21.60
  -7  11   1  149.49   22.10
  -7  11   1  150.28   29.50
  -7  11   1  171.78   25.10
  -6 -11   1   53.89    8.50
   6 -11  -1   56.49   15.80
  -6  11   1   71.79   11.10
  -6  11   1   42.40   16.80
  -6  11   1   99.49   21.20
  -6  11   1   73.99   16.40
   5 -11  -1   78.09   18.80
   5 -11  -1   92.89   16.10
  -5 -11   1   80.79   18.70
  -5  11   1   74.39   17.00
  -5  11   1   90.19   20.30
  -5  11   1  109.09   20.40
   4 -11  -1   67.49   13.60
  -4 -11   1   60.39   15.00
   4 -11  -1   78.89   19.10
  -4  11   1  117.09   20.40
  -4  11   1   74.39    9.40
  -4  11   1   81.39   19.00
   4  11  -1   45.90    9.00
  -4  11   1   44.50   18.90
   4  11  -1   72.59   13.40
   4  11  -1   63.99    9.80
  -3 -11   1  208.58   23.80
  -3 -11   1  179.88   24.20
   3 -11  -1  252.37   28.50
   3 -11  -1  225.28   22.10
   3  11  -1  213.88   19.40
  -3  11   1  224.88   24.50
  -3  11   1  174.18   17.30
   3  11  -1  210.28   20.10
   3  11  -1  225.48   19.70
  -3  11   1  264.07   25.90
  -3  11   1  261.67   27.20
   2 -11  -1   94.99   17.20
   2 -11  -1  141.99   21.00
  -2 -11   1  116.09   21.20
  -2 -11   1   95.49   18.80
   2  11  -1   84.59   13.40
   2  11  -1   98.99   14.20
  -2  11   1  127.39   19.70
   2  11  -1   89.29   14.60
  -2  11   1  119.09   18.70
  -2  11   1   70.59   16.60
   1 -11  -1   59.99   13.50
  -1 -11   1   30.60   13.50
  -1 -11   1   27.50   12.80
   1  11  -1   42.30   11.50
  -1  11   1   17.40    9.50
   1  11  -1   22.20    8.90
   1  11  -1   33.30   10.70
  -1  11   1   69.99   13.90
   0 -11  -1   17.10   14.40
   0 -11  -1   19.50    9.10
   0 -11   1    6.40    9.20
   0 -11   1   12.90   14.50
   0  11   1   29.90   10.30
   0  11  -1   16.50    9.00
   0  11   1   10.70    8.60
   0  11   1   21.90    9.40
   0  11  -1   24.10   10.00
  -1 -11  -1   51.79   14.30
   1 -11   1   33.10   11.50
  -1 -11  -1   27.90   11.40
   1 -11   1   36.50   14.10
  -1  11  -1   45.00   13.20
   1  11   1   20.90    8.80
  -1  11  -1   29.50   12.20
  -1  11  -1   36.90   11.60
   1  11   1   35.70   10.60
   1  11   1   40.20   10.40
  -2 -11  -1  159.58   21.60
   2 -11   1  159.18   19.40
  -2 -11  -1  182.28   22.00
   2  11   1  169.38   16.40
   2  11   1  197.78   17.70
  -2  11  -1  160.38   21.10
  -2  11  -1  170.88   23.20
  -2  11  -1  160.98   14.00
   2  11   1  190.58   18.50
  -2  11  -1  196.68   22.60
   3 -11   1   33.80   11.60
  -3 -11  -1   19.10   11.50
  -3 -11  -1   36.50   13.90
   3  11   1   28.40    7.70
  -3  11  -1   18.00   12.30
  -3  11  -1   31.40   12.70
  -3  11  -1    7.10   12.20
  -3  11  -1   27.50    6.70
  -4 -11  -1  159.88   23.60
   4 -11   1  113.29   16.00
  -4  11  -1  135.79   22.30
  -4  11  -1  125.29   21.70
  -4  11  -1  113.59   13.20
   4  11   1  107.69   12.60
  -4  11  -1  117.29   22.10
  -5 -11  -1   41.30   14.30
   5 -11   1   42.50   12.80
  -5  11  -1   28.60    8.40
  -5  11  -1   36.50   15.00
  -5  11  -1   36.30   14.50
  -5  11  -1   34.10   16.20
   6 -11   1  345.57   31.20
  -6 -11  -1  314.57   32.70
  -6  11  -1  347.77   35.50
  -6  11  -1  330.77   40.80
  -6  11  -1  304.77   33.50
  -6  11  -1  389.76   34.60
  -7 -11  -1  350.96   26.10
  -7 -11  -1  356.06   34.70
   7 -11   1  310.67   31.70
  -7  11  -1  339.07   33.00
  -7  11  -1  357.36   38.30
  -7  11  -1  317.47   34.70
   8 -11   1  251.27   27.60
  -8 -11  -1  203.28   19.00
  -8 -11  -1  204.58   25.80
  -8  11  -1  210.18   25.30
  -6 -12   1  155.58   22.80
  -6  12   1  172.28   24.60
   5 -12  -1   17.20    7.70
  -5 -12   1    2.20   11.40
   5 -12  -1   45.40   15.80
  -5  12   1   19.40   14.60
  -5  12   1   51.09   15.70
  -4 -12   1  166.38   24.10
   4 -12  -1  214.38   21.60
  -4 -12   1  198.88   30.30
   4  12  -1  143.69   15.20
  -4  12   1  168.18   14.50
   4  12  -1  191.68   16.40
   4  12  -1  139.69   13.50
  -4  12   1  177.08   22.40
   3 -12  -1   86.09   16.90
  -3 -12   1  108.79   21.50
  -3 -12   1  120.49   21.30
  -3  12   1  108.99   19.50
  -3  12   1   88.59   18.50
   3  12  -1   80.49   12.70
   3  12  -1   86.89   11.60
  -3  12   1   73.79   17.30
   3  12  -1   73.79   11.80
   2 -12  -1  103.79   17.70
  -2 -12   1  102.19   20.10
  -2 -12   1  142.39   23.00
  -2  12   1  119.59   18.40
  -2  12   1  110.99   19.10
  -2  12   1  112.69   18.70
   2  12  -1   97.19   14.20
   2  12  -1   99.89   14.40
   2  12  -1   92.09   14.50
  -1 -12   1  213.68   26.20
  -1 -12   1  228.68   25.30
   1 -12  -1  234.58   23.50
  -1  12   1  218.58   23.60
  -1  12   1  214.18   24.90
   1  12  -1  240.18   23.70
   1  12  -1  251.87   22.80
  -1  12   1  205.18   24.40
   0 -12   1   51.69   13.30
   0 -12  -1   25.50   11.20
   0 -12   1   96.39   20.40
   0 -12  -1   52.19   16.50
   0  12  -1   31.60   12.20
   0  12   1   44.10   12.60
   0  12  -1   37.90   11.50
   0  12   1   23.90   10.20
   0  12   1   45.10   12.50
   0  12  -1   29.20   10.70
   1 -12   1   15.60   11.20
  -1 -12  -1   27.90   11.90
  -1 -12  -1   20.60   12.80
   1  12   1   32.10   11.20
  -1  12  -1   25.10   12.40
   1  12   1   21.90    9.30
   1  12   1   38.20   10.10
  -1  12  -1   14.80   10.90
  -1  12  -1   28.10   11.20
  -2 -12  -1   61.49   15.00
   2 -12   1   62.79   13.30
  -2 -12  -1   44.70   13.10
  -2  12  -1   58.29   14.90
  -2  12  -1   70.79   16.10
   2  12   1   39.30    8.70
   2  12   1   60.09   12.30
  -2  12  -1   49.99   14.20
   2  12   1   50.79    9.50
  -3 -12  -1   26.90   12.60
  -3 -12  -1   21.50   13.10
   3 -12   1   28.80   11.50
  -3  12  -1   36.80   13.40
  -3  12  -1   49.70   14.00
   3  12   1   22.80    8.70
  -3  12  -1   15.10   12.90
   4 -12   1   38.30   12.60
  -4 -12  -1   63.39   16.40
  -4 -12  -1   72.39   14.60
  -4  12  -1   55.69   15.40
  -4  12  -1   51.29   15.70
   4  12   1   42.30    8.90
  -4  12  -1   66.09    9.00
  -5 -12  -1   25.40   13.80
  -5  12  -1   45.00   15.90
  -5  12  -1   30.40    8.10
  -5  12  -1   15.10   12.50
  -6 -12  -1    5.20   12.90
   6 -12   1    5.30    7.40
  -6  12  -1   26.00   13.70
  -6  12  -1   15.20   13.70
   5 -13  -1   45.20   12.40
  -5 -13   1   45.40   14.50
  -5  13   1   31.00    7.40
  -5  13   1   33.60    7.50
  -5  13   1   36.00   14.40
  -4 -13   1   31.90   10.50
   4 -13  -1   33.70   11.80
  -4  13   1   12.20   13.20
  -3 -13   1  198.78   24.10
   3 -13  -1  191.68   22.60
   3  13  -1  188.88   19.30
   3  13  -1  196.68   18.20
  -3  13   1  168.18   23.60
  -3  13   1  167.18   23.80
  -3  13   1  184.08   25.00
   2 -13  -1  307.77   28.00
  -2 -13   1  269.27   28.50
  -2  13   1  251.67   28.20
  -2  13   1  323.17   30.30
   2  13  -1  250.97   24.40
  -2  13   1  283.07   29.60
   2  13  -1  258.67   25.60
   2  13  -1  318.47   26.50
   1 -13  -1   27.50   11.10
  -1  13   1   19.40   10.20
   1  13  -1  -10.90    9.10
  -1  13   1   15.60   11.60
   1  13  -1    5.10    8.00
   1  13  -1    7.60    7.90
   0 -13   1  400.96   42.20
   0 -13  -1  340.47   32.60
   0 -13   1  299.07   34.10
   0  13   1  342.67   30.60
   0  13  -1  336.07   32.90
   0  13   1  394.06   33.90
   0  13  -1  371.26   33.40
   1 -13   1  181.78   23.10
  -1 -13  -1  184.38   22.70
  -1  13  -1  240.48   26.10
   1  13   1  208.88   22.40
   1  13   1  180.08   18.90
  -1  13  -1  220.18   23.70
  -1  13  -1  206.08   25.00
   1  13   1  201.28   19.60
  -2 -13  -1   89.69   18.20
  -2 -13  -1  107.99   20.90
  -2  13  -1   61.19   15.70
  -2  13  -1   71.29   17.20
   2  13   1   90.59   16.70
   2  13   1   81.69   10.00
  -2  13  -1   42.40   14.10
   2  13   1   85.89   14.50
  -3 -13  -1  310.27   32.20
   3 -13   1  343.27   32.30
  -3 -13  -1  295.27   33.10
   3  13   1  301.07   27.60
  -3  13  -1  308.47   32.80
  -3  13  -1  315.07   32.30
  -4 -13  -1   25.90   15.90
  -4 -13  -1   46.20   14.00
   4 -13   1   57.99   13.00
  -4  13  -1   36.00    7.70
  -4  13  -1   43.10   15.40
  -4  13  -1   29.80   14.60
  -5 -13  -1  293.67   43.40
   5 -13   1  174.48   21.00
  -5  13  -1  164.38   23.40
  -5  13  -1  142.19   15.60
  -5  13  -1  198.08   32.50
   1  14  -1   73.29   14.30
   1  14  -1   63.39   14.50
  -1  14   1   52.49   12.70
  -1  14   1   80.09   15.10
   0 -14  -1   36.80   12.00
   0 -14   1   33.80   12.30
   0  14  -1   36.10   10.70
   0  14   1   29.30   10.70
   0  14  -1   11.40   10.40
   0  14   1   33.60   10.80
   1 -14   1  146.69   20.30
  -1 -14  -1  135.49   19.80
  -1 -14  -1  147.09   29.40
   1  14   1  136.29   18.60
  -1  14  -1  138.09   20.80
  -1  14  -1  141.49   22.50
   1  14   1  127.99   15.20
   1  14   1  128.39   15.30
  13   0  -2   45.80   10.70
 -12   0   2  231.78   21.10
 -12   0   2  277.87   33.10
  12   0  -2  178.78   21.00
  11   0  -2   12.60    7.50
 -11   0   2   22.30    8.30
 -11   0   2   26.00   11.90
 -11   0   2   28.70   11.40
 -10   0   2  316.17   31.60
  10   0  -2  329.17   29.30
 -10   0   2  318.17   27.40
 -10   0   2  348.97   30.70
  -9   0   2  432.96   42.80
  -9   0   2  478.35   38.20
   9   0  -2  492.85   38.70
  -9   0   2  471.05   36.00
  -8   0   2 1543.25  106.79
   8   0  -2 1515.65  105.19
  -8   0   2 1523.45  105.09
  -8   0   2 1488.15  103.29
  -7   0   2  764.52   57.79
   7   0  -2  779.62   56.69
  -7   0   2  797.32   56.29
  -6   0   2  149.19   14.00
  -6   0   2  149.59   15.90
   6   0  -2  122.69   14.40
   6   0  -2  118.99   12.00
  -6   0   2  131.69   12.60
   5   0  -2 2609.44  178.28
  -5   0   2 2527.75  176.78
  -5   0   2 3156.78  178.38
   5   0  -2 2418.76  176.68
   4   0  -2  775.32   54.69
   4   0  -2  716.63   52.79
  -4   0   2  754.82   52.89
  -4   0   2  832.72   54.79
  -4   0   2  809.82   53.69
   3   0  -2  838.62   53.29
   3   0  -2  716.53   51.89
  -3   0   2  762.02   51.99
   2   0  -2  109.49    8.60
  -2   0   2   88.19    7.90
  -1   0   2  118.59    8.40
   1   0  -2   88.89    8.10
   1   0  -2  108.09    9.00
  -1   0   2  120.49    8.90
  -1   0   2  119.59    9.00
   1   0   2 2135.49  152.08
  -2   0  -2  490.65   33.90
   2   0   2  493.35   33.80
  -3   0  -2  661.03   41.70
   3   0   2  637.54   41.70
  -3   0  -2  507.55   41.10
  -4   0  -2  690.33   47.20
   4   0   2  655.13   47.30
  -5   0  -2   -2.00    4.70
  -5   0  -2    1.60    7.20
   5   0   2   -3.40    3.80
  -5   0  -2    4.60    7.50
   5   0   2    3.20    8.40
   6   0   2  766.82   56.89
  -6   0  -2  941.11   59.09
  -6   0  -2  899.31   59.39
  -6   0  -2  723.13   56.99
  -7   0  -2  542.55   38.70
  -7   0  -2  490.55   38.80
  -7   0  -2  471.15   36.80
  -8   0  -2 3044.80  199.38
  -8   0  -2 2924.91  197.08
   8   0   2 2721.13  196.38
  -8   0  -2 3132.89  199.08
  -9   0  -2 4190.78  271.37
   9   0   2 3781.32  269.57
  -9   0  -2 4133.29  273.27
  -9   0  -2 4234.38  274.37
 -10   0  -2  596.04   46.50
 -10   0  -2  586.64   48.00
 -10   0  -2  551.14   44.20
 -11   0  -2 1081.19   79.39
 -11   0  -2 1000.90   77.09
 -11   0  -2 1029.20   74.29
 -12   0  -2  216.68   26.50
 -12   0  -2  203.28   21.50
 -12   0  -2  216.38   24.10
 -13   0  -2  132.49   17.00
 -13   0  -2  180.88   23.60
 -13  -1   2    5.10    6.70
 -13  -1   2    2.60   13.00
  13   1  -2    5.10    6.10
 -13   1   2    6.60    8.00
 -12  -1   2  343.87   35.30
  12  -1  -2  366.86   32.50
 -12  -1   2  368.36   29.20
 -12  -1   2  328.37   33.70
  12   1  -2  363.76   29.40
 -12   1   2  351.06   31.70
 -11  -1   2   20.20   11.60
  11  -1  -2   32.20   10.60
 -11  -1   2   20.70   11.60
 -11  -1   2   35.50    9.10
 -11   1   2   33.40   11.40
 -11   1   2   29.00   12.80
  11   1  -2   24.60    9.30
 -11   1   2   39.10   10.30
 -10  -1   2   96.09   12.00
 -10  -1   2   89.99   18.00
  10  -1  -2  135.29   17.10
 -10   1   2   89.09   16.40
 -10   1   2  100.99   18.50
 -10   1   2   96.59   14.10
  10   1  -2  124.39   15.60
  -9  -1   2  858.81   61.39
  -9  -1   2  810.42   57.89
   9  -1  -2  918.91   62.39
  -9   1   2  761.32   60.59
  -9   1   2  716.93   59.19
   9   1  -2  925.81   60.89
  -9   1   2  785.82   63.09
  -8  -1   2   17.40    9.10
   8  -1  -2   23.90    9.20
  -8  -1   2   11.50    8.80
  -8  -1   2   22.10    6.40
   8   1  -2   27.60    8.90
  -8   1   2   18.80    8.30
  -8   1   2   26.70   11.50
  -8   1   2   19.20    8.50
  -7  -1   2 1138.19   77.49
   7  -1  -2 1087.69   80.49
  -7  -1   2 1173.28   80.99
  -7  -1   2 1212.68   80.19
  -7   1   2 1137.49   81.79
  -7   1   2 1123.09   79.59
   7   1  -2 1216.98   79.79
  -7   1   2 1053.89   78.89
   6  -1  -2  678.83   50.99
  -6  -1   2  729.23   51.09
   6  -1  -2  674.53   49.40
  -6  -1   2  733.53   50.39
  -6  -1   2  706.23   48.30
   6   1  -2  716.23   50.39
  -6   1   2  740.93   52.09
  -6   1   2  718.93   49.99
  -6   1   2  598.84   49.10
   5  -1  -2  384.36   31.40
  -5  -1   2  394.16   31.20
  -5  -1   2  421.86   31.00
   5  -1  -2  418.26   31.10
   5  -1  -2  387.66   29.90
   5   1  -2  378.16   28.00
  -5   1   2  401.56   30.20
  -5   1   2  402.56   30.20
  -5   1   2  403.76   31.90
   5   1  -2  378.26   30.60
   4  -1  -2 1353.66   81.49
  -4  -1   2 1241.08   81.49
  -4  -1   2 1053.99   79.29
   4  -1  -2 1223.38   82.09
   4  -1  -2 1151.58   80.79
  -4   1   2 1224.28   82.29
   4   1  -2 1219.78   81.19
   4   1  -2 1071.69   79.29
  -4   1   2 1254.27   80.89
  -4   1   2 1192.78   80.89
  -3  -1   2 6425.96  457.05
   3  -1  -2 6747.32  471.45
   3   1  -2 6188.78  457.25
  -3   1   2 6340.07  465.85
  -2  -1   2 1100.39   64.29
   2  -1  -2 1050.29   63.39
   2  -1  -2  890.61   64.19
  -2  -1   2  837.02   63.59
  -2  -1   2  952.90   62.59
   2  -1  -2  862.41   63.79
  -2   1   2  960.50   64.49
   2   1  -2 1008.50   63.99
  -2   1   2  947.01   63.99
   2   1  -2  898.21   62.59
  -1  -1   2   58.99    5.60
   1  -1  -2   56.89    6.10
   1  -1  -2   61.69    4.90
   1  -1  -2   54.79    6.80
  -1  -1   2   77.89    6.70
   1   1  -2   52.49    5.60
  -1   1   2   64.59    6.40
  -1   1   2   52.09    5.30
  -1   1   2   55.69    6.60
   0  -1  -2  229.58   16.70
   0  -1  -2  271.47   16.70
   0  -1  -2  250.07   17.30
   0   1   2  247.38   16.50
   0   1   2  229.28   17.10
   0   1   2  245.78   16.60
   1  -1   2 2870.81  208.78
  -1   1  -2 2704.13  207.08
  -2  -1  -2  311.97   20.80
   2  -1   2  255.27   20.30
  -2   1  -2  323.77   20.40
  -2   1  -2  220.58   20.50
   3  -1   2  126.59   10.50
  -3  -1  -2  106.29   10.10
   3  -1   2   91.89   10.30
  -3   1  -2  106.49   11.30
  -3   1  -2  116.69   10.30
   4  -1   2  702.83   47.60
  -4  -1  -2  679.93   46.90
  -4  -1  -2  753.02   47.90
   4  -1   2  669.73   47.30
  -4   1  -2  717.93   47.40
   4   1   2  580.04   44.90
  -4   1  -2  665.03   47.40
  -4   1  -2  661.73   47.90
   5  -1   2  132.29   14.10
  -5  -1  -2  128.29   13.50
   5  -1   2  127.89   14.70
  -5  -1  -2  129.99   13.60
  -5  -1  -2  106.79   11.90
  -5   1  -2  127.39   13.50
   5   1   2  110.19   10.20
  -5   1  -2  129.39   13.00
  -5   1  -2  144.99   15.70
   6  -1   2  345.17   26.00
  -6  -1  -2  291.77   24.90
  -6  -1  -2  309.17   25.30
   6  -1   2  323.77   25.00
  -6  -1  -2  297.47   23.20
   6   1   2  295.27   22.60
  -6   1  -2  315.47   24.60
  -6   1  -2  322.77   25.50
  -6   1  -2  295.77   26.10
  -7  -1  -2   95.19   13.70
   7  -1   2   93.59   14.70
  -7  -1  -2   91.59   10.10
  -7  -1  -2  106.89   12.80
   7  -1   2   72.09   11.80
  -7   1  -2   97.89   15.50
  -7   1  -2   66.89   11.00
   7   1   2   84.59    9.20
  -7   1  -2   81.29   12.00
  -8  -1  -2  287.87   26.10
  -8  -1  -2  240.58   21.80
   8  -1   2  283.07   23.70
  -8  -1  -2  233.38   24.10
  -8   1  -2  294.27   24.90
  -8   1  -2  295.67   26.50
   8   1   2  261.17   21.10
  -9  -1  -2  432.66   36.30
  -9  -1  -2  370.86   33.90
   9  -1   2  459.55   33.50
  -9  -1  -2  353.06   31.30
  -9   1  -2  411.36   33.60
  -9   1  -2  488.15   41.60
  -9   1  -2  384.76   34.10
 -10  -1  -2  149.99   15.60
  10  -1   2  142.49   15.90
 -10   1  -2  126.59   17.10
 -10   1  -2  113.69   16.90
 -11  -1  -2   29.70   10.80
 -11  -1  -2   27.50   10.80
 -11  -1  -2   35.00    9.40
 -11   1  -2   29.80   10.30
 -11   1  -2   22.20   11.40
 -12  -1  -2   69.69   16.80
 -12  -1  -2   84.89   16.80
 -12  -1  -2   82.89   12.30
 -12   1  -2   93.39   20.30
 -12   1  -2   45.50   13.60
 -12   1  -2   69.99   14.70
 -13  -1  -2   44.30   10.20
 -13  -1  -2   26.80   15.00
 -13   1  -2   31.60   12.80
 -13   1  -2   57.09   16.90
 -13  -2   2  346.87   36.50
  13  -2  -2  315.37   30.70
 -13   2   2  341.87   31.80
 -12  -2   2   50.39   15.50
 -12  -2   2   60.79   15.50
  12  -2  -2   67.99   14.70
 -12   2   2   43.70   15.70
  12   2  -2   68.29   16.70
 -12   2   2   68.49   14.10
 -11  -2   2  314.67   31.30
 -11  -2   2  299.87   23.30
 -11  -2   2  329.47   31.40
 -11   2   2  257.77   27.80
  11   2  -2  302.17   25.10
 -11   2   2  337.17   33.60
 -11   2   2  279.27   29.20
  10  -2  -2  203.98   22.60
 -10  -2   2  205.68   24.00
 -10  -2   2  190.58   21.80
 -10  -2   2  195.08   16.40
 -10   2   2  176.28   24.50
 -10   2   2  191.88   24.90
  10   2  -2  203.28   19.10
 -10   2   2  190.18   23.40
  -9  -2   2   20.20    5.80
  -9  -2   2   28.60   12.80
  -9   2   2   25.20    9.80
  -9   2   2   31.30   12.60
   9   2  -2   21.90    8.60
  -9   2   2   51.79   11.40
  -8  -2   2  134.29   14.00
   8  -2  -2  179.08   19.40
  -8  -2   2  129.29   17.50
  -8  -2   2  151.48   18.60
   8   2  -2  164.08   16.90
  -8   2   2  169.08   17.80
  -8   2   2  180.68   20.90
  -8   2   2  177.78   18.00
  -7  -2   2    3.30    6.40
   7  -2  -2   14.20    9.60
  -7  -2   2    3.60    3.50
  -7  -2   2    5.00    7.40
   7  -2  -2   20.30    8.80
  -7   2   2   22.40    8.10
  -7   2   2    6.80    8.70
  -7   2   2   -1.20    5.30
   7   2  -2   11.20    7.20
   6  -2  -2  238.18   18.70
  -6  -2   2  194.38   18.60
  -6  -2   2  164.98   14.10
   6  -2  -2  199.98   19.60
  -6  -2   2  176.28   17.70
  -6   2   2  198.98   20.20
   6   2  -2  171.18   17.10
  -6   2   2  202.98   17.40
  -6   2   2  190.58   18.20
   5  -2  -2 1090.19   77.79
   5  -2  -2 1024.50   78.39
   5  -2  -2 1273.97   77.79
  -5  -2   2 1176.18   77.89
  -5   2   2 1163.68   77.29
  -5   2   2 1111.69   78.99
  -5   2   2 1063.09   77.79
   4  -2  -2 1247.48   85.39
   4  -2  -2 1251.87   84.49
   4  -2  -2 1247.58   86.09
  -4  -2   2 1221.78   82.09
  -4  -2   2 1361.36   85.29
  -4   2   2 1230.08   85.39
  -4   2   2 1081.79   85.59
  -4   2   2 1355.36   84.69
   3  -2  -2  193.98   16.40
   3  -2  -2  190.28   15.00
  -3  -2   2  158.68   15.20
  -3   2   2  184.38   16.10
   3   2  -2  182.98   13.10
   3   2  -2  225.38   16.10
  -3   2   2  220.88   17.80
   2  -2  -2 4415.06  353.76
  -2  -2   2 5442.36  351.56
  -2   2   2 4508.05  355.16
  -1   2   2 2459.35  162.08
   0  -2   2  500.15   32.50
   0  -2  -2  494.85   31.80
   0  -2   2  505.95   32.50
   0  -2   2  478.65   31.70
   0  -2  -2  429.96   32.20
   0  -2  -2  419.06   32.00
   0   2   2  524.55   31.60
   0   2  -2  501.35   32.60
   0   2  -2  472.15   31.60
   0   2   2  441.36   32.10
   0   2   2  444.06   30.80
   0   2   2  403.96   31.50
   1  -2   2  507.65   31.90
  -1  -2  -2  424.66   30.60
  -1  -2  -2  451.65   29.90
   1  -2   2  496.85   31.50
  -1  -2  -2  420.06   30.00
   1   2   2  416.56   30.50
  -1   2  -2  495.45   31.80
  -1   2  -2  398.76   30.90
  -1   2  -2  465.85   31.90
   2  -2   2  288.17   19.70
  -2  -2  -2  238.88   18.10
   3  -2   2 2350.46  170.58
   3  -2   2 2567.74  170.18
  -3  -2  -2 2608.24  168.88
  -3   2  -2 2558.34  171.18
  -3   2  -2 2785.62  170.98
  -4  -2  -2  145.19   13.80
  -4  -2  -2  110.19   11.50
   4  -2   2  101.89   12.90
  -4   2  -2  150.38   15.30
  -4   2  -2  128.09   13.50
   5  -2   2 1295.87   93.09
  -5  -2  -2 1169.28   91.49
   5  -2   2 1480.85   93.09
  -5  -2  -2 1399.46   92.99
  -5   2  -2 1339.47   93.79
  -5   2  -2 1567.04   93.39
  -5   2  -2 1301.57   92.79
  -6  -2  -2  407.46   33.70
  -6  -2  -2  414.76   33.00
   6  -2   2  479.35   34.30
   6  -2   2  395.36   33.50
  -6   2  -2  441.76   33.90
  -6   2  -2  474.45   34.20
  -6   2  -2  481.85   36.40
   7  -2   2  665.43   48.70
   7  -2   2  707.23   49.00
  -7  -2  -2  676.43   48.40
  -7  -2  -2  631.64   48.30
  -7  -2  -2  585.24   45.20
  -7   2  -2  703.43   50.79
  -7   2  -2  629.84   48.20
  -7   2  -2  656.73   48.50
  -8  -2  -2  148.79   14.10
  -8  -2  -2  167.28   18.20
   8  -2   2  160.58   17.70
   8  -2   2  140.19   19.10
  -8  -2  -2  170.88   17.60
  -8   2  -2  196.58   22.60
  -8   2  -2  139.29   17.80
  -8   2  -2  130.09   16.80
   9  -2   2    8.40   10.20
   9  -2   2    5.40    7.40
  -9  -2  -2   11.30    6.30
  -9  -2  -2   -4.30    7.40
  -9  -2  -2   25.00    9.80
  -9   2  -2    3.50    9.00
  -9   2  -2    4.50    7.00
  -9   2  -2    6.90    8.30
  10  -2   2   18.20    8.40
 -10  -2  -2   15.80    8.90
 -10  -2  -2    7.60    5.60
 -10   2  -2    6.30   11.20
 -10   2  -2   16.60   10.80
 -10   2  -2    1.10    9.00
 -11  -2  -2  105.89   18.70
 -11  -2  -2  103.79   12.10
 -11  -2  -2   91.59   18.70
 -11   2  -2  110.09   18.40
 -11   2  -2  113.49   19.90
 -11   2  -2  121.59   21.30
 -12  -2  -2  311.97   31.40
 -12  -2  -2  298.87   24.40
 -12  -2  -2  299.27   31.70
 -12   2  -2  312.97   31.00
 -12   2  -2  317.67   31.10
 -12  -3   2   20.80   13.00
 -12  -3   2   29.70   12.20
 -12  -3   2   25.70   13.50
 -12   3   2   35.40   16.30
 -12   3   2   44.50   12.90
 -12   3   2   16.50   12.60
  11  -3  -2   30.20   11.60
 -11  -3   2   15.30   11.50
 -11  -3   2   12.70   10.00
 -11   3   2   34.50   12.80
 -11   3   2   23.50   13.10
 -11   3   2   19.50   10.40
  11   3  -2   18.10    7.30
  10  -3  -2   42.00   14.40
 -10  -3   2   34.10   11.10
 -10  -3   2   28.60   11.70
 -10   3   2   54.09   15.20
 -10   3   2   44.00   11.80
  10   3  -2   30.20    7.70
  -9  -3   2   88.09   15.40
   9  -3  -2  112.39   18.00
   9  -3  -2   94.59   17.70
  -9   3   2   76.19   17.10
  -9   3   2   89.39   15.20
   9   3  -2   67.89   11.30
  -8  -3   2   23.80    9.40
   8  -3  -2   -2.20    8.00
   8  -3  -2   13.20    8.80
  -8  -3   2   15.40    9.40
   8   3  -2   17.50    7.00
  -8   3   2   30.30   10.70
  -8   3   2   12.00    7.00
  -8   3   2   19.90   10.50
  -7  -3   2  290.37   26.10
   7  -3  -2  347.17   28.00
   7  -3  -2  232.88   23.50
  -7  -3   2  249.97   25.00
   7  -3  -2  291.87   24.70
  -7   3   2  282.07   24.10
  -7   3   2  344.87   28.60
   7   3  -2  239.98   23.10
   6  -3  -2  293.17   24.80
   6  -3  -2  321.77   27.40
  -6  -3   2  270.47   24.40
   6  -3  -2  296.77   24.40
  -6   3   2  257.07   24.80
   6   3  -2  293.07   25.30
  -6   3   2  310.97   24.80
  -6   3   2  315.27   27.20
   5  -3  -2 1820.72  128.29
  -5  -3   2 1832.62  127.79
   5  -3  -2 1919.31  129.59
   5  -3  -2 1979.40  127.59
  -5   3   2 1946.61  127.49
  -5   3   2 2023.30  129.89
   5   3  -2 1989.40  128.59
  -5   3   2 1676.33  128.09
  -4  -3   2  114.69   13.00
   4  -3  -2  119.99   13.30
   4  -3  -2  151.08   16.00
   4  -3  -2  131.09   12.70
  -4  -3   2  114.79   12.80
  -4   3   2  116.49   15.20
  -4   3   2  139.09   12.10
  -4   3   2  131.19   14.10
   4   3  -2  119.89   12.50
  -3  -3   2  637.54   48.10
   3  -3  -2  751.52   49.99
   3  -3  -2  809.82   50.89
  -3  -3   2  826.02   49.10
  -3   3   2  629.04   49.20
  -3   3   2  634.54   49.80
   3   3  -2  613.74   48.00
  -2  -3   2   58.49    8.40
  -2  -3   2   48.40    6.80
   2  -3  -2   62.59    7.00
   2  -3  -2   86.19   12.40
  -2   3   2   60.59    9.50
   2   3  -2   56.49    7.70
  -2   3   2   65.09    6.80
  -2   3   2   75.39   10.10
   1  -3  -2 1025.70   75.09
   1  -3  -2 1148.29   73.89
  -1  -3   2 1144.69   73.59
   1   3  -2 1145.89   74.59
  -1   3   2 1013.70   74.89
   1   3  -2 1169.08   73.69
  -1   3   2  939.31   74.59
  -1   3   2 1130.69   73.99
  -1   3   2 1243.18   74.69
   0  -3   2 5395.06  378.36
   0  -3  -2 5143.39  367.56
   0   3   2 4652.43  361.86
   1  -3   2   30.70    7.20
  -1  -3  -2   21.30    4.40
   1  -3   2   26.50    5.90
  -1  -3  -2   18.20    4.60
  -1  -3  -2   24.60    4.80
   1  -3   2   23.00    7.00
  -1   3  -2   33.80    7.00
   1   3   2   20.40    3.20
  -1   3  -2   25.10    4.60
  -1   3  -2   22.70    5.70
  -1   3  -2   25.30    6.10
   1   3   2   20.40    4.20
  -1   3  -2   20.90    6.50
   1   3   2   21.50    3.10
   2  -3   2  594.54   45.60
  -2  -3  -2  691.03   41.20
   2  -3   2  635.44   42.70
  -2  -3  -2  597.34   41.40
  -2  -3  -2  590.64   41.20
  -2   3  -2  570.94   43.00
   2   3   2  579.84   41.00
  -2   3  -2  554.24   43.60
  -2   3  -2  677.43   43.50
  -3  -3  -2  863.11   59.19
   3  -3   2  966.70   61.19
   3  -3   2  874.71   62.19
  -3  -3  -2  828.92   58.69
  -3   3  -2  861.51   62.19
  -3   3  -2  869.71   61.39
  -3   3  -2  936.01   61.09
  -4  -3  -2  927.21   56.49
  -4  -3  -2  777.02   57.49
   4  -3   2  862.01   60.49
  -4   3  -2  986.30   59.79
  -4   3  -2  796.12   60.59
  -4   3  -2  750.22   59.29
   5  -3   2  135.09   13.70
  -5  -3  -2  123.59   12.00
   5  -3   2  140.99   15.90
  -5   3  -2  141.49   14.00
  -5   3  -2  140.79   16.00
  -5   3  -2  127.99   13.50
  -6  -3  -2   21.60    3.70
  -6  -3  -2   21.30    6.70
   6  -3   2   32.80    9.90
  -6  -3  -2   26.50    9.10
   6  -3   2    9.00    7.60
  -6   3  -2   15.90    9.10
  -6   3  -2   20.20    8.20
  -6   3  -2   13.70    7.00
   7  -3   2  283.17   25.30
  -7  -3  -2  327.47   25.90
  -7  -3  -2  288.87   20.60
  -7  -3  -2  293.67   24.10
   7  -3   2  307.87   26.60
  -7   3  -2  253.57   24.40
  -7   3  -2  281.97   27.60
  -7   3  -2  236.18   24.00
  -8  -3  -2    8.10    4.00
   8  -3   2   27.80    9.80
   8  -3   2   20.00    8.80
  -8  -3  -2   14.60    8.40
  -8  -3  -2   17.30    7.40
  -8   3  -2   19.40   13.40
  -8   3  -2   14.40    7.90
  -8   3  -2   46.70   10.70
  -9  -3  -2  318.97   28.60
   9  -3   2  326.47   29.50
   9  -3   2  352.76   29.40
  -9  -3  -2  279.57   27.80
  -9   3  -2  294.37   31.00
  -9   3  -2  279.87   27.60
  -9   3  -2  321.57   31.80
  10  -3   2   49.40   14.90
 -10  -3  -2   30.40   11.60
  10  -3   2   54.19   12.10
 -10   3  -2   54.89   13.80
 -10   3  -2   44.30   12.20
 -10   3  -2   52.09   15.40
  11  -3   2  114.69   15.90
 -11  -3  -2   98.99   17.80
 -11  -3  -2  111.39   20.40
 -11   3  -2   95.19   20.70
 -11   3  -2   99.79   17.80
 -11   3  -2  128.79   21.00
 -12  -3  -2   54.99   14.90
 -12  -3  -2   45.10   13.40
 -12   3  -2   49.00   16.60
 -12   3  -2   37.60   15.00
 -12   3  -2   67.39   14.60
 -12  -4   2  198.48   24.30
 -12  -4   2  210.18   26.20
  12  -4  -2  172.78   23.60
 -12  -4   2  197.08   23.90
 -12   4   2  181.48   22.00
 -12   4   2  195.48   24.20
 -11  -4   2   20.80   11.60
 -11  -4   2   13.00    9.50
 -11  -4   2   32.20   11.80
  11  -4  -2   61.09   24.40
 -11   4   2   29.40   12.40
 -11   4   2   39.00   13.50
  10  -4  -2  170.98   21.40
  10  -4  -2  160.18   22.10
 -10   4   2   89.89   19.50
 -10   4   2  114.39   16.50
 -10   4   2  127.29   19.40
  -9  -4   2   25.20   11.00
  -9  -4   2   21.00   10.30
   9  -4  -2   25.50   11.70
   9  -4  -2   39.10   14.10
  -9   4   2   38.00   10.40
  -9   4   2   31.30   12.40
  -9   4   2   40.70   14.30
   8  -4  -2  195.28   21.30
   8  -4  -2  115.99   16.80
  -8  -4   2  131.39   18.80
  -8   4   2  148.09   16.80
   7  -4  -2   55.69   11.40
   7  -4  -2   55.19   11.30
  -7  -4   2   58.79   11.50
   7  -4  -2   77.99   15.10
  -7  -4   2   58.49   11.80
  -7   4   2   44.00   10.80
  -7   4   2   62.69   14.70
  -7   4   2   70.09   13.40
   6  -4  -2   99.79   13.00
   6  -4  -2  103.79   13.70
  -6  -4   2   94.19   12.90
   6  -4  -2   97.89   15.80
  -6  -4   2   82.89   12.30
  -6   4   2  109.09   12.10
  -6   4   2   96.89   13.50
  -6   4   2   83.49   13.80
   5  -4  -2  175.98   15.70
  -5  -4   2  168.58   16.40
  -5  -4   2  158.28   15.80
   5  -4  -2  161.28   16.90
   5  -4  -2  172.88   19.30
   5   4  -2  148.99   16.00
  -5   4   2  178.88   15.70
  -5   4   2  178.08   19.00
  -5   4   2  173.28   17.50
   4  -4  -2   60.99    8.80
  -4  -4   2   62.09    8.90
  -4  -4   2   76.29   10.50
   4  -4  -2   81.69   13.50
   4  -4  -2   59.49    9.90
  -4   4   2   64.29   11.30
  -4   4   2   62.59    8.30
  -4   4   2   84.39   13.10
   4   4  -2   64.29    8.60
  -3  -4   2  168.78   14.60
   3  -4  -2  175.38   18.20
  -3  -4   2  182.38   16.00
   3  -4  -2  164.48   17.00
   3  -4  -2  187.48   15.10
   3   4  -2  154.68   12.20
  -3   4   2  174.48   16.90
   3   4  -2  176.58   15.20
  -3   4   2  150.18   17.70
  -3   4   2  181.98   14.70
   2  -4  -2  417.56   33.80
  -2  -4   2  516.55   34.70
  -2  -4   2  426.86   31.80
   2  -4  -2  456.85   35.10
   2  -4  -2  472.25   32.50
  -2   4   2  416.06   33.90
   2   4  -2  503.55   33.40
  -2   4   2  492.35   33.20
  -2   4   2  494.05   35.30
  -2   4   2  455.35   34.10
   2   4  -2  375.96   31.10
   1  -4  -2   45.20    7.30
   1   4  -2   39.90    6.10
   1   4  -2   59.29    8.90
   0  -4  -2 2341.27  148.69
   0  -4   2 2283.67  147.89
   0  -4   2 2329.17  147.89
   0  -4  -2 2175.48  147.29
   0  -4   2 2050.09  145.99
   0   4   2 2225.18  146.59
   0   4  -2 2079.79  147.99
   0   4  -2 2280.67  145.99
  -1  -4  -2  237.88   20.20
  -1  -4  -2  311.47   21.30
   1  -4   2  273.37   22.90
   1   4   2  291.17   19.90
  -1   4  -2  271.47   21.30
   1   4   2  235.08   20.00
  -1   4  -2  277.57   22.40
   2  -4   2 1004.40   75.69
  -2  -4  -2 1090.69   73.09
   2  -4   2 1271.47   75.19
  -2  -4  -2 1054.19   73.69
   2   4   2 1123.99   72.99
  -2   4  -2  985.40   74.69
  -2   4  -2 1161.08   75.09
  -2   4  -2 1064.89   75.79
  -2   4  -2 1066.39   73.79
   3  -4   2  470.55   30.90
  -3  -4  -2  414.86   29.00
   3  -4   2  331.17   31.50
  -3  -4  -2  338.67   27.90
  -3   4  -2  460.85   30.90
  -3   4  -2  312.37   31.50
  -3   4  -2  480.35   32.30
   3   4   2  446.56   27.90
   4  -4   2  137.59   13.50
   4  -4   2  122.19   15.40
  -4  -4  -2  145.19   13.40
  -4  -4  -2  109.69    9.90
  -4   4  -2  156.98   14.50
  -4   4  -2  139.19   13.50
  -4   4  -2  167.18   15.50
  -4   4  -2  152.18   16.50
   5  -4   2   47.10    9.40
   5  -4   2   46.40   10.70
  -5  -4  -2   28.10    6.90
  -5   4  -2   42.20   10.70
  -5   4  -2   38.20    8.90
  -5   4  -2   47.90    9.30
   6  -4   2  127.09   15.00
   6  -4   2  150.88   17.10
  -6  -4  -2  135.89   14.10
  -6   4  -2  128.29   15.30
  -6   4  -2  137.29   18.20
  -6   4  -2  134.29   15.30
  -7  -4  -2    4.90   10.20
  -7  -4  -2    0.60    5.90
   7  -4   2    6.00    7.80
   7  -4   2   25.30    9.70
  -7   4  -2    8.50    7.80
  -7   4  -2    5.40    6.60
  -7   4  -2    2.60    9.00
  -8  -4  -2  239.28   22.10
  -8  -4  -2  223.48   23.00
   8  -4   2  220.78   24.40
   8  -4   2  245.88   24.20
  -8   4  -2  243.18   26.30
  -8   4  -2  237.68   27.10
   9  -4   2   24.50   10.60
   9  -4   2   36.00   11.50
  -9  -4  -2   14.30    9.00
  -9  -4  -2   15.90    9.50
  -9   4  -2   34.10   11.20
  -9   4  -2   26.30   12.40
  -9   4  -2   43.50   12.10
 -10  -4  -2   21.10   13.10
  10  -4   2   48.40   12.40
  10  -4   2   12.80   11.80
 -10   4  -2   14.20   12.20
 -10   4  -2   49.10   13.60
 -10   4  -2    6.00   10.50
 -11  -4  -2  114.59   19.00
 -11   4  -2  195.78   22.00
 -11   4  -2  154.88   20.10
 -12  -4  -2   77.39   18.70
 -12  -4  -2   72.49   16.80
 -12   4  -2   74.79   18.10
 -12   4  -2   72.79   17.80
 -12   4  -2   89.29   23.10
  12  -5  -2   52.49   15.60
 -12  -5   2   47.40   15.50
 -12   5   2   45.00   15.80
 -12   5   2  107.69   18.90
 -11  -5   2  176.78   23.40
  11  -5  -2  175.98   23.80
 -11  -5   2  181.98   23.90
 -11  -5   2  160.58   23.50
 -11   5   2  184.58   22.40
 -11   5   2  234.48   28.20
 -11   5   2  180.68   23.00
 -10  -5   2   68.19   16.60
 -10  -5   2   71.99   15.80
  10  -5  -2   79.09   17.30
 -10  -5   2   86.09   16.70
 -10   5   2   76.69   16.80
 -10   5   2   61.69   15.90
 -10   5   2   49.60   16.50
  -9  -5   2   65.59   17.60
   9  -5  -2   55.59   14.30
   9  -5  -2   48.90   14.20
  -9  -5   2   44.70   13.00
  -9  -5   2   40.20   13.20
  -9   5   2   53.09   13.40
  -9   5   2   54.09   14.90
   9   5  -2   56.89    7.30
  -9   5   2   71.49   17.30
   8  -5  -2  174.38   27.30
  -8  -5   2  222.98   23.10
  -8  -5   2  249.18   24.30
   8  -5  -2  222.78   22.50
  -8   5   2  221.58   22.60
  -8   5   2  217.28   23.50
  -8   5   2  237.88   26.40
  -7  -5   2  284.17   27.10
   7  -5  -2  262.07   29.20
  -7  -5   2  347.67   27.60
   7  -5  -2  292.17   26.20
  -7   5   2  321.47   27.00
  -7   5   2  313.47   30.00
   6  -5  -2  247.68   23.10
  -6  -5   2  251.17   22.10
   6  -5  -2  256.97   21.80
  -6   5   2  274.87   22.50
  -6   5   2  185.28   22.50
  -6   5   2  215.88   24.80
   5  -5  -2  121.99   17.80
  -5  -5   2  136.89   14.60
  -5   5   2  181.88   18.60
   4  -5  -2  844.42   58.69
   4  -5  -2  633.74   55.69
  -4  -5   2  735.23   54.19
   4  -5  -2  765.22   54.79
  -4  -5   2  866.31   56.29
  -4   5   2  825.62   57.89
  -4   5   2  819.42   55.19
  -3  -5   2   42.60    6.20
   3  -5  -2   46.00    6.80
  -3  -5   2   51.79    9.50
   3  -5  -2   55.69   11.10
   3  -5  -2   69.39   11.30
  -3   5   2   40.00    9.90
  -3   5   2   63.49   12.00
   3   5  -2   28.20    7.40
   3   5  -2   32.00    5.30
   2  -5  -2   -6.40    5.90
  -2  -5   2   10.40    5.10
  -2  -5   2   12.50    8.90
   2  -5  -2   -0.70    6.50
   2  -5  -2    7.60    8.00
  -2   5   2    8.70    8.80
  -2   5   2   10.10    6.50
  -2   5   2   13.80    8.90
   2   5  -2    9.00    4.20
   2   5  -2    8.20    6.60
  -2   5   2   15.10    9.20
   2   5  -2   15.70    8.80
   1  -5  -2  275.87   22.40
  -1  -5   2  305.57   19.60
   1  -5  -2  208.08   22.40
   1  -5  -2  251.37   20.60
  -1  -5   2  327.37   23.20
   1  -5  -2  244.88   22.30
   1   5  -2  296.17   22.10
   1   5  -2  295.17   19.60
  -1   5   2  244.58   22.60
   1   5  -2  277.87   22.30
  -1   5   2  234.18   21.80
   1   5  -2  223.88   20.20
  -1   5   2  273.47   21.60
   0  -5   2  298.57   23.30
   0  -5   2  294.47   21.00
   0  -5  -2  287.87   23.50
   0  -5  -2  281.67   22.90
   0  -5   2  305.97   24.20
   0  -5  -2  281.87   22.20
   0  -5  -2  302.07   23.60
   0   5  -2  282.47   20.70
   0   5  -2  262.87   22.10
   0   5  -2  286.97   23.80
   0   5  -2  292.17   23.60
   0   5   2  290.57   23.00
   0   5   2  282.97   22.70
   0   5   2  285.47   22.20
   1  -5   2  298.67   26.20
  -1  -5  -2  295.67   23.50
   1  -5   2  323.97   25.00
  -1  -5  -2  314.27   24.10
   1  -5   2  323.97   25.70
  -1   5  -2  300.57   25.60
  -1   5  -2  313.57   24.60
   1   5   2  295.47   23.10
   1   5   2  304.77   22.60
  -1   5  -2  325.97   22.70
  -1   5  -2  312.27   25.30
   1   5   2  298.67   23.40
  -2  -5  -2 1246.58   80.99
  -2  -5  -2 1104.89   81.29
   2  -5   2 1225.68   81.99
   2  -5   2 1249.77   83.89
  -2  -5  -2 1024.40   79.99
   2   5   2 1283.27   79.29
   2   5   2 1272.27   81.49
  -2   5  -2 1154.98   82.19
  -2   5  -2 1225.08   80.69
  -2   5  -2 1159.68   82.29
  -2   5  -2 1208.18   83.49
   2   5   2 1146.49   78.89
  -2   5  -2 1237.58   82.89
  -3  -5  -2   96.79   10.40
   3  -5   2  110.09   11.60
   3  -5   2   91.89   14.30
  -3   5  -2  103.59   12.10
  -3   5  -2  126.59   14.00
   3   5   2  112.69    9.40
  -3   5  -2  115.99   14.80
  -3   5  -2   96.69   12.80
   4  -5   2  505.85   46.00
  -4  -5  -2  677.83   43.60
   4  -5   2  618.74   44.80
  -4   5  -2  658.93   47.40
  -4   5  -2  608.94   45.90
  -4   5  -2  587.64   45.50
  -4   5  -2  622.24   45.20
   5  -5   2   71.89   12.90
  -5   5  -2   59.79   12.80
  -5   5  -2   98.09   13.70
  -5   5  -2   75.29   10.70
  -5   5  -2   43.80    9.90
   6  -5   2  220.58   23.40
  -6  -5  -2  213.98   20.10
   6  -5   2  250.57   22.00
  -6   5  -2  237.28   25.20
  -6   5  -2  231.98   21.50
   7  -5   2   34.00   10.60
  -7  -5  -2   22.90    7.30
  -7  -5  -2   28.30   11.90
  -7   5  -2   47.00   12.80
  -7   5  -2   29.70    9.30
   8  -5   2   53.29   14.20
   8  -5   2   12.50    9.00
  -8  -5  -2   11.30    7.80
  -8  -5  -2   13.90    9.10
  -8   5  -2   16.90   12.10
  -8   5  -2   14.30    9.70
  -8   5  -2   29.70   11.60
  -9  -5  -2  166.38   20.40
   9  -5   2  203.28   22.60
  -9  -5  -2  164.68   19.40
  -9   5  -2  140.19   21.60
  -9   5  -2  182.98   25.30
  10  -5   2  147.39   21.30
  10  -5   2  181.28   21.50
 -10  -5  -2  159.18   21.30
 -10   5  -2  194.88   26.40
 -10   5  -2  180.18   21.80
 -10   5  -2  138.19   20.70
  11  -5   2  120.49   19.20
 -11  -5  -2  131.49   20.80
 -11  -5  -2  147.29   23.20
  11  -5   2  172.18   26.10
 -11   5  -2  123.99   24.50
 -11   5  -2  130.19   22.10
 -12  -5  -2  157.98   21.90
 -12   5  -2  194.18   26.90
 -11  -6   2   44.20   14.40
  11  -6  -2   60.19   16.40
 -11  -6   2   42.80   14.20
 -11  -6   2   12.70   11.90
  11  -6  -2   31.00   13.30
 -11   6   2   57.19   17.60
 -11   6   2   73.29   18.90
 -11   6   2   55.29   13.40
  10  -6  -2   28.30   14.30
 -10  -6   2   49.30   12.30
 -10  -6   2   35.90   13.60
 -10  -6   2   47.40   15.60
  10  -6  -2   43.60   13.60
 -10   6   2   54.89   16.90
 -10   6   2   30.40   11.50
  -9  -6   2   16.30   13.50
  -9  -6   2   16.20    8.00
   9  -6  -2   18.80    9.90
  -9  -6   2   13.10   10.30
  -9   6   2   11.50    9.60
  -9   6   2   13.90   10.70
  -9   6   2   21.30   12.30
  -8  -6   2  316.77   32.90
  -8  -6   2  357.36   33.10
   8  -6  -2  369.46   31.80
   8  -6  -2  383.86   34.50
  -8   6   2  360.26   31.70
  -8   6   2  400.86   34.80
  -8   6   2  352.36   34.80
   8   6  -2  337.37   25.20
   8   6  -2  359.76   27.00
  -7  -6   2   40.60    9.70
  -7  -6   2   29.40   10.80
   7  -6  -2   67.69   16.90
  -7   6   2   49.60   13.70
   7   6  -2   24.60    6.70
  -7   6   2   45.00   10.20
  -7   6   2   48.70   13.80
   6  -6  -2  256.77   25.50
  -6  -6   2  237.18   20.80
   6  -6  -2  222.88   22.70
   6  -6  -2  204.08   21.10
  -6  -6   2  220.28   22.60
  -6   6   2  205.38   21.40
  -6   6   2  228.38   28.20
   6   6  -2  247.78   19.30
   5  -6  -2   73.99   14.40
   5  -6  -2   78.29   12.30
  -5  -6   2   68.79   13.10
   5  -6  -2   82.79   14.00
  -5  -6   2   67.39   10.40
  -5   6   2   96.59   15.70
  -5   6   2   71.39   11.10
  -5   6   2   96.69   15.00
   5   6  -2   64.09   10.00
  -5   6   2   98.49   16.70
   4  -6  -2   83.79   14.70
  -4  -6   2   63.09   12.50
  -4  -6   2   63.39    9.90
   4  -6  -2   62.99   10.60
   4  -6  -2   54.99   11.40
  -4   6   2   66.99   12.80
   4   6  -2   57.99   10.70
  -4   6   2   92.69   12.00
  -4   6   2   76.19   14.30
   4   6  -2   63.19   10.10
   3  -6  -2  576.14   43.50
  -3  -6   2  488.95   38.50
  -3  -6   2  511.85   41.10
   3  -6  -2  564.04   42.40
   3  -6  -2  523.35   40.00
  -3   6   2  606.84   41.20
  -3   6   2  574.54   41.80
   3   6  -2  533.15   38.20
  -3   6   2  626.14   43.00
   3   6  -2  545.95   40.10
   3   6  -2  517.15   40.20
  -3   6   2  595.64   43.20
  -2  -6   2  226.08   20.80
   2  -6  -2  215.38   18.70
   2  -6  -2  223.78   21.50
   2  -6  -2  202.68   19.70
  -2  -6   2  216.38   17.10
  -2   6   2  275.87   21.00
   2   6  -2  177.88   18.60
  -2   6   2  249.88   19.20
  -2   6   2  236.08   21.30
  -2   6   2  221.28   20.90
   2   6  -2  215.48   18.90
  -1  -6   2  405.36   29.00
  -1  -6   2  366.16   24.90
   1  -6  -2  373.66   29.70
   1  -6  -2  379.36   28.50
   1  -6  -2  330.47   26.60
   1  -6  -2  339.37   28.10
   1   6  -2  403.96   27.90
   1   6  -2  341.17   24.90
  -1   6   2  300.77   27.30
  -1   6   2  354.96   28.50
   1   6  -2  338.37   27.70
  -1   6   2  341.57   27.30
  -1   6   2  334.67   23.90
   1   6  -2  320.17   26.30
   0  -6  -2   63.49    9.70
   0   6  -2   59.99    8.90
   0   6   2   49.20    9.20
   1   6   2   56.99    7.90
   1   6   2   54.19    8.40
  -1   6  -2   33.20    7.70
  -1   6  -2   47.60   10.20
  -2  -6  -2  210.78   17.50
   2  -6   2  165.78   16.50
   2  -6   2  150.58   18.50
  -2   6  -2  161.88   17.20
  -2   6  -2  181.78   18.50
  -2   6  -2  169.28   16.40
   2   6   2  148.79   14.10
  -2   6  -2  168.88   16.90
  -3  -6  -2  121.39   11.60
  -3  -6  -2  130.69   13.80
   3  -6   2  148.99   14.60
   3  -6   2  168.48   18.40
  -3  -6  -2  121.69   11.00
  -3   6  -2  143.99   17.40
  -3   6  -2  139.89   14.80
  -3   6  -2  157.78   16.20
  -3   6  -2  133.99   14.90
  -3   6  -2  141.19   13.50
   4  -6   2   33.20    7.90
  -4  -6  -2   25.40    7.20
  -4  -6  -2   20.60    5.60
   4  -6   2   29.20   10.90
  -4  -6  -2   20.80    3.90
  -4   6  -2   27.00   10.00
  -4   6  -2   21.90    8.20
  -4   6  -2   23.40    7.70
  -4   6  -2   27.80   10.50
   5  -6   2  139.19   15.80
  -5  -6  -2  129.39   14.30
   5  -6   2  152.58   18.70
  -5   6  -2  128.99   18.90
  -5   6  -2  136.89   16.40
  -5   6  -2  131.59   15.60
   6  -6   2   82.39   16.30
   6  -6   2   33.50   10.20
  -6  -6  -2   62.19   10.20
  -6   6  -2   23.50   12.00
  -6   6  -2   28.70    9.50
  -6   6  -2   35.30   12.40
  -7  -6  -2   70.89   12.70
   7  -6   2   50.59   12.10
   7  -6   2  104.69   17.90
  -7   6  -2   82.09   16.40
  -7   6  -2   69.89   16.70
  -7   6  -2  100.49   15.00
   8  -6   2  513.05   41.00
   8  -6   2  499.25   43.20
  -8  -6  -2  414.86   38.60
  -8  -6  -2  486.35   42.90
  -8   6  -2  502.35   45.10
  -8   6  -2  507.75   46.90
  -8   6  -2  562.74   44.00
  -8   6  -2  528.25   41.30
  -9  -6  -2   38.00   11.40
   9  -6   2   70.99   15.10
  -9  -6  -2   37.90   13.00
   9  -6   2   44.20   11.60
  -9   6  -2   54.79   15.60
  -9   6  -2   33.30   11.50
  -9   6  -2   52.59   16.60
  10  -6   2   46.80   17.20
  10  -6   2   15.10   11.60
 -10  -6  -2   21.20   12.60
 -10  -6  -2   47.20   12.60
 -10   6  -2   43.20   15.70
 -10   6  -2   28.30   13.00
  11  -6   2   55.19   15.60
 -11  -6  -2   94.19   17.30
  11  -6   2   34.20   14.00
 -11  -6  -2   44.00   14.60
 -11   6  -2   60.39   14.70
 -11   6  -2   33.20   16.60
 -11   6  -2   39.80   15.80
 -11  -7   2  145.89   23.90
 -11  -7   2  139.99   20.00
  11  -7  -2  134.49   20.40
 -11   7   2  139.29   19.40
 -10  -7   2  335.37   32.90
 -10  -7   2  332.47   34.10
  10  -7  -2  383.06   34.00
  10  -7  -2  366.56   36.30
 -10  -7   2  253.87   36.40
 -10   7   2  371.96   33.10
 -10   7   2  398.16   40.00
 -10   7   2  348.77   36.80
  -9  -7   2  236.48   26.10
  -9  -7   2  240.88   24.50
   9  -7  -2  227.88   24.30
   9  -7  -2  252.67   28.60
  -9   7   2  236.58   24.50
  -9   7   2  235.18   28.60
  -9   7   2  244.28   28.90
  -8  -7   2   19.30   10.80
  -8  -7   2   23.80   10.50
   8  -7  -2   25.20   16.30
   8  -7  -2    8.40    8.20
  -8   7   2    4.70   10.70
  -8   7   2   13.80   10.50
  -8   7   2   11.60    8.70
  -8   7   2   33.60   13.70
  -7  -7   2  254.47   26.00
   7  -7  -2  257.37   24.90
   7  -7  -2  281.37   29.40
  -7  -7   2  292.57   24.80
  -7   7   2  296.47   29.50
  -7   7   2  241.38   24.80
  -7   7   2  244.88   27.40
   7   7  -2  290.27   20.20
  -7   7   2  250.07   27.40
  -6  -7   2   13.90    6.90
   6  -7  -2   20.40   11.00
  -6  -7   2    9.50    8.60
   6  -7  -2   28.50    9.70
   6  -7  -2   21.80    8.50
   6   7  -2    8.50    5.20
  -6   7   2   13.20    7.40
  -6   7   2   49.99   14.10
  -6   7   2   35.10   12.60
  -5  -7   2 1620.14  111.49
  -5  -7   2 1613.04  114.19
   5  -7  -2 1803.52  117.49
   5  -7  -2 1709.03  113.29
  -5   7   2 1584.84  114.69
  -5   7   2 1578.34  115.79
   5   7  -2 1624.14  111.29
  -5   7   2 1681.73  113.79
   4  -7  -2   81.29   13.40
  -4   7   2  100.89   15.10
  -4   7   2   83.49   15.70
  -3  -7   2 1556.24  115.29
  -3  -7   2 1671.43  119.29
   3  -7  -2 1529.15  117.29
   3  -7  -2 1957.20  120.69
   3  -7  -2 1809.12  121.19
  -3   7   2 1761.02  118.49
  -3   7   2 1948.01  120.89
   3   7  -2 1810.22  117.99
  -3   7   2 1815.82  119.29
  -3   7   2 1629.44  119.79
   3   7  -2 1659.73  117.09
   2  -7  -2   83.69   12.60
   2  -7  -2   84.19   13.20
   2  -7  -2   75.49   14.30
  -2  -7   2   86.09   13.00
  -2  -7   2   81.59    9.60
   2   7  -2  100.49   12.10
   2   7  -2   92.59   12.30
  -2   7   2   93.49   14.70
  -2   7   2   61.29    7.90
   2   7  -2   79.49   10.80
  -2   7   2   95.79   15.10
  -2   7   2   86.39   14.50
   1  -7  -2 1984.80  126.49
  -1  -7   2 1886.11  126.39
  -1  -7   2 1785.52  126.19
  -1  -7   2 1785.52  122.49
   1  -7  -2 1925.01  126.19
   1  -7  -2 1712.93  124.79
   1  -7  -2 1838.32  127.19
  -1   7   2 1925.11  126.39
   1   7  -2 1913.51  122.49
   1   7  -2 1716.03  124.99
  -1   7   2 1913.31  121.39
  -1   7   2 1777.72  124.99
  -1   7   2 1834.42  125.89
   1   7  -2 1867.81  126.09
   1   7  -2 1890.21  124.79
   0  -7   2   71.19   13.60
   0  -7  -2   52.59   11.30
   0  -7  -2   52.09   11.80
   0  -7   2   62.89   12.10
   0  -7  -2   39.70    9.40
   0  -7  -2   34.00    9.70
   0   7  -2   57.49    6.40
   0   7   2   33.60    9.30
   0   7  -2   52.69    8.70
   0   7   2   46.70    9.30
   0   7  -2   75.99   12.50
   0   7  -2   80.49   12.60
   0   7   2   58.69   10.00
   1  -7   2  174.08   19.20
  -1  -7  -2  164.58   17.10
  -1  -7  -2  162.48   16.00
  -1  -7  -2  175.98   17.20
  -1  -7  -2  159.58   18.00
   1  -7   2  164.18   17.00
  -1   7  -2  165.58   16.70
   1   7   2  181.58   16.40
   1   7   2  185.58   16.50
  -1   7  -2  163.68   18.60
  -1   7  -2  174.58   18.10
  -1   7  -2  169.48   13.90
  -2  -7  -2  199.48   17.30
   2  -7   2  232.88   22.70
  -2  -7  -2  181.48   18.90
   2  -7   2  205.08   19.20
  -2   7  -2  222.18   20.50
   2   7   2  207.48   17.50
   2   7   2  196.28   16.20
  -2   7  -2  200.18   21.60
  -2   7  -2  201.58   17.10
  -2   7  -2  207.38   20.50
   3  -7   2  773.42   57.09
  -3  -7  -2  833.32   57.09
  -3  -7  -2  723.43   52.69
   3  -7   2  771.12   59.89
  -3  -7  -2  771.92   55.69
  -3   7  -2  808.92   57.79
   3   7   2  820.22   54.59
  -3   7  -2  787.92   58.19
  -3   7  -2  784.52   55.39
  -3   7  -2  859.41   60.09
  -3   7  -2  787.22   58.29
   4  -7   2  708.43   50.69
  -4  -7  -2  628.34   44.20
  -4  -7  -2  615.04   45.80
   4  -7   2  565.74   46.10
   4   7   2  669.33   42.90
  -4   7  -2  603.84   45.30
  -4   7  -2  591.34   48.00
  -4   7  -2  582.34   47.40
  -4   7  -2  607.34   47.20
  -5  -7  -2 1615.34  108.39
  -5  -7  -2 1444.36  106.09
   5  -7   2 1627.64  112.59
   5  -7   2 1613.74  109.39
  -5   7  -2 1532.25  110.39
  -5   7  -2 1552.54  109.99
  -5   7  -2 1492.85  110.59
  -5   7  -2 1764.22  109.19
   6  -7   2 1722.83  116.69
  -6  -7  -2 1724.03  115.59
  -6  -7  -2 1646.04  113.99
  -6   7  -2 1844.62  119.09
  -6   7  -2 1533.85  117.29
  -6   7  -2 1617.84  117.39
   7  -7   2   55.79   14.90
  -7  -7  -2   33.20    8.40
   7  -7   2   11.70    9.20
  -7  -7  -2   14.40    9.40
  -7   7  -2   13.50   11.00
  -7   7  -2   81.09   16.00
  -7   7  -2   23.70   10.40
  -7   7  -2   30.50   11.90
  -8  -7  -2  227.18   23.20
   8  -7   2  257.67   24.90
   8  -7   2  221.08   26.80
  -8  -7  -2  242.18   23.90
  -8   7  -2  250.87   29.90
  -8   7  -2  252.97   26.90
  -8   7  -2  238.48   27.10
   9  -7   2   76.49   16.30
  -9  -7  -2   68.99   16.60
  -9  -7  -2   45.80   12.30
   9  -7   2   45.30   13.70
  -9  -7  -2   67.29   16.20
  -9   7  -2   44.60   17.70
  -9   7  -2   62.09   17.40
  -9   7  -2   51.09   13.80
  10  -7   2   15.40   10.20
 -10  -7  -2    9.40   10.50
 -10  -7  -2   15.50   10.00
  10  -7   2   28.00   14.10
 -10   7  -2    7.70   14.00
 -10   7  -2   48.80   13.60
 -10   7  -2   13.20   14.30
 -11  -7  -2   20.90   15.20
 -11  -7  -2   53.99   15.10
 -11   7  -2   33.00   11.60
 -10  -8   2  129.99   21.40
 -10  -8   2  131.49   19.30
  10  -8  -2  124.99   28.20
  10  -8  -2  156.18   20.90
 -10  -8   2  129.39   24.50
 -10   8   2  214.38   26.50
 -10   8   2  150.48   20.80
 -10   8   2  142.59   24.90
   9  -8  -2  199.58   26.10
  -9  -8   2  191.78   20.70
   9  -8  -2  173.68   22.50
  -9  -8   2  172.28   22.70
  -9   8   2  165.98   25.00
  -9   8   2  171.68   22.20
  -9   8   2  129.19   24.60
   8  -8  -2  181.78   20.90
   8  -8  -2  225.78   25.50
  -8  -8   2  128.09   19.20
  -8  -8   2  132.69   20.10
  -8   8   2  165.88   22.10
  -8   8   2  176.88   23.30
  -8   8   2  178.38   24.50
  -8   8   2  161.38   22.80
  -7  -8   2   86.09   14.20
  -7  -8   2   71.39   15.20
   7  -8  -2  119.79   15.00
   7  -8  -2  169.28   21.90
  -7   8   2  134.69   20.70
  -7   8   2  119.79   15.90
  -7   8   2   72.39   18.90
  -7   8   2  129.39   19.00
   6  -8  -2   65.29   13.00
  -6  -8   2   64.19   14.80
  -6  -8   2   65.69   10.70
   6  -8  -2  100.49   18.10
  -6   8   2   82.69   17.00
  -6   8   2   58.49   14.50
   6   8  -2   52.09    9.10
  -6   8   2   70.19   14.00
  -6   8   2  115.09   19.50
  -5  -8   2  204.18   17.60
   5  -8  -2  176.48   19.10
   5  -8  -2  203.38   21.50
  -5  -8   2  199.78   21.70
   5  -8  -2  243.08   25.30
  -5   8   2  201.38   25.50
  -5   8   2  207.48   22.80
  -5   8   2  183.28   23.40
   5   8  -2  188.58   17.30
  -5   8   2  184.08   19.80
   4  -8  -2  451.25   37.60
   4  -8  -2  470.85   39.70
  -4  -8   2  414.26   32.40
   4  -8  -2  421.96   34.70
  -4  -8   2  461.35   37.70
  -4   8   2  411.36   36.60
  -4   8   2  442.66   36.30
  -4   8   2  472.15   39.50
  -4   8   2  459.85   38.10
   4   8  -2  463.95   34.50
   4   8  -2  483.05   34.30
   3  -8  -2  323.37   28.60
  -3  -8   2  298.77   23.00
   3  -8  -2  310.77   30.10
   3  -8  -2  305.97   26.20
  -3  -8   2  292.97   27.90
   3   8  -2  292.47   25.70
  -3   8   2  306.17   29.90
  -3   8   2  349.77   28.80
   3   8  -2  295.57   25.70
  -3   8   2  320.87   28.50
   3   8  -2  331.27   24.40
  -2  -8   2  189.08   20.60
   2  -8  -2  165.28   17.80
  -2  -8   2  161.88   15.30
   2  -8  -2  193.28   21.50
   2  -8  -2  173.98   19.60
  -2   8   2  169.08   19.20
   2   8  -2  189.08   18.10
  -2   8   2  191.28   21.30
   2   8  -2  189.88   18.90
   2   8  -2  188.28   17.70
  -2   8   2  187.28   19.90
  -2   8   2  181.28   14.10
  -1  -8   2  315.27   29.10
   1  -8  -2  307.37   27.60
   1  -8  -2  342.37   30.20
   1  -8  -2  335.07   27.20
  -1  -8   2  344.87   28.80
   1   8  -2  299.77   27.80
   1   8  -2  318.07   23.60
  -1   8   2  342.97   27.90
   1   8  -2  327.27   27.90
  -1   8   2  338.67   28.40
  -1   8   2  354.06   29.30
   1   8  -2  339.07   27.30
   0  -8  -2  389.96   31.80
   0  -8   2  438.56   34.30
   0  -8  -2  355.76   31.30
   0  -8  -2  390.36   32.60
   0  -8   2  389.86   32.40
   0  -8  -2  454.85   34.60
   0   8   2  312.07   30.60
   0   8  -2  396.46   27.90
   0   8   2  468.75   32.50
   0   8  -2  410.96   32.50
   0   8  -2  362.86   32.40
   0   8   2  390.56   30.90
   1  -8   2 1047.30   75.29
  -1  -8  -2  984.80   74.49
  -1  -8  -2 1055.79   74.99
  -1  -8  -2 1177.98   77.09
  -1   8  -2 1133.79   75.59
  -1   8  -2 1045.60   71.19
   1   8   2 1021.10   73.69
  -1   8  -2 1080.89   76.39
   1   8   2  884.61   72.49
  -1   8  -2 1093.29   75.89
   1   8   2 1111.69   72.89
  -2  -8  -2 1304.47   91.89
  -2  -8  -2 1171.88   89.89
   2  -8   2 1332.57   92.29
  -2   8  -2 1353.46   92.99
   2   8   2 1315.17   88.69
  -2   8  -2 1299.47   88.99
   2   8   2 1261.67   90.09
  -2   8  -2 1395.96   94.39
   2   8   2 1404.16   89.39
  -2   8  -2 1384.86   93.29
   3  -8   2  281.17   28.50
  -3  -8  -2  275.47   25.10
  -3  -8  -2  240.38   21.50
   3  -8   2  296.67   25.00
  -3   8  -2  295.17   26.70
   3   8   2  267.37   22.00
  -3   8  -2  271.37   22.10
  -3   8  -2  289.77   26.10
  -3   8  -2  270.67   27.50
  -3   8  -2  304.17   26.00
  -4  -8  -2  451.75   36.60
  -4  -8  -2  487.65   32.50
   4  -8   2  465.55   40.20
   4  -8   2  469.25   41.00
  -4   8  -2  460.25   38.00
  -4   8  -2  408.96   38.80
  -4   8  -2  450.45   38.10
  -4   8  -2  459.15   38.30
   4   8   2  467.55   32.70
  -4   8  -2  450.65   34.80
   5  -8   2   90.19   17.70
   5  -8   2   33.60   11.60
  -5  -8  -2   43.30    7.80
  -5  -8  -2   42.10   10.90
  -5   8  -2   53.49   10.20
  -5   8  -2   49.10   12.90
  -5   8  -2   70.29   15.20
  -5   8  -2   38.90   11.20
  -5   8  -2   44.00   14.50
  -6  -8  -2  141.19   17.00
   6  -8   2  136.69   20.20
  -6  -8  -2  108.49   13.30
   6  -8   2  138.59   17.10
  -6   8  -2  121.79   17.30
  -6   8  -2  133.19   19.90
  -6   8  -2  149.09   19.00
  -6   8  -2  126.59   16.00
  -6   8  -2  151.08   21.80
   7  -8   2   58.59   14.50
  -7  -8  -2   72.99   14.20
  -7  -8  -2   66.79   11.60
  -7   8  -2   68.49   16.00
  -7   8  -2   58.79   15.40
  -7   8  -2   87.59   17.70
  -7   8  -2   69.09   17.10
   8  -8   2   15.80   10.30
   8  -8   2   25.30   14.20
  -8  -8  -2    4.90    9.00
  -8  -8  -2   -0.40    6.80
  -8   8  -2    4.40    9.90
  -8   8  -2   -3.00   10.20
  -8   8  -2    9.70   13.30
  -8   8  -2    4.90   10.50
  -9  -8  -2  173.28   21.20
  -9  -8  -2  207.38   27.20
  -9  -8  -2  179.68   23.30
   9  -8   2  212.68   28.40
  -9   8  -2  203.08   23.80
 -10  -8  -2   78.49   17.40
 -10  -8  -2   52.09   14.60
 -10  -8  -2   64.49   13.90
  10  -8   2   45.40   15.50
 -10   8  -2   53.59   17.40
 -10   8  -2   61.79   15.10
  10  -9  -2   71.69   21.20
  10  -9  -2   42.30   14.70
 -10   9   2   62.29   14.60
  -9  -9   2   29.50   14.50
   9  -9  -2   58.39   15.90
   9  -9  -2   49.30   13.70
  -9   9   2   34.20   14.30
  -9   9   2   57.79   16.40
  -9   9   2   48.90   14.20
  -9   9   2   25.80   14.50
   8  -9  -2  116.09   16.80
  -8  -9   2  138.99   22.60
   8  -9  -2  119.89   22.90
  -8   9   2   92.29   21.40
  -8   9   2  141.59   25.70
  -8   9   2   88.59   19.20
   7  -9  -2  138.49   23.60
  -7  -9   2   84.59   18.00
   7  -9  -2  111.19   18.40
  -7   9   2  105.09   19.20
  -7   9   2  121.69   21.00
  -7   9   2   68.89   18.00
  -7   9   2  108.79   21.00
   6  -9  -2    0.80   10.70
  -6  -9   2    3.60    9.60
   6  -9  -2   19.60    8.90
   6   9  -2    9.20    5.70
  -6   9   2   21.90   14.20
  -6   9   2   -3.30    9.00
  -6   9   2   10.40    9.60
  -5  -9   2    0.80    5.50
   5  -9  -2    9.30   12.40
   5  -9  -2    2.60    6.30
  -5   9   2    6.30   10.10
  -5   9   2   28.80   13.40
  -5   9   2   -0.30    7.70
   5   9  -2    8.60    6.10
  -5   9   2   11.10   12.10
   4  -9  -2   47.10   10.60
  -4  -9   2   34.20   15.10
   4  -9  -2   54.29   13.20
   4  -9  -2   55.99   15.00
  -4  -9   2   58.59    8.20
   4   9  -2   37.90    8.90
  -4   9   2   63.29   15.30
  -4   9   2   47.20   13.70
   4   9  -2   46.70    7.20
   4   9  -2   46.20   10.10
  -4   9   2   61.19   14.70
  -4   9   2   44.90   13.20
  -4   9   2   51.09    8.90
  -3  -9   2   72.39   15.80
   3  -9  -2   88.19   12.00
   3  -9  -2   98.69   21.40
   3   9  -2  110.69   14.20
  -3   9   2   78.19   15.30
  -3   9   2  117.89   17.60
   3   9  -2   80.79   12.60
  -3   9   2   75.09   14.30
   3   9  -2   79.09   11.20
  -2  -9   2  395.66   33.60
   2  -9  -2  412.26   33.90
  -2  -9   2  381.56   27.80
   2  -9  -2  440.16   36.80
   2  -9  -2  374.06   32.10
  -2  -9   2  378.46   34.60
  -2   9   2  378.06   27.50
   2   9  -2  398.46   32.70
   2   9  -2  389.06   31.10
  -2   9   2  385.76   33.00
   2   9  -2  395.26   31.70
  -2   9   2  445.86   35.50
   1  -9  -2  216.98   20.70
  -1  -9   2  208.18   37.50
   1  -9  -2  237.58   24.70
  -1  -9   2  236.48   24.00
   1  -9  -2  245.98   22.50
   1   9  -2  170.18   20.30
  -1   9   2  246.88   22.10
  -1   9   2  243.58   23.10
   1   9  -2  228.48   22.70
  -1   9   2  230.78   22.10
   1   9  -2  176.58   20.40
   0  -9  -2  659.73   54.09
   0  -9  -2  746.63   53.19
   0  -9  -2  652.93   54.89
   0  -9   2  716.53   54.19
   0  -9  -2  673.13   52.79
   0   9   2  723.33   53.09
   0   9  -2  759.12   53.49
   0   9  -2  687.43   48.40
   0   9  -2  753.42   54.39
   0   9   2  722.73   52.69
   0   9  -2  739.73   53.59
   0   9   2  712.33   52.09
   1  -9   2 1139.49   79.29
  -1  -9  -2 1000.00   75.79
  -1  -9  -2 1072.69   74.89
  -1  -9  -2 1011.40   76.29
   1  -9   2 1072.59   77.79
   1   9   2 1109.19   75.19
  -1   9  -2 1056.39   71.59
   1   9   2 1069.89   73.59
  -1   9  -2  997.00   75.99
  -1   9  -2  994.30   76.09
   1   9   2 1096.79   74.29
  -1   9  -2 1123.69   77.89
  -2  -9  -2  302.97   28.20
  -2  -9  -2  282.07   27.10
   2  -9   2  235.98   33.10
  -2   9  -2  262.27   27.70
  -2   9  -2  282.47   22.60
   2   9   2  316.77   24.90
  -2   9  -2  301.37   31.10
   2   9   2  335.57   23.90
  -2   9  -2  286.77   31.60
  -3  -9  -2 1449.85  106.49
   3  -9   2 1470.45  106.79
  -3   9  -2 1478.05  107.89
   3   9   2 1462.05  103.89
  -3   9  -2 1626.74  108.89
  -3   9  -2 1747.83  110.39
   4  -9   2  241.98   25.20
   4  -9   2  273.87   29.70
  -4  -9  -2  285.57   26.10
  -4   9  -2  282.67   28.80
  -4   9  -2  264.57   22.50
  -4   9  -2  210.88   29.50
   4   9   2  293.47   21.20
  -4   9  -2  317.17   28.70
  -4   9  -2  195.78   25.60
  -5  -9  -2   10.70    5.50
  -5  -9  -2    7.00    9.90
   5  -9   2   16.60   12.40
   5  -9   2    4.40    7.00
  -5   9  -2   17.70    9.40
  -5   9  -2   10.60   11.10
  -5   9  -2   15.60   12.50
  -5   9  -2    4.80   10.00
  -5   9  -2   15.60    7.20
  -6  -9  -2  206.58   18.10
   6  -9   2  188.08   22.80
   6  -9   2  248.18   27.30
  -6  -9  -2  204.38   22.70
  -6   9  -2  217.38   23.60
  -6   9  -2  220.78   27.30
  -6   9  -2  223.88   25.50
  -6   9  -2  211.58   21.30
  -6   9  -2  258.27   27.50
  -7  -9  -2  128.49   20.50
  -7  -9  -2   92.79   12.90
   7  -9   2  109.29   16.20
   7  -9   2  112.49   21.10
  -7   9  -2  122.19   21.00
  -7   9  -2  126.89   22.90
  -7   9  -2  155.58   24.30
  -7   9  -2  123.59   16.20
  -7   9  -2  111.49   21.20
   8  -9   2   18.50   12.70
  -8  -9  -2   12.90   13.30
   8  -9   2    2.90   11.60
  -8  -9  -2   15.10    8.10
  -8   9  -2   33.20   14.80
  -8   9  -2  -10.60   12.50
  -8   9  -2   30.10   14.10
   9  -9   2  306.87   31.00
  -9  -9  -2  349.47   31.40
  -9   9  -2  282.97   32.90
  -9   9  -2  269.57   32.30
  -9   9  -2  286.47   29.80
 -10  -9  -2  148.29   24.00
 -10  -9  -2  133.19   18.40
 -10   9  -2  154.78   23.20
 -10   9  -2  141.09   25.30
   9 -10  -2  110.09   18.70
  -9 -10   2   95.79   21.20
   8 -10  -2   60.59   18.00
   8 -10  -2   30.10   11.00
  -8 -10   2   70.39   17.40
  -8  10   2   48.80   14.30
  -8  10   2   19.80   13.60
  -8  10   2   29.30   17.90
  -8  10   2   48.00   15.70
   7 -10  -2   29.90   13.60
   7 -10  -2   23.30   11.60
  -7 -10   2   21.60    8.10
  -7 -10   2   14.10   11.40
  -7  10   2   23.10   10.10
  -7  10   2   10.30   13.10
  -7  10   2   24.10   15.00
  -7  10   2   10.20    9.30
   6 -10  -2  275.57   30.50
  -6 -10   2  147.89   24.00
  -6 -10   2  199.68   18.50
   6 -10  -2  201.18   21.60
  -6  10   2  216.68   20.60
  -6  10   2  188.08   25.30
  -6  10   2  230.58   26.50
  -6  10   2  230.58   24.20
  -6  10   2  237.78   27.60
   5 -10  -2   28.20    8.80
   5 -10  -2   33.60   14.50
  -5 -10   2   28.00   12.50
  -5  10   2   58.79   15.40
   5  10  -2   26.20    6.50
  -5  10   2   14.00   12.00
  -5  10   2   29.30    7.20
  -5  10   2   59.29   15.00
  -5  10   2   29.70   11.10
   4 -10  -2   58.89   12.00
   4 -10  -2   54.09   15.50
  -4 -10   2   73.19   16.00
  -4  10   2   56.99   13.50
  -4  10   2   91.19   17.10
  -4  10   2   86.89   17.60
   4  10  -2   68.79   11.00
   4  10  -2   79.59    9.60
  -4  10   2   79.39    9.40
   4  10  -2   76.39   11.60
  -3 -10   2   87.19    9.30
  -3 -10   2  143.09   22.20
  -3 -10   2  138.39   21.60
   3 -10  -2   82.29   13.10
   3 -10  -2  140.29   23.10
  -3  10   2  115.09   19.10
  -3  10   2  107.59   18.30
   3  10  -2  114.39   14.10
  -3  10   2  133.19   19.10
   3  10  -2  122.59   14.30
   3  10  -2   84.39   12.00
  -2 -10   2 1041.30   78.09
  -2 -10   2 1098.79   78.09
   2 -10  -2 1206.68   81.99
   2 -10  -2  887.61   83.29
  -2  10   2 1056.69   76.69
   2  10  -2 1083.39   76.09
   2  10  -2 1049.40   75.09
   2  10  -2  983.20   74.49
  -2  10   2 1127.29   77.99
  -1 -10   2    7.30   10.10
  -1 -10   2   -4.90   10.10
   1 -10  -2   -2.00    8.30
   1 -10  -2   19.00   10.40
   1  10  -2    9.70    9.20
  -1  10   2    7.30    9.30
   1  10  -2    5.10    8.70
  -1  10   2    6.90    8.20
  -1  10   2   13.90   10.20
   1  10  -2   10.70    8.60
   0 -10  -2  342.97   32.60
   0 -10  -2  337.37   42.10
   0 -10   2  325.37   31.90
   0 -10   2  327.17   32.90
   0  10   2  380.06   30.70
   0  10   2  382.96   30.20
   0  10  -2  353.46   32.60
   0  10  -2  367.46   31.80
   0  10  -2  374.16   32.20
   0  10   2  348.87   31.20
   0  10  -2  370.76   25.40
   1 -10   2   22.10   12.60
  -1 -10  -2    5.20    9.20
   1 -10   2    6.70    9.10
  -1  10  -2   21.20    9.90
  -1  10  -2   33.60   12.30
   1  10   2    8.40    7.50
  -1  10  -2   15.50    9.60
  -1  10  -2   16.30    5.00
   1  10   2   25.90    8.70
   1  10   2   10.80    8.40
  -2 -10  -2   21.00   14.30
   2 -10   2   36.00   10.50
  -2 -10  -2   29.00   11.60
   2  10   2   46.80    8.50
  -2  10  -2   33.50    6.90
  -2  10  -2   38.00   12.40
  -2  10  -2   77.29   16.50
  -2  10  -2   29.50   10.50
   2  10   2   29.30    8.40
   3 -10   2   44.00   11.30
  -3 -10  -2   63.89   15.60
  -3  10  -2   35.40    7.60
  -3  10  -2   65.59   15.40
  -3  10  -2   56.79   14.30
  -4 -10  -2   52.39   14.60
   4 -10   2   35.80   11.80
   4  10   2   25.00    6.40
  -4  10  -2   30.90   12.80
  -4  10  -2   31.70    7.80
  -4  10  -2   46.80   14.60
  -4  10  -2   51.09   15.40
   5 -10   2  763.72   58.99
  -5  10  -2  758.52   56.29
  -5  10  -2  687.03   60.09
  -5  10  -2  876.21   64.19
  -5  10  -2  830.72   62.19
  -6 -10  -2   -5.70    9.70
   6 -10   2   46.40   13.00
  -6 -10  -2    3.30    5.10
  -6  10  -2   27.00   14.70
  -6  10  -2   13.70   12.30
  -6  10  -2    0.80    9.90
  -6  10  -2   -9.90   10.80
  -7 -10  -2  349.96   33.40
   7 -10   2  314.97   31.50
  -7 -10  -2  338.47   26.00
  -7  10  -2  323.37   31.60
  -7  10  -2  301.77   33.30
  -7  10  -2  339.37   29.30
  -7  10  -2  270.77   33.20
  -7  10  -2  296.97   35.50
  -8 -10  -2    2.20   10.80
   8 -10   2   24.70   11.90
  -8  10  -2   32.20   14.60
  -8  10  -2    4.40   13.80
  -8  10  -2    1.30   12.90
  -8  10  -2   28.80    9.60
  -9 -10  -2   89.09   19.20
  -9  10  -2  105.09   21.20
  -9  10  -2   88.89   17.10
  -8 -11   2  161.58   17.60
   8 -11  -2  165.08   20.00
  -8  11   2  178.98   25.40
   7 -11  -2   58.79   16.70
   7 -11  -2  103.19   15.20
  -7 -11   2   74.09   11.10
  -7 -11   2  102.39   20.90
  -7  11   2  110.69   19.40
  -7  11   2   70.49   18.50
   6 -11  -2   67.19   16.00
  -6 -11   2   72.49   18.90
  -6 -11   2   77.09   10.60
  -6  11   2   88.59   20.20
  -6  11   2   64.79   18.30
  -6  11   2   85.89   18.60
  -6  11   2   44.10   20.10
  -5 -11   2  180.18   24.10
   5 -11  -2  187.88   20.80
  -5 -11   2  220.48   16.70
   5 -11  -2  180.68   25.70
  -5  11   2  176.48   25.10
  -5  11   2  180.68   24.50
  -5  11   2  189.28   17.90
  -5  11   2  212.78   25.40
   4 -11  -2  122.09   23.80
  -4 -11   2  165.48   24.80
   4 -11  -2  121.59   15.90
  -4 -11   2  110.19   10.60
  -4  11   2  139.09   23.10
  -4  11   2  117.69   18.80
  -4  11   2  114.99   11.90
   4  11  -2  118.19   12.70
   4  11  -2  128.89   13.70
   4  11  -2  124.59   14.60
  -4  11   2  145.49   20.90
  -3 -11   2   43.90   16.00
   3 -11  -2   30.60   10.20
  -3 -11   2   19.60   11.30
   3 -11  -2   48.70   15.40
   3  11  -2   32.30    9.20
  -3  11   2   36.90    5.60
  -3  11   2   32.70   13.20
  -3  11   2   36.90   12.20
   3  11  -2   20.60    8.60
   3  11  -2   16.30    7.50
  -3  11   2   11.90   10.50
  -2 -11   2   80.99   17.00
  -2 -11   2   82.39   18.00
   2 -11  -2  107.59   19.70
   2 -11  -2   75.49   14.00
  -2  11   2   94.29   17.50
   2  11  -2   79.99   14.10
   2  11  -2   66.79   12.60
   2  11  -2  115.09   14.70
  -2  11   2   68.79   15.40
  -2  11   2   82.79   15.70
  -1 -11   2  154.28   24.20
   1 -11  -2  172.88   26.90
   1 -11  -2  134.79   17.90
  -1 -11   2  148.79   20.00
  -1  11   2  148.19   18.30
  -1  11   2  141.99   18.20
   1  11  -2  137.39   18.10
  -1  11   2  172.68   19.80
   1  11  -2  160.48   18.50
   1  11  -2  148.09   18.30
   0 -11   2   21.30   13.30
   0 -11  -2   11.30    8.90
   0 -11   2    5.90    8.90
   0  11   2   36.40    9.70
   0  11  -2   21.80   10.20
   0  11  -2   19.00    9.00
   0  11   2   40.70   10.70
   0  11  -2    9.40    8.60
  -1 -11  -2   82.49   15.80
   1 -11   2   79.09   15.70
  -1 -11  -2   59.49   16.70
   1 -11   2   82.39   18.10
   1  11   2   69.19   11.30
  -1  11  -2   62.99    7.30
   1  11   2   65.29   10.60
   1  11   2   77.29   13.70
  -1  11  -2   64.89   15.30
  -1  11  -2   72.09   15.50
  -2 -11  -2   54.49   16.00
  -2 -11  -2   65.19   16.30
   2 -11   2   56.89   14.10
  -2  11  -2   65.39   15.90
   2  11   2   69.19    9.30
  -2  11  -2   53.79   15.30
  -2  11  -2   63.59   16.10
   2  11   2   50.69   11.20
  -3 -11  -2   81.99   16.20
   3 -11   2   70.99   14.60
  -3 -11  -2   62.39   15.80
  -3  11  -2   49.50   15.10
  -3  11  -2   50.89    9.10
  -3  11  -2   53.89   15.40
   3  11   2   57.19   10.30
  -3  11  -2   63.89   15.50
  -4 -11  -2  120.69   20.40
   4 -11   2  130.69   20.20
  -4  11  -2   86.59   19.10
  -4  11  -2   89.09   12.00
   4  11   2   72.49   10.90
  -4  11  -2   82.79   18.40
  -4  11  -2   90.39   20.30
  -5 -11  -2   50.59   14.30
   5 -11   2   14.50    9.10
  -5  11  -2   21.70   12.60
  -5  11  -2   33.00   14.10
  -5  11  -2   17.80   13.30
  -5  11  -2   20.80    8.10
   6 -11   2   41.60   13.70
  -6 -11  -2   61.89   15.70
  -6  11  -2   75.29   18.00
  -6  11  -2   59.69   15.30
  -6  11  -2   35.70   15.80
  -6  11  -2   36.00   14.60
   7 -11   2  112.79   18.50
  -7 -11  -2  113.99   20.80
  -7 -11  -2   89.29   10.60
  -7  11  -2   91.99   21.40
  -7  11  -2   94.79   22.50
  -8 -11  -2   88.69   11.90
  -8 -11  -2   93.59   20.20
  -8  11  -2   99.19   20.10
   6 -12  -2   73.39   18.30
  -6  12   2   78.49   17.40
   5 -12  -2  200.68   21.40
  -5 -12   2  215.48   26.10
   5 -12  -2  266.07   29.80
  -5  12   2  217.08   26.00
  -5  12   2  178.48   24.50
  -5  12   2  180.88   17.10
  -5  12   2  154.98   16.50
  -5  12   2  182.08   25.20
  -4 -12   2   32.50   14.90
   4 -12  -2   26.80   10.10
   4  12  -2   31.10    7.90
  -4  12   2   34.60   12.90
   4  12  -2   21.30    7.10
  -4  12   2   42.60   12.90
   4  12  -2   16.80    6.70
   3 -12  -2    5.10   10.50
  -3 -12   2   14.30   11.90
   3 -12  -2    2.60    8.30
  -3 -12   2    8.60   11.60
  -3  12   2   13.00   10.80
   3  12  -2    7.00    6.70
   3  12  -2    3.70    6.40
  -3  12   2   22.30   11.00
  -3  12   2   14.90   10.90
   3  12  -2    8.10    8.10
  -2 -12   2   25.90   16.00
   2 -12  -2   21.00    9.90
   2 -12  -2   33.20   13.80
  -2 -12   2   16.60   11.60
  -2  12   2   11.20    9.80
   2  12  -2   23.10    8.70
  -2  12   2   16.80    9.60
   2  12  -2   11.20    8.00
   2  12  -2   11.00    8.50
   1 -12  -2   29.90   11.60
  -1 -12   2   14.00   12.50
  -1 -12   2   26.10   15.90
  -1  12   2   25.60   10.10
   1  12  -2   19.40   10.50
   1  12  -2   18.20   10.50
  -1  12   2   30.80   12.40
   1  12  -2   -2.40    9.10
  -1  12   2   20.60   10.60
   0 -12   2   20.50   10.50
   0 -12  -2   40.40   12.80
   0 -12   2   35.40   15.90
   0  12   2   29.10   10.70
   0  12   2   35.70   10.00
   0  12  -2   16.00   11.10
   0  12  -2   29.30   12.40
   0  12   2   35.10   11.00
  -1 -12  -2  116.39   17.30
  -1 -12  -2  143.69   23.00
   1 -12   2   89.29   17.40
   1  12   2  113.39   13.50
   1  12   2  110.09   14.90
  -1  12  -2  107.69   18.50
  -1  12  -2   91.79   17.70
  -1  12  -2   73.89   16.60
   1  12   2  114.19   13.80
  -2 -12  -2   47.20   15.00
  -2 -12  -2   55.39   13.00
   2 -12   2   63.79   14.00
  -2  12  -2   62.19   16.60
  -2  12  -2   45.00   16.10
  -2  12  -2   45.60   13.80
  -2  12  -2   61.59    7.60
  -3 -12  -2   76.19   16.70
  -3 -12  -2  100.69   19.30
   3 -12   2   62.29   16.00
  -3  12  -2   79.99   10.00
  -3  12  -2   80.19   17.90
  -3  12  -2   77.49   17.30
  -3  12  -2  112.49   20.80
   3  12   2   88.79   13.30
   4 -12   2  110.39   16.40
  -4 -12  -2  144.59   24.40
  -4 -12  -2  138.09   19.30
   4  12   2  107.09   13.10
  -4  12  -2  115.19   20.70
  -4  12  -2  102.19   20.20
  -4  12  -2   90.69   11.60
   5 -12   2   18.70   10.00
  -5 -12  -2   -7.60   10.50
  -5  12  -2    8.70   13.00
  -5  12  -2   12.50    7.20
  -5  12  -2   -0.80   11.40
   6 -12   2  151.18   19.30
  -6  12  -2  105.19   26.80
  -6  12  -2   97.89   21.00
  -5 -13   2  146.59   24.30
   5 -13  -2  191.08   21.90
  -5  13   2  164.68   14.90
  -5  13   2  191.58   31.80
  -5  13   2  167.98   15.00
  -5  13   2  153.08   23.80
   4 -13  -2  313.77   32.70
  -4 -13   2  251.37   32.30
  -4 -13   2  364.26   35.70
   4  13  -2  286.37   23.30
  -4  13   2  281.27   30.40
  -4  13   2  317.47   31.90
  -4  13   2  286.17   31.50
  -3 -13   2   69.79   22.30
   3 -13  -2  124.69   16.40
  -3 -13   2  153.48   21.20
   3  13  -2  124.39   14.20
  -3  13   2  114.09   19.80
  -3  13   2   66.99   17.10
  -3  13   2  121.79   22.20
   3  13  -2  105.29   14.90
  -2 -13   2   73.79   22.00
   2 -13  -2  134.29   17.70
  -2 -13   2  125.59   17.90
  -2  13   2  109.39   17.70
  -2  13   2  119.19   17.80
   2  13  -2  100.19   14.70
  -2  13   2   62.39   15.90
   2  13  -2  107.29   14.40
  -1 -13   2   13.80   11.60
   1 -13  -2   13.50    8.50
  -1 -13   2    2.00   12.50
   1  13  -2   -2.10    8.00
  -1  13   2   -2.00    9.10
   1  13  -2   -0.60    9.10
  -1  13   2   -3.30   10.10
  -1  13   2   -8.50    8.60
   0 -13   2   37.50   15.30
   0 -13  -2   22.60   11.70
   0  13   2   56.69   13.30
   0  13  -2   22.60   11.60
   0  13  -2   48.80   12.80
   0  13  -2   55.59   14.10
   0  13   2   72.69   12.60
  -1 -13  -2   44.00   13.40
  -1 -13  -2   29.70   16.10
   1 -13   2   29.70   12.10
   1  13   2   20.80    7.30
  -1  13  -2   48.80   15.00
   1  13   2   70.39   10.60
  -1  13  -2   15.70   11.50
   1  13   2   52.79   12.10
  -2 -13  -2   30.90   11.40
   2 -13   2   30.70    9.90
  -2 -13  -2   58.89   17.50
  -2  13  -2   16.40   13.70
   2  13   2   28.40   10.00
  -2  13  -2   12.20   12.60
   3 -13   2  154.88   19.20
  -3 -13  -2  108.19   20.70
  -3  13  -2   89.79   20.00
  -4 -13  -2   51.59   15.00
  -4 -13  -2   41.60   15.20
   4 -13   2   42.00   12.70
  -4  13  -2   14.90   18.20
  -4  13  -2   22.10   14.20
  -4  13  -2   33.80    7.70
  -5 -13  -2   43.70   14.20
  -5 -13  -2   69.79   21.80
  -5  13  -2   50.79   18.30
  -5  13  -2   32.10    7.90
   1 -14  -2   61.29   13.30
  -1  14   2   57.49   14.20
  -1  14   2   24.10   10.50
   1  14  -2   21.50   11.50
   0 -14  -2   49.30   13.00
   0  14  -2    6.90   10.60
   0  14   2   24.40    9.20
   0  14   2   36.70   12.00
  -1 -14  -2  571.04   44.60
   1  14   2  456.45   36.40
   1  14   2  472.05   41.80
   1  14   2  599.94   43.70
  -1  14  -2  496.35   42.90
  -1  14  -2  439.76   43.40
  13   0  -3    1.50    8.20
  12   0  -3   -1.70    8.40
 -12   0   3    3.70    6.10
 -11   0   3   20.10   11.00
  11   0  -3    8.70    9.30
 -11   0   3    6.50    7.10
 -11   0   3   -8.20    9.10
 -10   0   3   17.90   10.90
 -10   0   3    8.80   10.20
 -10   0   3   -2.40    5.40
  10   0  -3    3.30    8.50
  -9   0   3   22.90    7.20
  -9   0   3   23.80   11.20
  -9   0   3   24.30   10.50
   9   0  -3   20.90    9.80
  -8   0   3   88.69   11.80
  -8   0   3   92.79   13.20
  -8   0   3   61.69   13.70
   8   0  -3   98.19   15.50
   7   0  -3   26.70    9.40
  -7   0   3   51.49    8.10
  -7   0   3   29.90    9.60
   7   0  -3   42.50    7.60
  -7   0   3   24.80    7.70
  -6   0   3    0.60    4.10
   6   0  -3    2.10    7.60
  -6   0   3    3.30    7.20
  -6   0   3    5.10    5.40
   6   0  -3    4.80    4.10
   5   0  -3   73.99    9.30
   5   0  -3   45.20   10.50
  -5   0   3   84.69    9.40
   4   0  -3    3.50    5.90
   4   0  -3    0.20    4.00
  -4   0   3   10.40    5.20
  -4   0   3    6.50    4.40
  -4   0   3    4.30    5.70
  -3   0   3   10.40    3.80
  -3   0   3    3.10    3.90
   3   0  -3    4.00    3.30
  -3   0   3    3.50    5.00
   3   0  -3    6.80    5.40
   2   0  -3  150.78   12.10
   2   0  -3  111.89   10.50
   1   0  -3   22.30    4.20
  -1   0   3   23.70    4.40
  -1   0   3   16.00    3.50
  -1   0   3   18.20    3.30
   1   0  -3   13.60    3.10
   1   0  -3   10.90    3.40
   0   0  -3   23.10    2.50
   0   0  -3   22.90    3.60
   0   0   3   20.30    2.50
   0   0   3   19.30    3.20
   0   0   3   23.00    3.30
   0   0  -3   22.10    3.60
  -1   0  -3    4.90    2.30
   1   0   3    7.20    2.90
  -1   0  -3    4.40    2.90
   1   0   3    5.70    2.50
  -2   0  -3   33.50    5.70
   2   0   3   31.00    6.20
  -3   0  -3   41.10    6.10
  -4   0  -3   35.10    7.00
  -4   0  -3   24.70    7.50
  -5   0  -3    8.60    5.60
  -5   0  -3   16.00    6.80
  -6   0  -3   14.00    6.80
  -6   0  -3    3.90    7.10
  -6   0  -3    4.30    4.30
   6   0   3   15.00    8.60
   6   0   3    2.80    4.30
  -7   0  -3   17.00    6.20
  -7   0  -3    9.10    7.70
  -7   0  -3   24.90    9.00
  -8   0  -3  107.09   16.20
  -8   0  -3   97.79   12.60
  -9   0  -3   29.00   12.30
  -9   0  -3   33.50   10.60
  -9   0  -3   35.40    9.50
 -10   0  -3   86.79   17.70
 -10   0  -3   85.59   15.60
 -10   0  -3   83.19   13.70
 -11   0  -3    7.90    8.60
 -11   0  -3   12.60   12.00
 -11   0  -3   26.10   12.20
 -12   0  -3    3.40    9.30
 -12   0  -3    0.70   11.10
 -13   0  -3   11.40    8.90
 -13   0  -3   11.50   10.00
  13  -1  -3   12.90    8.20
 -13  -1   3    0.80    6.90
 -13   1   3   13.80    8.30
  13   1  -3   17.90    8.10
 -12  -1   3   32.30    8.00
  12  -1  -3   27.50   12.50
 -12  -1   3   10.90   11.70
 -12   1   3   28.70   15.30
  12   1  -3   15.80    8.30
 -12   1   3   50.09   11.80
  11  -1  -3   22.20    9.80
 -11  -1   3   16.80    9.60
 -11  -1   3    3.70    5.90
 -11  -1   3   10.20    9.50
  11   1  -3   16.70    7.60
 -11   1   3   26.00   12.60
 -11   1   3    5.00    8.70
 -11   1   3   21.80    8.90
 -10  -1   3   89.89   18.00
 -10  -1   3  111.99   13.00
  10  -1  -3  127.99   18.30
 -10   1   3  106.79   14.70
 -10   1   3  135.39   20.90
  10   1  -3  120.29   16.80
 -10   1   3  130.89   20.00
  -9  -1   3  553.14   43.60
   9  -1  -3  523.35   44.20
  -9  -1   3  541.45   40.30
  -9  -1   3  580.04   46.40
   9   1  -3  555.24   43.30
  -9   1   3  575.84   46.30
  -9   1   3  570.24   47.20
  -9   1   3  529.35   42.00
  -8  -1   3  159.98   18.20
   8  -1  -3  221.28   21.40
  -8  -1   3  176.58   19.70
  -8  -1   3  136.19   14.70
  -8   1   3  133.69   16.40
   8   1  -3  186.08   19.20
  -8   1   3  190.78   19.00
  -8   1   3  225.68   22.80
  -7  -1   3  435.46   35.00
   7  -1  -3  469.35   36.80
  -7  -1   3  422.06   36.00
   7  -1  -3  514.05   34.70
  -7  -1   3  390.26   32.10
  -7   1   3  524.55   38.00
  -7   1   3  437.56   34.20
  -7   1   3  457.35   34.70
   7   1  -3  411.26   34.90
  -6  -1   3  293.17   26.00
  -6  -1   3  299.87   22.50
  -6  -1   3  322.27   25.10
   6  -1  -3  298.27   26.20
   6  -1  -3  317.27   24.40
   6   1  -3  295.47   22.40
  -6   1   3  294.27   26.60
  -6   1   3  302.77   24.80
  -6   1   3  275.47   24.00
   6   1  -3  326.27   25.50
  -5  -1   3 1005.90   68.69
   5  -1  -3 1015.20   69.89
  -5  -1   3  851.21   65.99
   5  -1  -3 1043.80   68.19
  -5  -1   3 1002.70   69.09
  -5   1   3 1032.70   69.99
  -5   1   3 1029.20   68.19
   5   1  -3  953.90   66.39
  -5   1   3 1004.10   67.89
   5   1  -3  928.41   68.49
   4  -1  -3 2789.62  181.78
  -4  -1   3 2761.32  182.28
  -4  -1   3 2785.12  180.28
   4  -1  -3 2715.43  182.78
   4   1  -3 2592.74  180.28
  -4   1   3 2700.53  181.28
  -4   1   3 2865.31  181.88
  -4   1   3 2733.03  182.88
  -3  -1   3 2338.27  154.48
  -3  -1   3 2339.67  154.38
   3  -1  -3 2327.87  153.98
   3  -1  -3 2469.75  154.38
   3  -1  -3 2365.06  154.98
   3   1  -3 2026.30  152.68
  -3   1   3 2401.76  153.48
  -3   1   3 2412.46  155.08
  -3   1   3 2268.67  154.98
   3   1  -3 2333.97  154.38
   2  -1  -3 1205.98   81.49
   2  -1  -3 1066.99   79.99
  -2  -1   3 1432.16   81.69
  -2  -1   3 1050.19   80.69
   2  -1  -3 1103.09   80.79
  -2   1   3 1418.86   80.29
   2   1  -3 1271.67   79.99
   2   1  -3 1269.57   81.29
  -2   1   3 1094.69   80.69
   2   1  -3 1212.38   81.09
  -2   1   3 1178.18   81.39
   1  -1  -3  193.38   14.30
   1  -1  -3  233.88   16.20
   1  -1  -3  216.88   15.80
   1  -1  -3  191.68   15.30
  -1  -1   3  221.18   15.60
  -1   1   3  205.58   15.70
  -1   1   3  210.58   15.50
  -1   1   3  224.18   15.90
   0  -1   3  138.89   12.10
   0  -1   3  183.38   12.60
   0   1  -3  175.88   12.40
   1  -1   3  266.77   17.90
  -1  -1  -3  222.88   16.90
  -1  -1  -3  243.48   17.30
  -2  -1  -3   54.69    7.90
  -2   1  -3   59.29    8.10
  -3  -1  -3  197.58   15.60
  -3   1  -3  186.38   16.30
  -3   1  -3  199.98   16.00
   4  -1   3  135.59   13.30
   4  -1   3   95.79   11.50
  -4  -1  -3   95.09   10.60
  -4  -1  -3  123.09   14.20
  -4   1  -3   96.79   12.30
  -4   1  -3  103.19   13.00
  -5  -1  -3  620.44   43.70
   5  -1   3  652.93   43.20
  -5  -1  -3  525.55   42.70
   5  -1   3  600.94   43.70
  -5   1  -3  616.44   43.20
  -5   1  -3  610.44   43.60
  -5   1  -3  611.14   44.40
  -6  -1  -3   88.59    9.70
  -6  -1  -3   85.89   12.10
  -6  -1  -3   78.49   11.60
   6  -1   3   84.09   11.70
  -6   1  -3   86.89   12.00
  -6   1  -3   86.49   10.10
  -6   1  -3   97.39   11.40
  -7  -1  -3  940.01   65.49
   7  -1   3  926.31   66.29
   7  -1   3  901.21   64.39
  -7  -1  -3 1051.19   66.59
  -7  -1  -3  920.51   63.59
  -7   1  -3  881.51   66.69
  -7   1  -3  831.42   64.39
  -7   1  -3  915.91   65.89
  -8  -1  -3  565.54   43.50
  -8  -1  -3  582.74   43.30
  -8  -1  -3  563.74   40.80
   8  -1   3  540.25   41.40
   8  -1   3  575.04   45.00
  -8   1  -3  543.85   42.90
  -8   1  -3  552.94   42.30
  -8   1  -3  534.15   44.30
  -9  -1  -3  131.89   14.60
  -9  -1  -3  113.49   16.20
  -9   1  -3  118.59   16.50
  -9   1  -3  148.59   16.50
 -10  -1  -3  129.29   15.10
 -10  -1  -3  146.39   19.20
 -10   1  -3  160.58   18.00
 -10   1  -3  154.38   21.00
 -10   1  -3  126.29   17.70
 -11  -1  -3  301.57   30.40
 -11  -1  -3  289.67   26.20
 -11  -1  -3  311.47   29.50
 -11   1  -3  296.17   29.30
 -11   1  -3  313.87   28.90
 -11   1  -3  303.07   31.70
 -12  -1  -3  175.28   21.90
 -12  -1  -3  145.79   23.30
 -12  -1  -3  166.18   18.70
 -12   1  -3  177.18   21.70
 -12   1  -3  202.48   25.80
 -12   1  -3  194.38   22.70
 -13  -1  -3  138.29   26.50
 -13   1  -3  152.68   23.80
 -13  -2   3   19.10   14.70
 -13   2   3   35.60   10.60
 -12  -2   3  333.87   32.80
  12  -2  -3  347.27   32.70
 -12  -2   3  316.67   34.50
 -12  -2   3  398.56   41.80
 -12   2   3  379.66   32.70
 -12   2   3  406.26   37.00
  12   2  -3  279.07   27.40
 -11  -2   3 1082.39   70.89
 -11  -2   3 1050.89   77.19
 -11  -2   3  970.70   78.09
  11  -2  -3 1053.09   77.29
 -11   2   3 1069.49   76.89
 -11   2   3  987.60   75.39
  11   2  -3  958.40   73.39
 -11   2   3 1107.69   80.49
 -10  -2   3   65.49    9.30
 -10  -2   3   87.89   16.40
 -10  -2   3   84.79   17.70
  10  -2  -3   71.09   15.70
 -10   2   3   86.29   16.70
 -10   2   3   96.59   18.90
 -10   2   3  101.49   16.40
  10   2  -3   98.29   13.60
  -9  -2   3  821.32   76.19
   9  -2  -3 1057.79   75.59
  -9  -2   3  994.50   69.09
  -9  -2   3 1052.69   74.49
  -9   2   3 1035.20   76.59
   9   2  -3  997.50   72.19
  -9   2   3 1058.59   73.39
  -9   2   3 1115.59   77.99
   8  -2  -3  327.17   29.60
  -8  -2   3  341.27   29.00
  -8  -2   3  312.27   23.90
  -8  -2   3  327.97   28.90
  -8   2   3  276.47   27.00
   8   2  -3  329.87   27.50
  -8   2   3  332.97   27.40
   7  -2  -3   78.39   11.20
  -7  -2   3   84.59    8.80
  -7  -2   3  101.09   14.20
  -7  -2   3  101.39   13.60
   7  -2  -3   99.19   15.00
   7   2  -3   87.39   12.90
  -7   2   3   90.29   12.90
  -7   2   3  123.79   16.70
  -7   2   3   93.59   11.90
   6  -2  -3  104.19   14.50
   6  -2  -3  110.59   13.30
  -6  -2   3  106.49   13.00
  -6  -2   3   83.39    8.10
  -6  -2   3   94.99   12.40
   6  -2  -3   74.69   11.70
  -6   2   3   88.39   11.90
   6   2  -3   79.99   12.40
  -6   2   3   96.99   14.90
  -6   2   3   86.19   13.00
   5  -2  -3   62.69    9.40
   5  -2  -3   85.49   13.30
   4  -2  -3  256.37   23.20
  -4  -2   3  283.57   18.10
   4  -2  -3  249.18   20.20
   4  -2  -3  231.98   20.90
  -4  -2   3  272.87   21.70
  -4  -2   3  254.67   21.50
   4   2  -3  240.08   18.30
  -4   2   3  277.07   20.20
  -4   2   3  260.07   22.90
  -4   2   3  247.28   21.60
  -3  -2   3 1327.97   80.69
  -3  -2   3 1243.68   80.19
   3  -2  -3 1099.49   79.99
   3  -2  -3 1159.18   81.09
   3   2  -3 1229.28   80.09
  -3   2   3 1299.17   79.29
   3   2  -3 1123.89   77.89
  -3   2   3 1147.69   80.89
  -3   2   3 1021.40   79.89
   2  -2  -3  358.26   28.10
   2  -2  -3  361.76   26.50
  -2  -2   3  380.56   27.50
   2  -2  -3  357.66   28.70
  -2   2   3  369.56   28.40
   2   2  -3  431.96   28.20
  -2   2   3  438.56   26.70
   2   2  -3  406.86   27.90
  -2   2   3  351.66   27.80
   1  -2  -3  270.77   20.80
  -1  -2   3  311.67   21.00
   1  -2  -3  244.48   20.10
  -1  -2   3  303.97   19.90
   1  -2  -3  242.78   18.30
  -1   2   3  232.28   18.90
  -1   2   3  247.18   20.00
  -1   2   3  250.27   18.40
   1   2  -3  305.57   20.90
  -1   2   3  241.08   19.90
   1   2  -3  293.37   19.80
   0  -2  -3 2835.82  191.58
   0  -2  -3 3169.68  191.18
   0  -2  -3 2539.75  191.98
   0   2   3 3146.59  191.28
   1  -2   3 1472.05   93.29
   1  -2   3 1414.76   93.09
  -1  -2  -3 1377.26   92.69
   1  -2   3 1460.65   93.49
  -1  -2  -3 1352.06   92.09
  -1   2  -3 1457.95   93.49
  -1   2  -3 1277.17   92.79
   1   2   3 1339.67   92.59
  -1   2  -3 1442.26   93.69
   2  -2   3 5143.49  420.56
   2   2   3 5597.04  363.16
  -2   2  -3 5997.00  410.16
   2   2   3 5094.99  363.16
  -3  -2  -3  120.09   11.00
   3  -2   3   98.59   11.60
  -3  -2  -3  104.29    8.20
  -3   2  -3  117.79   12.50
  -4  -2  -3 1222.08   78.39
   4  -2   3 1241.88   80.19
  -4  -2  -3 1186.28   80.09
  -4   2  -3 1156.18   81.09
  -4   2  -3 1224.78   80.09
  -4   2  -3 1007.50   79.59
   5  -2   3 1696.23  110.99
  -5  -2  -3 1559.04  110.59
  -5   2  -3 1693.03  111.09
  -5   2  -3 1640.04  111.09
  -5   2  -3 1601.44  111.79
   6  -2   3   74.29   12.70
   6  -2   3  120.49   13.30
  -6   2  -3  112.39   14.90
  -6   2  -3  109.59   13.00
  -6   2  -3  115.59   13.20
  -7  -2  -3  513.95   37.10
   7  -2   3  424.16   35.90
  -7  -2  -3  493.15   36.20
  -7   2  -3  503.05   38.70
  -7   2  -3  379.66   35.30
  -7   2  -3  509.75   37.00
   8  -2   3  170.78   20.40
  -8  -2  -3  175.38   18.30
  -8   2  -3  142.59   16.80
  -8   2  -3  171.88   19.10
  -9  -2  -3  203.08   21.30
  -9  -2  -3  195.08   21.40
  -9  -2  -3  213.58   18.10
   9  -2   3  202.18   20.90
   9  -2   3  204.48   24.50
  -9   2  -3  214.58   21.80
  -9   2  -3  188.88   21.00
  -9   2  -3  201.28   25.00
 -10  -2  -3   91.49   12.60
 -10  -2  -3  134.19   19.80
 -10   2  -3  122.79   19.70
 -10   2  -3  118.29   16.20
 -10   2  -3  119.19   20.30
 -11  -2  -3  258.67   25.20
 -11  -2  -3  237.28   25.20
 -11  -2  -3  238.98   20.50
 -11   2  -3  211.68   26.90
 -11   2  -3  196.28   23.60
 -11   2  -3  210.08   24.30
 -12  -2  -3  279.97   21.70
 -12  -2  -3  268.87   28.20
 -12  -2  -3  243.78   28.30
 -12   2  -3  206.98   25.20
 -12   2  -3  241.58   26.50
  12  -3  -3  113.49   17.40
 -12  -3   3  116.39   20.90
 -12  -3   3  116.89   25.80
 -12  -3   3  145.29   23.70
 -12   3   3   74.19   19.50
 -12   3   3   96.79   17.70
  11  -3  -3  419.56   36.20
 -11  -3   3  446.86   38.30
 -11  -3   3  384.36   35.50
 -11  -3   3  358.86   35.60
 -11   3   3  424.36   39.10
 -11   3   3  356.66   33.90
 -11   3   3  386.36   34.60
  11   3  -3  347.37   30.10
 -10  -3   3   20.30   11.80
  10  -3  -3    3.70    9.10
 -10  -3   3   13.40    8.60
 -10  -3   3   11.40   10.10
 -10   3   3   -0.50   11.10
 -10   3   3    8.50    9.80
 -10   3   3   16.60    9.60
  10   3  -3    0.30    7.30
  -9  -3   3   80.59   15.50
   9  -3  -3   82.49   16.80
  -9  -3   3  105.69   15.40
  -9   3   3   67.79   16.80
   9   3  -3   91.19   13.00
  -9   3   3   82.79   15.70
   8  -3  -3   -0.30    9.40
   8  -3  -3   16.10    9.60
   8  -3  -3   16.40    8.00
  -8  -3   3   17.60    9.30
  -8  -3   3    7.10    9.10
  -8   3   3   15.50   10.20
  -8   3   3   33.20   10.40
  -8   3   3    7.20    6.90
   8   3  -3   16.10    7.90
   7  -3  -3  631.24   46.10
   7  -3  -3  545.25   44.90
   7  -3  -3  611.94   47.70
  -7  -3   3  614.34   46.00
  -7   3   3  674.43   48.70
   7   3  -3  623.24   44.80
  -7   3   3  547.95   44.40
  -7   3   3  584.34   45.90
   6  -3  -3  112.09   16.40
   6  -3  -3  112.79   14.00
  -6  -3   3  136.99   14.70
   6  -3  -3  120.49   13.70
  -6  -3   3  128.89   15.40
  -6   3   3  116.89   13.20
   6   3  -3  130.39   13.90
  -6   3   3  123.09   16.80
  -6   3   3  129.89   15.60
   5  -3  -3  555.44   39.10
  -5  -3   3  420.96   36.60
  -5  -3   3  440.76   36.20
   5  -3  -3  552.94   37.60
   5  -3  -3  503.45   36.00
   5   3  -3  408.86   35.80
  -5   3   3  528.65   38.80
  -5   3   3  534.35   36.10
  -4  -3   3   37.90    8.70
   4  -3  -3   70.89    8.80
   4  -3  -3   67.99   11.80
   4  -3  -3   76.79   11.50
  -4   3   3   45.80    9.60
  -4   3   3   57.59   10.90
  -4   3   3   76.39    8.60
  -3  -3   3   28.90    8.40
   3  -3  -3   22.10    6.00
  -3  -3   3   26.30    7.30
   3  -3  -3   19.30    7.20
   3  -3  -3   31.70    9.40
  -3   3   3   19.90    7.20
   3   3  -3   16.40    6.50
  -3   3   3    7.10    5.90
  -3   3   3   25.10    8.00
   3   3  -3   32.60    3.60
  -2  -3   3 1829.42  121.89
   2  -3  -3 1804.82  120.49
  -2  -3   3 1884.51  121.89
   2  -3  -3 1935.61  122.69
   2   3  -3 1787.62  120.99
   2   3  -3 1812.22  121.49
  -2   3   3 1755.42  121.99
  -2   3   3 1864.81  120.69
  -2   3   3 1736.93  121.99
   1  -3  -3  604.54   42.20
   1  -3  -3  648.74   42.50
  -1   3   3  582.94   41.90
  -1   3   3  607.64   41.70
  -1   3   3  553.94   40.20
   0  -3  -3 4294.37  334.97
   0   3  -3 4982.30  356.56
  -1  -3  -3  194.08   16.30
   1  -3   3  231.18   16.90
  -1  -3  -3  221.28   16.30
  -1  -3  -3  211.58   15.20
  -1   3  -3  241.08   16.80
   1   3   3  228.38   16.70
  -1   3  -3  219.88   19.00
  -2  -3  -3  381.06   26.40
   2  -3   3  460.15   29.40
  -2  -3  -3  350.96   26.60
  -2  -3  -3  361.26   27.30
  -2   3  -3  439.06   29.80
  -2   3  -3  422.56   29.10
   2   3   3  350.96   27.10
  -2   3  -3  392.16   30.10
  -2   3  -3  420.96   28.90
  -3  -3  -3  482.25   32.70
   3  -3   3  435.26   36.10
   3  -3   3  512.95   35.60
  -3  -3  -3  473.35   33.20
  -3   3  -3  527.55   35.70
  -3   3  -3  543.75   36.60
  -3   3  -3  445.76   36.50
  -3   3  -3  445.86   35.30
  -4  -3  -3 1861.01  130.69
   4  -3   3 2092.19  133.09
   4  -3   3 1904.71  133.59
  -4  -3  -3 1997.20  130.39
  -4   3  -3 2050.19  133.09
  -4   3  -3 1959.20  133.39
  -4   3  -3 2004.20  134.39
   5  -3   3  343.17   25.80
   5  -3   3  290.47   26.20
  -5  -3  -3  341.07   26.60
  -5  -3  -3  308.07   25.00
  -5  -3  -3  304.97   22.50
  -5   3  -3  334.97   25.90
  -5   3  -3  315.77   25.90
  -5   3  -3  330.97   27.60
  -6  -3  -3   90.69    9.00
  -6  -3  -3  123.29   14.00
  -6  -3  -3  127.59   12.50
   6  -3   3   97.79   13.70
   6  -3   3  112.79   13.50
  -6   3  -3  112.09   16.00
  -6   3  -3  116.19   14.20
  -6   3  -3  116.29   13.40
  -7  -3  -3   92.19   13.90
  -7  -3  -3   86.49   12.10
   7  -3   3   87.59   13.70
  -7   3  -3  133.99   17.20
  -7   3  -3  111.09   13.80
   8  -3   3  847.72   60.39
   8  -3   3  846.52   60.89
  -8  -3  -3  795.62   58.69
  -8  -3  -3  907.71   61.59
  -8   3  -3  703.03   65.39
  -8   3  -3  695.13   58.99
  -8   3  -3  887.21   63.69
   9  -3   3   38.60   11.90
  -9  -3  -3   29.70    9.70
  -9  -3  -3   28.80    7.10
   9  -3   3   52.79   11.10
  -9  -3  -3   42.60   12.20
  -9   3  -3   27.40   10.00
  -9   3  -3   28.60   10.30
  -9   3  -3   28.10   12.30
  10  -3   3  123.59   20.50
 -10  -3  -3  135.89   20.10
 -10  -3  -3   92.09   10.50
 -10  -3  -3  105.59   16.00
 -10   3  -3  116.39   21.30
 -10   3  -3  131.79   17.80
 -10   3  -3  119.19   17.50
 -11  -3  -3   20.90   10.50
 -11  -3  -3   20.40   12.80
 -11   3  -3   23.00   11.10
 -11   3  -3   20.60   11.80
 -11   3  -3   40.20   15.10
 -12  -3  -3   13.00   11.20
 -12  -3  -3   15.20   10.40
 -12   3  -3    2.60   11.30
 -12   3  -3   53.39   13.70
 -12   3  -3   -3.90   10.90
 -12  -4   3   32.30   12.40
 -12  -4   3   70.79   15.90
  12  -4  -3   60.49   14.80
 -12   4   3   62.29   14.60
 -12   4   3   52.19   13.40
 -11  -4   3  148.19   24.00
 -11  -4   3  120.69   21.70
 -11  -4   3  149.29   22.30
  11  -4  -3  120.39   19.50
 -11   4   3  117.49   19.00
 -11   4   3  103.09   18.90
  10  -4  -3  554.84   44.60
 -10  -4   3  488.75   42.90
 -10  -4   3  502.25   43.30
 -10  -4   3  509.75   43.40
 -10   4   3  485.55   42.10
 -10   4   3  582.74   47.40
  10   4  -3  481.85   37.80
 -10   4   3  515.65   46.50
   9  -4  -3   81.49   16.00
  -9  -4   3   57.99   13.10
   9  -4  -3   79.49   16.10
  -9  -4   3   52.49   13.70
  -9  -4   3   56.69   13.30
   9   4  -3   47.20    9.90
  -9   4   3   96.69   17.00
  -9   4   3   61.59   13.70
  -9   4   3   78.29   17.20
   8  -4  -3  997.50   78.59
   8  -4  -3 1181.28   77.69
  -8  -4   3 1052.79   78.29
  -8  -4   3 1049.89   77.29
  -8   4   3 1026.40   75.79
  -8   4   3 1177.88   83.19
   8   4  -3  994.80   73.99
   7  -4  -3   73.89   13.10
   7  -4  -3   47.00   12.20
  -7  -4   3   46.50   11.40
  -7  -4   3   59.69   11.70
   7   4  -3   56.79   10.60
  -7   4   3   93.09   14.80
  -7   4   3   77.49   10.90
  -7   4   3   60.49   16.40
  -6  -4   3  729.43   54.09
   6  -4  -3  783.12   56.89
  -6  -4   3  705.53   53.99
   6  -4  -3  833.92   55.89
   6  -4  -3  682.43   53.29
  -6   4   3  733.73   53.39
  -6   4   3  777.72   56.59
  -6   4   3  748.43   55.09
   6   4  -3  721.73   52.89
   5  -4  -3  312.57   25.30
  -5  -4   3  279.17   23.40
  -5  -4   3  242.38   23.60
   5  -4  -3  247.28   22.30
   5  -4  -3  300.47   26.60
  -5   4   3  319.87   25.80
   5   4  -3  279.97   23.00
  -5   4   3  290.97   25.80
  -5   4   3  292.57   22.80
   4  -4  -3   32.90    8.80
   4  -4  -3   32.90    6.80
  -4  -4   3   41.90    7.70
   4  -4  -3   37.60   10.40
  -4  -4   3   43.60    9.30
  -4   4   3   36.00    9.40
  -4   4   3   41.10    8.10
   4   4  -3   35.80    7.60
  -4   4   3   39.00    9.00
   3  -4  -3  243.68   23.50
  -3  -4   3  328.87   23.30
   3  -4  -3  240.18   22.30
   3  -4  -3  266.47   20.50
  -3  -4   3  274.97   20.90
  -3   4   3  262.57   23.20
  -3   4   3  310.57   23.00
   3   4  -3  241.28   18.50
  -3   4   3  260.37   23.20
  -2  -4   3   78.49   12.00
   2  -4  -3   48.40    9.80
   2  -4  -3   44.80    7.10
   2  -4  -3   56.69   10.90
  -2  -4   3   45.70    8.60
  -2   4   3   50.39    8.50
  -2   4   3   51.29   10.00
  -2   4   3   55.09   10.60
  -2   4   3   55.99   10.80
   2   4  -3   57.09    8.60
   1  -4  -3 1965.70  133.79
  -1  -4   3 2065.59  133.59
   1  -4  -3 1881.71  134.99
  -1  -4   3 2233.48  135.59
  -1   4   3 1777.22  134.69
   1   4  -3 1975.70  133.59
   1   4  -3 2159.78  138.99
  -1   4   3 2012.70  134.79
  -1   4   3 2142.19  134.49
   0  -4  -3 3972.80  276.97
   0   4  -3 4454.05  278.37
  -1  -4  -3  463.65   36.00
  -1  -4  -3  492.65   36.30
   1  -4   3  526.45   37.60
  -1  -4  -3  580.64   36.00
   1  -4   3  542.35   37.30
  -1   4  -3  517.75   37.20
  -1   4  -3  499.65   38.10
  -1   4  -3  538.75   35.90
  -1   4  -3  576.84   37.90
   1   4   3  453.95   34.30
   1   4   3  519.75   34.20
   1   4   3  540.45   37.40
  -1   4  -3  436.76   36.30
  -2  -4  -3   46.50    7.00
  -2  -4  -3   47.00    6.80
  -2   4  -3   54.29    8.00
   2   4   3   51.79    6.90
  -2   4  -3   44.60    8.70
  -3  -4  -3  906.81   63.79
   3  -4   3 1051.19   66.49
  -3  -4  -3  954.80   63.89
   3  -4   3  862.61   67.09
  -3   4  -3  946.51   67.69
  -3   4  -3  868.91   66.19
  -3   4  -3 1000.00   66.39
  -3   4  -3 1083.89   67.39
  -3   4  -3  912.51   65.69
  -4  -4  -3  286.27   22.60
   4  -4   3  346.27   27.10
   4  -4   3  344.87   25.30
  -4  -4  -3  283.97   21.80
  -4   4  -3  250.47   24.60
  -4   4  -3  346.07   27.60
  -4   4  -3  357.96   26.60
  -4   4  -3  328.77   25.50
  -5  -4  -3   72.99    6.90
   5  -4   3   92.59   13.20
   5  -4   3   91.69   11.50
  -5   4  -3   78.59   11.00
  -5   4  -3   92.19   14.60
  -5   4  -3   88.29   11.50
  -6  -4  -3  145.59   14.10
   6  -4   3  165.78   16.40
   6  -4   3  168.68   18.00
  -6  -4  -3  132.49   16.20
  -6  -4  -3  132.69   10.80
  -6  -4  -3  136.19   11.00
  -6   4  -3  161.08   16.20
  -6   4  -3  189.38   19.60
  -6   4  -3  165.88   16.80
   7  -4   3   50.89   12.10
  -7  -4  -3   65.89   13.20
  -7  -4  -3   50.29    5.00
  -7  -4  -3   67.69   10.50
   7  -4   3   52.19   14.30
  -7   4  -3   60.09   12.70
  -7   4  -3   57.29   14.80
  -7   4  -3   49.99   11.80
  -8  -4  -3   70.29   12.30
  -8  -4  -3   60.79    5.50
   8  -4   3   74.99   14.60
  -8  -4  -3   74.69   14.50
   8  -4   3   67.59   13.70
  -8   4  -3   75.29   17.60
  -8   4  -3   65.49   13.20
  -8   4  -3   70.79   14.20
  -9  -4  -3    7.00    8.40
  -9  -4  -3   13.90    8.70
   9  -4   3   43.70   12.30
   9  -4   3    3.40    9.60
  -9   4  -3   18.30   11.60
  -9   4  -3   15.30   10.10
  -9   4  -3    9.70    8.80
 -10  -4  -3  470.15   42.50
 -10  -4  -3  541.95   44.00
  10  -4   3  608.24   46.40
 -10   4  -3  542.55   44.30
 -10   4  -3  505.45   43.50
 -10   4  -3  516.45   47.50
  11  -4   3  116.29   22.30
 -11  -4  -3   88.09   17.10
 -11  -4  -3  105.59   18.30
 -11   4  -3  101.29   19.60
 -11   4  -3   71.09   17.50
 -11   4  -3   91.39   22.30
 -12  -4  -3  374.56   38.10
 -12  -4  -3  369.66   36.10
 -12   4  -3  411.06   38.30
 -12   4  -3  367.36   35.50
 -12   4  -3  395.46   40.70
  12  -5  -3   16.50   12.60
 -12  -5   3    8.70    9.70
 -12   5   3   25.50   11.00
 -12   5   3   -1.10   10.40
  11  -5  -3   21.00   13.10
 -11  -5   3   14.20   11.70
 -11  -5   3    6.00   11.90
 -11  -5   3   25.20   11.40
 -11   5   3   17.10   11.10
 -11   5   3   25.60   14.30
 -11   5   3   24.00   12.60
 -10  -5   3   98.69   19.40
  10  -5  -3   98.29   17.90
  10  -5  -3   89.19   18.50
 -10  -5   3   73.79   16.80
 -10  -5   3   67.39   15.80
 -10   5   3   86.29   15.30
 -10   5   3   69.79   16.80
  10   5  -3   92.99   15.00
 -10   5   3   58.99   18.40
  -9  -5   3  292.27   28.80
  -9  -5   3  279.17   28.10
   9  -5  -3  284.07   27.90
   9  -5  -3  297.47   31.20
  -9  -5   3  332.97   31.20
  -9   5   3  287.57   31.40
  -9   5   3  322.07   28.10
  -9   5   3  270.97   28.40
  -8  -5   3  110.19   15.60
   8  -5  -3   93.09   16.40
   8  -5  -3   98.89   18.30
  -8   5   3   86.59   14.80
  -8   5   3  118.09   19.30
  -8   5   3   98.39   16.70
   8   5  -3   90.09   12.60
   7  -5  -3  500.55   40.70
  -7  -5   3  512.35   37.80
   7  -5  -3  450.45   36.30
   7  -5  -3  409.16   37.10
  -7  -5   3  478.15   37.60
  -7   5   3  485.15   40.30
   7   5  -3  444.56   34.60
  -7   5   3  442.06   36.10
   6  -5  -3  926.31   65.59
   6  -5  -3 1056.89   68.59
  -6  -5   3  927.01   66.69
   6  -5  -3  976.00   69.49
   6   5  -3  865.31   64.29
  -6   5   3 1024.40   69.19
  -6   5   3  845.82   65.19
  -6   5   3  805.82   66.69
   5  -5  -3  149.99   15.60
  -5  -5   3  175.48   17.40
  -5  -5   3  172.48   15.80
   5  -5  -3  136.49   18.00
   5  -5  -3  141.59   16.80
  -5   5   3  156.18   18.90
  -5   5   3  203.68   19.50
  -5   5   3  166.68   15.90
   5   5  -3  150.38   15.10
  -4  -5   3  172.08   16.10
  -4  -5   3  140.59   13.30
   4  -5  -3  166.48   18.30
   4  -5  -3  123.69   12.70
   4  -5  -3  168.58   16.90
  -4   5   3  149.88   17.20
  -4   5   3  159.88   13.70
   4   5  -3  125.69    9.60
   4   5  -3  127.29    9.50
  -4   5   3  101.99   14.60
   3  -5  -3  421.16   32.60
  -3  -5   3  456.95   31.10
  -3  -5   3  384.06   28.50
   3  -5  -3  350.66   28.30
   3  -5  -3  365.76   30.60
  -3   5   3  377.46   31.30
   3   5  -3  368.96   27.00
  -3   5   3  420.96   29.50
  -3   5   3  335.77   30.40
   3   5  -3  413.16   29.60
  -3   5   3  404.26   30.60
  -2  -5   3  703.63   49.30
   2  -5  -3  758.32   52.19
   2  -5  -3  777.32   52.99
  -2  -5   3  706.23   51.49
   2  -5  -3  729.03   49.70
  -2   5   3  795.12   52.19
   2   5  -3  641.04   50.99
   2   5  -3  711.33   49.30
  -2   5   3  734.53   51.89
  -2   5   3  765.72   51.19
  -2   5   3  756.72   50.39
   2   5  -3  602.34   48.70
   2   5  -3  664.53   50.59
   1  -5  -3  891.91   63.39
   1  -5  -3  965.90   62.19
  -1  -5   3  841.62   61.39
   1  -5  -3  942.91   64.29
  -1  -5   3  958.00   63.79
   1   5  -3  955.30   63.29
   1   5  -3  834.32   63.39
   1   5  -3  776.22   61.59
  -1   5   3  844.82   60.09
  -1   5   3  994.80   63.99
  -1   5   3  956.90   63.39
   1   5  -3  948.21   61.39
   0  -5   3   68.09   11.50
   0  -5  -3   74.89   11.20
   0  -5  -3   83.69   11.30
   0  -5  -3   73.59   10.00
   0  -5   3   67.19    8.20
   0  -5   3   73.29   11.70
   0  -5  -3   72.59   10.60
   0   5  -3   55.09   10.80
   0   5  -3   67.29    7.70
   0   5   3   55.79    8.50
   0   5  -3   81.09   12.00
   0   5   3   84.09   11.30
   0   5   3   60.79    9.60
   0   5  -3   55.49    9.10
   1  -5   3   85.49   10.60
   1  -5   3   77.99   12.30
  -1  -5  -3   71.39   11.50
  -1  -5  -3   79.39   10.30
  -1  -5  -3   84.79   10.10
  -1   5  -3   88.59   11.90
  -1   5  -3   80.89   12.20
   1   5   3   76.09    7.90
  -1   5  -3   86.89    8.80
  -1   5  -3   79.69   12.30
   1   5   3   72.59    7.90
   1   5   3   75.59    9.60
  -1   5  -3   74.59    9.90
  -2  -5  -3 1876.41  125.29
  -2  -5  -3 1621.44  124.49
   2  -5   3 2028.10  127.29
   2  -5   3 1994.00  126.59
  -2   5  -3 1986.40  126.79
  -2   5  -3 1628.84  125.89
  -2   5  -3 1844.22  127.59
  -2   5  -3 1869.01  126.59
  -2   5  -3 1989.10  127.19
   2   5   3 1933.81  124.89
   3  -5   3  294.57   28.20
   3  -5   3  369.16   26.90
  -3  -5  -3  327.87   24.50
  -3   5  -3  321.97   28.60
   3   5   3  345.37   24.20
  -3   5  -3  297.17   26.60
  -3   5  -3  354.16   27.20
  -3   5  -3  350.26   26.20
  -3   5  -3  363.56   28.20
   4  -5   3  187.38   18.30
   4  -5   3  219.98   21.30
  -4   5  -3  179.88   18.50
  -4   5  -3  201.58   19.60
  -4   5  -3  193.08   21.10
  -4   5  -3  242.58   21.00
   5  -5   3  147.19   17.70
  -5  -5  -3  168.58   14.50
   5  -5   3  162.68   16.20
  -5  -5  -3  138.39   11.30
  -5   5  -3  125.09   15.90
  -5   5  -3  176.08   18.60
  -5   5  -3  167.48   19.50
  -5   5  -3  168.88   16.20
  -6  -5  -3  299.77   23.80
   6  -5   3  306.07   26.20
  -6   5  -3  267.57   26.20
  -6   5  -3  288.17   26.40
  -6   5  -3  351.16   29.90
  -6   5  -3  268.77   27.20
   7  -5   3   20.80    9.30
  -7  -5  -3   11.40    6.60
  -7  -5  -3   32.60   10.80
   7  -5   3   30.00   11.30
  -7   5  -3   25.00    9.40
  -7   5  -3   13.50    9.80
  -7   5  -3   22.20   11.50
   8  -5   3   73.59   14.80
  -8  -5  -3   92.09   13.80
   8  -5   3   81.09   16.00
  -8  -5  -3   72.79   16.90
  -8   5  -3   94.89   19.30
  -8   5  -3   70.29   14.90
  -8   5  -3   84.19   15.20
  -9  -5  -3   89.39   17.40
  -9  -5  -3   80.69   14.30
   9  -5   3   38.90   14.80
   9  -5   3   69.79   16.40
  -9   5  -3   76.39   16.00
  -9   5  -3   59.89   16.90
  -9   5  -3   71.19   16.20
 -10  -5  -3   63.89   15.90
  10  -5   3   53.59   15.30
 -10   5  -3   58.79   18.50
 -10   5  -3   69.59   16.30
 -10   5  -3   65.09   15.40
  11  -5   3   94.69   19.40
 -11  -5  -3   69.79   16.50
 -11  -5  -3   86.09   16.00
 -11   5  -3   55.49   19.00
 -11   5  -3   74.89   19.20
 -11   5  -3   68.69   17.60
 -12  -5  -3   79.09   16.80
 -11  -6   3   -2.10   12.00
 -11  -6   3   15.90   12.40
 -11  -6   3   19.60   10.60
  11  -6  -3   30.20   14.40
  11  -6  -3   29.30   11.70
 -11   6   3   38.20   13.30
 -11   6   3   36.50   13.20
  10  -6  -3  110.69   19.80
 -10  -6   3  118.99   21.60
 -10  -6   3  140.39   24.40
 -10  -6   3  109.29   19.30
  10  -6  -3  149.88   22.70
 -10   6   3  166.88   25.20
 -10   6   3  137.59   19.20
   9  -6  -3   31.10   12.70
  -9  -6   3   26.10   11.20
  -9  -6   3   30.10   10.80
   9  -6  -3   33.90   12.10
  -9   6   3   30.60   11.90
   9   6  -3   31.70    9.90
  -9   6   3   52.99   11.50
  -9   6   3   33.40   13.70
   8  -6  -3   92.79   14.10
   8  -6  -3   84.89   17.30
  -8  -6   3  117.59   24.50
  -8   6   3  136.79   20.00
   8   6  -3   72.69   11.00
  -8   6   3  114.79   18.50
   7  -6  -3  389.26   32.00
  -7  -6   3  322.97   30.10
  -7  -6   3  344.97   29.20
   7  -6  -3  356.96   29.30
   7  -6  -3  338.17   33.30
  -7   6   3  374.76   29.70
   7   6  -3  301.07   26.70
  -7   6   3  364.96   33.40
  -7   6   3  333.17   31.40
  -6  -6   3  553.74   46.10
   6  -6  -3  658.93   49.99
   6  -6  -3  612.34   45.20
  -6  -6   3  557.34   44.70
   6  -6  -3  633.64   47.90
   6   6  -3  602.24   44.00
  -6   6   3  604.64   49.20
  -6   6   3  626.24   45.80
  -6   6   3  624.94   50.79
  -5  -6   3  761.32   53.49
  -5  -6   3  758.02   55.39
   5  -6  -3  708.13   53.69
   5  -6  -3  789.12   58.29
   5  -6  -3  806.02   57.09
   5   6  -3  762.32   53.89
   5   6  -3  796.42   53.59
  -5   6   3  687.63   55.49
  -5   6   3  715.13   57.09
  -5   6   3  717.33   53.99
  -5   6   3  755.92   56.49
   4  -6  -3 1549.84  113.19
   4  -6  -3 1758.92  117.49
  -4  -6   3 1586.94  114.69
   4  -6  -3 1666.93  115.69
  -4  -6   3 1480.15  112.29
  -4   6   3 1713.83  116.39
  -4   6   3 1767.22  116.29
  -4   6   3 1676.93  115.19
   4   6  -3 1750.52  113.59
  -4   6   3 1765.52  114.19
   4   6  -3 1637.94  113.89
   4   6  -3 1772.42  110.39
  -3  -6   3 1864.41  120.09
   3  -6  -3 1558.34  117.69
  -3  -6   3 1847.02  117.29
   3  -6  -3 1724.73  120.19
   3  -6  -3 1800.52  121.59
   3   6  -3 1711.53  118.89
  -3   6   3 1720.23  118.39
  -3   6   3 1751.12  120.29
  -3   6   3 1661.23  119.09
   3   6  -3 1835.42  118.59
  -3   6   3 1791.32  120.59
   3   6  -3 1777.22  116.39
   2  -6  -3 1995.50  145.39
   2  -6  -3 2302.97  148.79
  -2  -6   3 2154.28  144.49
  -2  -6   3 2345.97  147.59
   2   6  -3 2309.97  146.49
  -2   6   3 2147.89  147.59
  -2   6   3 2146.19  147.29
  -2   6   3 2201.28  145.99
   2   6  -3 2179.88  146.99
   2   6  -3 2258.27  144.79
  -2   6   3 2178.38  146.59
   2   6  -3 1980.40  144.59
   1  -6  -3   52.69   10.90
   1  -6  -3   22.40    5.80
   1  -6  -3   48.80    9.40
   1   6  -3   28.10    6.30
  -1   6   3   23.40    7.10
  -1   6   3   36.00    8.60
   0  -6   3 1977.60  117.39
   0  -6  -3 1816.12  118.59
   0  -6  -3 1994.40  117.99
   0  -6   3 1866.01  118.49
   0  -6  -3 1515.15  116.49
   0   6   3 1839.22  117.19
   0   6   3 1643.74  117.49
   0   6  -3 1488.05  116.79
   0   6  -3 1881.71  118.69
   0   6  -3 1535.55  118.09
   0   6  -3 1693.03  115.49
   0   6   3 1660.33  116.79
   1  -6   3  326.37   25.90
   1  -6   3  296.27   24.40
  -1  -6  -3  271.97   24.30
  -1  -6  -3  299.57   23.50
   1   6   3  279.27   21.70
  -1   6  -3  267.27   25.30
  -1   6  -3  292.17   25.10
  -1   6  -3  336.57   22.40
   2  -6   3  227.98   20.10
  -2  -6  -3  224.28   18.70
   2  -6   3  223.18   19.20
  -2  -6  -3  154.88   17.20
  -2  -6  -3  196.48   17.30
  -2   6  -3  201.38   18.60
  -2   6  -3  229.28   16.90
  -2   6  -3  213.08   19.70
   2   6   3  182.08   16.40
  -2   6  -3  178.28   18.00
  -2   6  -3  179.78   19.90
  -3  -6  -3  285.07   22.20
  -3  -6  -3  223.08   20.30
  -3  -6  -3  241.08   19.50
   3  -6   3  292.57   26.20
   3  -6   3  300.07   23.60
  -3   6  -3  276.87   23.80
  -3   6  -3  288.27   22.30
  -3   6  -3  278.37   25.80
  -3   6  -3  275.77   25.00
  -3   6  -3  283.47   23.70
   3   6   3  283.97   20.60
   4  -6   3  385.26   32.20
  -4  -6  -3  394.06   26.00
   4  -6   3  343.67   28.90
  -4  -6  -3  367.06   27.70
  -4   6  -3  371.06   28.80
  -4   6  -3  377.66   30.30
  -4   6  -3  337.17   29.40
  -4   6  -3  347.37   31.80
  -4   6  -3  308.17   30.00
   5  -6   3   34.00   11.20
   5  -6   3   20.20    9.30
  -5  -6  -3   32.90    8.50
  -5  -6  -3   26.30    3.80
  -5   6  -3   19.70    9.80
  -5   6  -3   29.00   11.60
  -5   6  -3   28.20    9.20
  -5   6  -3   27.40   11.40
   6  -6   3   43.40   12.60
  -6  -6  -3   49.50    9.70
  -6   6  -3   33.20   13.40
  -6   6  -3   40.70   11.20
  -6   6  -3   40.50   12.80
  -6   6  -3   43.00   10.90
  -7  -6  -3  565.64   41.20
   7  -6   3  498.15   44.60
   7  -6   3  500.15   42.20
  -7   6  -3  524.55   44.60
  -7   6  -3  566.84   46.70
  -7   6  -3  552.64   43.00
  -7   6  -3  566.34   44.20
  -8  -6  -3   10.70   10.00
   8  -6   3   22.70   11.60
   8  -6   3   56.99   14.60
  -8  -6  -3   17.00    8.00
  -8   6  -3   47.00   14.10
  -8   6  -3   23.90   10.00
  -8   6  -3   23.00   13.60
  -9  -6  -3   -1.20    7.40
   9  -6   3   20.70   12.40
  -9  -6  -3    6.10    9.30
   9  -6   3   13.80   11.30
  -9   6  -3   -0.20   10.60
  -9   6  -3   -3.50   12.10
  -9   6  -3   15.80   12.00
  -9   6  -3    8.40    7.90
 -10  -6  -3   80.29   17.00
 -10   6  -3   84.69   17.60
 -10   6  -3  108.49   20.60
 -10   6  -3   81.89   19.00
  11  -6   3   12.20   11.70
 -11  -6  -3   20.20   11.80
 -11  -6  -3   37.00   11.80
 -11   6  -3   35.00   11.60
 -11   6  -3    9.60   13.70
  11  -7  -3   66.29   16.20
  11  -7  -3   65.79   17.20
 -11  -7   3   33.00   16.70
 -11  -7   3   33.00   14.50
 -11   7   3   62.19   15.70
 -11   7   3   59.49   17.50
 -10  -7   3  120.99   19.20
  10  -7  -3  122.29   20.70
 -10  -7   3  101.39   23.00
  10  -7  -3   96.89   20.40
 -10  -7   3  141.19   23.30
 -10   7   3   97.49   21.60
 -10   7   3  124.39   20.40
  -9  -7   3   37.90   14.30
  -9  -7   3   57.79   13.70
   9  -7  -3   45.80   13.60
   9  -7  -3   35.60   15.20
  -9   7   3   28.10   14.20
  -9   7   3   38.50   15.40
  -9   7   3   51.49   13.50
  -8  -7   3   98.99   19.00
   8  -7  -3  110.59   19.70
   8  -7  -3  107.49   17.70
  -8   7   3  103.09   14.70
  -8   7   3  104.69   20.60
  -8   7   3  144.19   22.60
   7  -7  -3  367.76   32.70
  -7  -7   3  382.86   30.40
   7  -7  -3  376.36   35.00
   7  -7  -3  341.67   30.80
   7   7  -3  353.06   27.30
  -7   7   3  324.17   32.70
  -7   7   3  397.16   35.10
  -7   7   3  334.37   30.30
  -7   7   3  364.26   34.80
   6  -7  -3  315.67   30.50
   6  -7  -3  307.67   28.40
   6  -7  -3  278.67   26.30
  -6  -7   3  285.67   25.30
  -6  -7   3  311.07   28.80
  -6   7   3  303.57   26.40
  -6   7   3  310.57   29.30
  -6   7   3  331.87   30.50
   6   7  -3  307.57   24.70
   6   7  -3  285.37   24.50
   5  -7  -3  103.09   14.90
  -5   7   3  137.99   15.40
  -5   7   3   85.69   15.70
   5   7  -3  107.59   12.50
   5   7  -3   83.39   12.10
  -4  -7   3 1068.99   72.29
   4  -7  -3 1165.28   74.99
   4  -7  -3  900.91   69.39
  -4  -7   3 1088.39   68.79
   4  -7  -3 1038.00   72.69
  -4   7   3  876.41   71.09
   4   7  -3  933.81   69.89
   4   7  -3  936.51   66.79
   4   7  -3 1029.80   69.69
  -4   7   3 1031.40   70.59
  -4   7   3 1044.50   73.19
  -4   7   3  888.11   71.89
   3  -7  -3 1372.06  104.09
  -3  -7   3 1480.55  102.79
   3  -7  -3 1610.14  107.09
   3  -7  -3 1571.74  108.19
  -3  -7   3 1605.04  106.79
  -3   7   3 1421.76  105.49
  -3   7   3 1616.04  107.39
  -3   7   3 1468.55  104.79
   3   7  -3 1581.34  102.99
   3   7  -3 1566.94  104.79
   3   7  -3 1530.15  105.29
  -3   7   3 1614.24  107.49
  -2  -7   3  145.39   18.20
   2  -7  -3  202.58   20.20
   2  -7  -3  193.98   18.40
  -2  -7   3  153.28   14.10
  -2   7   3  215.08   19.00
   2   7  -3  159.18   17.80
  -2   7   3  173.08   18.30
   2   7  -3  150.68   15.20
  -2   7   3  212.48   19.00
   2   7  -3  173.58   14.70
   1  -7  -3  481.55   38.30
  -1  -7   3  550.84   39.50
   1  -7  -3  430.06   36.60
   1  -7  -3  486.65   40.00
  -1  -7   3  579.14   40.20
  -1  -7   3  538.65   36.00
  -1   7   3  461.45   38.30
   1   7  -3  513.55   38.80
   1   7  -3  532.75   35.50
  -1   7   3  475.15   38.30
   1   7  -3  543.55   39.00
   1   7  -3  534.15   37.40
  -1   7   3  506.15   37.80
  -1   7   3  437.96   33.20
   0  -7   3  442.46   35.70
   0  -7  -3  501.35   35.60
   0  -7  -3  434.46   35.30
   0  -7  -3  405.86   34.00
   0  -7  -3  539.25   37.30
   0  -7   3  423.26   36.50
   0   7   3  479.95   35.20
   0   7   3  459.55   34.30
   0   7  -3  468.55   32.60
   0   7  -3  459.05   36.10
   0   7  -3  454.55   34.70
   0   7   3  468.55   34.60
   0   7  -3  434.76   36.20
   1  -7   3   93.89   15.20
   1  -7   3   80.59   11.80
  -1  -7  -3   69.09   12.20
  -1  -7  -3   73.79   10.80
  -1  -7  -3   94.69   14.00
  -1   7  -3   85.69   13.60
   1   7   3   65.59   11.00
   1   7   3   57.29    9.00
  -1   7  -3   99.79   10.20
  -1   7  -3   84.49   12.30
  -1   7  -3   81.49   13.80
   1   7   3   66.69   10.00
  -2  -7  -3 1009.80   68.89
   2  -7   3  967.00   70.29
   2  -7   3  967.40   71.49
  -2  -7  -3 1067.69   71.09
  -2  -7  -3  922.91   69.39
  -2   7  -3 1009.30   71.19
   2   7   3  999.80   68.79
  -2   7  -3  981.50   72.19
  -2   7  -3 1015.80   68.29
   2   7   3  946.61   65.99
  -2   7  -3 1009.70   71.19
  -2   7  -3 1015.00   70.99
   2   7   3 1028.80   66.19
  -3  -7  -3   80.09   12.10
   3  -7   3  120.89   14.10
  -3  -7  -3   55.99   10.50
  -3  -7  -3   87.79    7.40
  -3   7  -3  124.19   13.80
   3   7   3   82.89    9.60
  -3   7  -3  134.69   15.70
  -3   7  -3  105.09   16.10
   4  -7   3  328.57   34.60
   4  -7   3  332.57   31.70
  -4   7  -3  432.96   34.50
  -4   7  -3  436.26   35.10
  -4   7  -3  400.06   33.50
  -4   7  -3  431.36   31.90
  -4   7  -3  440.96   36.10
  -5  -7  -3  839.22   65.69
  -5   7  -3 1058.29   72.79
  -5   7  -3 1021.50   68.99
   6  -7   3  151.18   19.80
  -6   7  -3  190.38   20.80
  -7  -7  -3  384.56   32.20
   7  -7   3  413.16   37.30
   7  -7   3  420.96   34.60
  -7   7  -3  384.86   35.90
  -7   7  -3  351.46   34.10
  -7   7  -3  439.06   38.80
  -7   7  -3  374.66   35.20
   8  -7   3   17.50   11.60
   8  -7   3   24.90   11.90
  -8  -7  -3   19.40    9.40
  -8  -7  -3   22.00   11.10
  -8   7  -3   18.70   13.00
  -8   7  -3   36.00   12.40
  -8   7  -3    6.40    8.60
  -8   7  -3   26.60   13.70
   9  -7   3  205.48   23.20
  -9  -7  -3  145.89   19.50
  -9  -7  -3  161.28   20.10
  -9  -7  -3  158.98   21.90
  -9   7  -3  157.78   22.50
  -9   7  -3  186.18   21.30
  -9   7  -3  181.78   27.10
 -10  -7  -3    5.20    9.80
  10  -7   3   -0.40    9.00
 -10  -7  -3   14.80   10.10
 -10   7  -3    7.90   13.60
 -10   7  -3   -3.60   12.40
 -10   7  -3    3.00   12.10
 -11  -7  -3   27.40   12.40
 -11   7  -3   56.29   17.10
 -10  -8   3   87.59   20.10
  10  -8  -3  128.59   22.20
 -10  -8   3   65.69   14.80
 -10   8   3  118.49   22.00
 -10   8   3   87.19   19.90
 -10   8   3  126.89   18.90
   9  -8  -3  184.18   24.40
   9  -8  -3  170.88   21.20
  -9  -8   3  128.69   20.40
  -9   8   3  121.19   23.10
  -9   8   3  111.19   20.80
  -9   8   3  149.29   23.80
  -9   8   3  143.89   26.90
   8  -8  -3  200.18   22.20
  -8  -8   3  211.48   23.30
  -8  -8   3  157.08   22.80
   8  -8  -3  219.08   26.60
  -8   8   3  216.58   26.10
  -8   8   3  191.08   21.60
  -8   8   3  157.98   23.70
  -8   8   3  183.98   23.90
  -7  -8   3  187.68   23.70
   7  -8  -3  239.08   23.10
   7  -8  -3  261.67   27.80
   7   8  -3  204.98   19.50
  -7   8   3  209.38   22.40
  -7   8   3  215.08   28.40
  -7   8   3  231.08   26.80
  -7   8   3  223.18   25.70
   6  -8  -3  336.87   33.20
  -6  -8   3  324.37   26.90
   6  -8  -3  357.36   31.90
   6  -8  -3  324.17   31.60
  -6   8   3  295.07   31.00
  -6   8   3  345.27   29.30
   6   8  -3  317.67   25.90
  -6   8   3  296.37   30.40
   6   8  -3  344.27   26.60
  -6   8   3  345.27   32.30
  -5  -8   3  301.67   28.00
   5  -8  -3  272.97   27.10
  -5  -8   3  287.37   23.30
   5  -8  -3  292.77   30.00
   5  -8  -3  253.47   24.60
  -5   8   3  281.37   26.20
  -5   8   3  271.17   28.70
  -5   8   3  313.77   29.60
  -5   8   3  264.97   28.40
   5   8  -3  316.97   24.30
   5   8  -3  300.17   24.30
  -4  -8   3  146.19   20.30
  -4  -8   3  155.48   15.10
   4  -8  -3  166.98   17.40
   4  -8  -3  189.88   20.10
   4  -8  -3  230.98   23.90
  -4   8   3  175.28   20.10
   4   8  -3  136.69   16.70
  -4   8   3  188.88   17.90
  -4   8   3  201.58   21.60
  -4   8   3  191.78   20.30
   4   8  -3  165.38   17.20
   3  -8  -3  415.16   35.20
   3  -8  -3  356.06   30.60
   3  -8  -3  416.66   33.50
  -3  -8   3  363.86   28.50
  -3  -8   3  373.06   33.30
   3   8  -3  380.16   31.40
   3   8  -3  378.36   29.40
  -3   8   3  396.66   32.40
  -3   8   3  438.46   34.90
   3   8  -3  387.16   31.10
  -3   8   3  423.76   34.20
  -2  -8   3   61.69   14.60
   2  -8  -3   94.79   12.00
  -2  -8   3   83.69    8.80
   2   8  -3   53.29   10.40
  -2   8   3  106.89   15.80
  -2   8   3   58.09    7.70
  -2   8   3  111.19   13.90
   2   8  -3   71.99   12.40
  -2   8   3   90.29    8.00
  -2   8   3  115.39   15.60
   2   8  -3   82.49   12.00
  -1  -8   3  218.58   24.20
   1  -8  -3  214.28   20.90
   1  -8  -3  265.77   24.30
   1  -8  -3  233.98   21.70
  -1  -8   3  228.98   23.30
  -1   8   3  276.17   22.80
  -1   8   3  230.18   21.50
   1   8  -3  223.28   22.70
  -1   8   3  258.47   22.90
   1   8  -3  213.28   17.80
   1   8  -3  216.18   20.50
   1   8  -3  196.38   21.90
   0  -8   3   10.10   10.00
   0  -8  -3   20.70   10.00
   0  -8  -3    5.20    6.60
   0  -8   3   15.40   11.20
   0  -8  -3   22.60   11.30
   0  -8  -3   10.60    7.60
   0   8  -3    9.80    5.30
   0   8  -3   24.60    8.40
   0   8  -3   21.70   10.00
   0   8   3   -1.60    6.50
   0   8  -3    5.00    9.90
   0   8   3   18.90    8.50
   0   8   3   16.20    8.60
   1  -8   3   85.19   13.40
  -1  -8  -3   96.69   12.90
  -1   8  -3   99.19   15.80
   1   8   3   80.49   11.40
  -1   8  -3  111.59   14.50
   2  -8   3   24.40    8.80
  -2  -8  -3   10.80    6.40
  -2  -8  -3   15.50    9.70
  -2  -8  -3    9.20    8.00
   2  -8   3   44.90   12.10
   2   8   3   11.10    3.70
   2   8   3   13.80    4.50
  -2   8  -3   10.70    9.40
  -2   8  -3   25.50    6.20
   2   8   3    5.10    6.20
  -2   8  -3    4.60    6.60
  -3  -8  -3  114.09   12.70
   3  -8   3  142.39   15.90
  -3  -8  -3  109.19   15.20
  -3   8  -3  129.59   17.70
  -3   8  -3  154.08   16.90
  -3   8  -3  157.08   19.70
  -3   8  -3  126.49   13.30
  -3   8  -3  139.99   16.50
   3   8   3  118.69   12.90
  -4  -8  -3  159.38   13.40
  -4  -8  -3  164.38   18.40
   4  -8   3  210.08   19.70
   4   8   3  146.19   14.30
  -4   8  -3  178.08   22.70
  -4   8  -3  198.48   21.40
  -4   8  -3  162.88   20.30
  -4   8  -3  183.08   20.00
  -4   8  -3  202.68   17.60
  -5  -8  -3  458.55   35.40
   5  -8   3  503.65   40.90
  -5  -8  -3  415.56   31.30
   5  -8   3  417.86   35.50
  -5   8  -3  467.25   35.00
  -5   8  -3  435.66   38.20
  -5   8  -3  444.56   37.60
  -5   8  -3  435.46   40.60
  -5   8  -3  327.67   37.40
  -6  -8  -3   84.39   13.80
   6  -8   3   97.29   16.10
  -6  -8  -3   73.29   10.80
   6  -8   3  120.99   21.00
  -6   8  -3   88.29   13.80
  -6   8  -3   95.09   19.00
  -6   8  -3   92.29   18.30
  -6   8  -3  117.99   18.40
  -6   8  -3  109.49   18.30
   7  -8   3   28.70   10.60
  -7  -8  -3   31.60   10.70
  -7  -8  -3   37.00    9.20
  -7   8  -3   68.79   16.60
  -7   8  -3   64.59   14.80
  -7   8  -3   57.69   12.20
  -7   8  -3   65.19   15.70
   8  -8   3   32.10   11.50
  -8  -8  -3   45.40   12.10
  -8  -8  -3   31.60    9.90
  -8   8  -3   64.69   16.80
  -8   8  -3   19.10   12.90
  -8   8  -3   54.19   16.40
  -8   8  -3   35.60   12.10
  -8   8  -3   38.60   13.40
  -9  -8  -3   73.59   14.90
  -9  -8  -3   75.59   18.60
   9  -8   3   97.99   23.40
  -9   8  -3   86.49   19.40
  -9   8  -3   98.69   21.70
  -9   8  -3  122.19   18.90
  -9   8  -3  124.99   19.80
 -10  -8  -3   71.29   16.90
 -10  -8  -3   55.89   15.30
  10  -8   3   42.20   14.90
 -10  -8  -3   73.59   15.20
 -10   8  -3   32.00   15.30
 -10   8  -3   75.79   17.40
 -10  -9   3  113.69   19.40
  10  -9  -3  136.39   20.00
 -10   9   3  109.59   25.60
   9  -9  -3  201.48   23.80
  -9  -9   3  234.18   26.70
   9  -9  -3  264.47   29.90
  -9   9   3  211.08   27.50
  -9   9   3  240.18   25.30
  -9   9   3  205.18   27.90
  -9   9   3  196.98   27.10
   8  -9  -3   26.70   13.40
  -8  -9   3   20.00   14.30
   8  -9  -3   24.00   10.50
  -8   9   3   25.00   11.70
  -8   9   3   25.20   13.80
  -8   9   3   23.30   12.50
   7  -9  -3   96.49   13.90
  -7  -9   3   19.70   13.00
  -7   9   3   66.79   16.00
  -7   9   3   50.89   13.70
  -7   9   3   54.59   14.90
  -7   9   3   53.39   15.70
   6  -9  -3    4.70    6.70
  -6  -9   3   18.10    7.80
  -6  -9   3   17.30   11.20
   6  -9  -3   22.20   13.30
  -6   9   3    3.00   10.50
  -6   9   3   21.90   11.70
  -6   9   3   29.40   12.30
   6   9  -3   33.20    8.00
   5  -9  -3  213.08   23.70
  -5  -9   3  254.27   22.20
  -5  -9   3  252.67   27.60
   5  -9  -3  304.67   28.80
  -5   9   3  268.97   25.30
  -5   9   3  299.37   29.00
  -5   9   3  291.07   28.60
   5   9  -3  306.07   24.20
  -5   9   3  277.47   27.90
   5   9  -3  269.07   23.00
   4  -9  -3   24.10    9.30
   4  -9  -3   13.10    8.00
   4  -9  -3   16.00   10.70
  -4  -9   3   16.80    5.80
  -4  -9   3   11.50   12.70
   4   9  -3   14.10    7.80
   4   9  -3   10.40    7.40
   4   9  -3   14.00    5.20
  -4   9   3   26.80   10.60
  -4   9   3   16.20   11.10
  -4   9   3   11.10   11.00
  -4   9   3   18.00   10.00
  -4   9   3    9.20    5.60
   3  -9  -3  326.27   35.40
  -3  -9   3  310.17   24.50
   3  -9  -3  306.37   27.00
   3   9  -3  327.77   26.10
  -3   9   3  359.56   31.50
   3   9  -3  346.67   27.60
   3   9  -3  334.27   28.30
  -3   9   3  345.47   30.40
  -3   9   3  295.57   28.40
  -2  -9   3  139.09   18.20
   2  -9  -3  113.09   19.30
   2  -9  -3  175.98   18.10
  -2  -9   3  154.78   13.00
   2  -9  -3  136.39   16.10
   2   9  -3  157.48   16.10
  -2   9   3  163.88   17.50
   2   9  -3  143.09   16.80
  -2   9   3  152.78   18.80
  -2   9   3  132.29   11.10
  -2   9   3  143.99   11.10
   2   9  -3  143.09   17.10
  -1  -9   3  294.47   27.10
   1  -9  -3  241.88   27.50
   1  -9  -3  295.37   26.70
   1  -9  -3  279.57   25.20
  -1   9   3  315.77   26.50
   1   9  -3  270.97   21.50
  -1   9   3  317.97   27.10
   1   9  -3  287.07   25.30
   1   9  -3  314.07   26.00
   1   9  -3  241.88   25.80
  -1   9   3  302.67   25.80
   0  -9  -3  131.19   15.60
   0  -9  -3  148.89   17.10
   0  -9  -3  125.29   17.90
   0  -9   3  103.19   20.90
   0  -9  -3  148.19   19.30
   0   9   3  113.89   14.90
   0   9  -3  162.88   18.80
   0   9  -3  179.08   18.00
   0   9   3  146.79   16.70
   0   9   3  155.18   17.40
   0   9  -3  168.38   19.20
  -1  -9  -3  131.99   17.30
  -1  -9  -3   92.49   15.10
   1  -9   3   85.89   16.60
  -1  -9  -3  104.19   13.60
  -1  -9  -3  116.49   15.00
   1   9   3   75.59   11.90
  -1   9  -3  138.19   19.00
  -1   9  -3  142.39   16.50
   1   9   3  105.49   12.30
  -1   9  -3   68.89   11.90
  -2  -9  -3   40.20   12.20
   2  -9   3   33.20   10.40
  -2  -9  -3   38.70    8.40
  -2   9  -3   32.10   13.10
  -2   9  -3   50.89   13.00
   2   9   3   30.50    5.70
  -3  -9  -3  437.26   33.10
  -3  -9  -3  438.96   36.00
  -3   9  -3  409.26   32.80
  -3   9  -3  479.75   37.70
   4  -9   3  226.68   24.50
  -4  -9  -3  282.77   25.40
  -4   9  -3  256.07   26.20
  -4   9  -3  271.67   22.80
  -4   9  -3  270.47   28.70
   4   9   3  264.87   21.00
  -4   9  -3  305.57   26.80
  -4   9  -3  247.58   26.80
   5  -9   3    3.50    8.00
  -5  -9  -3   -5.60    8.20
  -5   9  -3    5.50    6.00
  -5   9  -3    5.60   10.90
  -5   9  -3   -2.00    9.30
  -5   9  -3    8.50    9.30
  -5   9  -3    2.70    8.80
   6  -9   3   94.39   14.50
  -6  -9  -3   99.59   15.00
  -6  -9  -3   68.39   10.00
  -6   9  -3   85.99   13.70
  -6   9  -3  107.59   19.70
  -6   9  -3  114.29   29.20
  -6   9  -3  118.99   19.90
  -6   9  -3  100.79   20.00
  -7  -9  -3   25.60   11.20
  -7  -9  -3   23.10    7.50
   7  -9   3   34.00   12.70
  -7   9  -3   29.90   13.30
  -7   9  -3   40.30   15.20
  -7   9  -3   37.50   15.80
  -7   9  -3   24.10   12.50
  -7   9  -3   28.50    9.60
  -8  -9  -3   45.00   11.10
   8  -9   3   53.99   17.50
  -8   9  -3   64.79   15.90
  -8   9  -3   52.19   20.40
  -8   9  -3   66.99   17.60
  -8   9  -3   33.90   14.10
  -8   9  -3   52.59   13.60
  -9  -9  -3   57.29   18.90
  -9  -9  -3   52.89   12.20
   9  -9   3   68.39   15.30
  -9  -9  -3   54.79   14.80
  -9   9  -3   58.49   16.60
  -9   9  -3   47.40   13.30
  -9   9  -3   61.29   17.90
 -10  -9  -3  433.06   37.10
   9 -10  -3    3.30    8.60
  -9  10   3   13.10   11.90
   8 -10  -3   27.40   10.40
  -8 -10   3   27.90   16.20
   8 -10  -3   17.60   12.60
  -8  10   3   34.00   12.40
  -8  10   3   31.60   18.60
  -8  10   3   41.60   15.10
  -8  10   3   21.10   13.70
  -7 -10   3   13.80    7.80
   7 -10  -3   16.80   10.20
   7 -10  -3   27.60   16.10
  -7 -10   3   27.80   13.90
  -7  10   3   18.70    9.40
  -7  10   3   16.80   12.40
  -7  10   3   22.10   12.80
  -7  10   3   10.50   14.40
  -6 -10   3  454.55   41.00
  -6 -10   3  473.05   34.50
   6 -10  -3  500.15   44.10
   6 -10  -3  465.65   37.50
  -6  10   3  466.95   41.30
  -6  10   3  432.86   35.30
   6  10  -3  458.65   33.20
  -6  10   3  448.16   38.40
   6  10  -3  387.16   34.00
  -6  10   3  461.15   40.70
  -6  10   3  440.36   41.20
  -5 -10   3   19.00   13.20
   5 -10  -3   16.90    7.40
  -5 -10   3   36.00    7.30
   5 -10  -3   41.80   14.90
   5  10  -3   41.30    9.00
   5  10  -3   16.70    7.00
  -5  10   3   23.20    6.60
  -5  10   3   33.80   11.70
  -5  10   3   49.30   13.70
  -5  10   3   32.90   11.70
  -5  10   3   53.59   14.70
  -4 -10   3   52.59    8.30
   4 -10  -3   57.59   15.90
   4 -10  -3   57.79   12.40
  -4 -10   3   47.20   14.20
   4  10  -3   47.70   11.00
  -4  10   3   61.19   14.70
   4  10  -3   54.59    9.10
  -4  10   3   68.79   14.50
  -4  10   3   55.49    8.70
  -4  10   3   61.09   15.60
   4  10  -3   55.49   10.70
  -3 -10   3   63.59   17.20
  -3 -10   3   45.60    7.30
  -3 -10   3   65.49   15.80
   3 -10  -3   40.40   12.20
   3 -10  -3   42.00   11.30
   3 -10  -3   47.10   15.00
  -3  10   3   50.59   13.30
   3  10  -3   55.99    9.90
  -3  10   3   47.40    6.50
   3  10  -3   29.50   10.10
  -3  10   3   53.49   13.30
   3  10  -3   46.60   10.70
  -3  10   3   61.39   14.00
   2 -10  -3  224.68   21.70
  -2 -10   3  247.48   26.60
  -2 -10   3  195.28   23.20
   2 -10  -3  243.48   27.00
  -2  10   3  219.58   22.80
   2  10  -3  231.48   22.60
   2  10  -3  288.27   23.20
   2  10  -3  194.48   22.90
  -2  10   3  227.68   23.90
  -1 -10   3   20.50   12.30
   1 -10  -3   16.10    7.80
  -1 -10   3   11.60    9.00
   1 -10  -3   27.00   14.00
   1 -10  -3    6.80    7.50
  -1  10   3   11.10    8.00
  -1  10   3   19.60    9.40
   1  10  -3   19.70   10.30
   1  10  -3   10.30    9.40
   1  10  -3   15.70    9.30
  -1  10   3   11.50    8.60
   0 -10   3  336.47   33.10
   0 -10   3  319.77   31.60
   0 -10  -3  352.56   34.70
   0 -10  -3  351.66   33.60
   0 -10  -3  389.16   31.10
   0 -10  -3  295.27   30.00
   0  10  -3  377.56   32.20
   0  10   3  360.66   29.20
   0  10   3  364.96   31.10
   0  10   3  332.07   28.50
   0  10  -3  353.26   25.80
   0  10  -3  372.76   31.60
   1 -10   3  153.48   21.70
  -1 -10  -3  147.59   16.60
  -1 -10  -3  132.39   17.50
   1 -10   3  134.19   17.50
   1  10   3  149.88   14.80
  -1  10  -3  164.78   19.70
  -1  10  -3  133.69   19.40
  -1  10  -3  126.59   18.50
   1  10   3  138.49   14.20
   1  10   3  162.38   17.40
  -2 -10  -3   25.00   10.70
  -2 -10  -3   30.50   12.30
   2 -10   3   31.00   11.00
   2  10   3   26.90    6.40
  -2  10  -3   32.80   11.80
  -2  10  -3   35.40   12.50
   2  10   3   22.30    5.10
  -2  10  -3   29.40    6.70
   2  10   3   34.80    9.40
  -3 -10  -3  699.13   54.59
   3 -10   3  664.13   54.09
  -3  10  -3  674.53   50.49
  -3  10  -3  828.72   57.49
  -3  10  -3  655.53   55.49
  -3  10  -3  714.83   56.99
   3  10   3  747.23   51.79
   4 -10   3    3.80    7.70
  -4 -10  -3   25.30   12.10
  -4  10  -3   25.80   14.40
  -4  10  -3    8.80    6.60
  -4  10  -3   23.60   12.50
  -4  10  -3    9.60   10.40
   4  10   3    5.80    5.20
  -5 -10  -3  270.17   29.00
   5 -10   3  316.17   29.50
  -5  10  -3  269.67   26.30
  -5  10  -3  347.07   32.40
  -5  10  -3  371.86   33.30
  -5  10  -3  352.56   32.40
  -5  10  -3  348.57   34.40
   6 -10   3   92.79   18.10
  -6  10  -3   84.09   18.20
  -6  10  -3   97.29   20.60
  -6  10  -3  117.29   22.40
  -6  10  -3   72.39   18.30
   7 -10   3  319.77   30.90
  -7 -10  -3  249.88   22.80
  -7 -10  -3  322.87   30.60
  -7  10  -3  265.27   30.10
  -7  10  -3  301.97   27.30
  -7  10  -3  291.17   33.00
  -7  10  -3  345.57   35.20
   8 -10   3   28.30   12.10
  -8 -10  -3   32.70    9.10
  -8 -10  -3   25.40   11.90
  -8  10  -3   73.09   19.10
  -8  10  -3   21.60   17.30
  -8  10  -3   35.30   10.70
  -9 -10  -3  124.59   24.40
  -9 -10  -3  121.89   22.20
  -9  10  -3  129.69   22.90
  -9  10  -3  123.89   18.90
   8 -11  -3   73.29   16.50
  -8 -11   3  108.59   18.70
  -8  11   3   95.49   17.80
  -8  11   3   87.89   20.50
   7 -11  -3   48.30   13.40
  -7 -11   3   52.99   10.20
   7 -11  -3   56.69   16.90
  -7 -11   3   45.00   17.40
  -7  11   3   40.00   15.30
  -7  11   3   78.69   17.70
   6 -11  -3  115.49   17.20
  -6 -11   3  120.49   13.10
  -6 -11   3  141.99   23.80
  -6  11   3  120.49   21.50
  -6  11   3  122.09   22.50
  -6  11   3  123.99   21.70
   5 -11  -3  156.38   26.00
  -5 -11   3  111.59   12.60
   5 -11  -3  129.09   17.60
  -5 -11   3  176.38   26.30
   5  11  -3  105.29   13.40
  -5  11   3  133.69   14.20
   5  11  -3  112.59   13.00
  -5  11   3  159.58   24.80
  -5  11   3  124.69   13.30
  -5  11   3  137.19   21.80
  -5  11   3  134.39   20.20
   4 -11  -3  491.95   44.40
  -4 -11   3  490.35   41.20
   4 -11  -3  403.56   36.40
   4  11  -3  461.25   33.40
  -4  11   3  455.45   39.50
  -4  11   3  441.26   32.20
  -4  11   3  406.26   38.30
   4  11  -3  447.06   35.20
  -4  11   3  424.36   32.50
  -4  11   3  443.26   40.90
   4  11  -3  455.95   35.70
  -3 -11   3  430.66   39.60
  -3 -11   3  452.55   38.80
   3 -11  -3  370.36   34.90
   3 -11  -3  403.76   40.90
  -3  11   3  395.56   29.30
  -3  11   3  444.66   29.70
   3  11  -3  458.05   34.80
  -3  11   3  457.25   39.60
   3  11  -3  399.96   35.00
   3  11  -3  474.25   34.10
  -3  11   3  478.45   41.70
  -3  11   3  417.06   37.30
   2 -11  -3  254.37   27.30
   2 -11  -3  136.49   19.30
  -2 -11   3  152.28   22.50
  -2 -11   3  185.98   25.20
  -2  11   3  233.68   22.40
   2  11  -3  213.58   21.10
   2  11  -3  232.88   22.50
  -2  11   3  238.48   24.60
   2  11  -3  162.78   19.70
  -1 -11   3  279.07   29.70
  -1 -11   3  291.97   27.70
   1 -11  -3  244.08   25.10
   1 -11  -3  298.17   31.00
  -1  11   3  278.17   27.20
  -1  11   3  212.08   24.10
   1  11  -3  300.77   26.50
   1  11  -3  278.87   26.50
  -1  11   3  269.87   25.20
   0 -11  -3   17.70   11.60
   0 -11  -3   47.40   13.00
   0 -11   3   33.50   12.30
   0 -11  -3   35.20   12.80
   0 -11   3   38.80   15.60
   0  11  -3   27.40    5.00
   0  11   3   29.10    8.90
   0  11   3   42.10   11.70
   0  11  -3   23.70   11.10
   0  11  -3   27.10   11.10
   0  11  -3   34.80   11.80
   0  11   3   38.60    9.50
  -1 -11  -3   32.50   10.90
  -1 -11  -3   36.30   13.60
   1 -11   3   15.10    9.30
   1 -11   3   20.10   13.00
   1  11   3   27.50    8.10
   1  11   3   25.10    9.60
   1  11   3   19.20    7.10
  -1  11  -3   36.90   11.30
  -1  11  -3   32.80   10.60
  -1  11  -3   36.60   12.50
  -2 -11  -3   30.70   11.70
   2 -11   3    8.80    9.20
  -2 -11  -3   22.10   11.30
  -2  11  -3   18.80   11.00
  -2  11  -3   25.00   11.80
  -2  11  -3   25.80   11.30
   2  11   3   28.10    8.80
  -2  11  -3   21.90    6.40
  -3 -11  -3   18.30   10.30
  -3 -11  -3   16.50   10.40
   3 -11   3   19.70   11.00
  -3  11  -3   17.20   25.40
  -3  11  -3   27.80    7.00
  -3  11  -3   27.60   12.20
  -3  11  -3   15.60   11.70
   3  11   3   23.40    7.80
   4 -11   3   -0.90    6.90
  -4 -11  -3   14.00   11.80
   4  11   3   12.00    6.70
  -4  11  -3   12.20   12.70
  -4  11  -3    6.60   10.60
  -4  11  -3    9.00    6.60
  -4  11  -3   19.60   12.70
   5 -11   3  450.95   38.10
  -5 -11  -3  453.65   38.40
  -5  11  -3  467.85   45.50
  -5  11  -3  429.16   34.70
  -5  11  -3  440.76   42.30
  -5  11  -3  375.56   39.00
  -6 -11  -3  143.99   20.90
  -6  11  -3  187.88   26.30
  -6  11  -3  145.69   28.60
  -6  11  -3  146.59   25.90
  -6  11  -3  137.89   20.70
  -7 -11  -3    8.70   11.80
   7 -11   3   26.80   12.50
  -7  11  -3   21.60    9.00
  -7  11  -3    6.30   11.80
  -7  11  -3   35.70   13.30
  -8 -11  -3  302.07   24.20
  -8 -11  -3  298.07   24.80
  -8 -11  -3  300.97   31.50
  -8  11  -3  349.67   33.50
  -8  11  -3  331.97   30.10
  -6 -12   3   81.69    9.50
   6 -12  -3   74.39   15.20
  -6  12   3   81.89   20.20
  -6  12   3   81.29   12.10
  -6  12   3   74.39   22.50
  -5 -12   3   71.09   17.80
   5 -12  -3   50.49   16.10
   5 -12  -3   50.79   13.10
  -5  12   3   70.69   17.60
  -5  12   3   85.79   10.60
  -5  12   3   58.69    8.90
  -5  12   3  112.79   19.10
  -5  12   3   43.50   15.90
   5  12  -3   29.60    8.70
  -4 -12   3  123.69   21.70
   4 -12  -3   82.69   15.80
  -4 -12   3  104.39   21.20
  -4  12   3   59.29   15.30
   4  12  -3   89.29   10.90
   4  12  -3   83.29   12.70
  -4  12   3  125.79   19.40
  -4  12   3   78.79   20.60
   4  12  -3   83.69   13.40
  -3 -12   3   55.49   16.00
   3 -12  -3   65.39   17.30
  -3 -12   3   59.19   15.20
   3 -12  -3   49.80   11.50
  -3  12   3   41.70   12.70
  -3  12   3   61.49   13.40
   3  12  -3   40.30   10.10
   3  12  -3   60.49   12.70
  -3  12   3   60.69   15.00
   2 -12  -3  122.89   16.60
  -2 -12   3  155.38   20.00
  -2 -12   3  157.78   24.10
   2 -12  -3  113.39   22.60
  -2  12   3  135.99   20.90
   2  12  -3  151.28   17.40
  -2  12   3  151.08   18.90
  -2  12   3  121.39   18.30
   2  12  -3  153.48   18.40
   1 -12  -3   99.79   17.30
  -1 -12   3  102.09   21.10
   1 -12  -3   92.79   22.40
  -1 -12   3  103.89   19.70
   1  12  -3   78.09   15.70
   1  12  -3   67.29   14.90
  -1  12   3  122.59   18.90
  -1  12   3   98.19   17.60
   1  12  -3   73.29   17.80
  -1  12   3   75.29   14.90
   0 -12   3  163.98   25.10
   0 -12   3  121.79   17.80
   0 -12  -3  105.19   16.40
   0  12  -3  113.59   18.40
   0  12  -3  107.89   17.50
   0  12   3  109.79   17.20
   0  12  -3   99.09   18.30
   0  12   3   92.89   14.00
   0  12   3  109.79   14.60
  -1 -12  -3   40.80   12.50
   1 -12   3   24.30   14.40
  -1 -12  -3   70.89   16.90
   1 -12   3   33.30   11.70
  -1  12  -3   23.20   13.40
   1  12   3   51.09   11.90
  -1  12  -3   51.39   14.90
   1  12   3   50.59   15.10
  -1  12  -3   40.40   14.00
   1  12   3   33.60    8.20
  -1  12  -3   42.50    6.00
   2 -12   3   12.50    8.60
  -2 -12  -3   10.50   14.30
  -2 -12  -3    4.00    9.70
  -2  12  -3    3.70    9.50
  -2  12  -3   19.60   11.60
  -2  12  -3    6.80   10.10
   3 -12   3   41.90   12.10
  -3 -12  -3   40.80   13.00
   3  12   3   47.40   11.40
  -3  12  -3   63.29    9.40
  -3  12  -3   44.10   16.70
  -3  12  -3   90.89   17.40
  -4 -12  -3   53.49   16.00
  -4 -12  -3   52.99   16.40
  -4  12  -3   35.10   13.60
   5 -12   3   18.40    9.30
  -5 -12  -3   21.80   13.50
  -5  12  -3    5.90    6.10
  -5  12  -3    6.90   13.90
  -5  12  -3   23.80   13.60
  -6 -12  -3  216.28   25.20
   6 -12   3  181.38   21.40
  -6  12  -3  190.48   25.80
   5 -13  -3  217.38   28.80
  -5 -13   3  267.17   32.20
  -5  13   3  325.17   32.10
  -5  13   3  312.17   31.00
   4 -13  -3  140.99   17.00
  -4 -13   3  119.99   23.20
  -4  13   3  136.99   19.30
   4  13  -3  125.49   13.70
   4  13  -3   93.09   14.10
  -4  13   3   75.09   19.00
  -4  13   3  125.29   25.10
  -3 -13   3   62.29   17.70
  -3 -13   3   81.69   20.10
   3 -13  -3  126.79   24.90
   3 -13  -3   84.19   15.00
  -3  13   3   52.19   13.70
   3  13  -3   45.80   11.20
   3  13  -3   58.59   11.30
  -3  13   3   60.49   16.70
  -2 -13   3  148.59   22.80
  -2 -13   3  166.68   20.90
   2 -13  -3  154.98   18.40
  -2  13   3  122.29   18.70
  -2  13   3  157.08   20.20
   2  13  -3  151.38   19.90
   2  13  -3  160.28   17.70
   2  13  -3  142.39   17.80
   1 -13  -3   95.49   16.90
  -1 -13   3  100.89   19.70
  -1 -13   3   69.09   19.70
   1  13  -3   58.89   14.20
   1  13  -3   45.90   13.30
  -1  13   3   54.99   14.30
   1  13  -3   51.19   14.30
   0 -13   3  162.58   27.60
   0 -13  -3  170.78   21.20
   0 -13   3  180.08   21.10
   0  13  -3  148.79   21.00
   0  13  -3  135.69   19.40
   0  13   3  124.89   18.20
   0  13   3  189.48   17.80
   0  13   3  154.68   16.80
   0  13  -3  147.49   20.90
   1 -13   3   52.59   12.90
  -1 -13  -3   44.40   14.10
  -1 -13  -3   29.90   13.20
   1  13   3   27.10    6.40
   1  13   3   26.10    9.90
  -1  13  -3   33.40   14.10
   1  13   3   31.10    8.50
  -1  13  -3   32.30   14.50
  -1  13  -3   20.20   11.60
  -2 -13  -3  182.48   23.30
   2 -13   3  161.48   19.30
  -2 -13  -3  159.48   20.40
  -2  13  -3  148.99   24.10
   2  13   3  172.98   19.10
  -2  13  -3  125.69   21.20
   3 -13   3  181.08   19.20
  -3 -13  -3  138.59   21.20
  -3 -13  -3  163.98   28.70
  -3  13  -3  127.49   27.60
  -3  13  -3  101.19   21.10
  -3  13  -3  129.89   12.90
  -4 -13  -3   85.99   18.20
   4 -13   3   68.79   13.80
  -4 -13  -3  110.69   19.90
  -4  13  -3   61.79   22.10
  -4  13  -3   49.40   16.10
  -4  13  -3   70.69   10.40
   1 -14  -3   24.30    8.90
   1  14  -3   10.60   10.50
  -1  14   3    8.50    9.30
  -1  14   3   -0.20    8.20
  -1  14   3    1.70    9.10
   1  14  -3    0.20    8.50
   0 -14  -3   66.59   15.60
   0  14  -3   36.20   13.70
   0  14   3   60.29   10.80
   0  14   3   64.69   14.90
   0  14  -3   44.60   12.50
   0  14   3   56.39   10.60
  -1 -14  -3   68.29   16.30
   1  14   3   57.59   14.10
  -1  14  -3   36.70   13.40
  -1  14  -3   14.10   13.60
 -12   0   4   68.59   12.20
 -11   0   4  149.09   22.50
 -11   0   4  157.58   17.70
  11   0  -4  169.28   20.70
 -11   0   4  194.38   21.00
  10   0  -4  305.57   29.70
 -10   0   4  303.77   28.40
 -10   0   4  314.37   26.50
 -10   0   4  314.57   31.10
   9   0  -4  753.02   58.19
  -9   0   4  764.42   59.89
  -9   0   4  754.72   55.49
  -9   0   4  837.22   62.09
  -8   0   4  372.86   31.70
  -8   0   4  405.26   33.90
   8   0  -4  401.06   29.50
  -8   0   4  351.66   29.30
   8   0  -4  369.96   32.20
   7   0  -4  226.38   22.90
   7   0  -4  227.48   20.00
  -7   0   4  297.87   24.40
  -7   0   4  227.48   20.10
  -7   0   4  248.98   21.70
  -6   0   4    5.70    6.80
   6   0  -4   14.20    5.60
   6   0  -4    8.50    7.40
  -6   0   4   13.60    7.40
  -6   0   4   16.40    5.50
  -5   0   4 1780.22  108.59
  -5   0   4 1438.36  107.29
  -5   0   4 1577.74  109.59
   5   0  -4 1713.43  109.79
   5   0  -4 1530.15  107.89
   4   0  -4   46.30   10.20
  -4   0   4   45.80    9.90
   4   0  -4   33.60    8.10
  -4   0   4   39.80    8.00
   3   0  -4  629.34   43.80
  -3   0   4  524.15   42.10
  -3   0   4  709.43   43.90
   3   0  -4  709.53   42.70
  -3   0   4  515.75   42.90
  -2   0   4 2710.13  179.58
   1   0  -4 1369.46   90.49
   1   0  -4 1446.26   90.79
  -1   0   4 1315.97   90.39
  -1   0   4 1441.76   90.79
   1   0  -4 1317.47   90.79
  -1   0   4 1302.37   90.59
   0   0   4   16.00    3.60
   0   0  -4   15.20    2.70
   0   0  -4   17.20    4.30
   0   0   4   14.10    2.60
   0   0  -4    9.00    3.40
   0   0   4   13.70    3.60
  -1   0  -4 8177.28  580.84
  -1   0  -4 9126.59  588.24
   2   0   4  269.97   19.70
  -2   0  -4  255.77   20.30
  -2   0  -4  268.07   19.80
  -3   0  -4 1904.11  126.49
   4   0   4  122.49   14.20
  -4   0  -4  148.49   13.30
  -4   0  -4  103.09   12.30
  -5   0  -4 1009.90   66.09
   5   0   4  957.00   66.09
  -5   0  -4  878.01   65.29
  -6   0  -4  148.79   15.10
   6   0   4  191.48   18.10
  -6   0  -4  186.98   17.20
  -6   0  -4  185.18   17.40
  -7   0  -4  189.78   18.50
  -7   0  -4  240.88   21.10
  -8   0  -4   62.79   10.60
  -8   0  -4   57.29   13.20
  -8   0  -4   53.69   12.00
  -9   0  -4  307.37   28.70
  -9   0  -4  322.57   27.30
  -9   0  -4  326.37   29.80
 -10   0  -4   13.80    7.90
 -10   0  -4   12.50    8.60
 -10   0  -4   22.60   11.30
 -11   0  -4  225.78   22.80
 -11   0  -4  212.88   26.70
 -11   0  -4  218.08   25.20
 -12   0  -4  391.16   34.20
 -12   0  -4  391.06   38.30
 -12   0  -4  383.96   35.90
  13  -1  -4  197.28   28.30
 -13   1   4  201.08   21.30
  13   1  -4  187.58   20.20
 -12  -1   4  324.77   33.70
  12  -1  -4  322.87   31.30
 -12  -1   4  324.07   26.70
 -12   1   4  354.26   29.80
  12   1  -4  295.57   28.80
 -12   1   4  330.17   34.80
 -11  -1   4  256.17   22.70
 -11  -1   4  234.88   26.40
 -11  -1   4  261.37   28.30
 -11   1   4  258.57   27.10
 -11   1   4  258.07   29.60
 -11   1   4  286.37   25.30
  11   1  -4  269.47   26.20
 -10  -1   4   23.40    7.40
 -10  -1   4   16.40   10.40
  10  -1  -4   23.00   11.00
 -10   1   4   50.79   10.40
  10   1  -4   16.90    9.50
 -10   1   4   20.30    8.90
 -10   1   4   36.20   12.30
  -9  -1   4  709.93   53.49
  -9  -1   4  678.23   48.40
  -9  -1   4  707.03   51.89
   9  -1  -4  718.03   53.19
  -9   1   4  524.55   57.49
   9   1  -4  714.83   51.89
  -9   1   4  759.82   54.89
  -9   1   4  576.54   49.50
  -8  -1   4  143.49   18.40
  -8  -1   4  154.08   16.40
   8  -1  -4  164.18   19.20
   8  -1  -4  138.09   14.90
  -8  -1   4  118.19   13.00
   8   1  -4  125.49   16.60
  -8   1   4  136.99   18.60
  -8   1   4  137.59   16.40
  -8   1   4  116.99   14.50
  -7  -1   4  202.08   17.10
  -7  -1   4  195.98   21.00
   7  -1  -4  194.58   21.20
   7  -1  -4  202.58   18.70
  -7  -1   4  216.98   19.70
  -7   1   4  201.88   21.50
  -7   1   4  181.38   18.30
   7   1  -4  235.08   18.50
   7   1  -4  204.88   20.90
  -7   1   4  203.08   19.00
  -6  -1   4   16.50    7.70
  -6  -1   4   11.80    4.90
  -6  -1   4   20.90    7.60
   6  -1  -4   18.80    9.20
   6  -1  -4   16.00    5.50
   6   1  -4   14.60    4.80
  -6   1   4   10.00    7.60
   6   1  -4   26.20    9.10
  -6   1   4   10.90    6.20
  -6   1   4   15.60    6.10
  -5  -1   4  104.09   12.80
   5  -1  -4  118.49   14.30
   5  -1  -4   96.19   11.80
   5   1  -4   97.79   12.50
  -5   1   4   97.39   13.40
   5   1  -4  104.89    9.80
  -5   1   4   94.99   11.20
  -5   1   4   86.99   10.50
  -4  -1   4 2848.22  194.88
  -4  -1   4 2907.11  197.08
   4  -1  -4 2925.51  197.48
  -4  -1   4 3057.19  197.18
  -4   1   4 3006.20  197.08
  -4   1   4 3017.60  196.28
   4   1  -4 3048.09  195.18
  -4   1   4 3042.20  197.68
   4   1  -4 2837.62  196.88
   3  -1  -4 1104.39   67.49
  -3  -1   4  863.41   67.29
   3  -1  -4  849.32   72.59
  -3   1   4 1085.29   68.19
  -3   1   4  958.50   67.29
  -3   1   4  978.90   66.19
   3   1  -4 1034.40   66.09
  -2  -1   4  533.05   43.60
   2  -1  -4  669.23   42.60
   2  -1  -4  620.84   43.00
   2   1  -4  677.63   43.00
   2   1  -4  633.74   41.50
  -2   1   4  523.95   42.20
  -1  -1   4 6274.77  433.26
   1  -1  -4 5624.04  427.26
   1   1  -4 6511.65  432.66
   0  -1   4  665.83   44.90
   0  -1  -4  668.63   44.70
   0  -1  -4  603.74   44.30
   0  -1  -4  740.73   45.50
   0  -1   4  678.63   45.20
   0  -1   4  723.53   45.30
   0   1   4  730.03   44.80
   0   1  -4  659.23   44.90
   0   1  -4  717.33   45.40
   0   1   4  657.53   44.10
   0   1  -4  605.54   45.00
   0   1   4  548.05   44.90
   1  -1   4 2929.41  192.28
  -2  -1  -4 1205.78   76.29
  -2  -1  -4 1015.80   76.39
   2  -1   4 1272.77   79.39
  -2   1  -4 1196.58   76.69
   2   1   4 1041.30   76.19
  -2   1  -4 1143.79   77.09
  -3  -1  -4 1022.50   66.39
   3  -1   4  981.90   66.39
   3   1   4  970.40   66.49
  -3   1  -4  829.12   66.59
  -3   1  -4 1096.99   68.59
  -4  -1  -4 2177.88  147.89
   4  -1   4 2268.27  148.09
  -4  -1  -4 2219.18  146.69
  -4   1  -4 2191.18  148.29
  -4   1  -4 2255.17  148.19
  -5  -1  -4 1564.04   97.69
   5  -1   4 1414.06   97.29
  -5   1  -4 1424.36   97.39
  -5   1  -4 1324.27   97.39
   6  -1   4   50.99   10.70
  -6  -1  -4   60.69   10.00
  -6  -1  -4   80.19   12.00
  -6   1  -4   47.90    9.00
  -6   1  -4   32.00    9.10
  -6   1  -4   64.49   11.30
  -7  -1  -4 1920.11  130.69
   7  -1   4 2077.29  133.39
  -7  -1  -4 1845.12  131.79
  -7  -1  -4 2009.40  132.69
  -7   1  -4 1867.91  131.79
  -7   1  -4 1897.51  133.09
  -7   1  -4 2022.70  132.89
  -8  -1  -4  217.68   21.50
   8  -1   4  205.08   22.70
  -8  -1  -4  180.28   18.30
  -8  -1  -4  231.48   22.20
  -8   1  -4  246.78   24.80
  -8   1  -4  222.48   21.60
  -8   1  -4  229.88   21.10
  -9  -1  -4   16.20    7.10
  -9  -1  -4   25.00   10.10
  -9  -1  -4    1.50    7.30
  -9   1  -4   10.60   11.50
  -9   1  -4   15.70    8.20
  -9   1  -4   12.20    8.80
 -10  -1  -4   54.59   10.70
 -10  -1  -4   59.59   14.10
 -10   1  -4   63.59   14.60
 -10   1  -4   63.89   14.30
 -10   1  -4   56.99   12.40
 -11  -1  -4   49.90   11.20
 -11  -1  -4   74.99   16.60
 -11  -1  -4   69.09   15.70
 -11   1  -4   67.29   16.70
 -11   1  -4   81.49   14.70
 -11   1  -4   82.79   16.30
 -12  -1  -4   62.49   12.60
 -12  -1  -4   42.00   14.00
 -12  -1  -4   67.09   15.00
 -12   1  -4   63.09   16.70
 -12   1  -4   61.89   14.20
 -12   1  -4   55.89   14.10
 -12  -2   4  257.87   28.00
 -12   2   4  259.27   30.90
  12   2  -4  249.48   24.00
 -12   2   4  283.77   31.40
  11  -2  -4  112.39   18.80
 -11  -2   4   89.59   19.40
 -11  -2   4   85.29   10.70
 -11  -2   4  102.69   18.90
  11   2  -4  100.39   14.70
 -11   2   4   81.99   18.10
 -11   2   4  119.79   21.30
 -10  -2   4   28.40   11.90
 -10  -2   4   18.70    6.00
  10  -2  -4    7.40   11.50
 -10  -2   4   31.70   13.30
 -10  -2   4   33.90   11.50
  10   2  -4   28.40    8.70
 -10   2   4   27.70   13.00
 -10   2   4   32.90   10.50
 -10   2   4   25.80   14.80
   9  -2  -4   22.30   10.90
  -9  -2   4   19.40    5.70
  -9  -2   4   10.70   11.10
  -9  -2   4   33.70   11.30
   9   2  -4   34.80   10.10
  -9   2   4   27.30   11.90
  -9   2   4   33.20    9.60
  -8  -2   4  483.05   34.10
   8  -2  -4  496.25   37.70
   8  -2  -4  523.65   40.40
  -8  -2   4  503.75   39.80
  -8  -2   4  534.85   39.40
  -8   2   4  457.65   37.30
  -8   2   4  502.65   44.70
   8   2  -4  431.66   37.80
  -8   2   4  411.06   36.70
  -7  -2   4   17.30    8.30
   7  -2  -4   20.70    7.80
  -7  -2   4   19.60    8.30
   7  -2  -4   11.90    8.80
   7   2  -4   25.90    9.80
  -7   2   4   12.20    6.30
  -7   2   4   15.40    9.40
  -7   2   4    6.40    6.00
   6  -2  -4   15.20    8.20
  -6  -2   4   14.00    3.60
  -6  -2   4   14.70    7.30
  -6  -2   4   16.60    6.90
   6  -2  -4   23.10    7.50
  -6   2   4   10.30    8.10
  -6   2   4   15.20    7.00
   6   2  -4   12.20    3.70
  -6   2   4   23.90    7.60
   6   2  -4   13.10    6.60
   5  -2  -4  227.18   20.60
  -5  -2   4  175.48   17.80
  -5  -2   4  189.38   14.80
   5  -2  -4  168.48   17.30
   5  -2  -4  222.78   17.80
  -5  -2   4  229.48   19.10
  -5   2   4  174.88   17.30
   5   2  -4  181.08   15.10
  -5   2   4  229.08   20.40
   5   2  -4  230.98   19.20
  -5   2   4  228.58   17.60
  -4  -2   4 1086.29   65.09
   4  -2  -4  811.72   63.79
  -4  -2   4  809.22   63.59
   4  -2  -4 1006.00   65.89
   4  -2  -4  945.51   63.29
  -4   2   4 1052.29   63.69
   4   2  -4  961.00   64.19
   4   2  -4  786.22   61.39
  -4   2   4  900.81   64.09
  -4   2   4  900.91   65.19
  -3  -2   4  116.69   11.30
   3  -2  -4  117.29   10.30
   3  -2  -4  128.19   13.80
   3  -2  -4   97.19   11.60
  -3   2   4  123.79   12.10
  -3   2   4  102.99   12.70
   2  -2  -4  924.61   61.59
  -2  -2   4  990.40   61.49
  -2  -2   4  907.01   61.49
   2  -2  -4  861.41   59.59
   2  -2  -4  895.81   61.59
   2   2  -4  881.21   61.29
   2   2  -4  929.21   60.99
  -2   2   4  869.31   61.39
  -2   2   4  840.52   61.09
  -2   2   4  891.21   60.69
  -2   2   4  868.51   59.59
   1  -2  -4  135.19   12.40
   1  -2  -4  146.59    9.60
   1  -2  -4  121.09   11.10
  -1   2   4  106.29   10.70
  -1   2   4  133.09   12.10
  -1   2   4  142.69   17.90
   0  -2  -4  909.71   64.99
   0  -2   4  988.60   64.89
   0  -2  -4  923.81   63.89
   0  -2   4 1063.09   65.79
   0  -2  -4  894.21   63.99
   0  -2   4  982.90   65.09
   0   2   4  980.00   65.19
   0   2   4  964.60   63.59
   0   2  -4  960.20   64.69
   0   2   4  949.90   63.59
   0   2   4  919.71   63.79
   0   2  -4 1038.60   65.69
   1  -2   4 1291.27   87.49
  -1  -2  -4 1166.78   84.19
  -1  -2  -4 1134.59   84.69
   1  -2   4 1453.05   86.09
  -1   2  -4 1330.47   85.39
  -1   2  -4 1316.77   85.69
   1   2   4 1223.28   84.79
  -1   2  -4 1357.56   85.69
   1   2   4 1219.18   84.29
  -2  -2  -4   36.40    5.60
  -2  -2  -4   41.00    5.80
  -2   2  -4   55.79    7.10
   3  -2   4  438.36   28.80
  -3  -2  -4  382.96   28.50
  -3   2  -4  389.46   28.40
  -3   2  -4  332.67   29.00
  -4  -2  -4  908.01   60.09
  -4  -2  -4  965.20   62.39
   4  -2   4  887.91   62.39
  -4   2  -4  838.62   62.19
  -4   2  -4  899.01   63.29
   5  -2   4  556.54   38.10
  -5  -2  -4  477.45   37.30
  -5  -2  -4  461.25   35.80
  -5   2  -4  489.25   38.70
  -5   2  -4  516.45   37.70
  -5   2  -4  562.74   38.20
  -6  -2  -4 1135.89   79.39
   6  -2   4 1132.89   80.89
  -6  -2  -4 1326.17   81.59
  -6   2  -4 1173.88   81.09
  -6   2  -4 1097.39   80.69
  -6   2  -4 1115.99   81.79
  -7  -2  -4  706.13   50.79
   7  -2   4  715.53   51.29
  -7   2  -4  725.33   52.59
  -7   2  -4  713.63   51.09
  -7   2  -4  580.24   49.70
   8  -2   4  599.94   46.10
  -8  -2  -4  625.84   45.30
  -8  -2  -4  567.14   45.20
  -8  -2  -4  534.55   42.10
  -8   2  -4  672.93   49.00
  -8   2  -4  583.04   45.70
  -8   2  -4  593.44   45.60
  -9  -2  -4  441.76   33.00
   9  -2   4  410.26   37.50
  -9  -2  -4  479.45   37.20
  -9  -2  -4  452.55   36.80
  -9   2  -4  414.96   36.00
  -9   2  -4  439.56   39.80
  -9   2  -4  420.96   36.40
  10  -2   4   37.70   15.00
 -10  -2  -4   43.10   13.50
 -10  -2  -4   33.30    8.10
 -10  -2  -4   36.90   11.90
 -10   2  -4   52.29   13.90
 -10   2  -4   38.00   13.40
 -10   2  -4   30.60    9.80
 -11  -2  -4   58.89   10.60
 -11  -2  -4   35.80   13.30
 -11  -2  -4   48.00   12.50
 -11   2  -4   48.90   13.10
 -11   2  -4   46.40   14.30
 -11   2  -4   83.99   16.10
 -12  -2  -4   30.40   12.00
 -12  -2  -4   30.30   11.70
 -12  -2  -4   43.50    8.90
 -12   2  -4   54.49   13.60
 -12   2  -4   74.99   15.70
 -12  -3   4   13.10   10.40
 -12  -3   4   24.80   11.70
  12  -3  -4   20.30   12.10
 -12   3   4   25.80   12.30
 -12   3   4   60.19   14.50
  12   3  -4   25.10    8.30
 -11  -3   4   57.69   14.70
 -11  -3   4   65.39   15.40
 -11   3   4   63.99   13.80
 -11   3   4   94.99   22.10
 -11   3   4   87.89   16.70
 -10  -3   4  108.09   16.80
 -10  -3   4  108.79   17.00
 -10  -3   4  109.59   18.90
  10  -3  -4  121.29   20.50
  10   3  -4  105.59   14.80
 -10   3   4  129.79   21.30
 -10   3   4   96.49   16.00
 -10   3   4  107.89   18.50
  -9  -3   4  257.37   26.70
  -9  -3   4  222.18   24.60
   9  -3  -4  332.37   43.20
  -9  -3   4  269.37   26.50
   9   3  -4  217.48   22.90
  -9   3   4  258.67   24.50
  -9   3   4  257.97   28.40
   8  -3  -4   11.30   10.10
  -8  -3   4    8.80    8.60
  -8  -3   4   -1.50    8.00
   8  -3  -4    6.00    7.60
   8   3  -4    0.30    7.80
  -8   3   4   18.10    9.40
  -8   3   4    8.90    9.80
  -8   3   4    3.80    8.00
  -7  -3   4  572.94   48.40
   7  -3  -4  698.63   49.30
  -7  -3   4  611.24   48.90
   7  -3  -4  733.93   51.49
   7  -3  -4  594.54   48.20
  -7   3   4  621.54   48.80
  -7   3   4  702.53   48.30
   7   3  -4  665.93   48.30
  -6  -3   4   45.50   10.10
   6  -3  -4   75.19   10.90
   6  -3  -4   48.70   10.10
  -6  -3   4   32.00    8.80
   6   3  -4   20.30    8.40
  -6   3   4   54.39   11.80
  -6   3   4   26.60    8.60
  -5  -3   4  863.91   58.39
   5  -3  -4  823.42   59.59
   5  -3  -4  775.62   57.99
   5  -3  -4  717.83   56.49
  -5  -3   4  873.81   58.19
  -5   3   4  894.01   59.99
  -5   3   4  823.42   56.79
  -5   3   4  745.23   57.79
   5   3  -4  886.41   57.99
   5   3  -4  759.32   53.89
  -4  -3   4  248.18   23.10
   4  -3  -4  275.87   22.40
   4  -3  -4  299.87   24.60
  -4  -3   4  299.47   24.60
   4  -3  -4  326.47   26.50
   4   3  -4  277.77   23.60
  -4   3   4  297.77   25.80
  -4   3   4  329.77   25.40
  -4   3   4  298.47   22.70
   3  -3  -4 1702.43  108.19
  -3  -3   4 1441.26  106.19
  -3  -3   4 1626.44  107.39
   3  -3  -4 1623.64  108.39
   3  -3  -4 1595.54  105.59
  -3   3   4 1578.84  107.89
   3   3  -4 1592.64  104.59
  -3   3   4 1540.95  107.29
  -3   3   4 1583.54  105.59
   3   3  -4 1593.54  107.09
   2  -3  -4  250.07   19.60
   2  -3  -4  226.08   15.80
   2  -3  -4  199.68   18.00
  -2   3   4  200.98   18.10
  -2   3   4  212.48   17.70
  -2   3   4  191.18   16.40
   1  -3  -4 1845.02  123.59
  -1  -3   4 2004.60  125.79
   1  -3  -4 1947.01  125.79
  -1  -3   4 2001.70  125.59
   1  -3  -4 1949.60  125.49
  -1   3   4 1906.71  124.49
   1   3  -4 1882.71  124.49
  -1   3   4 1687.03  125.09
  -1   3   4 1838.52  123.69
  -1   3   4 1807.72  124.79
   1   3  -4 2031.20  125.69
  -1   3   4 1670.23  123.59
   0  -3   4  456.75   34.60
   0  -3  -4  474.15   34.30
   0   3  -4  526.95   36.10
   0   3   4  513.05   33.30
   0   3   4  513.25   33.70
   1  -3   4  480.65   35.00
   1  -3   4  498.05   34.70
  -1  -3  -4  502.95   32.70
   1  -3   4  511.65   34.70
  -1  -3  -4  485.65   32.60
  -1  -3  -4  455.55   33.90
  -1   3  -4  474.95   35.90
  -1   3  -4  504.95   34.30
  -1   3  -4  430.46   35.90
  -2  -3  -4   59.19    7.30
   2  -3   4   74.79    8.80
   2   3   4   80.39    7.50
  -2   3  -4   93.79   10.90
  -2   3  -4   60.59   10.60
  -2   3  -4   91.49    9.40
   3  -3   4 1810.52  118.09
  -3  -3  -4 1727.43  116.39
  -3   3  -4 1844.62  118.69
  -3   3  -4 1879.61  118.69
  -3   3  -4 1794.12  118.19
  -3   3  -4 1497.85  118.39
   4  -3   4 2848.62  177.58
  -4  -3  -4 2355.46  176.78
  -4  -3  -4 2687.13  175.18
  -4   3  -4 2744.63  177.68
  -4   3  -4 2752.22  177.48
  -4   3  -4 2575.24  178.38
  -5  -3  -4  790.42   53.29
   5  -3   4  779.12   56.79
  -5  -3  -4  768.42   55.79
   5  -3   4  799.72   56.09
  -5  -3  -4  741.43   53.59
  -5   3  -4  847.42   57.99
  -5   3  -4  806.32   56.69
  -5   3  -4  765.32   55.89
   6  -3   4  164.78   19.10
  -6  -3  -4  223.18   19.50
   6  -3   4  211.88   19.80
  -6  -3  -4  215.98   17.80
  -6   3  -4  224.18   20.40
  -6   3  -4  206.38   19.50
  -6   3  -4  218.58   21.80
   7  -3   4   82.99   12.90
  -7  -3  -4   97.69   14.40
   7  -3   4  104.99   15.10
  -7  -3  -4   56.89    8.60
  -7  -3  -4   70.89   11.40
  -7   3  -4   97.09   13.40
  -7   3  -4   83.89   14.00
  -7   3  -4   86.69   15.50
  -8  -3  -4   16.20    8.20
  -8  -3  -4   15.70    4.90
   8  -3   4    6.70    8.70
  -8  -3  -4   22.70   10.90
  -8   3  -4   24.90   12.10
  -8   3  -4    9.90    9.60
  -9  -3  -4  126.69   13.00
  -9  -3  -4  128.29   17.70
   9  -3   4  156.88   20.90
  -9  -3  -4  136.59   17.20
  -9   3  -4  173.88   19.00
  -9   3  -4  169.58   22.40
  -9   3  -4  143.09   18.10
 -10  -3  -4  255.97   25.20
 -10  -3  -4  252.57   20.20
  10  -3   4  247.58   28.10
 -10  -3  -4  246.98   26.40
 -10   3  -4  269.87   26.50
 -10   3  -4  243.58   25.50
 -10   3  -4  246.48   29.40
 -11  -3  -4  155.88   21.00
 -11  -3  -4  155.08   14.90
  11  -3   4  148.09   23.20
 -11  -3  -4  191.78   21.90
 -11   3  -4  168.28   25.60
 -11   3  -4  187.58   21.70
 -11   3  -4  186.28   23.00
 -12  -3  -4   15.10   10.00
 -12  -3  -4    7.00    9.80
 -12   3  -4   19.60   11.20
 -12   3  -4   -3.50   11.40
 -12   3  -4    5.80   11.60
 -12  -4   4    8.00   13.70
 -12  -4   4   32.20   12.20
 -12  -4   4    6.80   12.90
  12  -4  -4   14.00   10.60
 -12   4   4   29.20   12.00
 -12   4   4   20.30    9.80
 -11  -4   4   29.50   11.90
 -11  -4   4   23.00   12.40
 -11  -4   4   26.80   12.40
  11  -4  -4   32.50   12.70
 -11   4   4   16.60    8.90
 -11   4   4   20.90   15.40
 -11   4   4   15.10   10.10
  11   4  -4   27.70    7.90
 -10  -4   4  162.48   21.60
 -10  -4   4  134.79   20.60
 -10  -4   4  132.89   19.70
  10  -4  -4  158.68   22.90
 -10   4   4  174.38   24.10
 -10   4   4  136.19   19.60
  10   4  -4  146.39   16.10
  -9  -4   4  132.19   19.40
  -9  -4   4  122.19   18.30
   9  -4  -4  134.69   19.80
   9  -4  -4  162.58   21.10
  -9  -4   4  122.79   18.00
   9   4  -4  142.69   16.50
  -9   4   4  119.89   16.80
  -9   4   4  133.59   21.60
  -9   4   4  144.99   16.60
   8  -4  -4  192.58   22.80
   8  -4  -4  289.07   27.70
  -8  -4   4  285.17   26.20
   8  -4  -4  264.47   25.50
  -8   4   4  239.58   22.70
   8   4  -4  300.47   23.60
  -8   4   4  187.88   24.70
  -7  -4   4  103.59   15.10
   7  -4  -4  153.88   19.30
   7  -4  -4  114.99   14.10
  -7  -4   4   88.89   14.10
   7  -4  -4  106.49   14.60
   7   4  -4  119.49   14.80
  -7   4   4  120.99   15.50
  -7   4   4  119.39   13.50
   6  -4  -4  531.35   38.90
   6  -4  -4  436.66   36.30
   6  -4  -4  483.45   39.90
  -6  -4   4  499.95   37.70
  -6  -4   4  471.65   37.60
  -6   4   4  461.85   36.10
  -6   4   4  479.55   39.60
   6   4  -4  494.15   37.00
  -5  -4   4   82.99   12.50
   5  -4  -4  117.99   16.30
   5  -4  -4   95.89   11.50
  -5  -4   4   88.69   13.90
   5  -4  -4  126.49   14.90
   5   4  -4   98.99   13.00
  -5   4   4  130.99   14.50
  -5   4   4  138.19   16.30
  -5   4   4  133.69   12.60
   4  -4  -4  158.88   17.00
  -4  -4   4  183.28   17.10
   4  -4  -4  169.78   18.80
   4  -4  -4  142.69   14.80
  -4  -4   4  221.78   16.80
   4   4  -4  195.08   16.60
  -4   4   4  181.78   18.40
   4   4  -4  181.48   12.60
  -4   4   4  163.18   17.80
  -4   4   4  184.58   15.20
  -3  -4   4  889.61   64.19
   3  -4  -4  933.81   66.59
   3  -4  -4  943.11   65.99
   3  -4  -4  973.50   63.69
  -3  -4   4  970.10   65.79
  -3   4   4  820.52   65.49
  -3   4   4  969.90   63.89
   3   4  -4  972.70   65.09
   2  -4  -4   22.80    7.60
   2  -4  -4   32.30    9.10
  -2  -4   4   20.10    5.80
  -2  -4   4   25.40    8.30
   2   4  -4   22.30    7.90
  -2   4   4   22.40    5.20
  -2   4   4   12.70    6.70
  -2   4   4   14.30    4.90
  -2   4   4   17.10    6.90
   2   4  -4   32.30    6.40
  -2   4   4   18.80    6.70
  -1  -4   4  176.78   15.30
   1  -4  -4  144.39   16.40
   1  -4  -4  203.88   14.50
  -1   4   4  172.28   16.00
  -1   4   4  176.58   16.30
  -1   4   4  220.88   15.90
  -1   4   4  156.88   13.30
   0  -4   4 3112.49  196.78
   0  -4  -4 2864.31  195.78
   0  -4  -4 2993.30  194.98
   0  -4  -4 2728.03  196.48
   0  -4   4 3120.49  196.88
   0  -4   4 3426.06  196.58
   0   4   4 3179.38  194.78
   0   4  -4 2546.45  196.88
   0   4   4 2839.42  196.08
   0   4   4 2705.33  194.68
   0   4   4 2911.91  193.48
   0   4  -4 3153.38  196.88
  -1  -4  -4  325.67   22.80
   1  -4   4  321.17   24.60
  -1  -4  -4  308.07   20.80
   1  -4   4  294.17   23.50
   1  -4   4  318.07   25.60
  -1   4  -4  343.37   25.90
  -1   4  -4  281.47   24.50
  -1   4  -4  242.08   24.90
  -1   4  -4  322.37   23.50
  -2  -4  -4   80.99    7.70
   2  -4   4   65.49   10.30
  -2  -4  -4   70.89    8.20
  -2  -4  -4   77.49    8.10
   2  -4   4   85.39   11.90
  -2  -4  -4   66.79    7.20
  -2   4  -4   76.09   11.70
  -2   4  -4   71.19    9.50
  -2   4  -4   74.49   11.00
  -2   4  -4   70.99    9.90
  -3  -4  -4  124.19   12.20
  -3  -4  -4  143.09   11.30
  -3  -4  -4  139.49   11.60
   3  -4   4  184.88   15.60
  -3   4  -4  170.78   15.20
  -3   4  -4  119.79   16.00
  -3   4  -4  126.19   14.30
  -3   4  -4  167.78   16.00
   4  -4   4  414.56   30.40
  -4  -4  -4  376.36   27.60
  -4  -4  -4  359.86   27.20
  -4   4  -4  385.86   32.10
  -4   4  -4  441.86   31.60
  -4   4  -4  381.66   31.20
  -4   4  -4  399.26   30.70
  -5  -4  -4   73.29    7.60
  -5  -4  -4   65.39    8.30
   5  -4   4   90.49   11.50
   5  -4   4   80.39   13.70
  -5   4  -4   98.49   15.40
  -5   4  -4   74.99   10.90
  -5   4  -4   81.69   12.70
  -5   4  -4  107.89   15.20
  -6  -4  -4  177.98   19.30
  -6  -4  -4  195.98   16.80
   6  -4   4  216.58   21.50
  -6  -4  -4  187.08   15.00
   6  -4   4  198.38   19.90
  -6   4  -4  224.78   22.50
  -6   4  -4  208.78   19.40
  -6   4  -4  205.18   20.20
   7  -4   4   95.99   15.20
  -7  -4  -4   58.99    6.60
  -7  -4  -4   76.29   13.80
   7  -4   4   85.59   14.80
  -7  -4  -4   70.39   10.70
  -7  -4  -4   54.69    6.60
  -7   4  -4   92.59   14.20
  -7   4  -4  100.99   14.90
  -7   4  -4   87.89   17.60
  -8  -4  -4  626.54   41.60
   8  -4   4  628.54   47.90
  -8  -4  -4  546.75   41.50
  -8  -4  -4  613.84   47.50
  -8  -4  -4  622.04   45.60
  -8   4  -4  630.94   50.79
  -8   4  -4  622.84   47.60
  -8   4  -4  630.24   48.50
   9  -4   4   71.79   17.10
  -9  -4  -4   55.19   14.50
  -9  -4  -4   60.59   12.70
  -9  -4  -4   67.19    6.70
  -9  -4  -4   72.39    7.10
  -9   4  -4   72.89   17.40
 -10  -4  -4   65.89   14.90
  10  -4   4   58.09   16.00
 -10  -4  -4   77.49   14.40
 -10   4  -4   60.69   16.40
 -10   4  -4   79.79   15.10
 -10   4  -4   62.59   14.60
 -11  -4  -4   -5.00    8.30
 -11  -4  -4    1.00    9.40
  11  -4   4   18.80   11.70
 -11   4  -4    0.10    9.40
 -11   4  -4   11.10   16.00
 -11   4  -4    4.10    8.80
 -12  -4  -4   59.09   15.80
 -12   4  -4   72.79   18.90
  12  -5  -4   53.39   18.30
 -12  -5   4   76.99   19.10
 -12  -5   4   73.59   18.60
 -12   5   4   94.59   17.40
 -12   5   4   62.69   16.90
 -11  -5   4   10.30    8.90
 -11  -5   4   20.50   13.50
 -11  -5   4   36.40   12.60
  11  -5  -4   22.40   12.50
 -11   5   4   37.10   11.40
 -11   5   4   15.70   13.50
 -11   5   4   25.20   12.10
 -10  -5   4   27.80   13.20
  10  -5  -4   10.80   12.80
  10  -5  -4   40.80   14.80
 -10  -5   4   19.60   11.80
 -10  -5   4   23.20   11.10
 -10   5   4   24.60   14.30
  10   5  -4   13.50    6.90
 -10   5   4   23.30   10.50
 -10   5   4   17.60    9.30
  -9  -5   4  148.19   19.30
   9  -5  -4  164.38   21.10
   9  -5  -4  182.98   23.10
  -9  -5   4  170.68   21.30
  -9  -5   4  157.58   21.00
   9   5  -4  166.78   17.00
  -9   5   4  139.59   20.70
  -9   5   4  178.38   23.50
  -9   5   4  157.28   18.00
   8  -5  -4   15.60    8.80
  -8  -5   4   49.10   12.30
   8  -5  -4   36.70   12.90
  -8   5   4   15.50    9.30
   8   5  -4   29.70    8.90
  -8   5   4   29.60   10.20
  -8   5   4   33.10   12.40
   7  -5  -4   42.30   11.10
   7  -5  -4   73.69   13.50
  -7  -5   4   50.89   11.80
  -7  -5   4   54.79   12.70
   7  -5  -4   57.99   14.30
   7   5  -4   61.79   10.40
  -7   5   4   35.40    9.70
  -7   5   4   50.59   14.20
  -7   5   4   85.19   17.20
   6  -5  -4   99.39   14.50
  -6  -5   4  112.99   15.20
   6  -5  -4  151.48   15.10
  -6   5   4  100.69   16.70
   6   5  -4   98.19   13.50
  -6   5   4  111.79   13.30
  -5  -5   4   30.30    7.50
   5  -5  -4   52.79   10.40
   5  -5  -4   43.10   11.10
  -5   5   4   55.39   11.60
  -5   5   4   46.70   11.30
  -4  -5   4  210.08   18.10
   4  -5  -4  141.79   14.50
   4  -5  -4  215.28   20.30
  -4  -5   4  212.68   16.30
   4  -5  -4  123.69   16.70
  -4   5   4  176.18   18.50
   4   5  -4  182.68   17.00
  -4   5   4  125.79   16.80
  -4   5   4  173.88   15.20
   3  -5  -4   32.80    6.20
   3  -5  -4   56.69   10.80
   3  -5  -4   33.30    9.50
  -3   5   4   37.60    9.00
   3   5  -4   28.80    4.90
   3   5  -4   45.60    8.30
  -3   5   4   26.90    8.80
  -3   5   4   44.10    9.00
   2  -5  -4 2436.06  159.58
   2  -5  -4 2198.78  161.48
   2  -5  -4 2358.06  162.18
  -2  -5   4 2569.34  159.78
  -2  -5   4 2831.12  162.38
   2   5  -4 2115.49  159.88
  -2   5   4 2052.79  158.78
   2   5  -4 2419.16  159.98
  -2   5   4 2694.83  161.18
  -2   5   4 2304.07  161.18
  -2   5   4 2247.58  161.38
   2   5  -4 2732.03  161.58
   1  -5  -4  305.77   24.10
  -1  -5   4  322.97   24.00
   1  -5  -4  340.67   26.90
   1  -5  -4  318.27   26.30
  -1  -5   4  379.76   27.60
  -1   5   4  297.57   25.60
  -1   5   4  284.17   26.70
   1   5  -4  337.07   24.20
   1   5  -4  318.37   24.20
  -1   5   4  335.07   25.60
   1   5  -4  321.67   26.70
  -1   5   4  286.17   22.30
   1   5  -4  371.36   26.90
   0  -5   4 1130.59   74.79
   0  -5   4 1077.99   76.29
   0  -5  -4 1063.99   74.79
   0  -5   4 1084.79   76.79
   0  -5  -4 1101.99   75.59
   0  -5  -4 1221.18   76.89
   0  -5  -4 1205.28   76.69
   0   5   4 1110.59   75.89
   0   5  -4 1051.39   76.39
   0   5  -4 1019.70   76.89
   0   5  -4 1078.59   74.39
   0   5   4 1216.78   76.29
   0   5   4 1090.69   74.39
   0   5  -4 1028.30   75.19
   1  -5   4  136.69   16.60
   1  -5   4  142.49   15.00
  -1  -5  -4  149.49   14.70
  -1  -5  -4  160.58   14.30
  -1  -5  -4  156.18   14.20
   1   5   4  146.39   14.00
   1   5   4  143.99   10.50
   1   5   4  129.69   10.80
  -1   5  -4  142.39   16.20
  -1   5  -4  148.99   13.60
  -1   5  -4  135.19   16.30
  -1   5  -4  124.49   16.10
  -1   5  -4  121.79   13.60
  -2  -5  -4 1699.53  123.09
  -2  -5  -4 1883.81  123.09
   2  -5   4 1947.41  124.79
  -2  -5  -4 1727.53  121.19
   2  -5   4 2010.70  125.49
  -2  -5  -4 1592.44  122.29
  -2   5  -4 1969.40  125.49
  -2   5  -4 2037.10  123.89
  -2   5  -4 1827.72  125.79
  -2   5  -4 1928.41  124.99
  -2   5  -4 1901.51  124.99
   2   5   4 1676.73  122.79
  -3  -5  -4  377.46   25.80
   3  -5   4  350.76   27.10
  -3  -5  -4  326.27   25.00
  -3  -5  -4  308.37   24.60
  -3   5  -4  346.47   27.60
  -3   5  -4  366.46   28.60
  -3   5  -4  364.56   29.60
   3   5   4  292.77   25.30
  -3   5  -4  342.57   27.60
  -3   5  -4  372.26   26.80
  -4  -5  -4  939.21   73.39
   4  -5   4 1095.09   76.49
  -4   5  -4 1076.89   76.69
  -4   5  -4 1230.38   79.39
  -4   5  -4 1211.78   77.99
  -4   5  -4 1067.29   76.19
   5  -5   4   98.19   15.30
  -5   5  -4  121.69   15.00
  -5   5  -4  119.79   16.80
   6  -5   4  157.98   18.10
  -6  -5  -4  143.79   13.60
  -6  -5  -4  108.99   10.20
   6  -5   4  169.68   17.80
   7  -5   4  101.79   14.80
  -7  -5  -4  103.59   15.20
   7  -5   4   96.99   16.60
  -7   5  -4  109.99   16.80
  -7   5  -4   78.59   16.60
  -7   5  -4   89.49   14.30
  -8  -5  -4    8.80    7.20
   8  -5   4    0.90    8.40
  -8  -5  -4   22.90    9.90
  -8   5  -4   16.10   11.40
  -8   5  -4   17.60    8.40
  -8   5  -4   15.70    9.30
  -9  -5  -4  227.58   23.60
  -9  -5  -4  198.28   21.20
   9  -5   4  230.98   24.00
  -9   5  -4  246.58   25.60
  -9   5  -4  209.68   23.10
  -9   5  -4  221.28   28.00
 -10  -5  -4   79.59   15.60
 -10  -5  -4   87.99   17.90
  10  -5   4   68.09   18.20
 -10   5  -4   68.89   16.10
 -10   5  -4   87.99   17.60
 -10   5  -4   53.59   20.00
  11  -5   4   24.30   14.20
 -11  -5  -4   36.30   12.70
 -11  -5  -4   14.40    9.50
 -11   5  -4    7.60   14.00
 -11   5  -4   30.60   15.20
 -11   5  -4   20.10   10.70
 -12  -5  -4   30.20   12.00
 -12   5  -4    2.00   11.20
  11  -6  -4   11.20   13.80
 -11  -6   4   19.90   13.00
 -11  -6   4   -0.20   12.80
 -11  -6   4   20.20   13.30
 -11   6   4   26.00   11.70
 -11   6   4   25.50   11.00
 -10  -6   4  179.48   22.20
 -10   6   4  168.78   21.70
   9  -6  -4   18.00    9.00
   9  -6  -4   36.00   13.60
  -9  -6   4    9.90    9.60
  -9  -6   4    1.50   11.30
  -9   6   4   11.10   11.30
  -9   6   4   17.00   11.60
  -9   6   4   18.70    8.60
   9   6  -4   13.90    6.70
   8  -6  -4  343.37   29.00
  -8  -6   4  251.57   26.40
   8  -6  -4  306.27   30.50
  -8  -6   4  243.88   24.80
   8  -6  -4  258.17   25.80
   8   6  -4  265.27   23.30
  -8   6   4  320.37   30.70
  -8   6   4  299.17   28.60
  -8   6   4  198.88   26.00
   7  -6  -4  301.07   28.00
  -7  -6   4  317.27   29.70
   7  -6  -4  340.37   32.60
  -7  -6   4  319.67   28.30
   7  -6  -4  316.47   29.60
  -7   6   4  334.67   32.00
  -7   6   4  330.37   31.00
  -7   6   4  319.97   28.10
   7   6  -4  321.57   26.60
  -6  -6   4  536.65   41.10
   6  -6  -4  508.35   45.00
  -6  -6   4  550.94   42.90
   6  -6  -4  517.95   40.60
   6  -6  -4  571.74   43.80
   6   6  -4  557.14   40.80
  -6   6   4  547.75   45.20
  -6   6   4  513.65   41.00
  -6   6   4  563.44   44.10
   5  -6  -4    2.80    6.80
  -5  -6   4   -2.30    7.70
   5  -6  -4   14.50    9.60
  -5  -6   4    6.50    6.60
   5  -6  -4    7.00    6.80
  -5   6   4    9.90    7.80
  -5   6   4   18.20    7.20
  -5   6   4    7.50    8.90
   5   6  -4   -2.30    6.20
   4  -6  -4  820.92   60.29
   4  -6  -4  908.31   63.59
   4  -6  -4  870.71   64.69
  -4  -6   4  804.62   59.89
  -4  -6   4  838.12   62.39
  -4   6   4  910.51   63.49
   4   6  -4  854.31   57.79
  -4   6   4  877.91   63.39
   4   6  -4  863.41   60.99
  -4   6   4  867.21   62.39
  -4   6   4  894.01   60.99
   3  -6  -4  241.68   21.20
  -3  -6   4  261.27   21.30
   3  -6  -4  252.67   23.80
   3  -6  -4  301.27   26.40
  -3  -6   4  261.87   24.70
  -3   6   4  296.97   24.70
  -3   6   4  291.67   24.50
   3   6  -4  248.38   22.90
  -3   6   4  263.77   23.40
  -3   6   4  289.27   22.40
   3   6  -4  251.77   23.50
   2  -6  -4  129.29   14.80
   2  -6  -4  128.69   12.30
   2   6  -4  166.38   12.60
   2   6  -4  159.88   15.50
  -2   6   4  112.39   11.20
  -2   6   4  120.49   14.40
  -1  -6   4  259.47   20.60
   1  -6  -4  262.17   21.30
   1  -6  -4  255.77   23.00
  -1  -6   4  296.57   24.30
  -1  -6   4  293.17   23.80
   1  -6  -4  304.47   24.70
  -1   6   4  253.07   18.70
   1   6  -4  238.68   21.30
   1   6  -4  298.17   23.60
  -1   6   4  250.57   22.60
  -1   6   4  329.27   22.60
  -1   6   4  275.07   22.50
   1   6  -4  257.97   23.90
   1   6  -4  273.17   20.70
   0  -6  -4  362.16   27.50
   0  -6  -4  304.17   26.10
   0   6  -4  298.17   25.50
   0   6   4  374.86   25.50
   0   6   4  318.37   26.10
   1  -6   4  876.01   59.09
  -1  -6  -4  898.61   57.89
   1  -6   4  844.92   59.49
  -1  -6  -4  866.41   58.49
  -1  -6  -4  726.03   57.59
  -1   6  -4  895.81   59.59
  -1   6  -4  895.51   57.39
   1   6   4  821.92   55.19
  -1   6  -4  817.82   59.89
  -1   6  -4  718.23   57.89
   1   6   4  711.93   55.19
   1   6   4  859.21   57.89
   2  -6   4  431.56   34.00
   2  -6   4  443.16   33.30
  -2  -6  -4  440.46   32.50
  -2  -6  -4  430.16   31.40
  -2   6  -4  406.06   34.40
  -2   6  -4  425.16   33.20
  -2   6  -4  417.76   33.70
   2   6   4  389.06   30.90
  -2   6  -4  423.16   31.30
  -3  -6  -4  166.28   15.70
   3  -6   4  180.58   18.00
  -3  -6  -4  147.59   14.60
  -3  -6  -4  181.08   13.30
   3   6   4  174.08   14.50
  -3   6  -4  181.08   16.40
  -3   6  -4  196.78   20.00
  -3   6  -4  173.78   17.30
  -3   6  -4  167.98   17.40
  -3   6  -4  150.18   17.50
   4  -6   4  119.19   14.00
  -4  -6  -4  100.19   11.70
  -4  -6  -4  112.09   10.70
  -4   6  -4  108.69   16.40
  -4   6  -4  121.99   17.40
  -4   6  -4  111.89   14.30
  -4   6  -4  129.69   14.10
  -4   6  -4  116.29   15.30
  -5  -6  -4  384.66   29.30
  -5  -6  -4  349.07   27.20
   5  -6   4  395.96   31.90
  -5   6  -4  389.56   32.80
  -5   6  -4  420.96   31.90
  -5   6  -4  406.56   33.70
  -5   6  -4  367.36   31.90
  -5   6  -4  423.86   35.50
  -6  -6  -4   20.40    3.20
  -6  -6  -4   28.60    7.90
   6  -6   4   29.70   10.50
  -6   6  -4   26.50   12.30
  -6   6  -4   25.30   12.10
  -6   6  -4   30.00   10.20
  -6   6  -4   44.10   11.30
  -6   6  -4   43.50   11.20
  -7  -6  -4  268.17   25.40
   7  -6   4  318.37   29.30
  -7   6  -4  315.77   29.70
  -7   6  -4  334.87   32.80
  -7   6  -4  322.87   28.60
  -7   6  -4  316.17   30.30
  -8  -6  -4    0.30   10.90
   8  -6   4    0.90    8.60
  -8  -6  -4   -2.00    6.80
  -8   6  -4   26.20   11.40
  -8   6  -4   10.50   11.60
  -8   6  -4   16.50    9.60
   9  -6   4   25.40   11.30
  -9  -6  -4   22.90    9.30
  -9  -6  -4    2.80   10.90
  -9   6  -4   22.10   10.20
  -9   6  -4   49.10   13.40
  -9   6  -4   10.70   13.60
  -9   6  -4   15.40   12.20
 -10  -6  -4   84.09   19.40
  10  -6   4   72.39   21.20
 -10  -6  -4   73.59   17.80
 -10   6  -4  106.59   19.70
 -10   6  -4   63.49   14.60
 -10   6  -4   67.89   18.00
 -11  -6  -4   95.39   19.00
 -11  -6  -4   90.69   17.10
 -11   6  -4   81.39   17.80
 -11   6  -4   75.99   18.70
 -11   6  -4   61.59   21.90
 -11   6  -4  128.19   18.50
  11  -7  -4  279.57   32.80
  11  -7  -4  265.67   30.90
 -11   7   4  284.47   29.90
  10  -7  -4  133.89   18.90
 -10  -7   4  142.69   26.80
  10  -7  -4   77.99   19.50
 -10  -7   4  154.58   20.30
 -10  -7   4  146.19   21.70
 -10   7   4  153.38   28.50
 -10   7   4  114.09   17.60
 -10   7   4  135.79   23.80
   9  -7  -4  293.67   27.80
  -9  -7   4  264.17   28.70
  -9  -7   4  281.77   27.10
   9  -7  -4  287.27   30.60
  -9   7   4  280.47   30.20
  -9   7   4  309.17   32.10
   9   7  -4  223.18   22.20
   8  -7  -4   24.10   12.30
  -8  -7   4   22.40   10.00
   8  -7  -4   26.40    9.80
   8  -7  -4   20.70    8.20
  -8  -7   4   16.30    7.40
  -8   7   4   36.00   14.30
  -8   7   4   27.20   13.20
   8   7  -4    4.20    6.10
   8   7  -4   15.30    6.50
  -8   7   4    5.00    7.30
   7  -7  -4   58.69   13.30
  -7  -7   4   49.00   13.60
  -7  -7   4   49.40   11.90
   7  -7  -4   48.80   14.70
   7  -7  -4   46.90   13.00
  -7   7   4   56.69   16.50
   7   7  -4   39.30    9.20
  -7   7   4   54.69   11.80
  -7   7   4   48.40   13.80
  -7   7   4   78.59   16.20
   7   7  -4   43.40    8.90
   6  -7  -4   44.40   12.60
   6  -7  -4   22.30    7.80
  -6  -7   4   30.90    9.10
  -6  -7   4   21.20   11.10
   6  -7  -4   37.00   10.70
  -6   7   4   36.50   12.10
   6   7  -4   19.80    7.30
  -6   7   4   19.80    8.50
   6   7  -4   20.70    7.00
   5  -7  -4  102.49   14.90
  -5  -7   4   57.49   13.80
   5  -7  -4   90.29   12.50
  -5   7   4  115.79   17.90
   5   7  -4   82.19   12.80
  -5   7   4  100.19   18.70
  -5   7   4  118.29   16.50
   5   7  -4   89.69   12.30
  -4  -7   4  515.05   39.70
   4  -7  -4  503.35   37.00
  -4  -7   4  508.05   36.20
   4  -7  -4  527.25   40.00
  -4   7   4  551.84   38.10
   4   7  -4  521.35   37.80
  -4   7   4  432.26   39.20
  -4   7   4  491.65   39.90
   4   7  -4  432.96   34.00
   4   7  -4  469.95   37.90
  -4   7   4  450.45   39.10
   3  -7  -4  256.37   24.40
  -3  -7   4  213.88   22.20
   3  -7  -4  200.48   21.40
  -3  -7   4  215.48   18.20
   3  -7  -4  211.48   19.30
  -3   7   4  222.88   19.80
   3   7  -4  202.18   17.90
   3   7  -4  228.78   21.20
  -3   7   4  232.48   22.60
  -3   7   4  275.67   23.80
  -3   7   4  217.58   22.00
   3   7  -4  229.18   21.00
   2  -7  -4 1952.00  141.29
   2  -7  -4 2189.38  145.09
  -2  -7   4 2171.88  144.09
  -2  -7   4 1950.01  140.29
   2  -7  -4 2212.18  144.19
  -2   7   4 2164.18  143.89
  -2   7   4 2081.79  139.39
   2   7  -4 2112.59  141.19
  -2   7   4 2090.29  142.29
  -2   7   4 2189.58  143.19
   2   7  -4 2090.99  143.49
   2   7  -4 2158.58  142.99
   1  -7  -4  804.42   57.59
   1  -7  -4  709.93   55.19
   1  -7  -4  777.82   58.29
  -1  -7   4  831.62   58.59
  -1  -7   4  761.52   54.29
  -1  -7   4  782.42   57.49
   1   7  -4  817.62   57.39
   1   7  -4  830.32   58.19
  -1   7   4  802.42   57.09
  -1   7   4  761.42   55.69
   1   7  -4  799.12   55.79
  -1   7   4  781.12   56.09
   0  -7   4 2927.11  194.18
   0  -7  -4 2682.63  192.88
   0  -7   4 2717.13  191.08
   0  -7  -4 2502.55  191.78
   0  -7  -4 3091.29  194.48
   0  -7   4 2910.21  194.58
   0  -7  -4 3114.79  193.78
   0   7   4 3071.09  193.78
   0   7  -4 2812.02  194.48
   0   7   4 2999.90  191.88
   0   7  -4 2895.71  193.88
   0   7  -4 2974.90  193.18
   1  -7   4   17.10   10.50
   1  -7   4    7.40    7.20
  -1  -7  -4   10.60    7.60
  -1  -7  -4   22.50    8.70
  -1  -7  -4   19.90    7.20
  -1   7  -4   15.10    9.70
   1   7   4   10.30    4.40
  -1   7  -4   24.10    6.10
   1   7   4    7.50    5.50
  -1   7  -4   19.00    9.10
  -1   7  -4   19.40    6.70
  -2  -7  -4 1327.27   88.09
   2  -7   4 1301.87   89.59
  -2  -7  -4 1212.48   87.79
   2  -7   4 1215.18   90.09
  -2  -7  -4 1353.26   89.29
  -2   7  -4 1250.57   87.19
   2   7   4 1317.47   87.69
  -2   7  -4 1288.17   89.79
  -2   7  -4 1308.87   91.39
  -2   7  -4 1282.67   89.99
  -2   7  -4 1262.97   89.99
   3  -7   4   14.70    9.10
  -3  -7  -4   14.40    5.30
  -3  -7  -4   12.00    3.00
  -3  -7  -4   20.10    8.40
  -3  -7  -4   14.80    2.90
  -3   7  -4   21.40    8.10
  -3   7  -4   17.60    8.50
  -3   7  -4   14.80    6.50
   3   7   4   19.00    6.20
  -3   7  -4   15.90   10.10
  -3   7  -4   25.70   10.80
  -4  -7  -4  169.18   16.70
   4  -7   4  241.68   22.40
  -4  -7  -4  201.58   19.30
  -4   7  -4  230.68   20.30
  -4   7  -4  232.58   22.00
  -4   7  -4  259.57   25.20
  -4   7  -4  243.78   21.90
  -4   7  -4  202.78   21.90
   4   7   4  211.38   17.10
   5  -7   4  575.04   43.90
  -5  -7  -4  513.15   41.50
  -5   7  -4  547.65   44.20
  -5   7  -4  539.45   44.50
  -5   7  -4  654.43   46.70
  -6  -7  -4  364.46   31.90
   6  -7   4  401.36   34.50
  -6   7  -4  473.95   35.20
  -6   7  -4  398.86   34.70
  -6   7  -4  398.66   35.30
  -6   7  -4  433.86   37.00
   7  -7   4  706.73   53.69
  -7  -7  -4  603.04   50.69
  -7   7  -4  771.62   55.79
  -7   7  -4  741.23   57.99
  -7   7  -4  648.14   53.39
  -7   7  -4  721.03   59.99
  -8  -7  -4   13.50    8.30
  -8  -7  -4   23.80   13.10
   8  -7   4   21.40    9.10
  -8   7  -4    2.60   12.50
  -8   7  -4    6.10    9.60
  -8   7  -4   27.50   10.00
  -8   7  -4   39.60   12.10
  -8   7  -4   30.90   13.60
   9  -7   4  246.98   26.30
  -9  -7  -4  258.97   24.90
  -9  -7  -4  286.97   28.60
  -9   7  -4  226.28   26.10
  -9   7  -4  261.07   29.20
  -9   7  -4  244.58   27.50
  -9   7  -4  217.48   30.40
 -10  -7  -4   42.20   14.70
  10  -7   4   32.60   15.10
 -10   7  -4   24.10   16.30
 -10   7  -4   38.40   14.40
 -10   7  -4   62.09   17.70
 -10   7  -4   57.79   16.60
 -11  -7  -4   19.90   10.90
  10  -8  -4   26.40   15.70
 -10  -8   4   34.60   12.00
 -10  -8   4   24.90   12.90
  10  -8  -4   29.50   15.80
 -10   8   4   52.09   14.60
 -10   8   4   29.80   14.90
 -10   8   4   35.60   13.20
  -9  -8   4  310.77   28.60
  -9  -8   4  299.97   31.40
   9  -8  -4  282.97   32.80
   9  -8  -4  278.17   28.00
  -9   8   4  320.77   32.10
  -9   8   4  318.97   29.40
  -9   8   4  211.18   33.90
  -9   8   4  276.97   32.40
   8  -8  -4  352.76   33.90
  -8  -8   4  305.37   30.90
   8  -8  -4  283.87   27.70
  -8  -8   4  300.57   27.70
   8   8  -4  305.37   24.00
  -8   8   4  272.47   31.30
  -8   8   4  330.87   33.20
  -8   8   4  311.97   31.60
  -8   8   4  301.87   28.70
   7  -8  -4  567.64   44.10
   7  -8  -4  517.15   40.70
  -7  -8   4  482.85   39.40
  -7  -8   4  478.05   42.90
   7  -8  -4  541.25   45.70
   7   8  -4  430.76   37.10
  -7   8   4  504.75   44.50
  -7   8   4  590.84   45.70
   7   8  -4  511.05   38.00
  -7   8   4  453.85   46.40
  -6  -8   4  636.54   47.60
   6  -8  -4  657.53   53.79
  -6  -8   4  636.24   51.59
   6  -8  -4  652.43   49.60
   6  -8  -4  711.63   53.09
   6   8  -4  632.44   47.70
  -6   8   4  655.43   49.80
  -6   8   4  596.74   52.09
  -6   8   4  598.74   51.09
  -6   8   4  662.13   52.49
   6   8  -4  691.03   47.80
   5  -8  -4  195.48   22.60
   5  -8  -4  202.58   24.10
   5  -8  -4  192.98   19.60
  -5   8   4  168.18   21.30
  -5   8   4  173.08   21.90
  -5   8   4  177.28   19.00
   5   8  -4  178.08   18.60
   5   8  -4  225.78   19.60
  -5   8   4  211.48   22.60
   4  -8  -4  329.77   32.40
   4  -8  -4  269.47   34.10
  -4  -8   4  319.47   25.60
   4  -8  -4  300.27   26.90
  -4  -8   4  293.27   29.60
   4   8  -4  321.47   28.20
  -4   8   4  332.77   31.30
   4   8  -4  379.86   26.00
   4   8  -4  359.66   27.90
  -4   8   4  314.77   30.00
  -4   8   4  383.76   31.10
  -4   8   4  310.77   27.40
   3  -8  -4  105.69   12.90
  -3  -8   4   91.39   10.80
   3  -8  -4  114.99   17.20
  -3  -8   4  138.19   19.50
   3  -8  -4   84.89   14.10
  -3   8   4  102.39   10.90
   3   8  -4  102.49   11.80
  -3   8   4  105.59   18.70
   3   8  -4  107.49   13.50
  -3   8   4  107.79   14.80
   3   8  -4   90.99   13.50
  -3   8   4  105.99   16.10
  -2  -8   4  608.94   45.10
  -2  -8   4  545.45   45.30
   2  -8  -4  636.84   46.50
  -2  -8   4  581.24   40.70
   2  -8  -4  554.44   42.30
   2  -8  -4  614.74   45.00
  -2   8   4  548.05   43.20
   2   8  -4  509.35   40.60
  -2   8   4  558.04   39.00
   2   8  -4  536.95   43.40
  -2   8   4  549.35   38.90
  -2   8   4  663.33   45.90
  -2   8   4  605.94   44.30
   2   8  -4  578.74   41.90
   2   8  -4  553.64   44.10
   1  -8  -4  299.27   25.20
   1  -8  -4  228.98   21.00
   1  -8  -4  191.38   21.70
  -1  -8   4  229.48   23.10
  -1  -8   4  251.07   25.00
  -1  -8   4  229.08   19.20
  -1   8   4  279.47   22.00
  -1   8   4  234.38   21.70
   1   8  -4  212.28   20.80
   1   8  -4  218.58   23.20
  -1   8   4  250.87   23.20
   1   8  -4  277.77   24.50
   0  -8   4  269.87   24.30
   0  -8   4  285.97   26.50
   0  -8  -4  214.98   22.30
   0  -8  -4  281.47   25.50
   0  -8  -4  238.68   22.40
   0  -8  -4  256.97   24.50
   0   8  -4  236.38   20.50
   0   8  -4  259.37   24.50
   0   8   4  245.88   21.20
   0   8   4  292.77   24.20
   0   8   4  272.27   22.10
   0   8  -4  259.57   23.00
   0   8  -4  261.57   25.70
   1  -8   4  482.15   38.70
   1  -8   4  450.65   36.70
  -1  -8  -4  421.76   35.50
  -1  -8  -4  406.56   35.30
  -1  -8  -4  417.46   36.70
  -1  -8  -4  496.85   36.80
  -1   8  -4  457.15   33.50
   1   8   4  463.85   35.70
  -1   8  -4  440.06   37.70
   1   8   4  447.06   32.60
  -1   8  -4  515.55   37.20
  -1   8  -4  520.85   39.20
   2  -8   4  224.98   25.20
   2  -8   4  250.87   22.60
  -2   8  -4  201.28   24.00
   2   8   4  277.57   21.00
  -2   8  -4  182.68   22.60
  -3  -8  -4   16.50    7.90
  -3  -8  -4   44.60    7.90
  -3   8  -4   27.20   10.10
   3   8   4   22.90    6.70
  -3   8  -4   29.60   11.20
  -3   8  -4   24.70    9.50
  -3   8  -4   22.10    6.40
  -4  -8  -4  409.66   30.60
  -4  -8  -4  444.96   33.40
  -4  -8  -4  372.96   28.60
   4  -8   4  442.86   35.50
  -4  -8  -4  382.86   28.60
   4   8   4  388.46   30.10
  -4   8  -4  461.35   36.50
  -4   8  -4  474.75   33.50
  -4   8  -4  458.55   38.20
  -4   8  -4  342.17   45.50
  -4   8  -4  418.26   35.00
  -5  -8  -4   55.29    7.10
  -5  -8  -4   51.49    8.50
   5  -8   4   54.49   12.80
  -5  -8  -4   57.39   12.50
  -5   8  -4   89.79   16.20
  -5   8  -4   74.59   12.50
  -5   8  -4   73.19   16.70
  -5   8  -4   62.19   13.60
  -5   8  -4   59.79   15.70
   6  -8   4   73.79   15.50
  -6  -8  -4   64.29    9.80
  -6  -8  -4   73.29   13.60
  -6   8  -4   63.39   16.80
  -6   8  -4   54.49   17.90
  -6   8  -4   60.99   12.10
  -6   8  -4   64.29   14.80
  -6   8  -4   78.29   16.40
  -7  -8  -4  215.28   21.20
   7  -8   4  230.38   23.10
  -7  -8  -4  180.68   19.40
  -7   8  -4  251.57   24.50
  -7   8  -4  234.68   27.80
  -7   8  -4  196.68   21.90
  -7   8  -4  221.58   24.80
  -7   8  -4  215.78   25.50
  -8  -8  -4  134.59   17.60
  -8  -8  -4  108.39   16.30
  -8  -8  -4  123.29   19.40
   8  -8   4  165.58   20.40
  -8   8  -4  131.69   20.80
  -8   8  -4  129.79   24.50
  -8   8  -4  145.39   20.40
  -8   8  -4  124.79   18.70
   9  -8   4   24.00   11.90
  -9  -8  -4   33.20   13.50
  -9  -8  -4   27.90   10.60
  -9  -8  -4   28.50   14.50
  -9   8  -4   37.80   13.60
  -9   8  -4   15.90   15.10
  -9   8  -4   22.10    9.60
 -10  -8  -4  543.25   48.10
 -10  -8  -4  548.25   46.00
 -10   8  -4  594.84   48.80
  10  -9  -4  375.06   34.60
 -10  -9   4  356.76   34.10
 -10  -9   4  361.56   37.80
   9  -9  -4  152.18   26.20
   9  -9  -4  109.79   20.30
  -9  -9   4  103.49   16.80
  -9  -9   4  155.58   25.10
  -9   9   4  122.89   22.90
  -9   9   4  130.59   18.40
  -9   9   4  105.89   21.70
  -9   9   4  166.98   24.20
  -8  -9   4  316.17   33.50
   8  -9  -4  319.67   30.70
  -8  -9   4  298.87   28.80
   8  -9  -4  355.76   36.60
  -8   9   4  279.57   32.30
  -8   9   4  306.27   33.30
   8   9  -4  404.66   27.90
  -8   9   4  368.96   33.10
   7  -9  -4 1051.89   79.19
   7  -9  -4  947.11   72.39
  -7  -9   4  978.30   75.59
  -7   9   4 1021.10   73.79
  -7   9   4 1065.19   77.89
  -7   9   4 1035.40   76.99
   7   9  -4 1039.40   69.69
  -7   9   4  855.51   74.49
   6  -9  -4  438.16   36.60
   6  -9  -4  376.66   38.20
  -6  -9   4  391.96   36.80
   6  -9  -4  369.86   33.10
  -6   9   4  331.47   38.50
  -6   9   4  532.85   46.20
   6   9  -4  344.17   30.60
  -6   9   4  430.56   37.70
   6   9  -4  420.86   31.80
  -5  -9   4  962.60   67.99
  -5  -9   4  950.00   73.29
   5  -9  -4 1006.40   73.99
   5   9  -4  984.40   64.69
  -5   9   4  862.41   71.49
  -5   9   4  991.10   70.99
  -5   9   4 1035.60   74.19
  -5   9   4  962.40   73.39
   5   9  -4  986.80   69.39
   5   9  -4  981.00   68.89
   4  -9  -4  120.09   18.50
  -4  -9   4   68.39   10.00
  -4  -9   4   91.79   18.00
   4  -9  -4   79.69   15.40
   4  -9  -4   73.49   12.80
   4   9  -4   94.49   13.90
  -4   9   4   78.79   15.40
  -4   9   4   82.49   15.70
  -4   9   4  101.19   16.70
   4   9  -4   64.99    9.30
   4   9  -4   76.69   12.40
  -3  -9   4  405.66   29.10
   3  -9  -4  392.56   36.90
   3  -9  -4  364.16   39.20
   3  -9  -4  365.96   30.80
  -3  -9   4  392.86   35.50
  -3   9   4  386.76   33.40
  -3   9   4  382.86   33.90
  -3   9   4  384.76   28.20
   3   9  -4  423.96   32.80
  -3   9   4  345.77   32.40
   3   9  -4  420.26   30.70
   3   9  -4  387.36   32.00
  -3   9   4  382.66   28.10
  -2  -9   4  122.09   11.80
  -2  -9   4  123.89   19.40
   2  -9  -4  143.69   18.90
  -2  -9   4  128.79   23.90
   2  -9  -4   96.29   13.90
   2  -9  -4  168.78   18.10
   2   9  -4  144.19   17.10
  -2   9   4  114.29    8.90
  -2   9   4  132.59   16.40
   2   9  -4  110.19   15.40
  -2   9   4  105.19    8.80
  -2   9   4  148.99   20.30
  -2   9   4  123.59   16.00
   2   9  -4  116.99   14.80
   1  -9  -4  116.49   15.10
   1  -9  -4  136.09   16.60
  -1  -9   4  166.48   13.60
  -1  -9   4  131.69   20.10
  -1  -9   4  125.79   17.20
   1  -9  -4  127.69   19.10
   1   9  -4  168.58   16.60
  -1   9   4  146.09   16.90
  -1   9   4  150.48   17.80
   1   9  -4  153.78   18.70
  -1   9   4  120.79   15.60
   1   9  -4  150.58   17.20
   0  -9  -4  661.83   47.80
   0  -9   4  542.25   47.00
   0  -9  -4  634.64   45.80
   0  -9  -4  600.94   45.80
   0  -9   4  519.45   45.50
   0  -9  -4  536.35   43.90
   0   9  -4  625.94   45.40
   0   9  -4  569.34   46.70
   0   9   4  595.54   43.00
   0   9  -4  506.85   45.30
   0   9   4  632.84   45.70
   0   9   4  582.24   43.20
   0   9  -4  618.54   42.30
  -1  -9  -4  372.26   30.90
  -1  -9  -4  367.56   29.90
   1  -9   4  314.17   32.20
  -1  -9  -4  369.26   29.40
  -1  -9  -4  422.16   32.90
   1  -9   4  311.57   30.10
   1   9   4  380.66   26.00
  -1   9  -4  268.77   33.40
   1   9   4  376.26   26.20
  -1   9  -4  329.17   26.20
  -1   9  -4  261.27   30.40
  -1   9  -4  331.77   29.50
   1   9   4  347.67   28.80
   2  -9   4  153.48   21.60
  -2  -9  -4  157.28   15.60
  -2  -9  -4  160.68   19.00
  -2  -9  -4  115.79   17.40
   2  -9   4  113.09   16.30
  -2   9  -4  161.48   20.50
  -2   9  -4  183.38   21.20
   2   9   4  150.78   15.30
  -2   9  -4  114.39   13.70
  -2   9  -4  112.79   18.70
  -3  -9  -4  237.58   20.00
  -3  -9  -4  221.28   22.50
   3  -9   4  216.68   22.70
  -3   9  -4  212.68   19.80
   3   9   4  225.88   20.10
  -3   9  -4  229.58   25.90
  -3   9  -4  227.08   24.00
  -3   9  -4  213.88   28.50
  -4  -9  -4   55.19    8.30
   4  -9   4   49.00   12.30
  -4  -9  -4   69.19   13.90
  -4   9  -4   52.69    9.90
  -4   9  -4   59.59   14.40
  -4   9  -4   57.89   13.00
  -4   9  -4   64.59   16.20
  -4   9  -4   70.39   15.70
   4   9   4   54.99    9.10
   5  -9   4  123.99   16.90
  -5  -9  -4  137.29   17.00
  -5  -9  -4  135.09   11.10
  -5   9  -4  132.49   15.70
  -5   9  -4  125.39   17.50
  -5   9  -4  120.59   18.30
  -5   9  -4  140.09   21.90
  -6  -9  -4  109.89   10.80
  -6  -9  -4   87.49   15.30
   6  -9   4  105.59   15.40
  -6   9  -4   99.79   20.20
  -6   9  -4   98.39   14.40
  -6   9  -4  110.99   17.20
  -6   9  -4  106.89   20.50
  -6   9  -4   73.09   16.10
  -7  -9  -4    6.00    6.70
   7  -9   4    9.80    8.60
  -7  -9  -4    2.10    8.80
  -7   9  -4   26.10   14.00
  -7   9  -4   10.60    9.50
  -7   9  -4   22.10   10.70
  -7   9  -4    7.30    7.70
  -7   9  -4   -5.50   11.20
  -8  -9  -4   34.50   13.00
  -8  -9  -4   21.30    9.70
  -8   9  -4   37.30   16.00
  -8   9  -4   35.60   11.60
  -8   9  -4   61.89   15.50
   9  -9   4  129.09   19.00
  -9  -9  -4  129.29   21.20
  -9  -9  -4  132.79   23.30
  -9  -9  -4  108.89   17.30
  -9   9  -4  112.79   17.30
  -9   9  -4  159.28   25.00
  -9   9  -4  141.79   26.10
  -9 -10   4    0.80   12.20
   9 -10  -4    2.70   11.00
  -9  10   4   48.60   13.80
  -8 -10   4  120.89   21.10
   8 -10  -4   60.99   16.50
  -8 -10   4   89.49   14.30
   8 -10  -4   88.29   17.10
  -8  10   4   98.39   18.80
  -8  10   4   80.39   18.70
  -7 -10   4   97.19   13.90
   7 -10  -4  112.29   15.30
  -7 -10   4   86.09   19.10
  -7  10   4  104.59   20.90
  -7  10   4   93.29   19.50
   7  10  -4   77.99   11.70
  -6 -10   4   63.69   17.30
   6 -10  -4  119.59   21.90
  -6 -10   4   98.59   12.20
   6 -10  -4   56.09   13.70
  -6  10   4   87.19   17.90
   6  10  -4   80.39   11.60
  -6  10   4   84.49   18.30
   6  10  -4   77.79   12.50
  -6  10   4   61.09   17.00
  -6  10   4   94.09   17.20
   5 -10  -4   97.79   20.20
  -5 -10   4  102.09   11.90
   5 -10  -4   96.19   14.70
  -5 -10   4  118.99   20.30
  -5  10   4  136.19   19.30
  -5  10   4   92.49   18.60
  -5  10   4  113.59   12.70
  -5  10   4  110.49   17.50
  -5  10   4   96.99   12.00
   5  10  -4   76.09    9.30
   5  10  -4  105.69   13.90
   5  10  -4   83.09   12.80
   4 -10  -4   53.39   14.70
  -4 -10   4   35.90   14.70
  -4 -10   4   43.30    7.90
   4 -10  -4   31.90    9.60
   4 -10  -4   35.60   14.40
  -4  10   4   40.40   12.80
   4  10  -4   23.60    9.40
  -4  10   4   68.29   15.90
  -4  10   4   31.40    6.70
  -4  10   4   47.80    8.00
   4  10  -4   39.00    7.70
   4  10  -4   42.60   10.60
  -4  10   4   47.50   13.30
  -3 -10   4  123.29   12.40
   3 -10  -4  124.79   17.00
   3 -10  -4  145.69   20.80
  -3 -10   4  122.19   19.80
  -3 -10   4  148.49   18.80
   3 -10  -4  118.99   14.60
   3  10  -4   94.69   15.80
  -3  10   4  127.09   10.60
  -3  10   4  113.39   16.50
   3  10  -4  114.99   16.60
  -3  10   4  125.49   16.90
   3  10  -4  129.39   14.80
  -3  10   4  115.39   17.40
  -2 -10   4  271.97   28.30
   2 -10  -4  297.77   28.40
   2 -10  -4  268.17   29.40
  -2 -10   4  292.27   29.30
   2 -10  -4  260.67   25.40
  -2 -10   4  279.87   22.30
   2  10  -4  317.87   27.00
   2  10  -4  292.07   25.60
  -2  10   4  314.47   27.50
   2  10  -4  298.07   27.90
  -2  10   4  318.87   28.80
  -2  10   4  267.87   26.70
   1 -10  -4   89.99   13.30
  -1 -10   4   92.89   17.30
   1 -10  -4   88.89   14.00
   1 -10  -4  119.59   23.70
  -1 -10   4   87.59   18.10
   1  10  -4  113.39   17.50
   1  10  -4  103.59   15.70
   1  10  -4   78.99   15.60
  -1  10   4   96.09   15.50
  -1  10   4   97.09   13.90
  -1  10   4  112.19   15.40
   0 -10  -4  652.93   49.99
   0 -10   4  596.34   49.40
   0 -10   4  593.34   47.70
   0 -10  -4  566.84   45.50
   0 -10  -4  612.24   51.29
   0 -10  -4  614.04   46.80
   0  10  -4  583.04   47.30
   0  10  -4  584.14   48.00
   0  10   4  605.04   47.00
   0  10   4  616.74   44.40
   0  10   4  583.24   43.80
   0  10  -4  578.74   43.60
   0  10  -4  588.04   46.20
  -1 -10  -4   33.80   12.10
   1 -10   4   33.30   10.90
  -1 -10  -4   34.10    9.20
   1 -10   4   30.30   14.40
  -1 -10  -4   24.10    9.50
  -1 -10  -4   48.00   13.30
  -1  10  -4   45.40   13.20
   1  10   4   36.70    7.10
  -1  10  -4   19.70    9.40
  -1  10  -4   27.50   12.00
   1  10   4   25.40    9.50
  -1  10  -4   22.60    6.90
  -2 -10  -4  425.46   44.80
   2 -10   4  363.66   35.30
  -2 -10  -4  428.06   36.00
  -2 -10  -4  476.55   34.60
  -2  10  -4  430.96   38.70
   2  10   4  403.76   33.50
  -2  10  -4  430.46   37.20
  -2  10  -4  439.56   36.90
  -2  10  -4  399.06   31.50
   3 -10   4   93.49   16.70
  -3 -10  -4  103.29   12.30
  -3 -10  -4   78.29   15.60
   3  10   4   92.39   12.20
  -3  10  -4  140.99   19.00
  -3  10  -4   53.19   13.90
  -3  10  -4   64.79   17.20
  -3  10  -4   95.79   12.10
   4 -10   4  118.19   15.90
  -4 -10  -4  100.99   16.20
  -4  10  -4   97.39   19.60
   4  10   4  106.89   11.90
  -4  10  -4  122.99   18.80
  -4  10  -4   94.89   12.90
  -5 -10  -4  146.59   20.10
   5 -10   4  145.39   19.10
  -5  10  -4  134.09   21.30
  -5  10  -4  150.58   20.80
  -5  10  -4  187.08   23.00
  -5  10  -4  167.88   23.80
  -6 -10  -4  232.08   18.00
   6 -10   4  282.47   26.50
  -6 -10  -4  259.77   25.40
  -6  10  -4  224.28   27.60
  -6  10  -4  200.68   25.50
  -6  10  -4  264.47   30.50
  -6  10  -4  226.68   27.50
  -7 -10  -4  105.79   11.00
  -7 -10  -4   75.89   10.40
  -7  10  -4   62.29   17.00
  -7  10  -4   89.69   20.90
  -8 -10  -4  194.18   17.10
  -8 -10  -4  175.18   17.70
  -8 -10  -4  189.88   23.20
   8 -10   4  188.28   24.10
  -8  10  -4  161.18   23.60
  -8  10  -4  160.38   25.20
  -8  10  -4  178.48   20.90
  -9 -10  -4   28.60   13.50
  -9 -10  -4   36.70   11.10
  -9 -10  -4   53.39   16.80
  -9  10  -4   41.30   12.40
  -8 -11   4    2.40   11.40
  -8  11   4   26.70   10.20
  -8  11   4   34.50   13.90
  -8  11   4   17.40   15.50
   7 -11  -4  160.78   19.00
   7 -11  -4  174.58   28.70
  -7 -11   4  113.69   15.00
  -7  11   4  112.99   21.00
  -7  11   4  134.19   16.30
  -7  11   4  150.28   20.40
  -7  11   4  136.39   17.20
  -6 -11   4   45.30    9.10
   6 -11  -4   45.50   20.10
  -6 -11   4   33.90   15.20
   6 -11  -4   34.40   11.60
  -6  11   4   38.50   13.50
   6  11  -4   25.10    8.50
  -6  11   4   32.70    8.10
  -6  11   4   22.60   11.80
   6  11  -4   17.90    7.70
  -6  11   4   34.80   13.90
  -6  11   4   53.89   10.70
   5 -11  -4   69.09   18.20
  -5 -11   4   56.59    9.50
  -5 -11   4   59.79   17.00
   5 -11  -4   71.69   14.40
  -5  11   4   56.19    9.70
  -5  11   4   50.59   15.30
  -5  11   4   51.09   14.60
   5  11  -4   60.89   10.80
   5  11  -4   59.59   11.40
  -5  11   4   50.79    9.20
   4 -11  -4    1.40    6.50
   4 -11  -4   19.60    9.80
  -4 -11   4    2.70   11.60
  -4 -11   4    7.00    5.30
  -4 -11   4   11.40   11.90
   4 -11  -4    4.50   12.10
  -4  11   4   15.90   11.60
  -4  11   4   -1.20   10.20
   4  11  -4    9.20    7.50
  -4  11   4   11.30   11.40
  -4  11   4    7.10    5.00
   4  11  -4    7.90    6.10
   4  11  -4   19.80    8.00
  -3 -11   4   22.80   15.20
   3 -11  -4   61.59   13.00
   3 -11  -4   23.50    9.10
  -3 -11   4   36.60   13.30
   3 -11  -4   15.00   12.30
  -3 -11   4   25.50    5.70
   3  11  -4   33.60   10.70
   3  11  -4   16.20    7.10
   3  11  -4   20.80    9.20
  -3  11   4   42.80   13.80
  -3  11   4   28.10   11.40
   2 -11  -4  403.36   40.10
  -2 -11   4  395.06   38.50
   2 -11  -4  492.55   38.20
   2 -11  -4  422.46   34.80
  -2 -11   4  418.76   37.30
   2  11  -4  390.96   35.00
   2  11  -4  492.35   35.50
  -2  11   4  374.26   36.10
  -2  11   4  362.56   34.80
   1 -11  -4   34.60   13.60
   1 -11  -4   64.39   13.50
  -1 -11   4   57.59   14.60
   1 -11  -4   45.70   11.60
  -1 -11   4   46.20   16.20
  -1  11   4   79.09   13.20
  -1  11   4   37.80   11.20
   1  11  -4   35.70   12.80
   1  11  -4   41.20   12.40
   1  11  -4   52.29   12.60
  -1  11   4   65.59   14.10
   0 -11   4    9.40   11.10
   0 -11   4   12.00   11.90
   0 -11  -4   25.20   10.40
   0 -11  -4    5.70    7.90
   0  11  -4    7.30    9.10
   0  11   4    9.10    7.10
   0  11   4    5.90    6.60
   0  11  -4   -2.90    9.80
   0  11   4    9.50    7.80
   0  11  -4    1.20    7.90
  -1 -11  -4   40.90   11.20
   1 -11   4   34.80   14.80
   1 -11   4   34.30   11.20
  -1 -11  -4   37.00   10.10
  -1 -11  -4   27.00   12.20
  -1  11  -4   24.90   12.30
   1  11   4   27.20   17.30
  -1  11  -4   23.20   10.60
  -1  11  -4   26.50   13.00
   1  11   4   27.40    7.40
   1  11   4   29.00    7.20
  -1  11  -4   11.80    5.70
  -2 -11  -4   82.39   16.10
   2 -11   4   81.49   15.80
  -2 -11  -4   55.69   15.70
  -2  11  -4   64.19    9.40
  -2  11  -4   52.79   13.90
  -2  11  -4   79.79   17.80
   2  11   4   69.19   12.80
  -2  11  -4   39.80   14.80
  -3 -11  -4   85.59   16.70
   3 -11   4   98.99   18.20
  -3 -11  -4   74.09   17.20
  -3  11  -4   83.79   17.20
   3  11   4   80.09   13.10
  -3  11  -4   73.49   17.70
  -3  11  -4   78.99   17.60
  -3  11  -4   59.19   11.10
   4 -11   4   16.80   10.40
  -4 -11  -4   24.30   12.80
   4  11   4   12.60    5.90
  -4  11  -4    1.50   13.00
  -4  11  -4   12.60    7.50
  -4  11  -4    7.30   10.70
  -4  11  -4   13.10   11.30
   5 -11   4  419.56   36.50
  -5 -11  -4  407.46   36.00
  -5  11  -4  361.26   37.50
  -6 -11  -4   14.50   11.50
   6 -11   4    4.70    9.20
  -6  11  -4    9.10   10.60
  -6  11  -4   11.50   13.50
  -7 -11  -4  109.99    9.90
  -7 -11  -4  129.89   18.50
   7 -11   4  115.29   17.90
  -7  11  -4  150.28   24.30
  -7  11  -4   98.99   21.30
  -6 -12   4   24.10   15.50
  -6 -12   4   48.00    8.60
   6 -12  -4   70.09   14.30
  -6  12   4   48.00    9.50
  -6  12   4   48.00   16.40
   6  12  -4   65.99   14.90
   6  12  -4   47.00    7.90
  -6  12   4   58.39   15.70
   5 -12  -4   86.69   20.70
  -5 -12   4   88.29   18.40
  -5 -12   4   63.19    8.60
   5 -12  -4   81.59   12.40
   5  12  -4   50.69   10.90
   5  12  -4   69.29   11.00
  -5  12   4   79.89   17.10
  -5  12   4   71.29    9.70
  -5  12   4   53.59    8.70
  -5  12   4  122.09   22.00
  -5  12   4   80.19   18.50
  -4 -12   4    9.10   12.10
   4 -12  -4   17.70    7.70
   4  12  -4   21.70    7.90
  -4  12   4   33.50   11.80
  -4  12   4   22.90   22.00
  -4  12   4   36.60   12.50
   4  12  -4   22.90    9.10
  -4  12   4   13.60    3.70
   4  12  -4   10.60    6.10
  -3 -12   4  324.37   34.40
   3 -12  -4  336.27   36.30
   3 -12  -4  350.96   30.60
  -3  12   4  342.47   31.70
   3  12  -4  324.07   29.80
  -3  12   4  343.17   33.10
  -3  12   4  336.97   31.50
   3  12  -4  338.77   28.50
  -2 -12   4   21.10   10.40
   2 -12  -4   13.30   12.30
  -2 -12   4   17.80   14.20
   2 -12  -4   26.00   10.40
  -2  12   4   23.00   10.50
  -2  12   4   -2.00    8.00
   2  12  -4    7.60    8.80
   2  12  -4   12.70   10.00
  -2  12   4   21.30   10.40
   2  12  -4   20.50   10.30
  -1 -12   4  481.05   43.20
   1 -12  -4  501.75   40.90
   1 -12  -4  500.25   45.90
  -1 -12   4  478.35   44.50
   1  12  -4  479.35   42.00
   1  12  -4  453.95   40.60
  -1  12   4  527.55   40.00
   1  12  -4  524.35   42.00
  -1  12   4  499.75   39.50
  -1  12   4  483.05   41.50
   0 -12  -4   55.69   12.30
   0 -12   4   47.90   17.40
   0 -12   4   60.69   15.80
   0  12  -4   43.00   14.00
   0  12  -4   44.90   13.00
   0  12   4   37.20    9.30
   0  12   4   44.90   12.50
   0  12   4   33.40    9.10
   0  12  -4   30.00   12.90
  -1 -12  -4  650.83   50.49
   1 -12   4  646.44   51.79
   1 -12   4  703.03   55.79
  -1 -12  -4  632.14   51.49
   1  12   4  559.54   44.00
  -1  12  -4  689.33   52.49
  -1  12  -4  620.04   52.39
   1  12   4  676.63   49.90
  -1  12  -4  509.95   59.09
   2 -12   4   16.70    9.50
  -2 -12  -4   13.10   12.80
  -2 -12  -4   21.90   12.40
   2  12   4   18.30    9.40
  -2  12  -4   16.40   11.30
  -2  12  -4   11.70   11.00
  -2  12  -4    7.30   12.70
  -2  12  -4   28.90    6.50
   3 -12   4  742.63   55.19
  -3 -12  -4  662.43   53.09
  -3 -12  -4  615.44   52.09
  -3  12  -4  605.24   53.29
  -3  12  -4  609.54   46.70
   3  12   4  648.34   48.70
  -3  12  -4  634.34   54.29
  -3  12  -4  680.43   55.09
   4 -12   4   26.00   11.30
  -4 -12  -4   29.70   14.30
  -4 -12  -4   32.50   12.70
   4  12   4    8.70    6.80
  -4  12  -4   31.40   14.80
  -4  12  -4   26.10    7.70
  -5 -12  -4  160.18   20.40
   5 -12   4  126.79   19.30
  -5  12  -4  126.09   27.10
  -5  12  -4  188.48   26.50
  -5  12  -4  121.09   15.40
  -6 -12  -4   47.60   13.70
  -6  12  -4   26.40   14.20
   4 -13  -4   72.19   13.50
  -4 -13   4   91.19   21.10
  -4  13   4   66.69   15.40
  -4  13   4   52.69   16.60
   4  13  -4   51.29   10.30
   4  13  -4   58.49   14.00
   3 -13  -4  243.08   23.70
   3 -13  -4  216.98   29.70
  -3 -13   4  210.68   25.90
  -3 -13   4  222.08   27.60
   3  13  -4  209.68   21.20
  -3  13   4  189.48   23.80
   3  13  -4  184.68   22.20
  -3  13   4  211.58   23.90
  -3  13   4  221.58   27.10
   3  13  -4  207.58   21.40
   2 -13  -4   53.49   11.60
  -2 -13   4   39.80   14.20
   2 -13  -4    9.90   13.40
  -2 -13   4   25.60   15.10
  -2  13   4   38.30   11.40
   2  13  -4   13.80    8.40
   2  13  -4   12.60    9.50
   1 -13  -4   87.89   13.00
  -1 -13   4   71.99   16.80
  -1 -13   4   89.69   21.00
  -1  13   4   83.29   16.20
   1  13  -4   57.09   13.50
   1  13  -4   54.29   13.70
  -1  13   4   61.29   12.30
   1  13  -4   48.20   13.50
   0 -13   4  121.09   18.60
   0 -13  -4  128.89   17.30
   0 -13   4  130.39   24.50
   0  13  -4   90.39   18.30
   0  13  -4  106.19   22.00
   0  13   4  107.79   13.30
   0  13  -4  101.49   18.50
   0  13   4  135.39   17.80
   0  13   4  148.49   14.00
  -1 -13  -4   42.50   13.90
   1 -13   4   46.50   13.50
  -1  13  -4   40.30   14.60
  -1  13  -4   36.30   13.60
  -1  13  -4   56.49   15.70
   1  13   4   40.00   11.90
   2 -13   4  177.48   20.00
  -2 -13  -4  155.68   19.80
  -2 -13  -4  144.39   24.70
  -2  13  -4  130.39   23.60
   2  13   4  138.99   17.50
  -2  13  -4  120.29   22.20
   3 -13   4   46.30   12.90
  -3 -13  -4   17.00    9.80
  -3 -13  -4   50.39   15.30
   3  13   4   21.50    9.40
  -3  13  -4   26.90    7.20
  -3  13  -4   15.70   12.70
  -4 -13  -4   34.70   11.60
  -4 -13  -4   23.70   15.00
  -4  13  -4    4.40   13.10
  -4  13  -4   20.20   15.50
  -4  13  -4    8.20    7.00
  13   0  -5   21.10   10.10
  12   0  -5   66.89   15.50
 -12   0   5   59.89   16.50
 -12   0   5   68.69   12.40
 -12   0   5  100.79   19.50
 -11   0   5    3.10    8.70
 -11   0   5    0.00    6.60
 -11   0   5    9.90   11.90
 -11   0   5   18.20   12.60
 -10   0   5    7.00    6.30
  10   0  -5    0.40    7.60
 -10   0   5    2.40    8.90
 -10   0   5    4.00    8.00
   9   0  -5   64.29   13.60
  -9   0   5   60.29   16.00
  -9   0   5   45.80   14.00
  -9   0   5   75.69   11.70
  -8   0   5   20.80   11.00
   8   0  -5   20.60   10.30
  -8   0   5   22.20    9.90
  -8   0   5   41.50    8.30
   8   0  -5   27.20    7.30
  -7   0   5   86.29   11.00
   7   0  -5   98.19   15.00
   7   0  -5   81.29   10.70
  -6   0   5    5.90    7.40
  -6   0   5   16.30    6.90
  -6   0   5    9.20    5.10
   6   0  -5    6.40    4.80
   6   0  -5    7.90    8.90
   5   0  -5  118.49   14.50
  -5   0   5  145.79   14.90
  -5   0   5  155.48   13.20
  -4   0   5  109.19   13.10
  -4   0   5  103.09   12.10
  -4   0   5   97.49   10.40
   4   0  -5   75.09    9.80
  -3   0   5  107.49   10.90
  -3   0   5   79.99   11.00
  -2   0   5   38.20    7.10
   2   0  -5   42.20    6.00
   2   0  -5   27.80    5.90
  -2   0   5   23.00    6.00
   2   0  -5   65.79    8.50
  -2   0   5   51.29    6.50
   1   0  -5  137.19   13.10
  -1   0   5  143.59   12.50
   1   0  -5  165.88   12.80
  -1   0   5  121.39   12.60
  -1   0   5  140.89   12.30
   1   0  -5  144.69   12.40
   0   0   5   27.70    3.50
   0   0  -5   16.20    4.40
   0   0   5   19.30    4.20
   0   0  -5   23.10    4.40
   0   0   5   18.40    4.00
  -1   0  -5    0.10    4.90
  -1   0  -5   -1.40    4.60
  -1   0  -5   -5.20    4.10
   1   0   5   -0.60    4.60
   1   0   5   -4.60    3.30
   2   0   5  175.58   14.10
  -2   0  -5  189.18   14.40
  -2   0  -5  186.88   15.60
   3   0   5   18.20    4.80
  -3   0  -5   14.60    5.00
  -4   0  -5   58.29    8.60
  -4   0  -5   60.79    9.00
  -5   0  -5    5.60    5.10
   5   0   5    3.10    5.90
  -6   0  -5    5.60    6.10
   6   0   5   -3.30    6.10
  -6   0  -5    4.90    6.00
  -8   0  -5   12.60    9.40
  -8   0  -5    4.90    7.60
  -8   0  -5   19.70    7.00
  -9   0  -5   43.70   12.50
  -9   0  -5   44.90   10.00
  -9   0  -5   34.40   10.60
 -10   0  -5   -1.00    9.00
 -10   0  -5    6.00    9.20
 -10   0  -5   12.30    7.20
 -11   0  -5   24.10   11.30
 -11   0  -5   11.70   10.60
 -11   0  -5   15.10    8.50
 -12   0  -5   10.40    9.00
 -12   0  -5    5.20   11.60
 -12   0  -5   23.10   11.00
  13  -1  -5   11.50   10.20
 -13   1   5   17.90    9.80
 -12  -1   5   21.50   13.00
 -12  -1   5   36.70   18.10
  12  -1  -5   20.80    9.80
 -12  -1   5   31.00    7.90
 -12   1   5   10.50   12.10
 -12   1   5   20.90   11.50
 -11  -1   5  162.38   23.80
 -11  -1   5  150.58   20.10
  11  -1  -5  171.08   22.30
 -11  -1   5  175.38   22.90
 -11  -1   5  184.68   17.10
 -11   1   5  169.48   20.10
 -11   1   5  156.58   23.50
  11   1  -5  162.68   20.50
 -10  -1   5   39.10   11.30
 -10  -1   5   13.30    6.10
 -10  -1   5   18.20   12.20
 -10   1   5   29.60    9.20
 -10   1   5    8.80    9.90
 -10   1   5   16.50    9.20
  10   1  -5   14.80    9.40
  -9  -1   5  552.94   43.90
  -9  -1   5  575.14   44.40
   9  -1  -5  558.54   40.70
  -9  -1   5  516.25   38.90
   9  -1  -5  472.25   42.90
  -9  -1   5  523.45   42.60
  -9   1   5  451.35   43.80
   9   1  -5  562.04   43.40
   8  -1  -5  177.18   20.50
  -8  -1   5  173.38   18.20
  -8  -1   5  184.98   20.40
  -8  -1   5  156.28   15.20
   8  -1  -5  139.59   15.90
  -8  -1   5  216.08   21.70
  -8   1   5  132.59   15.70
   8   1  -5  180.18   20.50
   8   1  -5  172.58   15.40
  -8   1   5  172.58   17.50
  -7  -1   5  225.58   22.20
  -7  -1   5  198.98   20.90
   7  -1  -5  221.58   19.80
  -7  -1   5  216.58   20.80
   7  -1  -5  235.18   22.80
  -7  -1   5  194.98   17.50
  -7   1   5  239.18   22.90
  -7   1   5  230.18   19.80
   7   1  -5  219.68   21.60
   7   1  -5  196.38   17.50
  -7   1   5  215.38   19.60
   6  -1  -5  171.48   15.60
  -6  -1   5  126.89   13.50
  -6  -1   5  169.58   18.00
  -6  -1   5  170.98   16.60
  -6  -1   5  168.28   17.20
   6  -1  -5  168.68   18.80
  -6   1   5  173.68   18.30
   6   1  -5  159.88   17.10
  -6   1   5  155.28   15.40
  -6   1   5  183.08   15.80
   5  -1  -5   33.50    9.90
  -5  -1   5   46.70    9.70
  -5  -1   5   36.30    5.90
  -5  -1   5   54.29   10.40
   5  -1  -5   49.80    9.10
   5   1  -5   38.50    9.20
   5   1  -5   42.60    7.50
  -5   1   5   66.79    9.60
  -5   1   5   42.10    8.10
  -5   1   5   54.39   10.50
  -4  -1   5  328.87   26.30
  -4  -1   5  321.27   26.20
   4  -1  -5  329.77   26.80
   4  -1  -5  321.37   25.20
  -4  -1   5  360.76   25.10
  -4   1   5  322.67   26.10
   4   1  -5  317.87   23.70
  -4   1   5  314.97   25.20
  -4   1   5  288.77   26.10
   4   1  -5  323.07   26.30
  -3  -1   5    5.00    3.40
  -3  -1   5    6.60    4.70
   3  -1  -5    5.40    6.10
  -3  -1   5    0.90    4.70
   3  -1  -5   14.40    6.10
   3   1  -5   10.50    5.90
  -3   1   5    7.90    5.10
  -3   1   5    8.60    3.90
  -3   1   5   -0.10    5.30
   3   1  -5    5.50    3.60
  -3   1   5    5.10    4.60
   2  -1  -5  720.43   56.09
  -2  -1   5  791.42   56.69
   2  -1  -5  946.31   57.29
   2  -1  -5  804.02   56.29
  -2   1   5  761.62   56.59
   2   1  -5  892.51   56.99
  -2   1   5  794.02   56.59
  -2   1   5  894.21   54.99
   1  -1  -5 7154.58  526.95
  -1  -1   5 7640.24  534.05
   1   1  -5 8015.60  534.65
   0  -1   5 1011.90   66.89
   0  -1  -5 1005.20   66.49
   0  -1  -5 1080.29   66.99
   0  -1   5  934.21   67.09
   0  -1  -5  908.21   67.19
   0  -1   5 1045.50   67.29
   0   1  -5 1053.69   67.49
   0   1   5  941.41   66.69
   0   1  -5 1096.29   67.49
   0   1  -5  915.61   66.69
   0   1   5 1000.70   66.09
  -1  -1  -5  650.83   40.20
   1  -1   5  674.43   39.90
  -1  -1  -5  498.05   39.30
  -1  -1  -5  508.55   38.50
   1   1   5  564.84   39.50
  -1   1  -5  561.54   39.50
   1   1   5  536.25   38.60
  -1   1  -5  522.65   39.90
  -1   1  -5  677.93   40.30
  -2  -1  -5   31.50    6.10
  -2  -1  -5   36.30    5.60
  -2   1  -5   54.09    7.30
   2   1   5   42.30    5.50
  -2   1  -5   60.69    8.10
   3  -1   5 3033.90  186.38
  -3   1  -5 2890.11  186.18
  -3   1  -5 2369.16  186.38
   3   1   5 2973.00  186.28
  -4  -1  -5  595.74   48.40
   4  -1   5  730.73   49.20
  -4  -1  -5  671.83   47.10
  -4   1  -5  719.93   49.30
  -4   1  -5  768.92   49.30
   4   1   5  686.73   49.30
  -5  -1  -5  506.05   35.80
  -5  -1  -5  436.26   35.50
   5  -1   5  518.25   36.10
  -5   1  -5  496.95   36.10
  -5   1  -5  445.36   36.00
  -6  -1  -5  689.33   53.29
   6  -1   5  790.02   54.29
  -6  -1  -5  717.03   52.59
  -6   1  -5  708.63   54.09
  -6   1  -5  831.12   54.39
  -7  -1  -5  154.28   17.40
  -7  -1  -5  151.38   15.60
  -7  -1  -5  142.89   17.20
   7  -1   5  162.38   18.50
  -7   1  -5  175.78   19.90
  -7   1  -5  199.38   18.00
  -7   1  -5  183.98   19.40
  -8  -1  -5  819.12   66.39
  -8  -1  -5  945.11   68.79
  -8  -1  -5  986.10   69.39
   8  -1   5 1019.10   70.59
  -8   1  -5  965.90   69.39
  -8   1  -5 1007.10   70.89
  -8   1  -5  977.50   68.59
  -9  -1  -5  174.58   18.40
   9  -1   5  182.68   23.70
  -9  -1  -5  182.48   21.30
  -9  -1  -5  191.38   21.80
  -9   1  -5  210.78   20.60
  -9   1  -5  201.58   21.40
  -9   1  -5  193.08   22.80
 -10  -1  -5   17.90   13.10
 -10  -1  -5   11.20    7.30
 -10  -1  -5   21.20   10.00
 -10   1  -5   25.20   11.80
 -10   1  -5   15.50    8.50
 -10   1  -5    4.20    8.10
 -11  -1  -5  113.89   20.30
 -11  -1  -5  103.99   19.50
 -11  -1  -5  144.69   16.80
 -11   1  -5  116.89   21.70
 -11   1  -5  140.59   18.10
 -11   1  -5  108.69   17.20
 -12  -1  -5   33.70   11.40
 -12  -1  -5   -0.60   10.80
 -12  -1  -5    0.50    8.30
 -12   1  -5    6.30    8.20
 -12   1  -5    5.90   11.70
 -12   1  -5   10.00   10.00
  12  -2  -5  114.39   20.00
 -12  -2   5  144.49   21.60
 -12  -2   5   92.19   23.90
 -12  -2   5  140.59   19.60
 -12   2   5  114.59   17.40
 -12   2   5  147.79   26.60
 -12   2   5  156.38   22.00
  12   2  -5  124.39   17.30
  11  -2  -5  162.38   21.50
 -11  -2   5   90.49   18.80
 -11  -2   5   82.59   18.40
 -11  -2   5  104.59   11.70
 -11  -2   5  158.98   22.40
 -11   2   5  117.69   16.50
 -11   2   5  141.49   21.70
  11   2  -5   75.09   14.90
 -10  -2   5   30.10   11.20
 -10  -2   5   22.60   10.50
 -10  -2   5   28.70   12.10
 -10  -2   5   21.30    5.80
  10  -2  -5   24.10   12.90
 -10   2   5   29.90   12.40
  10   2  -5   34.30   10.50
 -10   2   5   23.10   10.50
  -9  -2   5  351.06   28.60
   9  -2  -5  407.16   35.60
  -9  -2   5  403.76   33.80
   9  -2  -5  417.36   32.90
  -9  -2   5  388.66   35.50
  -9   2   5  407.56   36.70
   9   2  -5  363.56   33.40
  -9   2   5  419.36   33.40
  -8  -2   5  103.29   16.20
   8  -2  -5  110.29   13.60
  -8  -2   5   83.89   15.90
   8  -2  -5   80.69   15.30
  -8  -2   5   68.99   14.30
  -8  -2   5   72.49    9.00
  -8   2   5   87.99   13.30
  -8   2   5   86.09   12.80
  -8   2   5  105.19   17.60
   8   2  -5   62.29   13.80
  -7  -2   5   14.00    4.40
   7  -2  -5    3.50    8.70
   7  -2  -5   22.90    8.40
  -7  -2   5   30.80    9.40
  -7  -2   5   28.00    9.60
  -7  -2   5   11.50    9.10
  -7   2   5   12.20    9.70
  -7   2   5   12.30    8.50
   7   2  -5   15.80    4.50
   7   2  -5   17.10    9.10
  -7   2   5   20.20    7.90
   6  -2  -5  669.03   49.99
   6  -2  -5  589.94   47.30
  -6  -2   5  735.53   49.40
  -6  -2   5  671.33   49.00
   6   2  -5  621.54   44.80
   6   2  -5  672.43   48.30
  -6   2   5  678.63   47.20
  -6   2   5  656.93   49.60
  -6   2   5  584.54   47.20
   5  -2  -5   22.30    7.50
  -5  -2   5   12.10    3.20
  -5  -2   5   33.20    7.90
  -5  -2   5   10.70    6.70
   5  -2  -5   22.70    8.40
  -5   2   5   10.20    5.30
  -5   2   5   17.10    7.40
  -5   2   5    9.10    5.30
   5   2  -5    9.80    6.10
   5   2  -5    7.10    3.90
   4  -2  -5  836.62   55.09
  -4  -2   5  724.13   53.09
   4  -2  -5  654.83   51.79
   4  -2  -5  692.23   53.29
   4   2  -5  792.82   51.09
  -4   2   5  639.84   52.69
  -4   2   5  784.72   55.59
   4   2  -5  882.21   54.19
  -4   2   5  795.82   54.49
   3  -2  -5 2807.12  184.08
  -3  -2   5 2934.01  184.18
  -3  -2   5 2976.60  183.98
   3  -2  -5 2692.23  182.28
   3  -2  -5 2646.34  184.28
   3   2  -5 2822.32  182.08
  -3   2   5 2486.15  183.48
  -3   2   5 2710.23  182.08
   3   2  -5 2909.01  184.18
  -3   2   5 2678.73  184.08
   3   2  -5 2806.72  183.78
   2  -2  -5  415.46   30.40
  -2  -2   5  446.66   30.30
   2  -2  -5  399.56   27.70
  -2  -2   5  405.56   29.40
   2   2  -5  415.56   31.80
   2   2  -5  424.86   29.90
  -2   2   5  405.46   29.80
  -2   2   5  389.86   30.00
  -2   2   5  354.06   29.70
  -2   2   5  411.26   27.70
  -1  -2   5 3477.15  202.88
   1  -2  -5 2900.41  202.18
   1  -2  -5 2850.21  201.58
  -1  -2   5 3342.27  203.08
  -1   2   5 2799.92  201.78
   0  -2  -5 6987.30  490.05
   0   2   5 6223.08  484.05
   0   2  -5 7840.72  509.25
   0   2  -5 7419.26  510.05
  -1  -2  -5  109.19   10.30
  -1  -2  -5  113.99   11.30
   1  -2   5  156.08   12.00
   1   2   5  127.59   10.80
  -1   2  -5  145.49   11.90
  -1   2  -5  129.09   11.60
  -1   2  -5  138.89   12.50
   2  -2   5  180.98   14.50
  -2  -2  -5  146.39   13.50
  -2  -2  -5  167.08   13.70
  -2   2  -5  186.18   15.10
   3  -2   5  221.18   18.30
  -3   2  -5  231.58   19.60
  -3   2  -5  225.48   18.30
  -3   2  -5  217.48   19.00
  -3   2  -5  172.38   18.10
  -4  -2  -5   21.40    8.20
  -4  -2  -5   15.90    3.20
   4  -2   5   14.60    7.50
  -4   2  -5    2.70    8.30
  -4   2  -5   11.20    6.90
  -5  -2  -5   67.49    9.90
   5  -2   5   97.29   10.70
  -5  -2  -5   62.79    8.00
  -5   2  -5   75.39   10.00
  -5   2  -5   80.09   11.90
   6  -2   5   17.80    8.30
  -6  -2  -5   24.10    7.70
  -6   2  -5   26.50    7.70
  -6   2  -5   30.10    8.10
  -6   2  -5   27.10    8.70
   7  -2   5   29.30   10.80
  -7  -2  -5   13.00    7.50
  -7  -2  -5   34.60   10.20
  -7   2  -5   24.50    9.80
  -7   2  -5   24.30    7.80
  -7   2  -5   17.70    8.90
   8  -2   5    7.20    8.20
  -8  -2  -5   15.90    8.70
  -8  -2  -5   10.50    4.90
  -8  -2  -5   26.80    8.90
  -8   2  -5   22.70   11.00
  -8   2  -5   15.20    8.30
  -8   2  -5   -0.40   10.30
   9  -2   5  570.34   43.60
  -9  -2  -5  498.85   41.30
  -9  -2  -5  518.45   38.40
  -9  -2  -5  528.45   41.60
  -9   2  -5  487.25   41.20
  -9   2  -5  526.85   44.90
  -9   2  -5  486.65   41.10
 -10  -2  -5   20.60   10.30
  10  -2   5   24.90   12.90
 -10  -2  -5   39.80   11.30
 -10  -2  -5   41.60    8.70
 -10   2  -5   23.30   12.30
 -10   2  -5   25.80   10.20
 -10   2  -5   28.50   12.20
 -11  -2  -5   52.69   14.10
 -11  -2  -5   54.79   11.00
 -11  -2  -5   54.29   13.50
 -11   2  -5   28.30   11.30
 -11   2  -5   28.00   11.30
 -11   2  -5   53.19   15.30
 -12  -2  -5   80.79   18.00
 -12  -2  -5   91.49   17.70
 -12  -2  -5   67.29   12.20
 -12   2  -5   88.79   18.00
 -12   2  -5  102.19   18.70
 -12  -3   5  306.27   31.90
 -12  -3   5  282.57   31.20
 -12  -3   5  314.17   31.80
  12  -3  -5  331.57   32.90
  12   3  -5  262.17   25.70
 -12   3   5  291.57   29.10
 -11  -3   5  556.74   43.80
 -11  -3   5  465.85   42.00
  11  -3  -5  447.06   41.90
 -11  -3   5  459.85   42.30
 -11   3   5  500.85   40.40
  11   3  -5  423.06   37.50
 -11   3   5  450.05   39.50
 -10  -3   5   61.89   17.00
 -10  -3   5  104.59   18.20
 -10  -3   5   98.29   18.70
  10  -3  -5   94.49   18.40
  10   3  -5  109.99   15.00
 -10   3   5   92.59   14.10
 -10   3   5   81.99   17.90
 -10   3   5   95.09   14.30
  -9  -3   5   75.09   15.60
  -9  -3   5   46.00   13.40
   9  -3  -5   62.59   15.50
   9  -3  -5   65.49   12.80
  -9  -3   5   56.39   13.90
  -9   3   5   47.60   14.60
  -9   3   5   61.09   15.20
   9   3  -5   39.40   11.80
   8  -3  -5   24.00   11.80
   8  -3  -5   21.20    8.70
  -8  -3   5   38.10   14.50
  -8  -3   5   40.00   10.80
  -8  -3   5   14.60   13.10
  -8   3   5   23.80    9.10
  -8   3   5   32.60   12.90
   8   3  -5   37.50   11.00
  -8   3   5   22.80    9.90
  -7  -3   5  480.25   38.00
  -7  -3   5  474.65   38.70
   7  -3  -5  535.75   38.40
   7  -3  -5  459.25   39.40
   7   3  -5  495.25   37.10
  -7   3   5  457.95   36.10
  -7   3   5  408.36   36.60
  -7   3   5  473.25   39.80
  -6  -3   5  256.77   22.80
   6  -3  -5  226.98   22.10
  -6  -3   5  247.08   22.60
   6  -3  -5  234.48   23.70
   6  -3  -5  216.38   20.30
  -6   3   5  246.78   22.20
  -6   3   5  203.38   23.00
   6   3  -5  230.78   21.90
   6   3  -5  244.78   17.20
  -6   3   5  234.78   20.30
   5  -3  -5  172.98   15.60
  -5  -3   5  198.98   17.90
  -5  -3   5  150.48   16.10
   5  -3  -5  207.38   18.50
   5  -3  -5  169.38   19.30
  -5   3   5  130.09   15.90
   5   3  -5  159.58   17.00
  -5   3   5  146.99   17.30
   5   3  -5  197.08   13.20
  -5   3   5  160.78   15.10
   4  -3  -5  609.84   49.70
   4  -3  -5  664.73   46.90
  -4  -3   5  717.33   49.00
   4   3  -5  742.33   45.70
  -4   3   5  556.04   48.80
   4   3  -5  728.13   48.80
  -4   3   5  688.23   47.00
   3  -3  -5   34.20    9.90
  -3   3   5   42.80    7.70
  -3   3   5   26.30    8.50
  -3   3   5   67.69   10.40
   2  -3  -5  903.81   64.59
  -2  -3   5 1116.79   67.69
  -2  -3   5 1045.80   66.39
   2  -3  -5  907.31   67.19
   2  -3  -5  941.11   67.09
  -2   3   5  953.10   64.79
   2   3  -5 1038.00   67.09
  -2   3   5  953.80   67.09
  -2   3   5  896.01   66.59
   1  -3  -5  296.87   21.60
   1  -3  -5  231.08   18.50
   1  -3  -5  275.97   21.50
   1   3  -5  315.27   20.70
  -1   3   5  238.78   20.90
  -1   3   5  238.58   20.10
   1   3  -5  318.57   22.30
   0  -3   5  888.11   56.59
   0  -3  -5  813.62   54.49
   0  -3  -5  858.31   56.39
   0  -3   5  855.61   56.69
   0  -3  -5  728.93   55.09
   0  -3   5  867.01   55.89
   0   3   5  799.62   54.09
   0   3   5  699.83   54.09
   0   3   5  786.12   54.29
   0   3   5  767.72   55.99
   0   3  -5  926.01   57.59
   0   3  -5  832.62   55.69
  -1  -3  -5  603.54   40.60
   1  -3   5  659.93   42.90
  -1  -3  -5  603.74   40.60
   1  -3   5  626.34   42.90
  -1  -3  -5  517.95   41.90
   1  -3   5  654.43   43.40
  -1  -3  -5  603.24   41.00
  -1   3  -5  640.64   42.70
   1   3   5  530.55   40.90
  -1   3  -5  637.34   43.40
  -1   3  -5  628.34   43.00
   1   3   5  608.24   42.30
  -2  -3  -5   46.20    7.50
   2  -3   5   69.49    8.80
  -2  -3  -5   42.30    6.50
  -2   3  -5   70.89   10.90
  -2   3  -5   62.39    9.30
  -2   3  -5   67.29   10.60
  -2   3  -5   48.70    8.80
  -3  -3  -5  226.68   20.50
   3  -3   5  268.27   20.90
  -3  -3  -5  217.98   19.10
  -3   3  -5  267.57   21.70
  -3   3  -5  290.27   22.10
  -3   3  -5  265.47   23.00
  -3   3  -5  255.97   20.90
   4  -3   5  422.86   31.60
  -4   3  -5  496.85   32.80
  -4   3  -5  417.06   31.60
  -4   3  -5  355.46   32.30
  -4   3  -5  386.36   32.10
   5  -3   5   63.39   11.30
  -5  -3  -5   64.19    7.60
  -5  -3  -5   62.39   10.80
  -5  -3  -5   45.40    7.00
  -5   3  -5   64.89   13.30
  -5   3  -5   60.49   10.70
  -5   3  -5   72.99   11.80
   6  -3   5 1184.28   79.49
  -6  -3  -5 1008.20   77.29
  -6  -3  -5 1128.69   78.69
  -6   3  -5 1119.59   80.49
  -6   3  -5 1120.69   79.09
  -6   3  -5 1206.38   79.89
   7  -3   5 1080.39   89.09
  -7  -3  -5 1266.17   84.89
  -7  -3  -5 1449.06   87.69
  -7   3  -5 1190.88   86.89
  -7   3  -5 1275.57   89.09
  -7   3  -5 1143.59   86.69
  -8  -3  -5  327.07   27.60
   8  -3   5  314.47   28.90
  -8  -3  -5  307.27   24.60
  -8   3  -5  301.77   28.40
  -8   3  -5  371.76   29.80
  -8   3  -5  375.76   36.30
  -9  -3  -5 1505.95  100.29
  -9  -3  -5 1482.75  103.49
   9  -3   5 1506.85  105.29
  -9  -3  -5 1500.15  104.69
  -9   3  -5 1437.06  104.69
  -9   3  -5 1539.25  108.09
  -9   3  -5 1412.96  104.89
  10  -3   5    8.70   10.00
 -10  -3  -5   14.10    9.00
 -10  -3  -5   23.80   10.10
 -10  -3  -5   20.50    6.40
 -10   3  -5   -0.50   11.30
 -10   3  -5   25.70   10.10
 -10   3  -5   22.60   10.50
  11  -3   5  145.09   22.80
 -11  -3  -5  174.68   21.60
 -11  -3  -5  156.08   20.90
 -11  -3  -5  157.18   15.30
 -11   3  -5  164.08   24.90
 -11   3  -5  164.78   21.50
 -11   3  -5  150.78   22.90
 -12  -3  -5   23.60    6.30
 -12  -3  -5   11.30   11.90
 -12  -3  -5   26.00   11.10
 -12   3  -5   39.20   14.70
 -12   3  -5   14.60   10.40
 -12   3  -5   25.40   14.50
  12  -4  -5   81.29   18.10
 -12  -4   5   89.19   19.60
 -12  -4   5  126.79   21.60
 -12  -4   5  115.49   21.00
 -12   4   5  101.29   17.00
  12   4  -5   64.49   11.60
 -12   4   5   86.19   21.20
 -11  -4   5   11.80   13.30
 -11  -4   5   19.60   10.50
  11  -4  -5    4.70   10.40
 -11  -4   5   -3.90    8.80
 -11   4   5   12.90   11.00
  11   4  -5   10.20    7.50
 -11   4   5   20.60   13.30
 -11   4   5   14.70   10.70
 -10  -4   5   54.49   14.70
 -10  -4   5   57.69   14.60
 -10  -4   5   61.99   14.20
  10   4  -5   56.49   11.60
 -10   4   5   94.99   16.90
 -10   4   5   42.50   14.70
 -10   4   5   69.79   16.30
   9  -4  -5   29.80   11.80
   9  -4  -5   41.40   10.00
  -9  -4   5   26.40   12.00
  -9  -4   5   60.99   12.50
  -9   4   5   18.90    9.40
  -9   4   5   26.90   12.70
   9   4  -5   24.60    9.50
  -9   4   5   58.79   13.90
   8  -4  -5  148.69   19.70
   8  -4  -5  183.28   20.40
  -8   4   5  174.08   20.50
  -8   4   5  171.78   22.50
   7  -4  -5  175.48   18.70
  -7  -4   5  179.68   19.80
   7  -4  -5  175.88   21.60
   7  -4  -5  164.68   18.60
  -7  -4   5  179.98   19.60
  -7   4   5  187.58   19.90
  -7   4   5  151.98   17.00
  -7   4   5  162.58   23.70
   7   4  -5  175.58   18.40
   6  -4  -5  228.48   20.50
  -6  -4   5  235.78   22.40
  -6  -4   5  244.68   22.20
   6  -4  -5  234.18   22.30
   6  -4  -5  239.18   24.70
  -6   4   5  243.58   23.40
   6   4  -5  263.97   22.60
  -6   4   5  226.78   24.30
  -6   4   5  229.78   20.30
  -5  -4   5 1391.26  100.39
  -5  -4   5 1435.06  101.39
   5  -4  -5 1578.74  102.29
   5  -4  -5 1372.96   99.29
   5  -4  -5 1513.85  102.99
  -5   4   5 1573.64  103.19
   5   4  -5 1416.76   96.59
   5   4  -5 1438.36  100.69
  -5   4   5 1441.26   99.49
  -5   4   5 1563.34  102.19
  -4  -4   5  236.48   21.90
   4  -4  -5  226.18   19.50
   4  -4  -5  276.27   22.80
   4  -4  -5  252.57   23.80
  -4  -4   5  258.17   20.80
  -4   4   5  243.38   23.00
  -4   4   5  241.48   21.90
   4   4  -5  254.77   17.90
   4   4  -5  264.07   21.70
  -4   4   5  264.07   20.00
  -3  -4   5   91.49   12.20
   3  -4  -5   59.99    8.00
   3  -4  -5   80.29   13.30
   3  -4  -5   71.89   11.90
  -3  -4   5   97.49   10.60
  -3   4   5   85.39   13.10
  -3   4   5   57.89    9.40
   3   4  -5   89.39   11.50
  -3   4   5   86.89    8.70
  -3   4   5   74.09   11.70
   3   4  -5   82.39   11.00
   2  -4  -5   88.19   13.70
  -2  -4   5  115.99   13.50
   2  -4  -5  101.99    9.50
   2  -4  -5   91.59   12.80
  -2  -4   5  127.69   11.60
  -2   4   5  118.29   16.00
   2   4  -5  103.99   12.70
  -2   4   5   98.59    9.60
  -2   4   5  119.49   12.50
  -2   4   5  105.49   12.40
   2   4  -5   99.49   11.80
   1  -4  -5 1159.68   88.59
   1  -4  -5 1110.89   86.79
  -1  -4   5 1503.95   88.19
   1  -4  -5 1229.88   84.69
  -1   4   5 1159.88   84.49
   1   4  -5 1392.26   87.59
   1   4  -5 1502.85   86.39
  -1   4   5 1395.66   85.99
  -1   4   5 1088.29   86.59
  -1   4   5 1234.98   86.09
   0  -4  -5  624.44   42.90
   0   4   5  591.54   40.60
   0   4   5  570.64   42.50
  -1  -4  -5  242.18   22.40
  -1  -4  -5  268.47   20.40
  -1  -4  -5  289.37   19.80
  -1   4  -5  274.87   23.40
   1   4   5  244.38   20.90
  -2  -4  -5 1486.75   92.89
   2  -4   5 1353.96   95.29
  -2  -4  -5 1466.85   92.59
  -2  -4  -5 1474.65   92.39
  -2  -4  -5 1344.27   93.79
   2  -4   5 1423.46   95.19
  -2   4  -5 1335.57   95.09
  -2   4  -5 1274.47   94.29
   2   4   5 1430.16   93.79
  -2   4  -5 1393.26   96.49
  -2   4  -5 1383.86   95.59
  -3  -4  -5  139.49   11.60
  -3  -4  -5  125.49    9.40
  -3  -4  -5  128.09   11.40
  -3  -4  -5  108.59    9.70
  -3   4  -5  128.99   13.00
  -3   4  -5  150.98   13.80
   4  -4   5  366.86   29.20
  -4  -4  -5  407.66   27.20
  -4  -4  -5  364.56   25.70
  -4   4  -5  371.46   29.80
  -4   4  -5  367.36   30.20
  -4   4  -5  387.06   31.30
  -4   4  -5  343.87   29.10
  -4   4  -5  369.66   29.70
   5  -4   5  187.48   18.10
  -5  -4  -5  176.28   14.60
  -5  -4  -5  176.18   14.90
  -5  -4  -5  188.98   19.10
  -5   4  -5  194.58   18.70
  -5   4  -5  188.68   18.30
  -5   4  -5  190.78   19.70
  -5   4  -5  213.48   21.00
  -6  -4  -5   47.10    6.90
  -6  -4  -5   74.39   12.70
   6  -4   5   71.49   12.80
  -6  -4  -5   52.29    8.90
  -6   4  -5   60.09   13.20
  -6   4  -5   56.99   11.50
  -6   4  -5   37.30   11.80
   7  -4   5   19.40    9.40
  -7  -4  -5   27.50    7.00
  -7  -4  -5   26.30    5.40
  -7  -4  -5   28.20   10.00
  -7   4  -5   19.30    8.60
  -7   4  -5   23.70    9.60
  -7   4  -5   21.40   10.30
   8  -4   5   10.50   10.20
  -8  -4  -5   23.00    5.40
  -8  -4  -5   32.50   11.70
  -8  -4  -5   20.40    8.00
  -8   4  -5   16.30   12.50
  -8   4  -5   15.20    9.90
  -8   4  -5   15.20    8.90
   9  -4   5  574.64   47.20
  -9  -4  -5  587.34   45.20
  -9  -4  -5  565.74   40.70
  -9  -4  -5  551.04   50.19
  -9   4  -5  618.84   47.90
  -9   4  -5  640.84   51.09
  -9   4  -5  602.64   47.50
 -10  -4  -5   66.39    7.40
 -10  -4  -5   74.99   13.70
 -10  -4  -5   67.49   14.40
  10  -4   5   65.49   15.90
 -10   4  -5   71.59   15.00
 -10   4  -5   85.29   16.20
 -10   4  -5   81.09   19.00
  11  -4   5  206.78   25.20
 -11  -4  -5  194.38   22.90
 -11   4  -5  149.69   31.90
 -11   4  -5  204.58   23.50
 -11   4  -5  206.78   27.00
 -12  -4  -5  615.74   49.30
 -12   4  -5  571.24   54.79
 -12  -5   5   14.80   12.20
 -12  -5   5   19.30   13.20
 -12   5   5   32.50   12.10
  12   5  -5   -2.00    5.60
 -12   5   5    8.00   10.70
  11  -5  -5   95.59   20.60
 -11  -5   5  112.19   20.70
 -11  -5   5   62.99   20.00
 -11  -5   5  101.99   20.60
  11   5  -5   68.19   11.80
 -11   5   5  116.09   20.80
 -11   5   5  136.79   20.60
 -11   5   5  108.99   21.20
 -10  -5   5   36.60   12.30
  10  -5  -5   27.80   12.70
 -10  -5   5    1.60    9.80
 -10  -5   5    8.00   13.70
 -10   5   5   36.20   13.30
 -10   5   5   13.20    9.50
 -10   5   5   16.40   10.40
  10   5  -5   13.80    8.30
  -9  -5   5  132.49   20.80
   9  -5  -5  118.49   17.20
  -9  -5   5  117.39   17.10
   9  -5  -5  134.09   18.10
  -9   5   5  113.09   15.30
   9   5  -5  118.49   15.90
  -9   5   5  138.99   21.00
  -9   5   5  129.99   20.80
   8  -5  -5  883.11   66.59
  -8  -5   5  822.62   62.99
   8  -5  -5  901.01   64.69
  -8  -5   5  846.42   63.69
  -8   5   5  760.22   62.99
  -8   5   5  916.81   66.69
   8   5  -5  850.31   61.29
  -8   5   5  812.02   61.79
   7  -5  -5   39.50   12.00
   7  -5  -5   12.30   12.40
  -7  -5   5   32.50    9.50
   7  -5  -5   38.30   10.70
  -7  -5   5   43.90   12.30
  -7   5   5   35.90   10.50
  -7   5   5   31.30    9.80
  -7   5   5   30.90   12.60
   7   5  -5   38.50   10.10
   6  -5  -5  242.38   23.20
  -6  -5   5  196.88   21.60
  -6  -5   5  201.18   20.40
   6  -5  -5  208.38   19.70
   6  -5  -5  217.78   24.20
  -6   5   5  193.08   21.20
   6   5  -5  220.48   20.50
  -6   5   5  199.38   19.00
  -6   5   5  254.77   24.40
   5  -5  -5  615.84   43.70
   5  -5  -5  634.24   47.80
  -5  -5   5  609.24   45.80
  -5  -5   5  610.24   44.30
   5   5  -5  640.54   44.80
  -5   5   5  502.65   45.00
  -5   5   5  615.34   47.00
  -5   5   5  585.84   43.60
   4  -5  -5  194.78   18.30
   4  -5  -5  227.98   22.90
  -4  -5   5  275.17   20.00
  -4  -5   5  210.68   21.20
  -4   5   5  226.28   22.10
   4   5  -5  246.38   20.50
   4   5  -5  215.58   16.30
  -4   5   5  206.38   18.50
  -4   5   5  247.38   22.20
  -3  -5   5  661.43   49.40
  -3  -5   5  636.54   47.10
   3  -5  -5  616.24   46.40
   3  -5  -5  731.73   50.59
   3  -5  -5  771.02   50.49
  -3   5   5  702.83   47.20
  -3   5   5  649.04   49.20
  -3   5   5  665.13   48.60
  -3   5   5  655.63   49.20
   3   5  -5  657.33   48.40
  -3   5   5  623.94   46.80
   3   5  -5  696.03   47.70
  -2  -5   5  498.95   37.90
   2  -5  -5  598.24   41.20
   2  -5  -5  469.05   37.10
   2  -5  -5  621.24   41.50
  -2  -5   5  519.95   40.40
  -2   5   5  563.34   39.20
   2   5  -5  479.85   39.20
  -2   5   5  512.05   38.00
   2   5  -5  556.84   38.40
  -2   5   5  529.65   39.90
  -2   5   5  562.54   37.90
  -2   5   5  531.05   39.70
  -1  -5   5  936.91   65.09
   1  -5  -5  781.32   61.89
  -1  -5   5  886.61   62.79
   1  -5  -5 1055.69   65.29
  -1  -5   5  978.30   64.89
   1  -5  -5 1021.90   65.49
  -1   5   5  925.01   64.49
   1   5  -5  886.91   64.59
  -1   5   5  895.81   62.99
  -1   5   5  876.21   61.19
  -1   5   5  909.91   63.49
   0  -5  -5  485.25   36.20
   0  -5   5  527.45   37.00
   0  -5  -5  553.04   38.50
   0  -5  -5  572.04   40.20
   0  -5  -5  522.15   37.40
   0  -5   5  512.35   38.40
   0  -5   5  510.35   39.30
   0   5   5  515.35   35.80
   0   5  -5  513.25   39.60
   0   5   5  494.25   35.80
   0   5   5  529.05   38.30
   0   5   5  496.65   34.20
   0   5  -5  484.15   38.80
   1  -5   5  388.86   30.80
   1  -5   5  360.76   31.40
  -1  -5  -5  405.06   26.70
  -1  -5  -5  448.36   30.10
   1  -5   5  393.16   29.80
  -1  -5  -5  467.15   30.90
  -1   5  -5  388.66   32.40
  -1   5  -5  366.96   31.10
  -1   5  -5  359.06   31.10
  -1   5  -5  394.26   29.50
   1   5   5  427.36   30.30
  -2  -5  -5  907.71   65.69
  -2  -5  -5 1008.10   66.39
  -2  -5  -5  857.91   67.79
   2  -5   5 1017.60   68.89
   2  -5   5 1026.70   68.49
  -2  -5  -5  957.90   64.79
  -2   5  -5  984.90   68.49
   2   5   5 1014.20   66.79
  -2   5  -5  994.80   67.29
  -2   5  -5  972.00   68.89
  -2   5  -5  968.10   68.19
  -2   5  -5 1017.60   69.99
  -3  -5  -5   53.89    6.90
   3  -5   5   31.70    7.90
  -3  -5  -5   43.90    6.90
  -3   5  -5   79.29   10.10
  -3   5  -5   52.49    8.40
  -4  -5  -5  888.41   56.29
   4  -5   5  788.02   59.19
  -4  -5  -5  772.62   56.69
  -4   5  -5  870.01   60.29
  -4   5  -5  769.62   58.99
  -4   5  -5  931.11   62.49
  -4   5  -5  811.72   60.09
  -5  -5  -5  179.38   16.50
   5  -5   5  216.78   20.70
  -5   5  -5  232.38   21.20
  -5   5  -5  234.28   23.80
  -5   5  -5  235.38   22.40
  -5   5  -5  243.68   21.60
  -5   5  -5  214.98   20.40
  -6  -5  -5  113.59   11.70
  -6  -5  -5   95.39    9.60
   6  -5   5   60.19   16.70
  -6  -5  -5  147.99   17.10
  -6   5  -5  114.09   16.60
  -6   5  -5  100.49   14.30
  -6   5  -5  123.89   15.20
  -6   5  -5  149.39   19.30
  -7  -5  -5  862.01   58.79
  -7  -5  -5  750.42   52.49
   7  -5   5  862.41   65.09
  -7  -5  -5  782.22   55.19
  -7   5  -5  761.62   60.89
  -7   5  -5  710.33   58.79
  -7   5  -5  763.42   59.19
  -8  -5  -5   29.30    3.90
  -8  -5  -5   41.80   13.30
   8  -5   5   35.80   13.20
  -8  -5  -5   36.30    9.80
  -8  -5  -5   33.90    4.10
  -8   5  -5   36.70   13.50
  -8   5  -5   33.10   11.10
  -8   5  -5   35.60   11.10
  -8   5  -5   29.00   13.60
   9  -5   5  129.69   19.40
  -9  -5  -5  160.68   18.00
  -9  -5  -5  144.09   18.70
  -9   5  -5  182.48   21.40
  -9   5  -5  173.48   24.40
  -9   5  -5  164.38   20.00
 -10  -5  -5  263.37   24.30
  10  -5   5  186.58   28.40
 -10  -5  -5  268.67   26.00
 -10   5  -5  219.48   25.50
 -10   5  -5  225.88   25.40
 -10   5  -5  244.28   30.20
 -11  -5  -5   39.80   11.70
 -11  -5  -5   44.30   13.80
  11  -5   5   37.50   14.60
 -11   5  -5   34.10   16.70
 -11   5  -5   65.39   16.80
 -11  -6   5   84.39   20.20
 -11   6   5  111.29   19.80
  11   6  -5  114.99   17.20
 -11   6   5  125.19   21.00
 -10  -6   5  643.84   57.89
 -10  -6   5  748.63   58.19
 -10  -6   5  707.93   60.79
  10  -6  -5  752.92   61.89
  10  -6  -5  751.62   58.79
 -10   6   5  862.11   60.69
 -10   6   5  617.24   56.09
 -10   6   5  807.62   63.29
   9  -6  -5   22.40    9.30
   9  -6  -5   14.50   13.50
   9  -6  -5    7.30   11.00
  -9  -6   5    2.70    9.00
  -9  -6   5   10.40    8.10
   9   6  -5   11.70    7.60
  -9   6   5   29.70   13.30
  -9   6   5   22.90   12.00
  -9   6   5    6.00    6.90
   8  -6  -5  224.18   23.30
  -8  -6   5  192.38   23.10
   8  -6  -5  205.18   25.90
   8  -6  -5  195.88   21.00
  -8  -6   5  216.28   22.50
  -8   6   5  208.68   25.50
  -8   6   5  223.98   21.20
   8   6  -5  196.78   20.10
   7  -6  -5  100.39   19.40
  -7  -6   5  113.79   15.40
   7  -6  -5   94.69   16.80
   7  -6  -5   95.09   15.50
  -7   6   5  107.79   17.60
   7   6  -5   96.29   13.90
  -7   6   5  102.99   18.40
  -7   6   5   88.09   15.10
   6  -6  -5  124.39   15.90
   6  -6  -5   95.69   12.50
  -6  -6   5  111.19   14.40
   6  -6  -5  124.59   18.90
  -6  -6   5  107.39   15.60
  -6   6   5  112.19   18.40
  -6   6   5   94.39   13.00
  -6   6   5   97.09   15.10
   6   6  -5  104.89   13.70
   5  -6  -5  546.05   41.50
   5  -6  -5  466.85   37.40
  -5  -6   5  492.75   38.00
   5  -6  -5  463.65   42.10
  -5  -6   5  507.35   40.30
  -5   6   5  507.65   41.40
  -5   6   5  505.95   38.10
   5   6  -5  527.75   38.80
  -5   6   5  520.95   40.70
   4  -6  -5  139.49   16.70
  -4  -6   5  171.38   14.90
  -4  -6   5  150.88   17.40
   4  -6  -5  120.89   13.50
   4  -6  -5  167.58   19.80
  -4   6   5  132.89   16.50
  -4   6   5  113.69   16.20
   4   6  -5  138.69   15.60
   4   6  -5  161.38   11.70
  -4   6   5  125.49   14.50
  -4   6   5  129.39   17.30
   3  -6  -5   49.99   12.30
  -3  -6   5   31.80   10.80
   3  -6  -5   46.30   11.40
   3  -6  -5   39.00    8.20
  -3  -6   5   40.50    8.00
  -3   6   5   32.40   10.30
  -3   6   5   35.30    7.00
  -3   6   5   37.40   10.00
   3   6  -5   38.70    8.00
  -3   6   5   47.90    8.60
  -3   6   5   55.79   12.00
   3   6  -5   39.90    6.30
   3   6  -5   37.80    9.50
   2  -6  -5  306.47   24.20
  -2  -6   5  336.07   28.40
   2  -6  -5  359.36   28.60
  -2  -6   5  293.77   24.40
   2  -6  -5  321.87   27.30
  -2   6   5  311.87   25.80
   2   6  -5  291.47   27.10
  -2   6   5  346.47   23.80
   2   6  -5  313.47   24.60
   2   6  -5  315.37   26.60
  -2   6   5  343.07   27.30
   2   6  -5  292.47   24.20
  -2   6   5  375.86   27.40
  -1  -6   5  593.94   42.60
   1  -6  -5  473.15   39.10
   1  -6  -5  563.74   41.90
   1  -6  -5  589.54   42.70
  -1  -6   5  611.34   39.90
  -1  -6   5  571.54   42.10
  -1   6   5  541.45   40.50
  -1   6   5  470.95   39.60
   1   6  -5  523.05   39.60
   1   6  -5  616.44   42.30
   1   6  -5  646.54   43.30
  -1   6   5  539.55   37.40
   0  -6   5  705.03   50.09
   0  -6  -5  735.33   52.19
   0  -6  -5  743.13   52.29
   0  -6  -5  621.74   49.70
   0  -6  -5  822.52   51.59
   0  -6   5  690.83   51.99
   0   6  -5  756.02   50.09
   0   6  -5  664.93   50.89
   0   6  -5  729.03   53.39
   0   6   5  690.33   49.30
   0   6  -5  756.42   52.69
  -1  -6  -5   38.00    8.80
  -1  -6  -5   33.70    8.30
   1  -6   5   28.70    8.50
  -1   6  -5   33.90    7.70
   1   6   5   32.40    7.00
  -2  -6  -5  224.68   18.30
  -2  -6  -5  233.18   19.30
   2  -6   5  205.78   19.80
   2  -6   5  235.68   22.20
   2   6   5  212.08   18.40
  -2   6  -5  203.48   21.20
  -2   6  -5  190.98   20.10
  -2   6  -5  239.08   19.00
  -2   6  -5  226.68   22.20
  -3  -6  -5  296.27   25.50
  -3  -6  -5  351.86   26.30
  -3  -6  -5  286.47   25.60
   3  -6   5  380.46   28.80
  -3  -6  -5  319.37   24.00
  -3   6  -5  365.06   30.70
  -3   6  -5  367.36   29.90
   3   6   5  335.87   25.50
  -3   6  -5  367.96   27.50
  -3   6  -5  379.16   28.90
  -3   6  -5  342.37   28.40
  -4  -6  -5  301.37   25.10
   4  -6   5  363.36   28.70
  -4  -6  -5  300.97   24.80
  -4  -6  -5  320.57   25.70
  -4   6  -5  346.37   28.80
  -4   6  -5  377.06   31.80
  -4   6  -5  346.67   28.90
  -4   6  -5  362.86   27.80
  -4   6  -5  361.36   30.30
  -5  -6  -5   21.60    5.70
  -5  -6  -5   23.90    6.70
   5  -6   5   30.00   10.00
  -5   6  -5   30.90   12.00
  -5   6  -5   36.50   11.10
  -5   6  -5   24.30   12.00
  -5   6  -5   33.30   11.10
  -5   6  -5   31.70    9.40
   6  -6   5  610.14   47.40
  -6  -6  -5  596.04   41.80
  -6  -6  -5  589.14   43.70
  -6   6  -5  629.34   48.50
  -6   6  -5  565.24   47.00
  -6   6  -5  642.74   50.59
  -6   6  -5  641.84   52.29
  -6   6  -5  628.24   47.10
   7  -6   5  121.99   17.00
  -7  -6  -5  124.69   14.20
  -7   6  -5  119.59   18.10
  -7   6  -5  134.69   19.50
  -7   6  -5  134.59   20.60
  -7   6  -5  119.49   17.50
   8  -6   5  332.17   30.10
  -8  -6  -5  282.97   26.40
  -8  -6  -5  309.87   29.20
  -8   6  -5  344.57   34.30
  -8   6  -5  330.77   31.30
  -8   6  -5  321.37   33.80
  -9  -6  -5  193.08   20.00
  -9  -6  -5  205.58   22.60
   9  -6   5  195.48   22.60
  -9   6  -5  198.18   23.00
  -9   6  -5  192.78   22.20
  -9   6  -5  163.28   24.00
  -9   6  -5  178.88   26.90
 -10  -6  -5  359.76   32.50
 -10  -6  -5  351.26   34.10
  10  -6   5  345.27   34.50
 -10   6  -5  408.76   39.90
 -10   6  -5  366.06   36.60
 -10   6  -5  401.36   36.70
 -11  -6  -5   76.09   16.10
 -11  -6  -5   61.69   17.40
 -11   6  -5   49.90   16.10
 -11   6  -5   88.69   18.10
 -11   6  -5   82.89   18.20
 -11  -7   5  277.87   32.00
 -11  -7   5  256.37   29.70
  11  -7  -5  219.08   29.90
 -11   7   5  259.87   31.20
 -10  -7   5   24.80   14.70
  10  -7  -5   80.09   16.70
  10  -7  -5   53.09   23.40
 -10  -7   5   38.10   12.90
 -10   7   5   38.40   15.70
 -10   7   5   40.50   15.70
 -10   7   5   48.60   13.40
  -9  -7   5  134.39   22.30
  -9  -7   5  118.59   19.30
   9  -7  -5   91.49   18.00
   9  -7  -5   98.69   20.80
   9   7  -5  105.59   13.50
  -9   7   5  116.49   22.70
   9   7  -5  100.19   13.80
  -9   7   5  114.39   18.60
  -9   7   5  128.19   20.20
   8  -7  -5  644.14   50.39
   8  -7  -5  577.44   47.10
  -8  -7   5  580.44   46.90
  -8  -7   5  569.74   49.60
   8  -7  -5  614.54   52.39
   8   7  -5  601.04   45.20
  -8   7   5  656.33   52.49
   8   7  -5  598.14   45.50
  -8   7   5  617.64   47.70
  -8   7   5  638.54   50.49
   7  -7  -5   36.80   13.80
  -7  -7   5   10.00   10.40
  -7  -7   5   22.20    8.40
   7  -7  -5    7.20   10.20
   7  -7  -5   32.10   11.30
  -7   7   5   15.00    9.90
   7   7  -5   11.90    7.40
  -7   7   5   17.20   11.60
  -7   7   5   10.10    8.90
   6  -7  -5  239.28   24.00
   6  -7  -5  217.58   20.50
  -6  -7   5  201.68   20.50
   6  -7  -5  252.17   26.90
  -6   7   5  243.18   25.80
  -6   7   5  208.28   21.30
   6   7  -5  206.98   20.50
  -6   7   5  232.28   24.00
  -5  -7   5  407.76   31.80
   5  -7  -5  516.75   39.60
  -5  -7   5  411.56   35.10
   5  -7  -5  445.06   32.40
   5   7  -5  348.57   27.30
   5   7  -5  405.86   32.60
  -5   7   5  420.56   32.80
  -5   7   5  504.85   41.20
  -5   7   5  387.86   34.40
  -5   7   5  376.36   34.50
   5   7  -5  382.76   33.10
   4  -7  -5   52.79   11.60
  -4  -7   5   26.80   10.70
   4  -7  -5   48.00    9.90
   4  -7  -5   53.49   13.50
  -4  -7   5   67.19    9.70
  -4   7   5   96.09   16.00
  -4   7   5   36.10    9.60
  -4   7   5   59.79   13.50
   4   7  -5   29.30    9.20
  -4   7   5   48.50   12.00
   4   7  -5   42.80   10.70
  -4   7   5   52.99    9.30
   3  -7  -5   69.49   14.70
   3  -7  -5   71.29   13.10
   3  -7  -5   60.89   10.20
  -3  -7   5   63.29   14.90
  -3  -7   5   66.29    9.20
  -3   7   5   58.69    8.60
  -3   7   5   58.09   13.10
   3   7  -5   48.80   11.00
  -3   7   5   80.69   13.70
   3   7  -5   64.69    8.40
   3   7  -5   55.69   11.60
  -3   7   5   87.79   14.90
  -3   7   5   69.49   11.60
  -2  -7   5  151.98   19.30
  -2  -7   5  158.88   15.60
   2  -7  -5  200.68   20.70
   2  -7  -5  225.98   20.50
   2   7  -5  168.88   18.80
  -2   7   5  181.98   13.80
  -2   7   5  152.78   17.30
   2   7  -5  166.48   15.80
  -1  -7   5   77.29   14.00
   1  -7  -5   67.59   12.40
  -1  -7   5   57.99    8.90
  -1  -7   5   75.09   14.40
   1  -7  -5   55.89   12.60
   1  -7  -5   52.79    9.50
  -1   7   5   74.79   12.90
   1   7  -5   52.69   11.70
  -1   7   5   66.19   10.70
   1   7  -5   57.09    9.40
   1   7  -5   61.19   12.70
  -1   7   5   52.59   10.20
   1   7  -5   53.49    9.10
   0  -7   5  891.41   65.59
   0  -7  -5  921.61   64.29
   0  -7   5  886.31   64.59
   0  -7   5  915.11   62.29
   0  -7  -5  839.52   63.29
   0  -7  -5  963.10   65.09
   0  -7  -5  802.72   62.19
   0   7  -5  899.21   61.79
   0   7   5  876.11   61.49
   0   7  -5  951.60   65.09
   0   7  -5  903.71   65.59
   0   7   5  931.31   61.89
   0   7  -5  856.81   63.19
   0   7   5  938.81   64.09
  -1  -7  -5   41.10   10.20
  -1  -7  -5   53.69   10.20
   1  -7   5   50.59   12.60
   1  -7   5   54.79   11.30
  -1  -7  -5   47.90   10.40
  -1   7  -5   47.20    9.40
  -1   7  -5   49.20   11.90
  -1   7  -5   47.20    8.00
   1   7   5   38.10    5.00
  -1   7  -5   54.39   12.30
   1   7   5   54.99   10.10
   2  -7   5  162.88   18.40
  -2  -7  -5  163.48   17.60
  -2  -7  -5  161.78   17.10
  -2  -7  -5  156.98   16.90
   2  -7   5  239.18   21.90
  -2   7  -5  189.78   20.30
  -2   7  -5  201.38   19.50
  -2   7  -5  197.38   20.70
  -2   7  -5  224.58   17.40
  -2   7  -5  201.18   21.20
  -3  -7  -5  158.58   16.50
  -3  -7  -5  163.48   15.60
  -3  -7  -5  176.38   12.40
  -3  -7  -5  167.98   12.30
   3  -7   5  182.98   18.20
  -3  -7  -5  173.88   17.30
   3   7   5  164.68   15.20
  -3   7  -5  162.58   19.30
  -3   7  -5  176.58   20.90
  -3   7  -5  167.28   20.20
  -3   7  -5  174.48   18.90
  -3   7  -5  167.48   16.70
  -4  -7  -5   63.39   10.80
   4  -7   5   55.79   12.10
  -4  -7  -5   56.09    7.30
  -4  -7  -5   46.20    8.20
  -4   7  -5   68.39   15.10
  -4   7  -5   62.39   13.10
  -4   7  -5   68.19   11.40
  -5  -7  -5  697.93   47.60
   5  -7   5  606.54   49.50
  -5   7  -5  668.43   51.09
  -5   7  -5  635.34   50.29
   6  -7   5  486.65   40.60
  -6  -7  -5  468.85   37.80
  -6   7  -5  509.85   40.10
  -6   7  -5  556.64   43.20
  -6   7  -5  445.56   40.40
  -6   7  -5  543.25   42.20
  -7  -7  -5  362.66   32.10
   7  -7   5  304.47   31.00
  -7  -7  -5  303.87   28.40
  -7   7  -5  413.16   36.80
  -7   7  -5  345.17   32.90
  -7   7  -5  386.36   31.70
  -8  -7  -5  176.28   19.70
   8  -7   5  219.38   23.70
  -8  -7  -5  212.78   23.10
  -8   7  -5  201.18   23.20
  -8   7  -5  217.48   27.40
  -8   7  -5  156.68   23.70
  -8   7  -5  178.88   23.70
  -8   7  -5  186.38   22.10
   9  -7   5   79.09   21.70
  -9  -7  -5   53.79   12.30
  -9  -7  -5   74.39   16.60
  -9   7  -5   93.29   18.50
  -9   7  -5   94.19   17.30
  -9   7  -5   89.79   20.40
  -9   7  -5   65.99   15.00
  10  -7   5   69.29   15.90
 -10   7  -5   63.49   17.80
 -10   7  -5   84.09   18.00
 -10   7  -5   66.59   18.60
 -10   7  -5   64.69   19.70
 -11  -7  -5   81.79   17.10
 -11   7  -5  131.59   25.00
 -10  -8   5   29.70   12.00
  10  -8  -5   61.89   17.60
  10  -8  -5   15.90   10.20
 -10   8   5   26.20   14.50
 -10   8   5   40.50   12.80
 -10   8   5   37.60   14.70
   9  -8  -5   15.50   11.30
   9  -8  -5   11.50   13.00
  -9  -8   5  -16.00    9.50
  -9  -8   5   20.70   10.80
  -9   8   5   12.40   12.60
  -9   8   5   18.70   11.00
   9   8  -5   10.60    5.40
   9   8  -5    3.10    6.80
  -9   8   5  -11.40   13.10
  -9   8   5   20.10   10.40
   8  -8  -5   54.99   13.10
  -8  -8   5   31.40   11.20
  -8  -8   5   31.60   13.40
   8  -8  -5   31.90   12.00
   8  -8  -5   53.69   15.30
  -8   8   5   52.29   14.60
   8   8  -5   52.29   10.20
   8   8  -5   44.40    9.40
  -8   8   5   21.50   13.90
  -8   8   5   64.79   16.00
  -8   8   5   23.90   12.10
  -7  -8   5  256.27   28.50
   7  -8  -5  284.77   25.50
  -7  -8   5  305.57   25.30
   7  -8  -5  287.57   31.10
  -7   8   5  244.68   25.60
   7   8  -5  245.98   23.40
   7   8  -5  261.57   24.30
  -7   8   5  247.68   28.90
  -7   8   5  277.17   32.30
   6  -8  -5  100.09   22.90
  -6  -8   5  119.39   14.40
  -6  -8   5  104.09   19.50
   6  -8  -5  152.58   22.40
   6  -8  -5   98.49   14.80
  -6   8   5  127.69   19.30
  -6   8   5  117.89   15.50
  -6   8   5  100.29   18.80
   6   8  -5  100.59   14.30
   6   8  -5  118.29   15.60
  -6   8   5  131.29   20.80
   5  -8  -5  106.79   18.30
   5  -8  -5   96.99   13.30
  -5  -8   5  106.99   18.50
   5  -8  -5  112.19   20.20
  -5   8   5  102.19   17.90
  -5   8   5   90.19   13.70
   5   8  -5  101.19   15.70
  -5   8   5  114.99   19.00
   5   8  -5   88.89    8.00
  -5   8   5  125.89   20.00
   5   8  -5   88.19   13.50
   4  -8  -5  396.86   34.70
  -4  -8   5  435.26   34.50
  -4   8   5  500.75   39.70
   4   8  -5  477.65   33.20
   4   8  -5  463.35   37.20
  -4   8   5  430.16   37.30
  -4   8   5  512.15   39.40
  -4   8   5  482.95   34.60
  -4   8   5  469.15   36.40
   4   8  -5  444.36   36.40
   3  -8  -5  473.45   37.60
   3  -8  -5  511.45   40.80
  -3  -8   5  533.85   41.40
   3  -8  -5  529.85   42.90
  -3  -8   5  472.25   36.60
   3   8  -5  523.55   36.90
  -3   8   5  522.85   36.00
   3   8  -5  489.65   38.90
   3   8  -5  504.05   39.80
  -3   8   5  456.95   39.10
  -3   8   5  514.85   40.80
  -2  -8   5  142.69   20.20
  -2  -8   5  129.49   12.70
   2  -8  -5  126.69   17.80
  -2  -8   5  106.69   17.50
   2  -8  -5  137.09   17.30
   2  -8  -5  105.09   13.10
  -2   8   5  115.49   16.70
  -2   8   5  123.39   15.40
  -2   8   5  150.08   16.70
   2   8  -5  135.19   17.10
   2   8  -5  106.19   15.20
   2   8  -5  126.89   13.10
  -2   8   5  115.29   10.30
   2   8  -5  133.89   13.20
   1  -8  -5  389.46   33.40
  -1  -8   5  431.36   32.70
  -1  -8   5  451.65   36.70
  -1  -8   5  465.45   37.70
   1  -8  -5  473.45   37.90
   1  -8  -5  407.16   35.50
   1   8  -5  468.35   32.90
   1   8  -5  498.55   37.60
  -1   8   5  403.66   34.00
  -1   8   5  408.56   34.00
   1   8  -5  504.25   34.90
   1   8  -5  448.66   36.40
   0  -8   5    0.40    9.70
   0  -8   5    5.00    9.10
   0  -8  -5    2.40    8.10
   0  -8  -5   -9.20    6.10
   0  -8  -5   15.30   10.20
   0  -8   5    7.40    5.30
   0  -8  -5    8.10    6.20
   0   8   5   13.20    6.40
   0   8  -5    7.80    9.90
   0   8   5    0.20    5.70
   0   8  -5    0.30    5.40
   0   8  -5    4.80    7.20
   0   8  -5    5.30    5.70
  -1  -8  -5  600.84   46.00
  -1  -8  -5  663.43   47.70
   1  -8   5  648.34   49.30
  -1  -8  -5  688.53   47.10
  -1  -8  -5  739.93   47.60
   1  -8   5  602.64   47.50
   1   8   5  623.94   42.10
  -1   8  -5  600.44   48.80
   1   8   5  504.15   45.20
   1   8   5  533.75   42.00
  -1   8  -5  702.83   49.10
  -1   8  -5  566.34   46.50
  -1   8  -5  679.43   44.70
  -2  -8  -5  995.60   71.39
   2  -8   5  998.00   73.99
  -2  -8  -5 1051.29   72.89
  -2  -8  -5  977.90   70.99
  -2   8  -5 1042.30   75.29
   2   8   5 1033.90   71.09
  -2   8  -5  984.40   70.09
  -2   8  -5  957.00   72.59
  -2   8  -5 1081.09   74.09
  -3  -8  -5  311.47   28.40
  -3  -8  -5  367.96   30.10
   3  -8   5  372.66   30.80
  -3  -8  -5  331.87   27.60
  -3   8  -5  373.56   33.70
  -3   8  -5  354.06   30.80
   3   8   5  371.76   27.90
  -3   8  -5  348.97   31.90
  -3   8  -5  368.66   28.40
   4  -8   5   49.80   12.60
  -4  -8  -5   64.39    9.10
  -4  -8  -5   61.99   11.50
  -4  -8  -5   61.19    6.40
  -4  -8  -5   50.49    5.90
   4   8   5   57.79    8.40
  -4   8  -5   51.09   14.10
  -4   8  -5   46.70   10.00
  -4   8  -5   66.49   14.30
  -4   8  -5   62.59   17.70
  -5  -8  -5  296.77   24.70
  -5  -8  -5  329.87   28.00
   5  -8   5  370.16   30.60
  -5   8  -5  344.87   31.70
  -5   8  -5  361.16   32.00
  -5   8  -5  332.27   30.90
  -5   8  -5  321.67   33.00
  -5   8  -5  332.17   28.20
  -6  -8  -5   48.30   11.80
  -6  -8  -5   48.60    8.80
   6  -8   5   45.40   12.50
  -6   8  -5   44.50   11.00
  -6   8  -5   41.50   11.90
  -6   8  -5   39.90   12.50
  -6   8  -5   42.70   14.30
  -7  -8  -5   16.40    7.60
   7  -8   5   26.30   10.90
  -7  -8  -5   27.00    9.50
  -7   8  -5   17.70    8.90
  -7   8  -5   33.90   12.50
  -7   8  -5   16.70   12.50
  -7   8  -5   37.20   13.10
  -7   8  -5    7.30   12.40
   8  -8   5  116.69   20.10
  -8  -8  -5  156.88   23.90
  -8  -8  -5  108.09   15.90
  -8  -8  -5   99.19   14.40
  -8   8  -5  149.19   24.60
  -8   8  -5   81.39   20.90
  -8   8  -5  101.49   19.00
  -8   8  -5  126.29   20.00
  -8   8  -5  104.59   20.10
  -9  -8  -5   18.30    9.40
   9  -8   5   27.20   11.60
  -9  -8  -5   27.10   10.30
  -9  -8  -5   20.30   13.30
  -9   8  -5   31.30   12.20
  -9   8  -5   41.70   16.50
 -10  -8  -5   35.10   14.10
 -10  -8  -5   32.30   11.10
 -10  -8  -5   19.40   10.90
 -10   8  -5   70.29   16.50
 -10   8  -5   53.09   13.80
   9  -9  -5   18.50   13.20
  -9  -9   5   18.30   15.20
   9  -9  -5   32.70   12.30
  -9   9   5   27.90   12.50
  -9   9   5   17.70   13.30
  -9   9   5   11.00   14.00
  -8  -9   5    9.60   14.00
   8  -9  -5   32.20   10.90
  -8   9   5   26.20   13.90
  -8   9   5   54.29   14.80
   8   9  -5   27.70    7.20
   7  -9  -5   35.70   14.20
  -7  -9   5   27.90   12.50
   7  -9  -5   37.10   11.50
  -7   9   5   24.20   10.40
  -7   9   5   19.60   12.70
   7   9  -5   24.90    7.40
   7   9  -5   27.30    8.20
  -6  -9   5  654.53   53.49
   6  -9  -5  780.62   61.19
  -6  -9   5  685.73   58.09
   6  -9  -5  724.83   54.89
   6  -9  -5  717.53   58.49
  -6   9   5  740.63   58.99
  -6   9   5  880.61   55.69
  -6   9   5  746.23   56.19
   6   9  -5  705.33   53.79
   6   9  -5  693.53   54.19
  -6   9   5  888.01   60.89
  -6   9   5  696.93   58.39
  -5  -9   5  128.59   22.40
   5  -9  -5  147.19   16.80
  -5  -9   5  152.98   15.40
   5   9  -5  133.49   11.20
  -5   9   5  142.79   19.50
  -5   9   5  206.38   22.20
   5   9  -5  120.59   15.70
  -5   9   5  115.19   18.80
   5   9  -5  118.79   16.10
  -5   9   5  132.99   17.30
  -5   9   5  154.18   15.70
   4  -9  -5  412.36   37.60
  -4  -9   5  374.56   30.60
  -4  -9   5  369.86   35.90
   4  -9  -5  458.35   36.20
   4  -9  -5  394.56   31.80
   4   9  -5  391.06   32.90
  -4   9   5  397.36   34.90
  -4   9   5  472.75   36.20
   4   9  -5  373.26   29.60
   4   9  -5  388.46   33.30
  -4   9   5  445.36   30.70
  -4   9   5  350.36   34.60
  -3  -9   5    1.80   10.20
   3  -9  -5    7.00    7.10
   3  -9  -5   21.90    9.40
  -3  -9   5    9.80    5.90
   3  -9  -5    9.20    9.70
  -3   9   5   -8.80    9.00
  -3   9   5    6.60    4.40
   3   9  -5    4.90    8.60
   3   9  -5   17.60    9.00
  -3   9   5   10.90    4.30
   3   9  -5    5.50    6.70
  -3   9   5   38.40   12.20
  -3   9   5   22.70   11.00
   2  -9  -5  129.89   16.50
  -2  -9   5   86.59   10.80
   2  -9  -5   85.09   12.10
   2  -9  -5  110.39   16.70
  -2  -9   5  127.19   20.30
  -2  -9   5  133.69   19.70
  -2   9   5  101.89   14.80
   2   9  -5   88.79   12.20
  -2   9   5   92.19   15.10
   2   9  -5   84.89   14.00
   2   9  -5   87.79   11.40
   2   9  -5  101.89   16.20
  -2   9   5   86.69   14.10
  -1  -9   5   68.09   15.90
   1  -9  -5  120.79   16.60
  -1  -9   5   75.79   10.00
   1  -9  -5   83.59   10.60
  -1  -9   5   64.59   14.50
   1   9  -5   62.49   13.40
  -1   9   5   67.39   13.10
   1   9  -5   39.30   12.10
  -1   9   5   76.49   12.00
   1   9  -5   81.09   10.00
  -1   9   5   82.99   12.70
   1   9  -5   79.79   11.90
   0  -9   5  570.34   45.40
   0  -9  -5  575.44   43.20
   0  -9   5  550.94   44.00
   0  -9  -5  576.04   45.10
   0  -9  -5  459.35   40.90
   0   9   5  525.15   42.20
   0   9  -5  513.85   41.60
   0   9   5  618.94   42.30
   0   9  -5  528.95   39.30
   0   9   5  554.44   39.80
   0   9  -5  497.45   43.90
   0   9  -5  581.84   44.30
  -1  -9  -5  856.81   60.99
  -1  -9  -5  950.80   60.99
  -1  -9  -5  772.32   59.59
   1  -9   5  810.42   66.19
  -1  -9  -5  972.50   63.29
   1  -9   5  792.02   61.19
  -1   9  -5  839.52   60.99
  -1   9  -5  854.41   57.69
   1   9   5  718.03   54.89
  -1   9  -5  791.82   63.09
   1   9   5  782.12   59.39
  -1   9  -5  734.73   61.19
   2  -9   5  223.78   23.60
   2  -9   5  211.58   24.10
  -2  -9  -5  264.47   24.20
  -2  -9  -5  251.87   21.50
  -2  -9  -5  209.78   22.10
  -2   9  -5  212.68   24.90
  -2   9  -5  240.88   25.70
   2   9   5  209.38   20.80
  -2   9  -5  223.88   19.90
  -2   9  -5  223.18   22.50
   3  -9   5  211.98   23.20
  -3  -9  -5  223.98   23.20
  -3  -9  -5  221.38   21.00
  -3   9  -5  219.88   20.60
  -3   9  -5  241.18   25.30
   3   9   5  278.27   21.60
  -4  -9  -5  110.39   15.20
   4  -9   5  107.19   15.90
  -4  -9  -5  104.09   12.50
  -4   9  -5  116.69   20.00
   4   9   5  118.09   12.30
  -4   9  -5  134.39   17.20
  -4   9  -5  121.19   14.90
  -4   9  -5  161.88   21.40
  -4   9  -5  125.69   20.90
  -5  -9  -5  113.49   15.00
   5  -9   5   96.89   15.00
  -5  -9  -5   85.59    8.60
  -5  -9  -5   90.79    8.40
  -5  -9  -5   85.39   10.60
  -5   9  -5   88.79   16.90
  -5   9  -5   82.39   17.60
  -5   9  -5   87.49   13.50
  -5   9  -5   96.99   20.80
  -6  -9  -5    1.10    8.40
  -6  -9  -5    1.70    4.70
   6  -9   5    1.40    9.80
  -6  -9  -5    4.70    4.60
  -6   9  -5   10.00    8.80
  -6   9  -5   19.40   12.80
  -6   9  -5   16.00   11.60
  -6   9  -5   12.30   11.90
  -7  -9  -5    6.40    5.00
  -7  -9  -5   -5.40    8.50
   7  -9   5   13.80    8.80
  -7  -9  -5   11.40    6.60
  -7   9  -5   -3.40   11.20
  -7   9  -5    5.50    7.70
  -7   9  -5   13.30   12.30
  -7   9  -5   16.40    9.90
  -7   9  -5   20.50   11.90
   8  -9   5   88.49   18.00
  -8  -9  -5   83.19   16.20
  -8  -9  -5   85.29   18.50
  -8  -9  -5   58.09   11.90
  -8   9  -5   92.99   19.70
  -8   9  -5   99.09   17.30
  -8   9  -5   82.09   20.40
  -9  -9  -5   17.80   10.70
  -9  -9  -5   -2.30    9.70
  -9   9  -5   31.00   12.30
  -9   9  -5   14.40   13.20
  -9   9  -5   17.80   10.30
  -9 -10   5  495.55   46.60
  -9  10   5  518.45   43.70
  -9  10   5  525.05   43.90
   8 -10  -5   30.20   13.20
  -8 -10   5    9.90   13.60
   8 -10  -5   17.10   10.50
   8  10  -5    9.10    9.80
  -8  10   5    2.40    9.70
  -8  10   5    0.50   12.80
  -8  10   5   26.30   13.10
  -8  10   5    7.70    9.40
  -7 -10   5  709.23   53.99
  -7 -10   5  704.23   59.49
   7 -10  -5  779.72   56.19
  -7  10   5  613.04   57.59
  -7  10   5  766.02   55.09
  -7  10   5  785.52   60.19
   7  10  -5  659.03   51.89
  -7  10   5  685.33   57.19
  -7  10   5  854.11   63.09
   6 -10  -5   41.00   11.60
   6 -10  -5   48.60   12.50
  -6 -10   5   41.50    9.60
  -6 -10   5   29.30   14.30
   6 -10  -5   32.60   14.00
  -6  10   5   47.60   13.90
   6  10  -5   41.80   10.70
  -6  10   5   34.70   13.00
   6  10  -5   36.30    9.60
  -6  10   5   44.00   12.20
  -6  10   5   47.00   10.60
  -6  10   5   45.20   15.80
   5 -10  -5  305.67   32.70
   5 -10  -5  368.96   31.40
  -5 -10   5  261.97   30.10
  -5 -10   5  235.38   23.60
   5 -10  -5  288.47   26.30
  -5  10   5  283.47   28.50
  -5  10   5  291.17   29.40
  -5  10   5  300.77   29.70
   5  10  -5  264.87   25.00
   5  10  -5  294.57   26.30
  -5  10   5  284.97   23.70
  -4 -10   5   85.99   17.70
   4 -10  -5  111.29   16.20
  -4 -10   5   78.19   10.90
   4 -10  -5   63.89   17.00
  -4  10   5  118.99   18.50
   4  10  -5   57.49   12.40
  -4  10   5   88.69    9.90
   4  10  -5   76.49   10.50
  -4  10   5  100.89   10.80
  -4  10   5  107.79   17.70
   4  10  -5   91.89   14.30
   3 -10  -5  309.77   28.80
  -3 -10   5  286.57   29.90
  -3 -10   5  281.67   23.60
   3 -10  -5  260.87   25.40
  -3 -10   5  282.57   28.80
   3 -10  -5  364.66   32.30
  -3  10   5  356.76   30.80
  -3  10   5  277.77   21.10
   3  10  -5  313.07   27.40
   3  10  -5  268.87   24.50
   3  10  -5  268.57   26.60
  -3  10   5  332.57   28.40
  -2 -10   5   63.19   15.90
   2 -10  -5   77.19   13.10
  -2 -10   5   77.49   16.90
   2 -10  -5   68.29   14.30
   2 -10  -5   87.79   17.30
  -2 -10   5   57.19    9.20
  -2  10   5   51.19   13.10
  -2  10   5   80.39   15.70
   2  10  -5   64.19   13.10
   2  10  -5   57.99   11.90
  -2  10   5   57.79   12.50
  -1 -10   5   69.99   17.40
   1 -10  -5   81.49   13.90
  -1 -10   5   97.49   19.40
   1  10  -5   78.39   10.50
   1  10  -5   99.29   15.30
  -1  10   5   77.99   13.30
   1  10  -5   78.69   13.30
  -1  10   5  102.89   16.60
   1  10  -5   84.59   15.80
  -1  10   5   93.49   14.10
   0 -10  -5   20.00   10.50
   0 -10   5   14.00   12.00
   0 -10  -5   36.10    9.50
   0 -10  -5   26.00   10.30
   0 -10   5    8.40    8.90
   0  10  -5   36.80   11.60
   0  10  -5    8.90    9.90
   0  10  -5   18.80    6.50
   0  10   5   15.40    7.10
   0  10   5   27.30   19.50
   0  10  -5   36.70   10.40
   0  10   5   31.20    7.70
   1 -10   5   74.09   18.50
  -1 -10  -5  119.99   14.80
  -1 -10  -5  126.99   19.10
  -1 -10  -5   88.79   13.90
   1 -10   5   98.69   17.00
  -1 -10  -5  113.89   16.70
  -1  10  -5   83.39   11.30
   1  10   5   90.39    8.60
  -1  10  -5   75.19   16.90
  -1  10  -5   91.39   15.90
   1  10   5   82.09    9.50
  -1  10  -5   53.79   15.30
   1  10   5   99.39   14.40
  -2 -10  -5   36.10   12.60
  -2 -10  -5   20.60   10.70
  -2 -10  -5   24.20    8.30
   2 -10   5   36.60   15.00
   2 -10   5   11.20    9.70
  -2 -10  -5   19.30   10.50
  -2  10  -5   20.70    7.30
  -2  10  -5   22.10   13.70
  -2  10  -5   21.10   11.40
  -2  10  -5   29.90   10.40
   2  10   5   24.80    8.40
  -3 -10  -5   77.59   12.10
   3 -10   5  114.39   19.10
  -3 -10  -5   94.59   16.60
  -3  10  -5  132.49   19.70
  -3  10  -5  131.29   17.10
  -3  10  -5  125.99   21.60
  -3  10  -5  106.69   13.10
   3  10   5  105.49   13.00
  -4 -10  -5   63.59   10.40
  -4 -10  -5  104.99   16.50
   4 -10   5   60.99   15.00
  -4  10  -5   72.39   17.70
  -4  10  -5   87.39   18.50
   4  10   5   74.09   10.50
  -4  10  -5   72.69   15.40
   5 -10   5   55.49   13.70
  -5 -10  -5  101.09   17.10
  -5  10  -5   83.29   16.80
  -5  10  -5   73.59   18.00
  -5  10  -5   64.69   17.50
  -5  10  -5   70.89   18.30
  -6 -10  -5  118.19   10.90
  -6 -10  -5   90.09   17.20
   6 -10   5  152.88   18.80
  -6  10  -5  180.38   20.60
  -6  10  -5  150.58   22.00
  -6  10  -5  111.79   16.20
  -6  10  -5  168.98   24.10
  -7 -10  -5   16.10    6.40
   7 -10   5   36.40   12.70
  -7 -10  -5   41.50   14.40
  -7 -10  -5   10.90    4.80
  -7  10  -5   24.50   11.90
  -7  10  -5   12.20   13.30
  -7  10  -5   16.70   14.60
  -8 -10  -5   64.89    9.50
   8 -10   5   41.70   13.90
  -8 -10  -5   63.59   15.40
  -8 -10  -5   45.60    9.80
  -8  10  -5   80.59   19.30
  -8  10  -5   45.10   15.20
  -8  10  -5   49.50   12.80
  -8 -11   5    4.10   13.90
  -8  11   5    8.50    9.60
  -8  11   5   -8.40   13.00
  -8  11   5   27.70   10.50
  -7 -11   5   83.29   13.30
   7 -11  -5   86.99   21.90
   7 -11  -5  104.59   16.30
   7  11  -5  109.29   12.60
  -7  11   5   96.09   19.30
  -7  11   5  119.99   18.00
  -7  11   5  135.89   26.20
  -7  11   5   99.59   14.30
   7  11  -5  129.59   18.20
   6 -11  -5   24.20   14.00
   6 -11  -5   49.99   12.10
  -6 -11   5   32.70   15.90
  -6 -11   5   24.00    8.00
  -6  11   5   56.29   16.10
  -6  11   5   57.39   16.50
  -6  11   5   48.90   10.00
   6  11  -5   17.60    8.40
  -6  11   5   32.80   13.30
  -6  11   5   41.50    8.60
   6  11  -5   22.90    7.90
   5 -11  -5  216.18   28.50
   5 -11  -5  229.98   24.90
  -5 -11   5  179.78   17.30
  -5 -11   5  190.78   24.70
   5 -11  -5  197.68   21.00
  -5  11   5  180.38   16.90
  -5  11   5  191.28   17.40
   5  11  -5  195.48   20.50
   5  11  -5  180.78   18.90
  -5  11   5  182.38   23.90
  -5  11   5  180.38   23.40
  -4 -11   5   27.80   15.70
   4 -11  -5   29.40   13.60
  -4 -11   5   15.30    6.40
  -4 -11   5   10.50   13.80
   4 -11  -5   27.20   11.40
   4 -11  -5   23.20    8.50
  -4  11   5   18.50    5.30
  -4  11   5   31.90   12.90
   4  11  -5   26.10    8.60
  -4  11   5   24.00   12.60
   4  11  -5    7.60    9.50
  -4  11   5   14.30   10.30
   4  11  -5   14.00    7.10
   3 -11  -5  204.78   26.40
  -3 -11   5  186.78   17.10
  -3 -11   5  202.88   24.00
   3 -11  -5  187.38   20.40
  -3 -11   5  158.28   24.10
  -3  11   5  194.38   21.60
   3  11  -5  204.18   21.30
  -3  11   5  237.48   23.60
   3  11  -5  152.98   23.60
  -3  11   5  272.17   26.70
   3  11  -5  197.38   19.80
  -2 -11   5  374.26   35.40
  -2 -11   5  352.76   35.90
   2 -11  -5  332.67   30.70
   2 -11  -5  324.37   36.00
   2  11  -5  395.36   34.00
   2  11  -5  377.96   31.30
  -2  11   5  349.07   31.70
  -2  11   5  361.86   33.60
   2  11  -5  359.06   32.40
  -2  11   5  413.16   32.50
   1 -11  -5   95.49   14.80
   1 -11  -5  166.88   21.90
  -1 -11   5   57.69   18.20
  -1 -11   5   97.59   19.60
  -1  11   5  135.29   15.20
  -1  11   5   99.89   14.20
  -1  11   5  104.69   17.60
   1  11  -5  135.69   19.00
   1  11  -5   93.39   11.30
   0 -11  -5  181.58   22.20
   0 -11  -5  154.28   18.00
   0 -11  -5  197.28   20.00
   0 -11   5  137.79   22.50
   0 -11   5  166.18   19.90
   0  11  -5  183.88   20.70
   0  11  -5  148.39   14.40
   0  11  -5  144.89   20.90
   0  11  -5  140.99   19.70
   0  11   5  141.69   15.40
   0  11   5  169.88   19.50
   0  11   5  147.99   15.30
   1 -11   5    5.70   12.80
  -1 -11  -5    2.80    5.70
  -1 -11  -5   -3.50   10.70
  -1 -11  -5   26.00    8.90
  -1 -11  -5   12.10    8.70
   1 -11   5   12.80    8.40
  -1  11  -5   21.20   10.70
   1  11   5   18.70    8.50
  -1  11  -5   28.00   12.30
  -1  11  -5    9.70    5.50
  -1  11  -5    0.30    9.20
   2 -11   5   96.79   17.80
  -2 -11  -5  120.89   17.60
  -2 -11  -5  114.39   16.00
  -2 -11  -5  132.89   15.50
  -2  11  -5  102.69   17.10
   2  11   5  110.39   14.90
  -2  11  -5  111.19   13.00
  -2  11  -5  157.78   21.10
  -3 -11  -5    1.80    4.20
  -3 -11  -5    4.60    8.00
  -3 -11  -5   -3.20    9.40
   3 -11   5    1.90   10.20
   3  11   5   -7.20    5.00
  -3  11  -5    4.70   11.00
  -3  11  -5   10.60    6.10
  -3  11  -5    3.60   10.50
  -3  11  -5   -3.10    7.90
  -4 -11  -5   69.89   16.50
   4 -11   5  108.99   18.20
  -4  11  -5   77.49   16.70
  -4  11  -5   77.99   19.00
  -4  11  -5   79.79   11.90
   4  11   5   65.79   10.70
  -4  11  -5   71.09   18.70
  -5 -11  -5  416.86   36.10
  -5  11  -5  390.46   33.00
  -5  11  -5  395.76   38.60
  -6 -11  -5   50.39   14.70
   6 -11   5   49.99   13.90
  -6  11  -5   43.60   17.10
  -7 -11  -5   51.79   14.50
  -7  11  -5   52.29   18.60
  -7  11  -5   52.09   12.40
  -7  11  -5   45.90   14.10
  -6 -12   5   10.30   14.10
  -6 -12   5    9.70    6.10
   6 -12  -5   24.20    9.70
   6  12  -5   10.40    6.60
  -6  12   5   18.50    6.90
  -6  12   5   20.10   12.80
   6  12  -5    0.40    6.70
  -6  12   5    4.20   12.70
  -5 -12   5   26.50   15.40
   5 -12  -5   15.00    8.00
  -5 -12   5   28.50    6.50
   5 -12  -5   37.80   15.10
  -5 -12   5   33.40   12.90
  -5  12   5   20.20    5.70
   5  12  -5   13.50    7.20
  -5  12   5   47.10   13.00
  -5  12   5    8.80    5.00
  -5  12   5   13.30   13.10
   5  12  -5   26.90    9.30
  -5  12   5   75.39   17.10
  -4 -12   5   73.69    9.20
  -4 -12   5   78.29   17.10
   4 -12  -5   72.69   14.70
   4  12  -5   50.79   12.10
  -4  12   5   87.69   16.20
  -4  12   5  119.19   18.70
   4  12  -5   69.69   10.60
  -4  12   5   49.80   17.20
  -3 -12   5   58.49   20.90
   3 -12  -5   52.09   12.30
   3 -12  -5   22.50    8.40
  -3 -12   5   30.40   12.60
   3 -12  -5   43.50   15.50
   3  12  -5   34.30   11.60
  -3  12   5   66.09   14.90
  -3  12   5   17.40   12.90
   3  12  -5   33.10    9.00
  -3  12   5   51.29   13.30
   3  12  -5   10.90    9.20
  -2 -12   5  180.28   27.40
   2 -12  -5  258.87   26.10
   2 -12  -5  217.98   22.80
   2 -12  -5  255.57   30.00
  -2  12   5  221.28   23.50
   2  12  -5  220.78   23.90
  -2  12   5  268.47   26.80
   2  12  -5  196.48   24.60
  -1 -12   5  108.29   21.30
  -1 -12   5   82.99   20.00
   1 -12  -5  102.99   17.20
   1 -12  -5  113.79   21.60
  -1  12   5   74.59   12.90
   1  12  -5   82.49   15.80
   1  12  -5   91.39   17.00
  -1  12   5   83.09   17.10
  -1  12   5   89.19   13.70
   1  12  -5   70.69   15.50
   0 -12   5   15.50   15.40
   0 -12  -5   36.40   14.00
   0 -12   5   43.20   14.40
   0 -12  -5   19.10   10.10
   0 -12  -5   40.60   11.80
   0  12  -5   17.30   11.60
   0  12  -5   32.90   12.20
   0  12   5   36.50   11.90
   0  12  -5   37.60   12.40
   0  12   5   27.10    7.00
   1 -12   5  170.28   21.40
  -1 -12  -5  159.18   19.50
  -1 -12  -5  129.39   17.40
  -1  12  -5  134.39   21.20
  -1  12  -5  161.48   21.70
   1  12   5  143.49   18.50
  -1  12  -5  136.69   13.40
  -1  12  -5   94.09   18.80
   2 -12   5   79.69   17.80
  -2 -12  -5   54.89   14.70
  -2 -12  -5   63.19   17.90
  -2  12  -5   25.40   13.20
  -2  12  -5   52.89    9.70
  -2  12  -5   56.29   15.90
  -2  12  -5   42.90   14.60
   2  12   5   66.69   13.70
  -3 -12  -5   98.89   19.20
  -3 -12  -5   56.49   14.80
  -3  12  -5   75.39   18.90
  -3  12  -5  117.59   20.90
   3  12   5  104.29   14.80
  -3  12  -5   68.69   17.00
  -4 -12  -5  133.19   21.10
  -4 -12  -5  159.58   21.30
   4 -12   5  140.99   19.20
  -4  12  -5  119.09   23.70
  -4  12  -5  127.99   15.10
   4  12   5  158.58   15.60
   5 -12   5   26.80   11.40
  -5 -12  -5   27.10   13.40
  -5  12  -5    1.80   11.50
  -5  12  -5   20.50    9.20
  -5  12  -5   32.60   14.60
  -6 -12  -5  121.19   19.60
  -4 -13   5   11.30   14.30
   4 -13  -5   35.60   11.30
   4  13  -5   -7.50    9.50
   4  13  -5   13.70    8.20
  -4  13   5   41.90   12.70
   4  13  -5   14.10    6.30
  -4  13   5   21.40   12.50
  -3 -13   5   56.09   17.60
   3 -13  -5   73.59   19.50
   3 -13  -5   70.39   13.20
  -3  13   5   40.00   14.00
   3  13  -5   33.40   11.50
  -3  13   5   22.10   11.10
  -3  13   5   49.00   12.70
   2 -13  -5   65.79   13.30
  -2 -13   5   38.70   16.20
   2 -13  -5   55.29   20.60
  -2 -13   5   44.10   13.40
   2  13  -5   32.40   11.70
   2  13  -5   44.40   13.40
   2  13  -5   38.00   11.80
  -2  13   5   47.40   12.00
  -2  13   5   27.30   10.70
  -1 -13   5   16.50   10.30
  -1 -13   5   26.80   15.20
   1 -13  -5   49.40   11.70
   1  13  -5   29.00   11.70
  -1  13   5   21.20    8.80
  -1  13   5   30.20    8.90
   1  13  -5   25.40   12.00
  -1  13   5   43.30   12.40
   0 -13   5   87.09   21.00
   0 -13   5   98.09   18.90
   0 -13  -5  132.09   16.00
   0  13  -5   75.79   16.20
   0  13   5  119.49   16.40
   0  13  -5   55.99   15.40
   0  13  -5   97.39   17.60
   0  13   5   67.69   11.60
   0  13   5  104.69   10.40
   1 -13   5  391.56   36.90
  -1 -13  -5  439.86   36.00
  -1  13  -5  425.76   38.60
  -1  13  -5  338.27   36.60
   1  13   5  403.66   35.50
  -1  13  -5  395.86   38.10
  -2 -13  -5   13.80   10.10
  -2 -13  -5   25.50   11.30
   2 -13   5   28.90    9.90
  -2  13  -5   18.80    6.60
  -2  13  -5   -5.70   12.50
   2  13   5   31.30   11.00
   3 -13   5  491.15   46.80
  -3 -13  -5  609.34   48.00
  -3 -13  -5  625.14   46.90
   3  13   5  552.64   42.80
  -3  13  -5  508.05   40.00
  -3  13  -5  477.65   47.80
  -4 -13  -5   97.29   18.90
  -4 -13  -5   99.49   29.90
  -4  13  -5   80.09   13.60
  -4  13  -5  109.09   22.90
 -12   0   6  453.15   40.90
 -12   0   6  371.16   38.90
  12   0  -6  356.66   36.10
 -12   0   6  406.66   33.30
 -11   0   6   42.00   10.40
  11   0  -6   36.20   12.30
 -11   0   6   69.19   15.90
 -11   0   6   39.00   13.00
 -11   0   6   44.60   15.60
 -10   0   6  116.09   19.20
 -10   0   6  115.29   20.20
 -10   0   6   86.39   12.50
  10   0  -6   87.39   19.80
 -10   0   6  131.29   19.60
  -9   0   6  972.40   73.39
   9   0  -6  981.50   72.89
  -9   0   6  885.51   73.09
   9   0  -6 1023.20   69.29
  -9   0   6 1003.70   73.39
  -9   0   6  994.20   69.29
  -8   0   6   12.40    6.30
   8   0  -6    9.40   10.40
  -8   0   6   12.10    7.60
   8   0  -6    9.50    6.10
  -8   0   6   23.30   10.60
   7   0  -6 2440.36  173.68
  -7   0   6 2669.63  174.58
   7   0  -6 2686.63  171.68
  -7   0   6 2488.05  171.28
  -7   0   6 2570.84  173.88
  -7   0   6 2533.45  172.08
  -6   0   6  746.83   50.19
   6   0  -6  711.43   49.70
  -6   0   6  525.55   47.90
  -6   0   6  654.53   47.40
  -6   0   6  659.53   46.80
  -5   0   6  320.47   27.30
   5   0  -6  352.06   26.40
  -5   0   6  343.37   25.90
  -4   0   6 1135.89   73.49
  -4   0   6 1022.90   71.39
  -4   0   6  917.01   72.19
   4   0  -6 1128.19   73.59
  -3   0   6 1205.58   83.29
  -3   0   6 1161.08   83.99
  -3   0   6 1352.76   84.89
  -2   0   6  142.69   12.50
   2   0  -6  112.19   13.00
   2   0  -6  139.39   12.00
  -2   0   6  154.48   12.40
   2   0  -6  124.09   12.50
  -2   0   6  140.89   13.10
  -1   0   6 2273.67  137.59
  -1   0   6 2069.49  136.89
   1   0  -6 2077.79  137.09
   1   0  -6 1849.31  136.69
   0   0   6  221.08   17.70
   0   0  -6  234.28   18.10
   0   0   6  253.37   16.70
   0   0  -6  216.28   18.10
   0   0  -6  242.68   16.80
  -1   0  -6 1399.16   96.89
  -1   0  -6 1451.85   96.89
  -1   0  -6 1465.15   97.79
   1   0   6 1557.64   98.09
   1   0   6 1457.25   96.89
  -2   0  -6 2560.94  179.78
  -2   0  -6 2643.94  179.28
  -2   0  -6 3002.60  181.48
   3   0   6 2789.92  183.58
  -3   0  -6 2713.53  183.68
  -3   0  -6 2829.82  184.58
  -4   0  -6 4375.36  287.67
  -5   0  -6  301.57   24.10
  -5   0  -6  345.77   25.20
   5   0   6  273.77   24.20
  -6   0  -6  247.68   22.70
  -6   0  -6  268.37   23.20
   6   0   6  289.17   24.10
  -7   0  -6  165.78   18.20
   7   0   6  164.78   19.30
  -7   0  -6  175.98   18.00
  -8   0  -6 1177.68   81.19
  -8   0  -6 1098.19   79.59
  -8   0  -6 1131.19   81.19
  -9   0  -6  300.27   29.00
  -9   0  -6  297.67   27.40
  -9   0  -6  293.47   26.00
 -10   0  -6   13.90   11.60
 -10   0  -6   39.80   12.70
 -10   0  -6    9.70    7.20
 -11   0  -6  398.26   36.60
 -11   0  -6  389.26   35.50
 -12   0  -6   51.59   17.20
 -12   0  -6   56.19   13.60
 -12   0  -6   69.99   15.60
 -12  -1   6  352.86   30.70
 -12  -1   6  416.66   39.40
  12  -1  -6  314.77   35.70
 -12  -1   6  490.55   41.40
 -12   1   6  410.46   33.90
  12   1  -6  396.06   35.70
 -12   1   6  433.66   40.90
 -12   1   6  418.16   39.10
 -12   1   6  364.46   39.80
 -11  -1   6   22.40   11.20
 -11  -1   6   25.90    7.30
 -11  -1   6   14.30   11.30
  11  -1  -6   18.90   10.90
 -11  -1   6   33.80   12.50
 -11   1   6   36.20   15.70
 -11   1   6    5.00    9.50
 -11   1   6   32.40   12.40
 -10  -1   6  148.39   15.20
 -10  -1   6  160.68   22.90
 -10  -1   6  118.49   19.60
  10  -1  -6  146.19   20.40
 -10   1   6  145.89   19.10
 -10   1   6  167.08   22.40
  10   1  -6  150.28   19.40
 -10   1   6  166.58   21.00
 -10   1   6  161.48   17.60
   9  -1  -6  700.23   53.99
  -9  -1   6  635.04   51.69
  -9  -1   6  656.23   53.59
  -9  -1   6  729.03   49.40
  -9  -1   6  724.53   54.99
   9  -1  -6  668.63   50.89
  -9   1   6  727.93   55.19
  -9   1   6  639.94   50.69
   9   1  -6  690.13   53.59
   9   1  -6  668.33   48.80
   8  -1  -6   51.69   13.40
  -8  -1   6   54.99   12.20
  -8  -1   6   55.99   11.50
  -8   1   6   53.09   12.80
   8   1  -6   50.19   12.10
  -8   1   6   73.39   11.20
   8   1  -6   56.09    8.50
  -8   1   6   39.70    9.80
  -7  -1   6  115.49   15.20
   7  -1  -6  113.09   16.80
  -7  -1   6   95.59   13.90
   7  -1  -6  119.39   13.80
  -7  -1   6   90.79   11.00
  -7  -1   6  116.09   16.40
  -7   1   6  111.69   13.30
  -7   1   6  108.59   13.10
  -7   1   6  118.29   16.40
   7   1  -6   98.09   11.40
   7   1  -6  111.39   15.60
  -7   1   6  116.49   16.70
   6  -1  -6 1750.42  129.19
  -6  -1   6 1909.01  129.19
  -6  -1   6 1998.70  128.29
  -6  -1   6 1792.12  125.89
   6  -1  -6 1915.41  127.79
  -6  -1   6 1981.60  129.19
  -6   1   6 1703.73  127.09
  -6   1   6 1799.12  126.89
  -6   1   6 1893.61  129.39
  -6   1   6 1893.61  128.99
   6   1  -6 1897.41  128.99
   6   1  -6 2115.29  127.09
  -5  -1   6  295.37   25.30
  -5  -1   6  256.87   22.60
   5  -1  -6  306.87   26.20
  -5  -1   6  289.57   25.70
   5  -1  -6  326.07   25.30
  -5   1   6  337.67   26.50
   5   1  -6  317.57   23.50
  -5   1   6  318.67   24.60
   5   1  -6  311.47   26.40
  -5   1   6  309.47   23.60
  -5   1   6  324.97   25.70
   4  -1  -6   38.40   10.00
  -4  -1   6   47.00    9.60
  -4  -1   6   34.30    9.40
  -4  -1   6   36.80    6.60
   4  -1  -6   45.70    8.50
  -4   1   6   44.20    8.50
   4   1  -6   34.30    9.00
  -4   1   6   34.40    8.20
   4   1  -6   32.70    6.60
  -4   1   6   49.00    9.90
  -4   1   6   42.60    7.90
   3  -1  -6 2528.65  169.98
  -3  -1   6 2236.58  168.98
   3  -1  -6 2689.33  169.68
  -3  -1   6 2529.65  169.78
  -3   1   6 2642.74  169.88
  -3   1   6 2545.35  167.78
   3   1  -6 2508.55  169.68
   3   1  -6 2432.46  168.18
  -3   1   6 2625.04  169.28
  -3   1   6 2651.53  169.58
   3   1  -6 2649.73  169.78
   2  -1  -6  262.27   20.20
   2  -1  -6  281.57   19.90
  -2  -1   6  263.67   20.10
   2  -1  -6  196.38   18.70
  -2   1   6  241.68   19.40
  -2   1   6  231.48   17.20
  -2   1   6  242.88   19.30
   2   1  -6  285.47   18.90
  -2   1   6  190.78   18.80
   1   1  -6 4001.90  257.37
   1   1  -6 3827.92  257.47
   0  -1  -6 1135.69   71.99
   0  -1  -6 1103.89   71.59
   0  -1  -6  989.60   70.29
   0  -1   6 1047.30   72.19
   0  -1  -6 1105.09   72.49
   0  -1   6 1163.88   72.29
   0  -1   6 1144.59   71.89
   0   1   6 1023.20   71.79
   0   1  -6 1026.10   71.69
   0   1  -6 1178.88   72.59
   0   1   6 1073.59   70.99
   0   1  -6 1099.59   72.39
   0   1   6  988.50   70.29
   0   1   6  948.01   72.09
  -1  -1  -6   18.70    3.30
   2  -1   6  625.14   39.40
  -2  -1  -6  514.85   38.50
  -2  -1  -6  463.45   39.10
   2  -1   6  632.24   40.30
  -2   1  -6  534.15   39.20
   2   1   6  606.64   38.90
  -2   1  -6  635.74   42.30
  -2   1  -6  515.85   38.90
   3  -1   6   82.19   11.70
  -3  -1  -6   86.29   10.50
  -3  -1  -6   69.19   11.10
   3   1   6   99.89   10.70
  -3   1  -6   96.59   11.70
  -3   1  -6   66.69   11.00
  -4  -1  -6  972.70   69.09
   4  -1   6 1053.49   69.89
  -4   1  -6  958.90   69.29
  -4   1  -6 1072.69   70.89
  -4   1  -6  995.00   69.39
   4   1   6  995.80   69.59
   5  -1   6  227.18   18.40
  -5  -1  -6  186.98   16.40
  -5  -1  -6  216.58   18.00
  -5   1  -6  189.98   17.70
   5   1   6  182.78   18.30
  -5   1  -6  210.78   18.60
   6  -1   6   89.19   12.50
  -6  -1  -6   83.29   11.10
  -6  -1  -6   86.79   11.90
  -6   1  -6   83.29   11.80
  -6   1  -6   86.09   13.10
   7  -1   6 1181.58   82.59
  -7  -1  -6 1093.99   80.89
  -7  -1  -6 1190.28   82.29
  -7   1  -6 1156.28   81.59
  -7   1  -6 1247.58   82.69
  -7   1  -6 1143.29   82.69
  -8  -1  -6  206.88   22.40
   8  -1   6  214.58   23.10
  -8  -1  -6  211.18   19.60
  -8  -1  -6  214.08   21.70
  -8   1  -6  236.18   23.40
  -8   1  -6  220.58   21.40
   9  -1   6  262.47   27.50
  -9  -1  -6  292.97   26.20
  -9  -1  -6  249.18   25.60
  -9  -1  -6  273.57   23.50
  -9   1  -6  273.47   26.90
  -9   1  -6  259.27   24.90
  -9   1  -6  268.77   28.20
 -10  -1  -6   12.30    7.70
 -10  -1  -6    0.40    8.30
 -10  -1  -6    9.40    7.80
 -10   1  -6    3.60    7.80
 -10   1  -6   -1.80    7.60
 -10   1  -6    2.90   11.10
 -11  -1  -6   22.10   11.70
 -11  -1  -6   24.80   10.50
 -11  -1  -6   31.40    9.70
 -11   1  -6   18.50   11.40
 -11   1  -6   25.90   10.00
 -11   1  -6   21.50   13.20
 -12  -1  -6    4.20    8.40
 -12  -1  -6   18.20   12.90
 -12  -1  -6   12.20    9.80
 -12   1  -6    9.90    9.10
 -12   1  -6    6.90    9.20
 -12   1  -6   -0.20    9.80
 -12  -2   6  235.18   27.40
 -12  -2   6  227.78   27.20
  12  -2  -6  208.08   26.50
 -12  -2   6  244.58   28.80
 -12   2   6  226.88   30.80
 -12   2   6  284.17   30.10
 -12   2   6  217.88   24.20
 -12   2   6  236.78   25.50
 -11  -2   6  191.58   25.10
  11  -2  -6  151.28   38.30
 -11  -2   6  166.28   21.80
 -11  -2   6  183.48   16.50
 -11  -2   6  217.98   26.90
  11   2  -6  196.88   21.40
 -11   2   6  189.58   22.70
 -11   2   6  236.48   32.00
 -11   2   6  157.68   19.40
 -10  -2   6  314.27   31.50
 -10  -2   6  332.27   31.00
 -10  -2   6  279.37   23.50
  10  -2  -6  304.97   30.80
  10  -2  -6  306.67   27.40
 -10  -2   6  313.37   29.00
 -10   2   6  331.47   28.70
 -10   2   6  322.27   32.60
 -10   2   6  272.87   27.10
  10   2  -6  303.57   29.20
  -9  -2   6  171.38   19.90
  -9  -2   6  134.59   18.20
   9  -2  -6  140.09   17.40
   9  -2  -6  130.79   31.60
  -9  -2   6  142.49   13.70
  -9  -2   6  146.09   19.90
   9   2  -6  176.58   20.30
  -9   2   6  135.59   19.20
  -9   2   6  158.98   21.70
  -9   2   6  146.39   17.60
  -8  -2   6  483.95   37.60
  -8  -2   6  458.85   38.00
   8  -2  -6  430.96   39.00
   8  -2  -6  429.06   35.70
  -8  -2   6  473.95   33.00
  -8   2   6  447.36   36.20
  -8   2   6  502.55   40.40
   8   2  -6  407.66   33.70
  -8   2   6  459.65   36.50
   8   2  -6  463.45   37.80
   7  -2  -6   88.89   13.10
   7  -2  -6   92.29   15.70
  -7  -2   6   64.29    8.40
  -7  -2   6  106.59   15.60
  -7  -2   6   89.99   15.40
  -7  -2   6   80.19   14.30
  -7   2   6   92.79   13.70
   7   2  -6   82.89   14.50
  -7   2   6   81.19   13.00
  -7   2   6   90.09   15.70
   7   2  -6   68.29    8.90
   6  -2  -6   70.39   14.10
   6  -2  -6   61.89   11.40
  -6  -2   6   85.69    8.40
  -6  -2   6   95.39   13.80
  -6  -2   6   96.89   13.70
  -6   2   6   74.39   11.60
   6   2  -6   57.59   12.00
  -6   2   6   63.79   10.70
   6   2  -6   52.19    8.40
  -6   2   6   73.79   13.70
   5  -2  -6   52.19   11.30
  -5  -2   6   44.30    9.20
   5  -2  -6   51.89    9.80
  -5  -2   6   46.00   10.40
  -5   2   6   50.09    9.20
  -5   2   6   44.60    8.10
  -5   2   6   61.59   10.60
   5   2  -6   39.40    9.70
  -5   2   6   39.50    9.80
   5   2  -6   40.20    6.40
  -4  -2   6  222.08   19.40
   4  -2  -6  207.78   19.40
  -4  -2   6  219.88   19.00
   4  -2  -6  208.88   19.40
  -4   2   6  167.28   18.00
  -4   2   6  176.88   18.60
  -4   2   6  176.98   18.10
   4   2  -6  166.08   15.00
   4   2  -6  196.88   18.80
  -4   2   6  186.78   15.50
   3  -2  -6  173.98   16.30
  -3  -2   6  180.68   16.10
  -3  -2   6  203.58   17.60
   3  -2  -6  166.68   17.50
   3   2  -6  175.58   14.00
  -3   2   6  151.38   16.50
   3   2  -6  174.58   17.30
  -3   2   6  157.48   13.30
   3   2  -6  177.78   16.30
  -3   2   6  151.58   15.30
  -3   2   6  131.99   15.40
  -2  -2   6 1591.04   97.59
  -2  -2   6 1494.45   97.99
   2  -2  -6 1478.45   99.49
   2  -2  -6 1367.46   97.39
   2  -2  -6 1413.86   96.89
   2   2  -6 1643.54   98.09
   2   2  -6 1501.05   97.89
  -2   2   6 1291.37   97.19
  -2   2   6 1341.07   97.09
  -2   2   6 1397.56   95.09
  -2   2   6 1401.96   96.79
   1  -2  -6  793.12   52.69
   1  -2  -6  855.41   52.49
  -1  -2   6  727.83   53.29
  -1  -2   6  788.52   52.89
   1   2  -6  747.03   52.79
   1   2  -6  674.93   56.59
  -1   2   6  822.82   52.39
  -1   2   6  651.43   52.59
  -1   2   6  814.82   52.39
   0  -2  -6 3860.51  252.97
   1  -2   6 3774.52  246.98
   1  -2   6 3722.23  246.78
  -1  -2  -6 3635.84  245.18
  -1   2  -6 3713.23  247.78
  -1   2  -6 3626.34  246.88
  -1   2  -6 3699.63  246.78
   1   2   6 3909.21  246.18
   1   2   6 3917.61  246.88
  -2  -2  -6   12.50    4.60
   2  -2   6   11.60    4.50
  -2  -2  -6    6.40    3.10
  -2  -2  -6    5.10    3.80
   2  -2   6    8.50    4.60
  -2   2  -6   12.10    6.60
  -2   2  -6    3.50    4.60
  -2   2  -6    6.60    4.30
   3  -2   6  247.28   20.10
  -3   2  -6  222.68   20.40
  -3   2  -6  262.27   21.00
  -3   2  -6  235.38   19.60
  -3   2  -6  235.88   20.30
   4  -2   6   14.20    5.40
  -4  -2  -6   12.20    5.30
  -4   2  -6   11.30    5.80
  -4   2  -6   22.60    7.10
  -4   2  -6   13.10    5.80
  -5  -2  -6  663.03   42.70
  -5  -2  -6  550.14   39.70
   5  -2   6  578.84   42.50
  -5   2  -6  539.25   42.20
  -5   2  -6  552.64   43.20
   6  -2   6  118.99   13.70
  -6  -2  -6   95.69   11.20
  -6  -2  -6  112.39   13.00
  -6   2  -6  112.79   14.60
  -6   2  -6  114.69   13.30
  -7  -2  -6  242.48   22.80
   7  -2   6  254.67   23.60
  -7  -2  -6  227.48   21.50
  -7   2  -6  281.67   23.70
  -7   2  -6  265.77   23.50
  -7   2  -6  242.58   25.40
  -8  -2  -6   94.09   14.40
  -8  -2  -6   82.79   10.80
  -8  -2  -6   87.39   14.00
   8  -2   6  113.99   15.60
  -8   2  -6   95.99   13.40
  -8   2  -6  111.99   17.10
  -8   2  -6   98.29   17.80
   9  -2   6   10.30    9.50
  -9  -2  -6   24.90    7.00
  -9  -2  -6   11.00    8.10
  -9  -2  -6   37.90   11.30
  -9   2  -6   21.60   11.20
  -9   2  -6   30.20   10.30
 -10  -2  -6  125.89   19.50
 -10  -2  -6  101.39   17.70
 -10  -2  -6   95.79   12.80
  10  -2   6  116.69   21.50
 -10   2  -6  114.89   19.90
 -10   2  -6  100.79   15.90
 -10   2  -6  130.19   21.60
 -11  -2  -6   55.09   14.00
 -11  -2  -6   51.19   10.80
 -11  -2  -6   71.39   15.70
 -11   2  -6   19.00   15.10
 -11   2  -6   50.29   12.40
 -11   2  -6   47.10   13.80
 -12  -2  -6   16.60   11.80
 -12  -2  -6   28.80    8.90
 -12  -2  -6    9.80   11.00
 -12   2  -6   21.20   11.80
 -12   2  -6   39.80   13.50
 -12  -3   6  100.39   20.00
 -12  -3   6   53.39   15.10
 -12  -3   6   79.29   18.40
  12  -3  -6   61.39   15.30
  12   3  -6   50.89   12.00
 -12   3   6   88.69   16.50
 -12   3   6   72.49   18.50
 -11  -3   6    6.20   10.60
  11  -3  -6   20.30   11.70
 -11  -3   6   24.50   12.90
 -11  -3   6   41.40   12.80
 -11   3   6   26.50   10.00
 -11   3   6   33.80   10.60
  11   3  -6   33.40   10.20
  10  -3  -6   89.39   18.10
  10  -3  -6  103.39   14.60
 -10  -3   6  101.09   18.70
 -10  -3   6   96.09   18.40
 -10  -3   6   82.89   18.10
 -10   3   6  118.39   15.60
 -10   3   6  105.89   20.30
  10   3  -6  108.89   16.40
 -10   3   6  110.49   16.60
   9  -3  -6   45.20   11.20
  -9  -3   6   50.49   13.60
  -9  -3   6   25.80   13.30
  -9  -3   6   40.20   12.20
   9  -3  -6   36.80   13.10
  -9   3   6   56.09   15.30
   9   3  -6   42.80   11.60
  -9   3   6   41.10   11.50
   8  -3  -6   20.10   12.80
   8  -3  -6   10.80    8.30
  -8  -3   6   19.60   10.30
  -8  -3   6   17.50   12.20
  -8   3   6   14.20    9.50
  -8   3   6    2.50    8.60
  -8   3   6   10.20    8.60
   8   3  -6    3.60    8.70
  -7  -3   6   40.40   11.00
  -7   3   6   30.10    9.10
  -7   3   6   20.10   10.30
   7   3  -6   25.00    9.20
   7   3  -6   34.60    5.60
  -6  -3   6   51.69   11.80
   6  -3  -6   62.99   13.50
   6  -3  -6   68.09   12.30
  -6  -3   6   37.50    9.60
   6  -3  -6   47.60   10.90
   6   3  -6   41.10    6.60
  -6   3   6   55.69    9.80
   6   3  -6   43.30   10.30
  -6   3   6   53.59   10.80
  -6   3   6   55.39   12.30
  -5  -3   6  521.85   41.60
  -5  -3   6  557.84   41.20
   5  -3  -6  602.14   42.50
   5  -3  -6  568.44   43.50
   5  -3  -6  529.85   39.90
  -5   3   6  568.34   39.50
  -5   3   6  605.24   42.20
   5   3  -6  525.25   41.20
   5   3  -6  515.45   37.80
  -5   3   6  554.54   42.60
  -5   3   6  524.05   40.90
   4  -3  -6   57.79   10.20
   4  -3  -6   52.79    8.10
   4  -3  -6   57.79   11.70
  -4  -3   6   61.59    9.10
  -4  -3   6   48.70   10.00
  -4   3   6   57.79    9.10
   4   3  -6   58.99    6.50
  -4   3   6   81.39   10.50
   4   3  -6   45.80    9.30
  -4   3   6   59.39   10.90
  -3  -3   6   19.00    6.10
  -3  -3   6   17.20    7.60
   3  -3  -6    3.10    7.20
   3  -3  -6    6.30    6.50
   3  -3  -6   20.90    4.70
  -3   3   6   16.60    5.70
  -3   3   6   15.60    6.10
  -3   3   6   16.60    7.50
   3   3  -6   13.70    7.00
   3   3  -6   16.40    6.00
  -3   3   6   16.00    4.70
   2  -3  -6  137.19   12.00
   2  -3  -6  153.28   16.00
   2  -3  -6  172.48   16.40
  -2  -3   6  194.08   17.60
   2   3  -6  151.18   14.80
   2   3  -6  166.98   16.60
  -2   3   6  135.59   14.10
  -2   3   6  138.39   15.20
  -2   3   6  186.38   12.40
  -2   3   6  156.68   15.00
   1  -3  -6  239.28   19.60
   1  -3  -6  207.28   16.20
  -1  -3   6  269.27   19.00
   1  -3  -6  228.78   19.40
  -1  -3   6  279.17   20.80
   1  -3  -6  213.98   17.80
  -1   3   6  237.98   19.70
  -1   3   6  241.58   17.90
   1   3  -6  271.07   20.50
  -1   3   6  223.08   18.50
   0  -3   6  288.57   20.90
   0  -3  -6  269.47   21.50
   0  -3  -6  272.07   20.30
   0  -3   6  290.07   21.40
   0  -3   6  311.57   22.30
   0  -3  -6  249.08   19.30
   0   3   6  254.07   18.60
   0   3   6  241.58   20.80
   0   3   6  269.67   18.60
   0   3   6  253.87   19.30
   0   3  -6  323.17   22.60
   0   3  -6  250.07   23.50
   1  -3   6  157.28   14.00
  -1  -3  -6  165.88   11.80
  -1  -3  -6  155.88   13.90
  -1  -3  -6  151.38   11.70
   1  -3   6  169.18   14.20
   1  -3   6  144.89   15.60
  -1   3  -6  147.79   15.40
   1   3   6  179.28   12.70
  -1   3  -6  167.88   14.50
  -1   3  -6  121.09   13.40
   2  -3   6  394.66   29.30
   2  -3   6  392.96   29.80
  -2  -3  -6  317.07   27.40
  -2   3  -6  393.46   29.50
  -2   3  -6  395.96   30.40
  -2   3  -6  455.55   30.20
  -3  -3  -6  428.16   34.20
  -3  -3  -6  437.96   34.50
   3  -3   6  557.34   36.00
  -3  -3  -6  483.25   34.40
  -3   3  -6  511.25   37.20
  -3   3  -6  469.85   35.60
  -3   3  -6  464.65   35.40
   4  -3   6  323.17   26.20
  -4  -3  -6  334.37   25.80
  -4  -3  -6  345.17   24.80
  -4   3  -6  347.07   26.50
  -4   3  -6  316.47   27.50
  -4   3  -6  321.57   26.60
  -4   3  -6  326.67   26.90
   5  -3   6  346.17   26.60
  -5  -3  -6  264.37   22.30
  -5  -3  -6  344.07   25.90
  -5   3  -6  346.17   26.60
  -5   3  -6  349.07   28.90
  -5   3  -6  315.67   26.90
   6  -3   6  360.56   28.50
  -6  -3  -6  344.87   26.60
  -6  -3  -6  368.86   27.90
  -6   3  -6  294.17   27.40
  -6   3  -6  309.17   27.70
  -6   3  -6  327.27   29.60
  -7  -3  -6  531.05   41.10
  -7  -3  -6  517.35   38.90
  -7   3  -6  497.85   41.30
  -7   3  -6  596.04   44.20
  -8  -3  -6  265.87   22.90
  -8  -3  -6  270.87   20.90
   8  -3   6  239.98   24.60
  -8   3  -6  226.18   24.70
  -9  -3  -6  483.15   37.10
  -9  -3  -6  411.06   33.50
   9  -3   6  457.95   39.10
  -9  -3  -6  438.26   37.90
  -9   3  -6  438.96   38.00
  -9   3  -6  517.15   42.90
 -10  -3  -6  105.39   16.00
 -10  -3  -6  113.59   12.60
  10  -3   6  110.69   20.40
 -10  -3  -6   98.19   17.60
 -10   3  -6  111.79   16.20
 -10   3  -6  117.49   21.60
[truncated: 1,096,838 more chars]
